# Supplementary material for: Metabolomic profiles and health-promoting potential of Euchresta japonica tissues revealed by widely targeted metabolomics
Source: Front Plant Sci. 2025 May 1;16:1537273. doi: 10.3389/fpls.2025.1537273 (PMC12078262; doi:10.3389/fpls.2025.1537273)
Supplement: Supplementary file 1 [file DataSheet1.xlsx]

## Sheet: Sheet1
Table S1. A total of 2140 metabolites were detected in six tissues of Euchresta japonica based on UPLC-MS/MS.
NO	Index	Q1 (Da)	Q3 (Da)	Molecular weight (Da)	Formula	Ionization model	Compounds	Class I	Class II	CAS	Level	MR1	MR2	MR3	MR4	LR1	LR2	LR3	LR4	Fr1	Fr2	Fr3	Fr4	Inf1	Inf2	Inf3	Inf4	S1	S2	S3	S4	L1	L2	L3	L4	QC01	QC02	QC03	Unique_Tissue	Max_Tissue	cpd_ID	kegg_map	Oral bioavailability (OB %)	Drug-likeness (DL)
1	Wdhp003746	330.17	192.11	329.163	C19H23NO4	[M+H]+	(1s)-1-[(3-hydroxy-4-methoxyphenyl)methyl]-7-methoxy-2-methyl-3,4-dihydro-1h-isoquinolin-8-ol*	Alkaloids	Isoquinoline alkaloids	-	1	13368.3	30740.6	25361.2	19449.8	3.53667e+06	4.72652e+07	6.97086e+07	9.34704e+07	NA	NA	NA	NA	NA	NA	NA	NA	NA	NA	NA	NA	NA	NA	NA	NA	8.69691e+06	8.23443e+06	7.78159e+06	-	Lateral-root	-	-	-	-
2	Wdsp003369	314.18	107.05	313.168	C19H23NO3	[M+H]+	(1s)-7-methoxy-1-[(4-methoxyphenyl)methyl]-2-methyl-3,4-dihydro-1h-isoquinolin-6-ol	Alkaloids	Isoquinoline alkaloids	-	2	NA	NA	NA	NA	81869.1	857822	629336	981672	NA	NA	NA	NA	NA	NA	NA	NA	NA	NA	NA	NA	NA	NA	NA	NA	94509	118527	103633	Lateral-root	Lateral-root	-	-	-	-
3	Zbqn002049	236.09	164.07	237.1	C12H15NO4	[M-H]-	(2-carboxyethyl)-L-phenylalanine	Amino acids and derivatives	Amino acids and derivatives	-	3	77893.5	84664.2	84425.7	51968.2	21926.4	38675.7	48041.5	39508.6	NA	NA	NA	NA	57071.8	85903.9	50715.2	79591.9	NA	NA	NA	NA	NA	NA	NA	NA	77710.2	84907.6	85282.6	-	Main-root	-	-	-	-
4	Zbqn004207	264.09	146.05	265.095	C13H15NO5	[M-H]-	(2-phenylacetyl)-L-glutamicacid	Amino acids and derivatives	Amino acids and derivatives	-	3	NA	NA	NA	NA	102680	85872.2	77468.2	31756.6	NA	NA	NA	NA	62609.9	60728.4	37917.1	53535.1	NA	NA	NA	NA	5333.33	10585.9	14111	90426.4	22882.8	27344.8	25527.6	-	Lateral-root	-	-	-	-
5	Wmkn003797	369.13	161.02	370.142	C21H22O6	[M-H]-	(2R,3R)-8-Prenyl-7,4'-dihydroxy-5-methoxydihydroflavonol	Flavonoids	Flavonols	-	3	39106.8	32348.5	43815.1	30962.3	131652	154132	143229	102756	NA	NA	NA	NA	NA	NA	NA	NA	67193.8	23673.2	25179.8	103361	NA	NA	NA	NA	55589.3	73445.6	73690.9	-	Lateral-root	-	-	-	-
6	Zmmp002946	295.13	120.08	294.122	C14H18N2O5	[M+H]+	(3-(carboxyamino)-2-methylpropanoyl)phenylalanine	Amino acids and derivatives	Amino acids and derivatives	-	2	805851	854009	797441	802961	1.10821e+06	991208	808664	715972	1.01814e+06	1.85936e+06	828690	1.5287e+06	1.47615e+06	2.37835e+06	1.20536e+06	1.76317e+06	1.25928e+06	1.26476e+06	1.42629e+06	1.27564e+06	648484	1.71502e+06	2.41696e+06	1.48651e+06	1.37884e+06	1.38457e+06	1.35746e+06	-	Inflorescence	-	-	-	-
7	Wcsn010915	303.23	59.01	304.24	C20H32O2	[M-H]-	(3E,5E,8Z,11Z)-10,13,15-trimethylheptadeca-3,5,8,11-tetraenoic acid	Others	Others	-	3	NA	NA	NA	NA	13781.6	13292	12430.2	6526.08	NA	NA	NA	NA	58731.8	35404.1	80771.7	40297.4	26166.4	33586.3	33234.2	48306.5	33840.8	41189.2	66105.4	74978.7	47310	49859.2	24608	-	Leaf	-	-	-	-
8	Lcsp011112	366.34	307.26	365.329	C23H43NO2	[M+H]+	(3S,13Z,16Z)-3-amino-4-hydroxy-2-methyldocosa-13,16-dien-5-one	Lipids	LPE	-	3	9747.6	28620.3	26617.9	22889	27511.7	46592.1	54742.2	32595.2	54930.9	53242.6	45486.7	110645	3.03703e+06	1.28764e+06	741859	2.86349e+06	59640.8	52121.1	67616.3	65151.2	95294.3	103180	129360	120159	219261	285970	279460	-	Inflorescence	-	-	-	-
9	Wbkp008219	699.36	699.36	698.343	C38H46N6O7	[M+H]+	(3S,3'S)-N,N'-((1R,2R)-5-((3,4,5-trihydroxy-6-methyltetrahydro-2H-pyran-2-yl)oxy)cyclohex-3-ene-1,2-diyl)bis(2-methyl-2,3,4,9-tetrahydro-1H-pyrido[3,4-b]indole-3-carboxamide)	Alkaloids	Alkaloids	-	1	502043	593009	517598	424342	2.27232e+06	2.58059e+06	2.36294e+06	1.56392e+06	420901	575160	915060	783710	3.45905e+07	2.26688e+07	1.65526e+07	3.86434e+07	2.18606e+06	3.77832e+06	2.89663e+06	2.99797e+06	2.9293e+07	4.58979e+07	3.97492e+07	3.59055e+07	1.8309e+07	1.8732e+07	1.66946e+07	-	Leaf	-	-	-	-
10	Zbqn003864	206.08	88.04	207.089	C11H13NO3	[M-H]-	(4-acetylphenyl)-L-alanine	Amino acids and derivatives	Amino acids and derivatives	-	3	16613	10198.2	7875.37	9233.79	2.73489e+06	2.26147e+06	2.06628e+06	843892	78688.8	59476.5	83086	64589.7	91701.1	128524	103159	90928.3	21226.5	20986.5	33971.9	41100.5	17485.4	14438.4	24479	20138.1	355349	388651	393676	-	Lateral-root	-	-	-	-
11	Wcsn011122	279.23	279.24	280.24	C18H32O2	[M-H]-	(5Z,10E,14S)-14-hydroxy-2,6,10-trimethylpentadeca-5,10-dien-4-one	Others	Others	-	3	1.18156e+06	1.05959e+06	1.09271e+06	1.0255e+06	612571	552564	588274	473703	931552	862521	771305	934819	1.78254e+06	1.86674e+06	1.48268e+06	1.68694e+06	744187	681763	823202	891380	781649	889817	745511	930050	925936	908681	833008	-	Inflorescence	-	-	-	-
12	Lsjp211261	209.15	149.09	208.146	C13H20O2	[M+H]+	(6R,9S)-3-Oxo-α-ionol	Terpenoids	Monoterpenoids	-	3	267989	431135	248768	220106	911355	821509	1.74311e+06	1.22004e+06	894849	825746	625037	812067	6.90659e+06	6.47366e+06	6.91518e+06	6.92488e+06	2.07831e+06	3.10733e+06	3.04299e+06	2.51645e+06	1.09403e+07	9.86231e+06	1.37378e+07	1.36858e+07	6.86138e+06	6.2591e+06	6.37927e+06	-	Leaf	-	-	-	-
13	Qmyp101201	389.22	191.14	388.21	C19H32O8	[M+H]+	(6R,9S)-3-Oxo-α-ionol-β-D-glucopyranoside	Terpenoids	Sesquiterpenoids	-	3	53863	34254.5	98387.3	32996.1	242399	195794	180031	108207	20901.1	35490.1	32357.6	58623.7	78393.2	206597	81893.9	112164	72959	163602	71669.3	152470	310557	470743	416776	247582	252442	274954	207695	-	Leaf	-	-	-	-
14	Zahn005590	359.15	329.14	360.157	C20H24O6	[M-H]-	(7'S,8R,8'R)-3,5'-dimethoxy-3',4,9'-trihydroxy-7',9-epoxy-8,8'-lignan	Lignans and Coumarins	Lignans	-	3	225845	210136	437783	370154	340126	359635	250069	341470	62917.7	58040.1	52601.7	43621.9	41855.5	33130.4	36694	45063.8	101860	96918.9	82941	57923.7	43320.4	58140.1	83392.5	79902	145954	156528	145647	-	Lateral-root	-	-	-	-
15	Latp002889	217.09	189.06	216.079	C13H12O3	[M+H]+	(7r)-3,7-Dimethyl-2,6-dioxatricyclo[7.3.1.0⁵,¹³]trideca-1(12),3,5(13),9-tetraen-11-one	Others	Chromone	-	2	161903	135621	154759	146481	NA	NA	NA	NA	1.08504e+07	1.25478e+07	1.47007e+07	1.31097e+07	179429	440537	210111	201780	170869	212420	159286	257172	1.06205e+06	430916	573566	868221	2.86155e+06	2.75082e+06	2.58889e+06	-	Fruit	-	-	-	-
16	Lmbn006152	279.233	59.0133	280.24	C18H32O2	[M-H]-	(9Z,11E)-Octadecadienoic acid*	Lipids	Free fatty acids	2540-56-9	1	663014	509002	585534	518662	310282	282558	287463	245673	473953	429463	386112	477914	931916	987101	757282	913706	387013	333115	453167	480319	384924	456992	344327	482615	459021	454404	427953	-	Inflorescence	C04056	ko00591	-	-
17	Lmnn002886	477.14	179.03	478.147	C23H26O11	[M-H]-	1'-O-(3,4-Dihydroxyphenethyl)-O-caffeoyl-glucoside	Phenolic acids	Phenolic acids	-	3	56514	49678	41100.8	60809	140418	113463	115106	92446.9	354759	305899	312890	296465	32534.9	41355.5	27429.2	29204.6	160146	110304	103176	142888	57120.8	107688	111735	93997	121574	119905	170614	-	Fruit	-	-	-	-
18	Waln002419	341.09	163.04	342.095	C15H18O9	[M-H]-	1'-O-Galactoyl p-Coumaric acid	Phenolic acids	Phenolic acids	-	3	86578.4	83895.5	72756.8	70244.3	76359.5	63186.5	72768.2	90291.1	NA	NA	NA	NA	40905.5	55237.1	50746.6	45152	54412.3	60732.1	71699.3	68109.4	NA	NA	NA	NA	51285.4	51667	38294.5	-	Main-root	-	-	-	-
19	Lakn004548	427.2	203.14	428.205	C21H32O9	[M-H]-	1'S,4'S-4'-Dihydroabscisic acid-4'-O-β-glucopyranoside	Terpenoids	Sesquiterpenoids	-	3	39558.9	78250.5	16482.8	30215	83275.6	106023	80498.3	112115	474818	461867	447396	489959	NA	NA	NA	NA	82122.3	95743.3	167475	169887	30884.5	49446.9	39070.6	15296.5	99146	66537.8	80918.9	-	Fruit	-	-	-	-
20	Lakn005184	513.2	249.06	514.205	C24H34O12	[M-H]-	1'S,4'S-4'-Dihydroabscisic acid-4'-O-β-malonylglucopyranoside	Terpenoids	Sesquiterpenoids	-	3	1.6388e+06	938210	1.42918e+06	1.78397e+06	526064	691909	701696	617274	672525	636467	782057	1.00775e+06	21490.6	27409.6	23478.9	18645.2	2.08512e+06	1.54205e+06	1.37918e+06	2.01793e+06	427152	392876	410870	330828	471653	655319	846827	-	Stem	-	-	-	-
21	Wbjp003029	328.15	296.11	327.147	C19H21NO4	[M+H]+	1,10-Dimethoxy-6-methyl-5,6,6a,7-tetrahydro-4H-dibenzo[de,g]quinoline-2,9-diol	Alkaloids	Alkaloids	-	2	NA	NA	NA	NA	335505	3.89629e+06	5.15831e+06	8.76024e+06	NA	NA	NA	NA	NA	NA	NA	NA	NA	NA	NA	NA	15699.8	8468.36	39675.9	30038.9	882501	835435	834475	-	Lateral-root	-	-	-	-
22	MWSslk133	257.18	195.18	258.183	C14H26O4	[M-H]-	1,14-Tetradecanedioic Acid	Lipids	Free fatty acids	821-38-5	3	66571.3	23804.3	72993.4	75126.8	55198	45642.7	49630.4	46141.7	46281.5	77646.5	69904	49386.1	39563.1	63799.8	70565.4	48360.7	69362.4	65515.7	72131.2	43055.6	NA	NA	NA	NA	55861.9	45706.3	45513	-	Stem	-	-	-	-
23	pmn001534	787.1	617.08	788.107	C34H28O22	[M-H]-	1,2,3,6-Tetra-O-galloyl-β-D-glucose	Phenolic acids	Phenolic acids	79886-50-3	3	NA	NA	NA	NA	8750.33	5253.49	351660	15443	NA	NA	NA	NA	7776.27	6999.4	2877.74	8691.04	NA	NA	NA	NA	10393	8599.45	15587.6	13521.2	17320.1	24928	10457.2	-	Lateral-root	C04516	-	3.01	0.33
24	Zbyn004414	787.1	617.08	788.106	C34H28O22	[M-H]-	1,2,4,6-tetra-O-galloyl-β-D-glucose	Phenolic acids	Phenolic acids	-	3	11261.4	12955.4	9512.68	6718.46	6848.34	14158.7	362159	14760.9	NA	NA	NA	NA	4356.82	11257.4	4288.35	10495.9	7718.84	13857.4	12164.8	10974.1	9458.68	4357.76	9507.89	11896.4	20724.9	25923	22359.9	-	Lateral-root	-	-	-	-
25	MA10079134	255.03	227.04	256.037	C14H8O5	[M-H]-	1,2,4-Trihydroxyanthraquinone	Quinones	Anthraquinone	81-54-9	3	181071	246613	305894	256299	1.26537e+06	1.62981e+06	1.24318e+06	1.03048e+06	96696	194643	182145	213996	NA	NA	NA	NA	321529	347321	807836	391522	158610	224908	194061	171191	862840	940334	901273	-	Lateral-root	C10395	-	18.41	0.21
26	Wbtp009246	439.18	383.11	438.168	C25H26O7	[M+H]+	1,3,6-trihydroxy-7-methoxy-2,8-bis(3-methylbut-2-en-1-yl)-9-oxoxanthene-4-carbaldehyde	Others	Aldehyde compounds	-	2	2.13909e+06	2.96609e+06	2.98401e+06	2.75781e+06	3.37966e+06	3.14381e+06	3.9267e+06	4.00086e+06	564621	713384	400911	1.54893e+06	139205	237977	201562	44419.8	2.93418e+07	3.93333e+06	7.03288e+06	8.6312e+06	5.1961e+07	5.84795e+07	4.11772e+07	4.07506e+07	1.60324e+07	1.54859e+07	1.69878e+07	-	Leaf	-	-	-	-
27	Lalp005180	257.04	257.05	256.037	C14H8O5	[M+H]+	1,4,5-trihydroxyanthraquinone	Quinones	Anthraquinone	-	2	2.45342e+06	3.39835e+06	2.70433e+06	1.75435e+06	4.22136e+06	3.65952e+06	3.8614e+06	3.3629e+06	2.06315e+06	1.10256e+06	2.05922e+06	1.67384e+06	498050	682472	132898	96162.6	172836	1.77981e+06	1.20449e+06	1.29574e+06	NA	NA	NA	NA	2.02682e+06	2.00522e+06	2.19543e+06	-	Lateral-root	-	-	-	-
28	Lasp003143	193.09	105.07	192.078	C11H12O3	[M+H]+	1,4-Benzodioxin-6-propanol	Others	Alcohol compounds	-	2	2.02718e+06	3.05929e+06	2.57045e+06	2.37651e+06	1.82585e+06	1.40194e+06	1.99273e+06	1.66429e+06	188969	197466	241991	245861	328510	344616	330639	333676	1.27878e+06	1.49097e+06	1.80218e+06	1.57125e+06	NA	NA	NA	NA	1.14852e+06	1.03244e+06	1.06716e+06	-	Main-root	-	-	-	-
29	Zmsp000237	296.13	134.08	295.127	C11H21NO8	[M+H]+	1,4-Dideoxy-1,4-imino-(2-O-β-D-glucosyl)-D-arabinitol	Alkaloids	Pyrrole alkaloids	-	3	467539	356826	304769	410143	106487	106481	105206	140878	412067	387994	326050	345110	52885.6	83556.8	73126.8	91488.4	235134	188179	166895	201360	284101	309580	342265	322629	223333	269954	265465	-	Main-root	-	-	-	-
30	mws0943	151.05	71.01	152.059	C7H8N2O2	[M-H]-	1,4-Dihydro-1-Methyl-4-oxo-3-pyridinecarboxamide	Alkaloids	Pyridine alkaloids	769-49-3	3	253352	217375	181200	195511	256129	207378	198065	302543	483326	400587	405260	496622	156825	203243	174060	174526	898318	824544	757517	936714	988513	1.1848e+06	595953	493067	521081	487294	439417	-	Stem	C05843	ko00760,ko01100	-	-
31	pme2529	163.06	101.02	164.069	C6H12O5	[M-H]-	1,5-Anhydro-D-glucitol	Others	Saccharides	154-58-5	3	37709.1	70289.2	52351.2	59432.6	379561	363395	337014	223177	536660	369329	421492	392257	324129	274838	292103	295253	159698	146317	148890	165472	246216	222339	304553	218528	281261	287023	277662	-	Fruit	C07326	-	41.34	0.04
32	Waxn004217	677.18	515.14	678.18	C31H34O17	[M-H]-	1,5-O-dicaffeoyl-3-O-glucoside-quinic acid	Phenolic acids	Phenolic acids	-	2	164477	193932	225827	230569	NA	NA	NA	NA	110971	143280	132352	119897	123290	41561.3	141160	130203	196045	267157	326266	286158	189421	335888	241402	208844	238702	209936	205454	-	Stem	-	-	-	-
33	Lmsn004322	503.12	179.03	504.127	C24H24O12	[M-H]-	1,6-Di-O-caffeoyl-β-D-glucose*	Phenolic acids	Phenolic acids	-	3	NA	NA	NA	NA	67531.5	54150.9	73346.5	42315.4	378195	345976	416620	415153	NA	NA	NA	NA	NA	NA	NA	NA	NA	NA	NA	NA	147673	106940	120845	-	Fruit	-	-	-	-
34	MWS0559	161.05	71.01	162.053	C6H10O5	[M-H]-	1,6-anhydro-β-D-glucose	Others	Saccharides	498-07-7	1	106060	125153	106071	95650.5	151216	156292	130840	139762	358057	284407	258815	278003	445008	511725	500901	477549	271956	213484	174737	220452	395241	331809	364219	349713	198133	242692	218538	-	Inflorescence	-	-	-	-
35	pmn001476	227.03	199.04	228.042	C13H8O4	[M-H]-	1,7-Dihydroxyxanthone	Flavonoids	Other Flavonoids	529-61-3	2	NA	NA	NA	NA	55530.9	51695.1	55384.4	46195.8	NA	NA	NA	NA	NA	NA	NA	NA	NA	NA	NA	NA	NA	NA	NA	NA	25227.8	25296.1	25300.8	Lateral-root	Lateral-root	C10061	-	92.98	0.16
36	Waln010743	578.35	279.23	579.354	C28H54NO9P	[M-H]-	1-(2,3-dihydroxypropoxy)-3-(((2-(dimethylamino)ethoxy)(hydroxy)phosphoryl)oxy)propan-2-yl (11Z,14Z)-octadeca-11,14-dienoate	Lipids	LPE	-	1	191915	345020	238822	226614	156202	111923	151999	95670	294577	335364	344065	448921	4.16818e+07	1.86458e+07	9.12464e+06	4.32767e+07	573870	585120	543642	659304	730103	816723	1.15836e+06	1.01566e+06	1.66121e+06	2.15281e+06	1.68647e+06	-	Inflorescence	-	-	-	-
37	Waln009920	576.33	277.22	577.338	C28H52NO9P	[M-H]-	1-(2,3-dihydroxypropoxy)-3-(((2-(dimethylamino)ethoxy)(hydroxy)phosphoryl)oxy)propan-2-yl (8E,11Z,14Z)-octadeca-8,11,14-trienoate	Lipids	LPE	-	1	19039.9	30378.5	25172.8	19434	279522	231999	224340	105244	19252	24245.5	31038.1	41138.5	1.38237e+07	5.45786e+06	3.18526e+06	1.54697e+07	67232.2	59923.6	69629.3	93553.1	266887	298041	581286	204952	1.34015e+06	1.40549e+06	1.24752e+06	-	Inflorescence	-	-	-	-
38	Waln011704	580.36	281.25	581.369	C28H56NO9P	[M-H]-	1-(2,3-dihydroxypropoxy)-3-(((2-(dimethylamino)ethoxy)(hydroxy)phosphoryl)oxy)propan-2-yl (Z)-14-Octadecenoic Acid	Lipids	LPE	-	1	62877.7	107749	92539	90440.1	40937.7	29787.2	30253.5	22726.6	80268.6	74828.6	105038	85897.6	2.33864e+06	684472	374702	2.18901e+06	21876.3	37602.7	40937.2	37500.4	16600.7	16219.1	22995.5	18417.6	75157.1	72655.9	71712.5	-	Inflorescence	-	-	-	-
39	Waln011524	554.35	255.23	555.354	C26H54NO9P	[M-H]-	1-(2,3-dihydroxypropoxy)-3-(((2-(dimethylamino)ethoxy)(hydroxy)phosphoryl)oxy)propan-2-yl palmitate*	Lipids	LPE	-	1	23327.9	33441.5	25230	30819.1	30849.2	24547.2	38179.1	26960.8	139117	114736	181438	156424	1.53279e+06	1.45226e+06	764221	1.76754e+06	47955.4	112369	139464	79916.8	194390	199170	209051	125510	59491.4	58669.6	74210.9	-	Inflorescence	-	-	-	-
40	MW0107802	227.14	84.05	228.147	C11H20N2O3	[M-H]-	1-(2-Amino-4-methylpentanoyl)pyrrolidine-2-carboxylic acid	Amino acids and derivatives	Amino acids and derivatives	-	3	5687.92	212639	83747.1	18942.8	1.77998e+06	1.19344e+06	1.19502e+07	424076	44495.4	33413.5	29805.1	24968.5	NA	NA	NA	NA	129689	345810	170757	116680	385863	198458	1.07381e+06	2.73661e+06	988029	958753	1.0755e+06	-	Lateral-root	-	-	-	-
41	Zbfn002690	299.08	93.03	300.084	C13H16O8	[M-H]-	1-(4-Hydroxybenzoyl)Glucose; 25545-07-7	Phenolic acids	Phenolic acids	-	1	1.05945e+06	1.87501e+06	1.09478e+06	871240	3.57097e+06	3.66487e+06	2.90043e+06	3.28645e+06	1.24627e+06	1.86292e+06	2.37615e+06	2.59861e+06	2.87088e+07	3.25719e+07	3.37219e+07	2.77635e+07	4.87766e+06	7.12383e+06	7.01966e+06	4.51125e+06	2.36141e+06	1.32512e+06	1.62408e+06	2.98231e+06	6.43807e+06	5.9935e+06	6.50969e+06	-	Inflorescence	-	-	-	-
42	pmn001681	165.09	149.06	166.099	C10H14O2	[M-H]-	1-(4-Methoxyphenyl)-1-propanol	Phenolic acids	Phenolic acids	5349-60-0	3	111218	114848	112985	109537	61872.9	63109.8	63701.4	71907.9	64097.6	66244	74682.6	71061.5	43364.3	34961.3	44773.7	42191.8	114462	107647	106848	77838.1	66200.2	48551.4	55780.1	50620.7	110601	104188	127334	-	Main-root	-	-	-	-
43	MEDP1341	578.35	279.23	519.332	C26H50NO7P	[M+CH3COO]-	1-(9Z,12Z-octadecadienoyl)-sn-glycero-3-phosphocholine	Lipids	LPC	22252-07-9	3	279057	298707	232064	201852	259343	169241	260367	182599	634005	640502	293840	355213	4.204e+07	1.74345e+07	6.36321e+06	3.58175e+07	577358	593395	552984	698674	711433	725288	915871	893192	1.49581e+06	1.61885e+06	1.87804e+06	-	Inflorescence	-	-	-	-
44	Lmxp010913	676.45	184.08	675.447	C35H66NO9P	[M+H]+	1-(9Z-Octadecenoyl)-2-(9-oxo-nonanoyl)-sn-glycero-3-phosphocholine	Lipids	Glycerol ester	-	3	NA	NA	NA	NA	NA	NA	NA	NA	636552	753886	708402	625520	181158	181949	207677	184885	33355.8	33613.6	41250.3	39634.2	119425	104698	119826	94678	409696	435453	434996	-	Fruit	-	-	-	-
45	MEDL00392	580.36	506.33	521.348	C26H52NO7P	[M+CH3COO]-	1-(9Z-octadecenoyl)-sn-glycero-3-phosphocholine	Lipids	LPC	19420-56-5	3	34231.4	108752	62900.3	47973.8	NA	NA	NA	NA	65844.2	33485	86165.5	89428.7	2.57013e+06	649533	412511	2.51691e+06	41950.6	30619.2	17172.5	85353.1	NA	NA	NA	NA	44132.9	38481.6	41775.2	-	Inflorescence	-	-	-	-
46	Zmsp000758	158.12	70.07	158.117	C8H15NO2	[M+H]+	1-(Hydroxymethyl)hexahydro-1h-pyrrolizin-2-ol	Alkaloids	Pyrrole alkaloids	-	2	3.53607e+06	4.36909e+06	4.67285e+06	3.93811e+06	3.00217e+06	2.819e+06	1.97548e+06	2.66809e+06	8.89803e+06	7.01147e+06	8.25251e+06	6.49747e+06	2.62524e+06	2.34677e+06	2.31592e+06	2.04687e+06	4.05967e+06	1.78107e+06	2.95385e+06	2.41699e+06	1.09682e+07	1.29518e+07	9.22055e+06	6.16586e+06	5.95645e+06	5.57413e+06	5.42381e+06	-	Leaf	-	-	-	-
47	Lmqn000432	333.06	333.06	334.067	C9H19O11P	[M-H]-	1-(sn-Glycero-3-phospho)-1D-myo-inositol	Others	Saccharides	-	1	2.24153e+07	1.19639e+07	1.71501e+07	1.83425e+07	4.18005e+06	3.58158e+06	3.52835e+06	7.1583e+06	3.40472e+07	2.35646e+07	2.43632e+07	2.15006e+07	1.01421e+07	1.09306e+07	1.1028e+07	1.38857e+07	2.14513e+07	1.63943e+07	1.66543e+07	1.80848e+07	1.90417e+07	2.57716e+06	3.38958e+06	1.05717e+07	1.96548e+07	1.86787e+07	1.73932e+07	-	Fruit	-	-	-	-
48	Wbtn002952	300.11	138.06	301.116	C13H19NO7	[M-H]-	1-(β-D-Glucopyranosyl)-3-ethyl-4-methyl-1H-pyrrole-2,5-dione	Others	Ketone compounds	-	2	148920	349974	206618	220519	937517	820773	648264	753319	303372	398639	492413	493214	4.28749e+06	4.92874e+06	4.80897e+06	4.40856e+06	941508	1.29194e+06	1.23866e+06	924914	2.00674e+06	2.45907e+06	3.10426e+06	1.98553e+06	1.49537e+06	1.43469e+06	1.42809e+06	-	Inflorescence	-	-	-	-
49	mws4052	102.06	56.05	101.048	C4H7NO2	[M+H]+	1-Aminocyclopropane-1-carboxylic acid	Organic acids	Organic acids	22059-21-8	3	1.64813e+06	2.31277e+06	1.99243e+06	1.79014e+06	820108	838614	765415	1.15591e+06	1.57283e+06	1.524e+06	1.46262e+06	1.50819e+06	479254	561157	423475	565003	1.56625e+06	1.37475e+06	1.46254e+06	1.57913e+06	1.11712e+06	1.07823e+06	1.50087e+06	1.51354e+06	1.19007e+06	1.11749e+06	1.01717e+06	-	Main-root	C01234	ko00270,ko01100,ko01110	-	-
50	MWSmce295	245.07	113.03	244.07	C9H12N2O6	[M+H]+	1-Arabinosyluracil	Nucleotides and derivatives	Nucleotides and derivatives	3083-77-0	3	85304.7	111964	121627	105138	197152	265008	258497	225296	920544	546111	1.07037e+06	612045	259096	231763	279683	272267	135794	125993	143740	116648	50949.7	34874.5	143604	55893.6	577094	598840	543110	-	Fruit	-	-	59.18	0.11
51	pmf0174	157.16	157.16	158.167	C10H22O	[M-H]-	1-Decanol*	Others	Alcohol compounds	112-30-1	3	7.51135e+06	7.07428e+06	6.82466e+06	9.0918e+06	4.67422e+06	4.38275e+06	4.76141e+06	4.92997e+06	7.41778e+06	1.01346e+07	9.00733e+06	8.88255e+06	6.46214e+06	7.55044e+06	7.9599e+06	7.54369e+06	8.63223e+06	7.5604e+06	7.48443e+06	1.03177e+07	7.03525e+06	6.83687e+06	7.24307e+06	6.06829e+06	3.90207e+06	3.71675e+06	4.11896e+06	-	Fruit	C01633	-	16.85	0.02
52	pmf0297	297.32	183.21	298.324	C20H42O	[M-H]-	1-Eicosanol	Lipids	Free fatty acids	629-96-9	3	217265	218145	210778	216636	144223	146924	159353	156167	297806	284013	293125	280109	380342	324052	354880	389163	208643	186545	203852	186415	46627.8	70699.1	41670.2	53589.3	132355	136166	152011	-	Inflorescence	-	-	12.1	0.16
53	pmp000086	269.1	177.05	268.095	C13H16O6	[M+H]+	1-Feruloyl-sn-glycerol	Phenolic acids	Phenolic acids	120601-65-2	1	263727	169876	231145	210308	194051	124213	126678	131456	49751.4	25053.2	61750.8	26858.9	134616	108110	68520.2	143608	79470.5	121766	113744	243771	180267	122760	376697	261335	107933	121202	205955	-	Leaf	-	-	14.18	0.13
54	Wafn004433	455.21	263.15	396.2	C17H32O10	[M+CH3COOH-H]-	1-Hexanol arabinosylglucoside	Others	Others	-	1	77417.1	64491.6	39638.4	81150.4	76607.1	70941.5	83729.6	87878.5	NA	NA	NA	NA	147627	1.04761e+06	1.08851e+06	306886	320386	633035	512300	491702	281792	196811	603840	540049	318917	275229	373991	-	Inflorescence	-	-	-	-
55	MWS4396	187.04	143.06	188.047	C11H8O3	[M-H]-	1-Hydroxy-2-Naphthoic Acid	Organic acids	Organic acids	86-48-6	3	42594.6	48413.9	23263.5	41868.5	49527.6	54335.8	49509.7	54768	24899.7	32917.6	21903.1	26929.9	14629.5	15820.8	15791.5	15370.3	28192.3	23408.9	28384.5	26930.8	18400.4	21149.9	28162.1	20816.5	43782.4	40562.5	38096.4	-	Lateral-root	C03203	ko01100	-	-
56	pmn001375	535.18	373.13	536.189	C26H32O12	[M-H]-	1-Hydroxypinoresinol-1-O-Glucoside	Lignans and Coumarins	Lignans	81495-71-8	3	NA	NA	NA	NA	63983	85097.2	78206.5	24258.4	50098	47572.6	62844.7	48976	76282.2	33253.8	55085.7	42014.2	142860	128186	138699	150719	67285.3	111648	105477	163244	105264	102155	83927.6	-	Stem	-	-	-	-
57	Zbfn007626	504.31	279.23	505.317	C25H48NO7P	[M-H]-	1-Linoleoyl-2-Lysophosphatidic Acid Monobutylamine Ester	Lipids	Glycerol ester	-	3	2.18092e+06	3.1399e+06	2.40493e+06	2.13272e+06	1.67705e+06	631513	815987	508373	1.84576e+06	2.27668e+06	2.48228e+06	2.59299e+06	2.48884e+08	1.14283e+08	5.31253e+07	2.20922e+08	3.75636e+06	5.87403e+06	3.87529e+06	4.33518e+06	4.45826e+06	9.69596e+06	5.85645e+06	5.217e+06	1.00024e+07	1.11263e+07	1.1063e+07	-	Inflorescence	-	-	-	-
58	Lmhp112042	355.28	263.24	354.277	C21H38O4	[M+H]+	1-Linoleoylglycerol*	Lipids	Glycerol ester	2277-28-3	1	21477.6	20482.3	20467.2	14658.1	12181.8	6981.92	6088.09	5348.1	NA	NA	NA	NA	111779	137922	126643	123589	13885.2	11518.2	12119.2	14793.8	10344.8	13314.5	6822.32	13713.1	16022.8	15994.2	26847.1	-	Inflorescence	-	-	37.18	0.3
59	MWS0687	153.07	108.04	152.059	C7H8N2O2	[M+H]+	1-Methyl-6-Oxo-1,6-Dihydropyridine-3-Carboxamide	Alkaloids	Pyridine alkaloids	701-44-0	3	NA	NA	NA	NA	71891.4	129461	136522	44602.6	NA	NA	NA	NA	171775	97324.1	102535	152904	NA	NA	NA	NA	NA	NA	NA	NA	75589.7	61737.3	70881.7	-	Inflorescence	-	-	-	-
60	mws0847	150.08	133.05	149.07	C6H7N5	[M+H]+	1-Methyladenine	Nucleotides and derivatives	Nucleotides and derivatives	5142-22-3	3	640871	620997	651838	633368	309904	296945	358751	444539	698277	754639	678256	686410	1.40571e+06	1.7344e+06	1.44494e+06	1.54074e+06	792040	285675	202976	442689	3.15255e+06	5.30722e+06	5.27592e+06	4.85081e+06	1.48875e+06	1.6184e+06	1.59516e+06	-	Leaf	C02216	-	-	-
61	MWS0933	170.09	124.09	169.085	C7H11N3O2	[M+H]+	1-Methylhistidine	Amino acids and derivatives	Amino acids and derivatives	332-80-9	3	641751	1.00958e+06	1.03578e+06	640894	4.83644e+06	2.85151e+06	5.87045e+06	1.43353e+06	1.4654e+06	1.30219e+06	1.28949e+06	1.17592e+06	1.00861e+06	1.04892e+06	1.06509e+06	1.10378e+06	2.61208e+06	2.15048e+06	1.57217e+06	1.7489e+06	3.03825e+06	1.84423e+06	5.30107e+06	7.63568e+06	2.45611e+06	2.32405e+06	2.23685e+06	-	Leaf	-	-	-	-
62	MWSmce549	303.25	57.07	302.246	C17H34O4	[M+H]+	1-Monomyristin	Lipids	Glycerol ester	589-68-4	3	17069.2	29113.2	24719.9	19115.7	9221.5	8832.02	5724.25	7871.43	34511.3	45071	47491.3	30725.2	55945.6	34109.2	44625.6	39486.5	20206.5	33597.1	40709.7	21268.9	20968.9	19563	15971.9	13115.2	13475.7	12933.7	10829.4	-	Inflorescence	-	-	-	-
63	MWS2066	143.05	115.06	144.058	C10H8O	[M-H]-	1-Naphthol*	Phenolic acids	Phenolic acids	90-15-3	3	57240.7	59427.9	66073.6	52878.4	26905.7	28273.4	26236.1	22312.9	37663.1	48378.1	57983.3	50745	38602.6	33789.3	43084.1	40675.4	38642.4	45295.3	55794.3	38964.5	27230.5	34347.8	43272.5	58765.9	37976.6	36703.4	41164.9	-	Main-root	C11714	-	47.41	0.04
64	Wasn002933	373.11	211.06	374.121	C16H22O10	[M-H]-	1-O-(3,4,5-Trimethoxybenzoyl)-B-D-Glucopyranoside	Phenolic acids	Phenolic acids	-	3	162665	145070	89675	133116	264935	301566	200257	256493	NA	NA	NA	NA	NA	NA	NA	NA	NA	NA	NA	NA	113528	159844	144228	94377	70962.8	81280.2	84534.6	-	Lateral-root	-	-	-	-
65	WaYp005219	309.1	147.04	308.09	C15H16O7	[M+H]+	1-O-(p-coumaroyl) 3-Hydroxy-3-methylglutaric acid	Phenolic acids	Phenolic acids	-	3	354767	261327	598033	515269	202523	192975	174709	246335	2.27703e+07	2.71422e+07	1.77001e+07	1.94259e+07	6.5271e+06	7.6129e+06	6.97699e+06	7.10851e+06	413484	327525	401265	235089	1.38795e+06	1.10261e+06	578767	1.25521e+06	2.9977e+06	2.98624e+06	3.51383e+06	-	Fruit	-	-	-	-
66	Lmsn002288	503.14	341.09	504.148	C21H28O14	[M-H]-	1-O-Caffeoyl-(6-O-glucosyl)-β-D-glucose	Phenolic acids	Phenolic acids	-	1	NA	NA	NA	NA	NA	NA	NA	NA	NA	NA	NA	NA	977884	936161	1.07384e+06	888073	NA	NA	NA	NA	NA	NA	NA	NA	106863	155743	157216	Inflorescence	Inflorescence	-	-	-	-
67	pmn001420	341.09	179.04	342.095	C15H18O9	[M-H]-	1-O-Caffeoyl-β-D-glucose*	Phenolic acids	Phenolic acids	14364-08-0	2	419936	353067	61710.2	168187	274627	739237	923957	336122	993425	861475	1.42707e+06	709460	9.15155e+06	1.08297e+07	1.00997e+07	8.82809e+06	223386	309755	337233	221476	347268	227831	258189	564991	1.59486e+06	1.37595e+06	1.76564e+06	-	Inflorescence	C10433	-	-	-
68	pmb3062	385.11	151.1	386.121	C17H22O10	[M-H]-	1-O-Eudesmoylquinic acid	Phenolic acids	Phenolic acids	-	3	NA	NA	NA	NA	109442	128435	111038	81353.8	NA	NA	NA	NA	NA	NA	NA	NA	NA	NA	NA	NA	NA	NA	NA	NA	34737.5	36641.1	30987	Lateral-root	Lateral-root	-	-	-	-
69	Zmhn002422	355.1	193.05	356.111	C16H20O9	[M-H]-	1-O-Feruloyl-β-D-glucose	Phenolic acids	Phenolic acids	7196-71-6	1	130230	70697.3	74702.9	19419.3	NA	NA	NA	NA	521596	489476	835841	478553	1.64539e+07	1.36344e+07	1.8641e+07	1.41663e+07	1.12601e+06	1.07211e+06	1.29746e+06	1.21098e+06	6.59426e+06	3.92765e+06	4.38648e+06	1.28871e+07	4.52692e+06	4.6687e+06	4.87223e+06	-	Inflorescence	C17759	-	-	-
70	MWS20201	333.08	171.03	332.074	C13H16O10	[M+H]+	1-O-Galloyl-β-D-glucose	Phenolic acids	Phenolic acids	58511-73-2	3	543791	475672	563686	561815	272560	230769	148924	257663	162229	197114	120605	165147	217027	212936	240014	226566	518242	494607	466125	495078	944426	2.07793e+06	1.8371e+06	945883	574771	582326	517354	-	Leaf	C01158	ko00999	18.88	0.25
71	Zbfn008434	515.32	279.23	516.33	C27H48O9	[M-H]-	1-O-Linoleoyl-3-O-galactopyranosyl-L-glycerol	Lipids	Glycerol ester	-	1	323493	426343	180120	320398	96268	48675.5	50141.9	53564.3	438802	588305	898657	876925	2.48072e+06	2.93457e+06	790644	2.81901e+06	369018	637031	607958	662104	1.64214e+06	1.57516e+06	1.30215e+06	1.09021e+06	437803	792348	512692	-	Inflorescence	-	-	-	-
72	Zmhn001926	299.08	137.02	300.084	C13H16O8	[M-H]-	1-O-Salicyloyl-β-D-glucose	Phenolic acids	Phenolic acids	60517-74-0	1	2.35056e+06	4.21662e+06	2.46133e+06	2.0683e+06	9.37357e+06	8.93707e+06	8.02947e+06	8.21337e+06	2.2649e+06	3.60678e+06	4.92231e+06	5.04868e+06	5.13067e+07	5.75589e+07	5.81714e+07	5.49641e+07	9.44514e+06	1.38817e+07	1.3708e+07	9.31514e+06	4.61412e+06	2.95461e+06	3.41642e+06	5.76971e+06	1.30754e+07	1.10435e+07	1.25147e+07	-	Inflorescence	-	-	-	-
73	HJN003	385.11	223.06	386.121	C17H22O10	[M-H]-	1-O-Sinapoyl-β-D-glucose	Phenolic acids	Phenolic acids	-	1	265185	486647	809794	705456	418724	394708	334124	381207	383885	400743	419992	300661	497172	647660	416261	453193	1.46173e+06	1.7018e+06	1.75316e+06	1.38391e+06	3.50897e+06	3.13344e+06	2.69111e+06	2.43081e+06	1.20619e+06	1.25637e+06	1.40205e+06	-	Leaf	C01175	ko00940,ko01110	-	-
74	Lmtn002565	329.11	167.03	330.095	C14H18O9	[M-H]-	1-O-Vanilloyl-D-Glucose	Phenolic acids	Phenolic acids	-	1	786307	1.19808e+06	1.47887e+06	1.09286e+06	3.07899e+06	3.35194e+06	3.17721e+06	3.19473e+06	1.20326e+06	1.10007e+06	1.19772e+06	1.10521e+06	7.26318e+06	6.87932e+06	7.63399e+06	7.56311e+06	2.05292e+06	1.83709e+06	1.74737e+06	1.30714e+06	1.99433e+06	1.63783e+06	2.06818e+06	2.84504e+06	2.45271e+06	2.38463e+06	2.58193e+06	-	Inflorescence	C20470	-	-	-
75	pmn001419	325.09	163.04	326.1	C15H18O8	[M-H]-	1-O-p-Coumaroyl-β-D-glucose	Phenolic acids	Phenolic acids	7139-64-2	2	49950	95654.8	110172	NA	82959.4	219304	226820	226416	990202	842202	2.23732e+06	NA	1.00139e+07	1.16223e+07	1.07698e+07	1.14502e+07	173729	210037	230492	NA	680516	462703	347930	NA	1.38448e+06	1.58226e+06	1.31636e+06	-	Inflorescence	C16827	-	-	-
76	Walp001919	357.08	147.04	356.074	C15H16O10	[M+H]+	1-O-p-Coumaroylgalactaric acid	Phenolic acids	Phenolic acids	-	3	39163.8	31987	24335.8	41307.2	28019.5	30343.5	40587	41186	NA	NA	NA	NA	56268.8	31988.5	68712.4	47474.7	78805.5	95014.6	84139.5	49328	NA	NA	NA	NA	49718.1	38990.6	63832.5	-	Stem	-	-	-	-
77	Zbjn003642	499.15	191.06	500.155	C22H28O13	[M-H]-	1-O-rhamnose-3-O-Caffeoyl Quinic Acid	Phenolic acids	Phenolic acids	-	3	NA	NA	NA	NA	NA	NA	NA	NA	NA	NA	NA	NA	42850.4	49256.3	39518.3	33887.9	NA	NA	NA	NA	420016	538943	246297	319619	103748	81894	94491.1	-	Leaf	-	-	-	-
78	pmf0293	269.29	209.23	270.292	C18H38O	[M-H]-	1-Octadecanol	Lipids	Free fatty acids	112-92-5	3	157850	163481	164707	153362	182132	168803	187823	185420	188231	189846	197067	204589	207036	223956	226364	206527	192812	183243	185347	194856	213967	192583	211098	214968	151702	180341	193974	-	Inflorescence	-	-	12.66	0.11
79	pmb0296	357.3	265.25	356.293	C21H40O4	[M+H]+	1-Oleoyl-Sn-Glycerol	Lipids	Glycerol ester	129784-87-8	3	97081.3	285779	132548	188517	24487.6	23845.7	25806	21664.2	41912.2	50632.9	96062	89781	95496.7	49609.3	42641.4	98177.9	60503.5	92674.4	71308.4	47449.2	172357	232235	249423	266195	61748.8	74341.7	47603.7	-	Leaf	-	-	-	-
80	Walp012598	329.27	237.22	328.261	C19H36O4	[M+H]+	1-Palmitoleoyl-Glycerol	Lipids	Glycerol ester	-	3	12804.9	17052.1	14154.6	13206.5	18254.4	8024.09	13384	14467.4	NA	NA	NA	NA	NA	NA	NA	NA	11810.2	9007.89	11515.5	8869.2	6856.72	13346.4	8920.01	5940.01	15979.6	16935.9	20081.2	-	Main-root	-	-	-	-
81	Wagn011658	653.38	397.14	654.383	C31H58O14	[M-H]-	1-Palmitoyl-Sn-Glycerol 3-O-Diglucoside	Lipids	Glycerol ester	-	3	42479.2	33200.1	44355	37061.8	8546.55	5477.84	10955.7	7996.66	78102.8	83226.5	169358	113343	703291	252276	263625	907934	27556	62334.3	44912	35347.8	392210	913999	899753	833628	94900.3	78610.9	127459	-	Leaf	-	-	-	-
82	pmb1562	351.25	147.12	350.246	C21H34O4	[M+H]+	1-Stearidonoyl-Glycerol	Lipids	Glycerol ester	-	3	NA	NA	NA	NA	399046	317267	356305	252530	NA	NA	NA	NA	1.21854e+06	1.01081e+06	857405	1.50137e+06	49431.9	51006.9	34533.2	15717.3	97658.7	106684	94772.5	146604	317659	277813	272588	-	Inflorescence	-	-	-	-
83	MWS20171	253.05	225.06	254.058	C15H10O4	[M-H]-	1-hydroxy-6-hydroxymethyl-anthraquinone	Quinones	Anthraquinone	-	2	51290.9	64346.3	80764.2	64064.2	721089	509226	369994	527676	1.2472e+06	1.19546e+06	1.67127e+06	1.44794e+06	NA	NA	NA	NA	308598	114222	479312	198108	13825.8	50735.2	65603.1	5937.53	286692	309345	315380	-	Fruit	-	-	-	-
84	Zmgp004297	281.15	107.05	280.146	C19H20O2	[M+H]+	1-phenyl-7-(4-hydroxyphenyl)-4-ene-3-heptanone	Others	Ketone compounds	-	3	1.38707e+06	1.47715e+06	1.60916e+06	1.58589e+06	1.18175e+06	1.60049e+06	1.56608e+06	1.31569e+06	1.9765e+06	2.15162e+06	2.84249e+06	1.8258e+06	1.28186e+06	1.02469e+06	1.5982e+06	1.51454e+06	1.29419e+06	1.51005e+06	1.59623e+06	1.39124e+06	1.7079e+06	1.45027e+06	1.74583e+06	1.76944e+06	1.16191e+06	1.0163e+06	1.12008e+06	-	Fruit	-	-	-	-
85	Ladp002560	316.27	233.2	315.267	C20H33N3	[M+H]+	1-piperidin-2-yl-3,15-diazatetracyclo[7.7.1.02,7.010,15]heptadec-7-ene	Alkaloids	Quinorisidine alkaloids	-	1	NA	NA	NA	NA	NA	NA	NA	NA	NA	NA	NA	NA	NA	NA	NA	NA	2.7517e+06	5.24095e+06	3.95187e+06	3.85902e+06	1.21121e+08	3.31842e+07	3.00919e+07	5.37702e+07	1.40534e+07	1.27592e+07	1.34918e+07	-	Leaf	-	-	-	-
86	Lmhp011562	353.27	261.22	352.261	C21H36O4	[M+H]+	1-α-Linolenoyl-glycerol*	Lipids	Glycerol ester	-	1	3.50003e+06	3.30798e+06	3.61579e+06	3.62415e+06	1.71548e+06	1.18646e+06	1.47902e+06	1.08953e+06	287178	258814	322915	279018	2.68681e+07	3.78134e+07	2.7997e+07	2.8656e+07	5.70906e+06	4.24907e+06	5.11783e+06	5.83267e+06	8.80969e+06	1.25453e+07	6.43046e+06	1.17652e+07	6.54122e+06	6.46651e+06	6.48671e+06	-	Inflorescence	-	-	-	-
87	pmn001686	287.22	241.22	288.23	C16H32O4	[M-H]-	10,16-Dihydroxypalmitic acid	Lipids	Free fatty acids	3233-90-7	3	NA	NA	NA	NA	NA	NA	NA	NA	247869	228482	166735	227915	483619	394445	486474	400835	NA	NA	NA	NA	21148.4	12464.3	16858	39817.9	135258	134493	141029	-	Inflorescence	C08285	ko00073	-	-
88	pmb1912	474.17	327.12	473.166	C20H23N7O7	[M+H]+	10-Formyltetrahydrofolic Acid	Alkaloids	Alkaloids	2800-34-2	1	5.40831e+06	6.59105e+06	6.98147e+06	5.93613e+06	1.74238e+07	1.72455e+07	1.69406e+07	1.29978e+07	6.92511e+06	7.62647e+06	7.02154e+06	7.16682e+06	8.59767e+06	1.12494e+07	9.09344e+06	9.86598e+06	7.08996e+06	7.34187e+06	7.85465e+06	8.24147e+06	1.532e+07	2.08947e+07	1.62902e+07	1.52302e+07	1.02673e+07	1.0143e+07	1.07096e+07	-	Leaf	C00234	ko00670,ko00970,ko01100,ko01200,ko01240	-	-
89	mws2623	281.25	281.25	282.256	C18H34O2	[M-H]-	11-Octadecanoic acid(Vaccenic acid)*	Lipids	Free fatty acids	506-17-2	1	5.07697e+07	4.98547e+07	4.82737e+07	5.16627e+07	3.85486e+07	3.25085e+07	3.19172e+07	2.97695e+07	2.68946e+07	2.53496e+07	2.33321e+07	2.95533e+07	4.04554e+07	3.04175e+07	2.52933e+07	3.62566e+07	1.80272e+07	1.81637e+07	2.00241e+07	2.16883e+07	1.4485e+07	1.37022e+07	1.38891e+07	2.04853e+07	3.41855e+07	3.39511e+07	3.20366e+07	-	Main-root	C21944	-	33.13	0.14
90	Lmbn005487	313.24	251.24	314.246	C18H34O4	[M-H]-	12,13-DHOME; (9Z)-12,13-Dihydroxyoctadec-9-enoic acid	Lipids	Free fatty acids	263399-35-5	3	47616.9	147655	150590	94578.6	145474	153560	142084	113680	126280	117962	91943.2	105892	300579	250079	315264	233135	72128.1	48568.5	72584.8	71559.4	29431.4	42897.3	42269.8	63958.3	95332.7	94605.1	95733.9	-	Inflorescence	C14829	ko00591	-	-
91	pmb2799	295.23	195.14	296.235	C18H32O3	[M-H]-	12,13-Epoxy-9-Octadecenoic Acid	Lipids	Free fatty acids	6799-85-5	1	57953.5	42974.8	48039	48626.9	151314	179990	175076	136264	88432.4	109442	178526	94813.6	980983	517726	306651	1.2231e+06	37157.5	27321.9	36028.9	41753.5	42069.9	32508.7	34346.3	39649.9	155512	157413	151587	-	Inflorescence	C14826	ko00591,ko01100	-	-
92	mws5045	215.17	169.16	216.173	C12H24O3	[M-H]-	12-Hydroxydodecanoic acid	Lipids	Free fatty acids	505-95-3	3	270525	90615.3	129807	172716	61591.4	66055.5	60664.3	71491.4	15701.1	12282.3	15469.6	9552.24	18314.9	14699.2	23308.6	23039.2	37222.3	48098.2	48001.3	49669.7	86061.4	30935.6	60327.3	52232.8	58031.4	56346.9	56805.3	-	Main-root	C08317	-	-	-
93	Lcsn002223	387.16	59.01	388.173	C18H28O9	[M-H]-	12-Hydroxyjasmonic Acid Glucoside	Organic acids	Organic acids	124649-25-8	1	821314	1.03735e+06	827146	843783	1.60119e+06	1.69721e+06	1.58422e+06	1.4572e+06	8.8418e+06	1.00736e+07	4.33195e+06	4.59186e+06	3.53949e+07	3.43432e+07	3.72256e+07	3.62608e+07	6.52257e+06	8.65253e+06	8.18557e+06	7.38172e+06	6.84213e+07	5.37746e+07	6.33699e+07	7.22056e+07	2.38696e+07	2.28777e+07	2.55052e+07	-	Leaf	-	-	-	-
94	Lmbn009444	297.24	183.14	298.251	C18H34O3	[M-H]-	12-Hydroxyoctadec-9-Enoic Acid; Ricinoleic acid	Lipids	Free fatty acids	141-22-0	2	211071	221301	213473	217596	162744	145413	143655	156365	282101	282828	271897	262798	384950	319555	342170	386125	191822	190481	189029	179928	53062.9	67918.3	42484	51976.1	129437	136368	148510	-	Inflorescence	C08365	-	32.57	0.16
95	MWS5235	299.26	253.25	300.266	C18H36O3	[M-H]-	12-Hydroxyoctadecanoic acid	Lipids	Free fatty acids	106-14-9	2	66232.3	75243.7	72132.7	78551.8	292024	332524	297872	192921	96246.9	95707.2	94456	92636.1	124835	107277	140025	116222	71198	76744.3	75902.3	71789.3	86776.5	76795.2	56538.7	78448.2	87116.5	84164.1	86418.9	-	Lateral-root	-	-	-	-
96	mws0955	317.212	113.098	318.219	C20H30O3	[M-H]-	12-Oxo-5,8,10,14-eicosatetraenoic acid*	Lipids	Free fatty acids	108437-64-5	3	NA	NA	NA	NA	24614.8	19984.4	31333.1	19030.5	NA	NA	NA	NA	NA	NA	NA	NA	NA	NA	NA	NA	NA	NA	NA	NA	5510.26	4943.25	5605.79	Lateral-root	Lateral-root	C14807	ko00590	-	-
97	Zmyn004548	291.2	235.17	292.204	C18H28O3	[M-H]-	12-Oxo-phytodienoic acid	Lipids	Free fatty acids	85551-10-6	3	10999.5	6293.2	11161	7754.38	9117.64	7556.33	16466.8	9233.54	25527	24996.1	13706.8	19618.6	870965	461706	234685	1.0293e+06	8335.91	9516.31	7837.69	10867.2	22083.5	22945	19114.3	25525.9	42892.1	38786.6	43311	-	Inflorescence	C01226	ko00592,ko01100,ko01110	-	-
98	Lmbn005369	295.23	195.14	296.235	C18H32O3	[M-H]-	13(S)-HODE;13(S)-Hydroxyoctadeca-9Z,11E-dienoic acid*	Lipids	Free fatty acids	10219-69-9	1	534202	456072	514340	445698	1.73922e+06	1.88697e+06	2.00375e+06	1.50294e+06	734742	815778	949767	810539	8.74869e+06	5.96574e+06	4.74589e+06	1.26848e+07	309982	263350	275704	281293	183465	174133	172661	185209	1.35992e+06	1.33703e+06	1.36036e+06	-	Inflorescence	C14762	ko00591	22.19	0.14
99	Ymjm000095	439.36	203.18	438.35	C30H46O2	[M+H]+	13,28-Epoxyolean-11-en-3-one	Terpenoids	Triterpene	-	3	NA	NA	NA	NA	46831.8	40849.3	68862.7	36913.4	40140.5	27437.1	53096.4	35024.4	8977.89	13115.7	10568	15035.9	73652.8	83528.8	50865.3	113018	145253	264813	287700	196848	97004.1	96915.7	104632	-	Leaf	-	-	-	-
100	MWS80007	311.22	249.22	312.23	C18H32O4	[M-H]-	13-Hydroperoxy-9Z,11E-octadecadienoic acid*	Lipids	Free fatty acids	23017-93-8	2	20359.3	42336.2	49366.1	34191.2	65299.5	65214	56090.7	42112.6	720412	661601	342816	466810	223832	205029	220717	185659	184696	130793	174678	126478	82610.1	64540.5	64649.1	80575.4	99204.4	98275.5	96562.5	-	Fruit	-	-	-	-
101	Lmbn005443	293.21	235.17	294.219	C18H30O3	[M-H]-	13-KODE; (9Z,11E)-13-Oxooctadeca-9,11-dienoic acid*	Lipids	Free fatty acids	54739-30-9	1	48134.3	39319.7	41569.2	41970.2	63276.4	57925.2	73311.6	52366.5	21170.6	14757.7	16310.7	13703.7	807131	541694	304103	954326	26177.3	30601.1	30532.3	28023.3	19061.1	23207.4	23095.6	24449.7	93538.1	95039.9	94556	-	Inflorescence	C14765	ko00591	-	-
102	MWS2430	241.22	241.21	242.225	C15H30O2	[M-H]-	13-methylmyristic acid	Lipids	Free fatty acids	2485-71-4	1	321279	365728	359371	328746	954300	854440	767048	770188	554203	672442	644583	653486	327417	352549	373241	402734	257544	308689	327046	302373	518593	487854	569031	588689	357319	625273	445027	-	Lateral-root	-	-	25.28	0.08
103	pmb2789	309.21	209.05	310.214	C18H30O4	[M-H]-	13S-Hydroperoxy-6Z,9Z,11E-octadecatrienoic acid	Lipids	Free fatty acids	121107-97-9	3	62593.7	62826.5	73087.5	40696	194776	202380	251273	184518	60864.6	64799.1	70077	63684	1.9694e+06	896502	574543	2.5613e+06	55082.1	48965.9	52092.7	41462.7	104306	83562.2	109794	99766.7	267131	271627	306270	-	Inflorescence	-	-	-	-
104	pmb2804	311.22	171.14	312.23	C18H32O4	[M-H]-	13S-Hydroperoxy-9Z,11E-octadecadienoic acid	Lipids	Free fatty acids	33964-75-9	3	366279	298943	318822	280230	1.79235e+06	1.50288e+06	2.37968e+06	1.40246e+06	72292.6	105737	161483	153789	2.02613e+06	958663	668285	2.51634e+06	219614	224579	176735	169805	177865	148465	129310	207357	973083	1.01518e+06	879289	-	Lateral-root	C04717	ko00591,ko01100	-	-
105	Zmpn003368	293.21	195.14	294.219	C18H30O3	[M-H]-	13S-Hydroxy-9Z,11E,15Z-octadecatrienoic acid	Lipids	Free fatty acids	87984-82-5	3	44701.9	36899.2	43097.2	38251.7	267655	151375	188991	115867	67917.7	60484	107582	57112.3	1.48444e+06	976294	1.18171e+06	2.23449e+06	35397.5	39343.2	33431.4	34718.4	93858.3	91442.1	88386.4	129690	195396	197269	200581	-	Inflorescence	C16316	ko00592	-	-
106	pma0461	277.22	93.07	276.209	C18H28O2	[M+H]+	14,15-Dehydrocrepenynic acid	Lipids	Free fatty acids	4154-44-3	3	804327	612842	692676	619158	3.66594e+06	3.46277e+06	4.11655e+06	2.99022e+06	1.52762e+06	1.34254e+06	1.58925e+06	1.46356e+06	1.79033e+07	1.2539e+07	1.09183e+07	2.36408e+07	1.06563e+06	1.07957e+06	787385	928814	1.52921e+06	1.36106e+06	1.41436e+06	2.56183e+06	3.74484e+06	3.64663e+06	3.33618e+06	-	Inflorescence	-	-	-	-
107	Wcsn010224	277.22	277.22	278.225	C18H30O2	[M-H]-	14-hydroxy-2,6,10-trimethylpentadeca-2,5,10-trien-4-one*	Others	Others	-	1	2.12527e+07	1.77141e+07	1.85345e+07	2.05709e+07	9.7438e+06	7.65899e+06	8.61655e+06	7.47725e+06	1.70273e+07	1.29849e+07	1.02792e+07	1.24459e+07	8.28779e+07	8.57457e+07	6.41893e+07	8.72323e+07	9.08328e+06	5.90844e+06	7.92002e+06	8.2366e+06	1.67223e+07	2.23717e+07	1.47651e+07	1.9125e+07	1.92544e+07	1.85315e+07	1.89524e+07	-	Inflorescence	-	-	-	-
108	Hmqp005455	297.24	81.07	296.235	C18H32O3	[M+H]+	15(R)-Hydroxylinoleic Acid	Lipids	Free fatty acids	177931-23-6	3	82319.2	31906.9	44600.4	51688.7	66372.5	121793	105682	111774	100358	106891	159083	111594	409760	207806	103364	465642	NA	NA	NA	NA	NA	NA	NA	NA	86395	79802.9	108104	-	Inflorescence	-	-	-	-
109	mws0945	317.212	113.098	318.219	C20H30O3	[M-H]-	15-Oxo-5Z,8Z,11Z,13E-eicosatetraenoic acid*	Lipids	Free fatty acids	81416-72-0	3	NA	NA	NA	NA	25065.6	16142.1	32891.4	17381.2	NA	NA	NA	NA	NA	NA	NA	NA	NA	NA	NA	NA	NA	NA	NA	NA	5209.25	6461.33	5092	Lateral-root	Lateral-root	C04577	ko00590,ko01100	-	-
110	MWSprf135	365.34	283.26	366.35	C24H46O2	[M-H]-	15-Tetracosenoic Acid; Nervonic Acid	Lipids	Free fatty acids	506-37-6	3	409372	403352	405759	415147	196190	136064	141196	146107	426112	451012	442875	410073	510282	425729	435146	455170	204844	259170	276599	258449	332889	365132	295308	406600	336546	331521	312211	-	Inflorescence	C08323	ko01040	-	-
111	pmn001427	471.35	471.34	472.355	C30H48O4	[M-H]-	16,23:16,30-Diepoxydammar-24-ene-3,20-diol (Jujubogenin)*	Terpenoids	Triterpene	54815-36-0	3	328685	279295	422176	279138	901484	662239	623492	785935	81592.6	98521.8	77321.8	107213	36850.8	30176.4	48869.1	108266	NA	NA	NA	NA	NA	NA	NA	NA	205313	289952	338561	-	Lateral-root	-	-	29.03	0.62
112	Zmyn004676	293.21	113.1	294.219	C18H30O3	[M-H]-	17-Hydroxylinolenic acid	Lipids	Free fatty acids	-	1	1.39648e+06	1.27083e+06	1.36331e+06	1.12151e+06	2.40567e+06	2.60279e+06	2.73075e+06	2.31616e+06	622582	696051	575886	608075	8.79777e+06	5.35046e+06	2.89757e+06	1.3148e+07	426829	403540	427737	431573	259680	148766	157049	190011	1.7832e+06	1.78237e+06	1.77976e+06	-	Inflorescence	C16346	ko00592	-	-
113	Qmhp090808	469.22	307.13	468.205	C29H28N2O4	[M+H]+	18-Demethylparaensidimerin C	Alkaloids	Alkaloids	-	2	619185	1.79083e+06	2.56117e+06	966985	2.06257e+07	2.51561e+07	1.66488e+07	1.88509e+07	2.58509e+06	1.71145e+06	1.50061e+06	1.24348e+06	579081	878727	843857	653281	842383	3.00473e+06	2.81237e+06	784748	272042	327688	396119	433034	3.85693e+06	3.76633e+06	6.11117e+06	-	Lateral-root	-	-	-	-
114	MW0012723	361.24	279.23	362.246	C22H34O4	[M-H]-	19,20-DiHDPA	Lipids	Free fatty acids	-	3	1.15609e+07	1.21191e+07	1.26023e+07	1.18027e+07	4.66458e+06	2.98126e+06	3.44414e+06	3.33175e+06	1.26774e+07	1.23737e+07	1.19086e+07	1.21945e+07	2.54099e+07	2.47736e+07	2.03821e+07	2.44584e+07	7.85693e+06	7.51908e+06	1.01139e+07	9.8209e+06	9.19506e+06	1.13783e+07	9.04675e+06	1.19834e+07	1.09608e+07	1.16506e+07	1.04886e+07	-	Inflorescence	-	-	-	-
115	Wmmp000181	445.13	121.03	446.142	C19H26O12	[M-H]-	1´-O-Benzoylsucrose	Others	Saccharides	-	3	1.76386e+06	1.35731e+06	1.48838e+06	1.59874e+06	456191	378752	502389	630783	141508	163689	139978	175004	NA	NA	NA	NA	247951	389094	531402	210550	38598	41719.9	25157.5	25260.1	335986	337989	287734	-	Main-root	-	-	-	-
116	Lmqn006260	301.04	151	302.043	C15H10O7	[M-H]-	2',3',4',5,7-Pentahydroxyflavone*	Flavonoids	Flavones	-	3	84811.9	32933.2	40108.1	112490	NA	NA	NA	NA	58242	36684.7	48010.4	55632	515672	493989	454881	458143	55294.8	57901.5	81044	75646.1	337171	440989	72767	209983	300943	287824	285216	-	Inflorescence	-	-	-	-
117	MWSmce698	149.1	65.04	148.089	C10H12O	[M+H]+	2',4'-Dimethylacetophenone	Others	Ketone compounds	89-74-7	3	652394	453747	494569	432100	524422	518772	504794	423537	588347	561105	345000	380283	412544	352692	403436	475716	550416	437165	358831	407083	434872	529008	416343	557162	410980	419132	418097	-	Main-root	-	-	23.6	0.03
118	Zmzp010608	491.24	435.18	490.236	C30H34O6	[M+H]+	2',4'-Hydroxy-3,6-di-prenyl-7-hydroxy-(3,3-dimethylprop-1-ene)flavonoid	Flavonoids	Flavones	-	1	640509	644815	660395	648293	3.11404e+06	3.34772e+06	3.20371e+06	2.72037e+06	NA	NA	NA	NA	NA	NA	NA	NA	1.5412e+07	1.65466e+07	1.52935e+07	1.58015e+07	6.30677e+06	5.5242e+06	6.51545e+06	5.3962e+06	6.44728e+06	5.94002e+06	6.19625e+06	-	Stem	-	-	-	-
119	Lamp007647	257.08	137.02	256.073	C15H12O4	[M+H]+	2',4,4'-Trihydroxychalcone*	Flavonoids	Chalcones	-	1	540776	1.34724e+06	1.56873e+06	1.02428e+06	1.25986e+07	1.32448e+07	1.19898e+07	8.97817e+06	3.16358e+06	2.82034e+06	3.74757e+06	2.69401e+06	1.07285e+06	1.00106e+06	969543	694294	2.53951e+06	2.17527e+06	5.47435e+06	2.73339e+06	898206	268650	287376	267467	4.31348e+06	4.17443e+06	3.87125e+06	-	Lateral-root	-	-	-	-
120	Zbfn011087	633.346	227.207	634.356	C31H54O13	[M-H]-	2'-Crotonyl-3-myristoyl sucrose	Lipids	Free fatty acids	-	3	NA	NA	NA	NA	89674.2	109526	74866.1	46160.5	NA	NA	NA	NA	NA	NA	NA	NA	NA	NA	NA	NA	NA	NA	NA	NA	21862.4	23336.4	24601.5	Lateral-root	Lateral-root	-	-	-	-
121	pme3961	252.11	136.06	251.102	C10H13N5O3	[M+H]+	2'-Deoxyadenosine*	Nucleotides and derivatives	Nucleotides and derivatives	958-09-8	3	32854	48384.8	41723.5	30365.9	246764	288697	238167	175573	187304	108513	248031	190204	301166	338912	304794	374517	102056	202980	120911	110110	NA	NA	NA	NA	142357	142386	134548	-	Inflorescence	C00559	ko00230,ko01100,ko01232,ko02010	30.13	0.15
122	pme3184	332.08	136.06	331.068	C10H14N5O6P	[M+H]+	2'-Deoxyadenosine-5'-monophosphate	Nucleotides and derivatives	Nucleotides and derivatives	653-63-4	3	419063	381127	385178	410672	1.80006e+06	1.41147e+06	1.40429e+06	1.19828e+06	121259	112744	118385	113392	384938	441784	353683	363801	444968	482811	422489	409233	382751	1.10683e+06	555896	383581	448440	452198	504691	-	Lateral-root	C00360	ko00230,ko01100,ko01232	-	-
123	pme1194	228.1	112.05	227.091	C9H13N3O4	[M+H]+	2'-Deoxycytidine	Nucleotides and derivatives	Nucleotides and derivatives	951-77-9	3	110378	70520.2	121558	98481.8	335501	58297.4	270864	222002	87366.9	112569	98024.8	169035	366512	441617	351657	380137	93736.9	83343.1	174234	58338.3	282845	171869	207395	316903	217942	200172	185755	-	Inflorescence	C00881	ko00240,ko01100,ko01232,ko02010	-	-
124	pme1184	268.1	152.06	267.097	C10H13N5O4	[M+H]+	2'-Deoxyguanosine	Nucleotides and derivatives	Nucleotides and derivatives	961-07-9	3	18703	41349.5	20848.5	22770.6	811235	614690	670249	480715	94298	69978.4	78898.6	111697	200664	194168	191495	229096	30576.4	31895.8	20142.4	35371.4	NA	NA	NA	NA	164573	172074	138638	-	Lateral-root	C00330	ko00230,ko01100,ko01232,ko02010	-	-
125	pmc0066	333.06	137.05	332.052	C10H13N4O7P	[M+H]+	2'-Deoxyinosine-5'-monophosphate	Nucleotides and derivatives	Nucleotides and derivatives	3393-18-8	3	2.46014e+06	4.05059e+06	1.66931e+06	2.44515e+06	6.98254e+06	6.26543e+06	7.08268e+06	7.1238e+06	8.55604e+06	7.3445e+06	8.37331e+06	8.42081e+06	3.15424e+06	2.76707e+06	3.42068e+06	2.87847e+06	5.93106e+06	7.81938e+06	5.55196e+06	6.04971e+06	3.85036e+06	2.79202e+06	3.54825e+06	4.08037e+06	4.55581e+06	4.99134e+06	5.15728e+06	-	Fruit	C06196	ko00230,ko01232	-	-
126	Wmkn003942	369.13	207.1	370.142	C21H22O6	[M-H]-	2'-HydroxyIsoxanthohumol	Flavonoids	Flavanones	-	3	95253.6	104940	113118	84635.5	346995	398024	405242	356599	NA	NA	NA	NA	15972.2	18750	9980.93	14602.8	271496	165473	179960	278224	NA	NA	NA	NA	164198	160358	176563	-	Lateral-root	-	-	-	-
127	mws0912	271.06	201.02	270.053	C15H10O5	[M+H]+	2'-Hydroxydaidzein	Flavonoids	Isoflavones	7678-85-5	3	688994	851530	832065	888908	1.97564e+06	2.03649e+06	2.1253e+06	1.85919e+06	635717	698786	566182	579463	59051.3	75688.5	65858.9	39452.4	579713	826182	946444	653987	192182	196250	402812	423526	829902	666610	720297	-	Lateral-root	C02495	ko00943,ko01110	-	-
128	Lmmp004504	287.06	153.02	286.048	C15H10O6	[M+H]+	2'-Hydroxygenistein*	Flavonoids	Isoflavones	1156-78-1	1	NA	NA	NA	NA	NA	NA	NA	NA	702580	799131	2.37317e+06	494405	2.42795e+07	2.07073e+07	2.03385e+07	1.73447e+07	NA	NA	NA	NA	NA	NA	NA	NA	9.18298e+06	8.79001e+06	8.96101e+06	-	Inflorescence	C12134	ko00943	-	-
129	MWSmce366	453.23	179.04	452.22	C27H32O6	[M+H]+	2'-Methoxykurarinone	Flavonoids	Flavanones	270249-38-2	3	50399.3	56301.9	25722.9	32753	107601	77004.4	167439	103082	NA	NA	NA	NA	NA	NA	NA	NA	NA	NA	NA	NA	NA	NA	NA	NA	168851	171303	199451	-	Lateral-root	-	-	-	-
130	Zbdp010946	437.19	369.13	436.189	C26H28O6	[M+H]+	2'-Methoxylupinifolin	Flavonoids	Other Flavonoids	-	1	11787.6	8178.45	13826.8	14974.2	107436	94017.2	88031.9	74696	15394.9	30031.7	10512.3	9557.39	17193.8	11256.5	8038.54	5732.01	300983	348513	353366	412595	8.79485e+06	6.17255e+06	9.56688e+06	7.65029e+06	3.53846e+06	3.0512e+06	3.11679e+06	-	Leaf	-	-	-	-
131	Lmxn006423	150	122.01	151.009	C7H5NOS	[M-H]-	2(3H)-Benzothiazolone	Alkaloids	Alkaloids	934-34-9	2	161945	116598	135685	89416.2	74689.4	94814.9	59088.4	53668.4	78776.7	99065.4	81816.3	72007.2	123926	182798	233340	270677	67177.6	119454	47705.4	51375.4	31061.6	37271.6	67639	141737	95839.7	79198.4	94786.5	-	Inflorescence	-	-	70.03	0.03
132	Wdhp004606	342.17	296.11	341.163	C20H23NO4	[M+H]+	2,10,11-trimethoxy-6-methyl-5,6,6a,7-tetrahydro-4H-dibenzo[de,g]quinolin-1-ol	Alkaloids	Isoquinoline alkaloids	-	2	49272	47933.5	48923.5	57805.7	699289	6.96427e+06	1.38443e+07	1.58676e+07	58021.3	32014.3	32623.9	70265	NA	NA	NA	NA	NA	NA	NA	NA	53775	82958.2	53139.9	67330.1	1.59226e+06	1.64329e+06	1.5776e+06	-	Lateral-root	-	-	-	-
133	Lcsn006884	213.11	169.12	214.12	C11H18O4	[M-H]-	2,2'-(3-methylcyclohexane-1,1-diyl)diacetic acid	Organic acids	Organic acids	5345-12-0	3	131087	144013	125907	122735	336141	370540	319623	315004	89723.6	116493	102104	94627	26692.7	33669.9	22888.2	32207.5	107625	182202	206211	141710	50668.9	84659.5	95633	55343.7	190366	203182	215049	-	Lateral-root	-	-	-	-
134	Wmzn000227	145.06	109.04	146.058	C6H10O4	[M-H]-	2,2-Dimethylsuccinic acid	Organic acids	Organic acids	597-43-3	2	39136.4	48925.8	30645.6	55041.5	53208	49523.4	36531	41578.7	72768.2	57484.1	58074.9	40974.4	170093	183525	147424	159614	40076.1	35367.5	42808.2	20039.8	77836.2	48344.2	50117.5	36694.3	78281.3	71315.4	78888.8	-	Inflorescence	-	-	-	-
135	Zahp011689	205.09	149.02	204.079	C12H12O3	[M+H]+	2,2-dimethylchromene-6-carboxylic acid	Others	Others	34818-56-9	1	4.46828e+06	4.60006e+06	5.06011e+06	6.93882e+06	6.40987e+06	4.39325e+06	4.40076e+06	4.11873e+06	6.22109e+06	5.5169e+06	4.00984e+06	6.65761e+06	4.87575e+06	4.80386e+06	7.51189e+06	4.11134e+06	4.12413e+06	3.54367e+06	3.16107e+06	4.10348e+06	3.51683e+06	3.73977e+06	3.70019e+06	3.45387e+06	4.25981e+06	5.84576e+06	3.98678e+06	-	Fruit	-	-	-	-
136	mws1377	157.08	103.05	156.069	C10H8N2	[M+H]+	2,3'-Bipyridine	Alkaloids	Pyridine alkaloids	581-50-0	3	159062	162108	187571	113451	117205	129336	112828	84311	NA	NA	NA	NA	NA	NA	NA	NA	114717	110259	111547	86812.9	NA	NA	NA	NA	91890.2	84273.2	102674	-	Main-root	-	-	-	-
137	Smpn009230	487.34	487.34	488.35	C30H48O5	[M-H]-	2,3,23-Trihydroxyolean-12-en-28-oic acid*	Terpenoids	Triterpene	-	2	874412	4.34463e+06	933645	563049	4.21263e+06	5.55451e+06	8.83497e+06	4.27176e+06	50515.6	52318.8	58604.2	84181.8	477841	240648	206684	403300	NA	NA	NA	NA	NA	NA	NA	NA	1.95394e+06	2.097e+06	2.11234e+06	-	Lateral-root	-	-	-	-
138	pmn001708	487.34	425.34	488.35	C30H48O5	[M-H]-	2,3,23-Trihydroxyurs-12-en-28-oic acid (Asiatic acid)	Terpenoids	Triterpene	464-92-6	2	16861	17594.9	24380.2	21391	79887.7	79810.8	69904.2	71818.8	NA	NA	NA	NA	NA	NA	NA	NA	NA	NA	NA	NA	NA	NA	NA	NA	23590.7	30685.2	30997.4	-	Lateral-root	C08617	-	41.38	0.71
139	Zbfn008704	369.264	279.231	370.272	C21H38O5	[M-H]-	2,3,3-trihydroxypropyl octadeca-9,12-dienoate	Lipids	Free fatty acids	-	3	NA	NA	NA	NA	15160.5	12855	13163.8	10883	NA	NA	NA	NA	NA	NA	NA	NA	NA	NA	NA	NA	NA	NA	NA	NA	9827.51	10517.4	8135.31	Lateral-root	Lateral-root	-	-	-	-
140	Hmjn003948	487.35	487.35	488.35	C30H48O5	[M-H]-	2,3,6-Trihydroxyurs-12-en-28-oic acid (Madasiatic acid)*	Terpenoids	Triterpene	26532-66-1	2	1.64794e+06	4.36786e+06	1.13111e+06	1.13356e+06	4.19531e+06	5.64641e+06	8.9132e+06	4.131e+06	49368.1	22490.2	88280.2	77715.9	403248	218720	212161	310369	NA	NA	NA	NA	NA	NA	NA	NA	1.8488e+06	1.79939e+06	2.07928e+06	-	Lateral-root	-	-	18.42	0.72
141	Lmqp003022	161.06	133.07	160.052	C10H8O2	[M+H]+	2,3-Dihydro-1,4-naphthoquinone	Quinones	Quinones	21545-31-3	1	3.67262e+06	2.71994e+06	3.36e+06	3.25147e+06	887562	1.21856e+06	1.07423e+06	1.0123e+06	1.12451e+06	1.30178e+06	1.55981e+06	1.53024e+06	1.78227e+06	2.04349e+06	1.79503e+06	1.7885e+06	3.95298e+06	4.87281e+06	4.37178e+06	4.6856e+06	5.39296e+06	5.99332e+06	6.33734e+06	6.48576e+06	3.60855e+06	3.45958e+06	3.86443e+06	-	Leaf	-	-	-	-
142	Ladp013187	423.18	367.12	422.173	C25H26O6	[M+H]+	2,3-Dihydroauriculatin	Flavonoids	Isoflavones	105594-10-3	2	5.88389e+07	7.48049e+07	7.40372e+07	7.12781e+07	1.12877e+08	1.1896e+08	1.13881e+08	1.21761e+08	649065	885835	707054	597246	431857	394559	237848	312190	2.57996e+06	1.67656e+07	NA	1.68012e+07	6.25687e+06	6.07308e+06	5.14644e+06	6.43296e+06	3.16902e+07	3.38261e+07	3.2785e+07	-	Lateral-root	-	-	-	-
143	Ladp009203	671.23	423.18	670.226	C34H38O14	[M+H]+	2,3-Dihydroauriculatin maloyl glucoside	Flavonoids	Isoflavones	-	2	1.13977e+06	2.56429e+06	958590	668727	1.16442e+06	967734	1.27845e+06	1.39888e+06	NA	NA	NA	NA	NA	NA	NA	NA	NA	NA	NA	NA	3.61575e+06	1.46882e+07	1.0887e+07	5.78184e+06	1.27631e+06	1.18928e+06	1.23027e+06	-	Leaf	-	-	-	-
144	Smpn011792	471.35	471.34	472.355	C30H48O4	[M-H]-	2,3-Dihydroxy-12-ursen-28-oic acid*	Terpenoids	Triterpene	-	3	263580	394484	331267	337200	298191	428295	4.01285e+06	528470	235020	280702	293970	268932	181688	217844	121477	185134	533519	107923	137882	199828	117712	199907	76102.1	74962.6	172788	175299	198695	-	Lateral-root	-	-	-	-
145	mws0639	153.02	109.03	154.027	C7H6O4	[M-H]-	2,3-Dihydroxybenzoic Acid*	Phenolic acids	Phenolic acids	303-38-8	3	42455.5	60395.3	37957.8	63214.6	182383	271134	299045	262316	243670	332517	627458	265367	182953	173233	194726	211906	870953	967532	996299	772020	658037	785195	568032	483014	493487	229322	589147	-	Stem	C00196	ko01110	28.55	0.04
146	Zmyn000268	89.02	71.02	90.0317	C3H6O3	[M-H]-	2,3-Dihydroxypropanal	Others	Saccharides	56-82-6	3	NA	NA	NA	NA	11719.1	22093.1	16765.1	26297.8	7580.62	8267.65	8202.19	6888.68	48922.3	63507	42030.5	46165.6	18606.6	22032.1	16538.3	12981.3	55816.2	55764.6	43377.4	31013.7	28255.3	26186.7	22719.6	-	Inflorescence	C02154	-	-	-
147	Zmpn008194	471.35	471.35	472.355	C30H48O4	[M-H]-	2,3-Dihydroxyurs-12-en-28-oic acid (Corosolic acid)*	Terpenoids	Triterpene	4547-24-4	3	144105	287465	385391	210814	1.44267e+06	1.46097e+06	1.88717e+06	1.06905e+06	201259	198916	204548	258946	137452	228461	250150	161709	395836	96790.1	148779	165169	305589	143843	137754	73260.2	699811	667403	1.32283e+06	-	Lateral-root	-	-	15.86	0.74
148	Hasp010605	353.27	261.22	352.261	C21H36O4	[M+H]+	2,3-dihydroxypropyl (9Z,12Z,15Z)-octadeca-9,12,15-trienoate	Others	Others	129828-41-7	1	686412	551503	567162	467007	811236	686259	634220	481962	623464	865310	990100	1.31336e+06	6.78186e+07	5.87867e+07	5.42335e+07	6.97187e+07	2.93669e+06	5.23002e+06	3.34943e+06	3.83208e+06	3.20146e+07	8.48577e+07	6.4157e+07	6.62974e+07	1.76331e+07	1.70962e+07	1.83298e+07	-	Inflorescence	-	-	-	-
149	Lmmp007480	257.08	137.02	256.074	C15H12O4	[M+H]+	2,4,4'-trihydroxychalcone*	Flavonoids	Chalcones	-	1	508481	1.3389e+06	1.60977e+06	1.0232e+06	1.31114e+07	1.37945e+07	1.21868e+07	9.2615e+06	3.13936e+06	2.74796e+06	3.86102e+06	2.68462e+06	1.17422e+06	1.09964e+06	1.03026e+06	666025	2.58351e+06	2.30137e+06	5.374e+06	2.73744e+06	938918	317371	310918	264411	4.50309e+06	4.33315e+06	4.0862e+06	-	Lateral-root	-	-	-	-
150	Qmyp010506	231.07	153.02	230.058	C13H10O4	[M+H]+	2,4,6-Trihydroxybenzophenone	Others	Others	3555-86-0	3	NA	NA	NA	NA	23258.4	31327.5	74692.8	57823.4	31530.1	47315	52649.2	37560.7	352054	408861	329362	394819	28556.3	26484.7	25130.5	13586.8	29884.8	27320.3	57002.5	113465	53583.7	59893.7	52787.7	-	Inflorescence	C06356	-	-	-
151	MWSmce581	137.03	91.02	138.032	C7H6O3	[M-H]-	2,4-Dihydroxybenzaldehyde	Others	Aldehyde compounds	95-01-2	3	172146	107502	123551	164048	941073	974149	901498	649608	154223	73650.8	98814.9	95057.9	NA	NA	NA	NA	133035	193015	226932	164671	12318.3	106522	78968.2	149138	207621	223856	233183	-	Lateral-root	-	-	-	-
152	MA10002917	183	109.02	184.012	C6H4N2O5	[M-H]-	2,4-Dinitrophenol	Phenolic acids	Phenolic acids	51-28-5	3	85920.4	72656.3	94527.5	75757	131133	145490	133621	113491	95377.7	99176.9	59689.7	95564.2	115786	87833	124585	102635	59331.1	74596.4	60556.2	73252	204862	89845.6	192966	260901	100391	90310.2	101248	-	Leaf	C02496	-	-	-
153	MWS1798	113.06	67.05	112.052	C6H8O2	[M+H]+	2,4-Hexadienoic acid	Organic acids	Organic acids	110-44-1	3	NA	NA	NA	NA	50080.7	54683.7	65491.5	50408.6	23879.5	25633.4	28913.7	43222.2	243151	156808	207308	202853	NA	NA	NA	NA	335506	117425	356718	314576	117318	131357	114754	-	Leaf	-	-	30.82	0.01
154	Lmbn001981	137.02	93.03	138.032	C7H6O3	[M-H]-	2,5-Dihydroxybenzaldehyde	Others	Aldehyde compounds	1194-98-5	3	476886	441421	563279	487241	1.16569e+06	1.29592e+06	1.33604e+06	1.31769e+06	1.88266e+06	1.54746e+06	1.73414e+06	1.80589e+06	3.44907e+06	3.39699e+06	3.23977e+06	3.43901e+06	733710	784913	694551	762903	880124	750380	866716	789351	1.00036e+06	1.16799e+06	1.30972e+06	-	Inflorescence	C05585	ko00350,ko01100	-	-
155	mws0180	153.019	109.029	154.027	C7H6O4	[M-H]-	2,5-Dihydroxybenzoic acid; Gentisic Acid*	Phenolic acids	Phenolic acids	490-79-9	3	60705.4	45928.4	56944.8	8383.73	67531.9	86868.8	110098	120774	120926	139628	273596	109457	81111.7	67775.3	111266	77010.3	190962	223112	134371	172668	133780	128536	246811	183612	145069	140431	104155	-	Stem	C00628	ko00350,ko01100	29.33	0.04
156	Lakn000379	665.22	383.12	666.237	C28H42O18	[M-H]-	2,5-Dihydroxyphenylacetate ethyl triglucoside	Phenolic acids	Phenolic acids	-	3	209326	497240	420048	297617	216001	164534	242361	133930	175152	94174.8	101021	134553	36215.9	36210.2	36212.1	37637.8	190864	203077	141910	194513	75819.4	53801.1	38288.9	18350.8	61151.7	72134.6	68479.5	-	Main-root	-	-	-	-
157	Latp003285	353.12	191.07	352.115	C17H20O8	[M+H]+	2,5-Dimethyl-7-hydroxychromone glucoside	Others	Chromone	-	2	752585	2.9347e+06	3.25824e+06	1.98398e+06	125341	143111	189765	210150	207336	188695	212747	183370	1.02167e+07	1.1241e+07	1.29989e+07	9.29202e+06	3.19273e+06	2.56699e+06	2.90423e+06	2.44753e+06	184099	169570	89966.2	223774	7.18161e+06	6.70466e+06	6.39336e+06	-	Inflorescence	-	-	-	-
158	Wdzn000513	193.07	59.01	194.079	C7H14O6	[M-H]-	2,5-bis(hydroxymethyl)-2-methoxyoxolane-3,4-diol*	Others	Saccharides	-	2	1.19147e+06	1.41017e+06	1.09139e+06	1.10972e+06	2.26058e+06	2.28097e+06	2.15133e+06	1.9584e+06	2.78273e+06	2.87561e+06	2.34018e+06	2.52019e+06	3.15941e+06	3.3718e+06	3.1814e+06	2.92839e+06	2.9825e+06	2.53593e+06	2.27957e+06	2.83757e+06	9.08375e+06	6.30505e+06	7.70542e+06	7.40156e+06	2.5881e+06	2.67965e+06	2.49764e+06	-	Leaf	-	-	-	-
159	MWS20169	269.05	254.02	270.053	C15H10O5	[M-H]-	2,5-dihydroxy-1-methoxy-anthraquinone	Quinones	Anthraquinone	-	3	63121.3	117828	104294	104840	978457	1.11992e+06	980445	780378	2.47833e+06	4.39559e+06	2.80052e+06	3.09628e+06	65866	14245.5	201082	98410.5	158067	182503	430528	161624	160012	64320.1	79326.4	79461.2	680147	739016	748406	-	Fruit	-	-	-	-
160	Lmdp003110	289.07	243.07	288.063	C15H12O6	[M+H]+	2,6,7,4'-Tetrahydroxyisoflavanone	Flavonoids	Dihydroisoflavones	-	1	4.76405e+06	5.21425e+06	4.38925e+06	4.839e+06	2.61989e+07	2.94044e+07	3.10213e+07	2.37405e+07	2.61781e+07	2.89769e+07	3.31166e+07	2.65037e+07	9.52253e+07	1.10361e+08	1.02392e+08	1.00865e+08	1.74712e+07	1.69316e+07	1.74271e+07	1.85169e+07	3.57741e+07	2.31343e+07	1.70733e+07	2.85356e+07	1.98459e+07	2.7593e+07	2.63266e+07	-	Inflorescence	C16233	ko00943,ko01110	-	-
161	Zbfn005854	471.13	163.04	472.137	C24H24O10	[M-H]-	2,6-Di-(4-hydroxycinnamoyl)glucoside	Phenolic acids	Phenolic acids	-	1	NA	NA	NA	NA	NA	NA	NA	NA	4.79139e+06	3.72806e+06	3.02579e+06	2.92144e+06	586220	727594	577132	809049	NA	NA	NA	NA	60604.6	66229.6	40624.1	73152.2	615671	680488	649406	-	Fruit	-	-	-	-
162	Zbfn006124	531.15	193.05	532.158	C26H28O12	[M-H]-	2,6-Di-Feruloyl glucoside	Phenolic acids	Phenolic acids	-	3	32924.5	78309.7	86972.2	46205.8	NA	NA	NA	NA	644902	320123	444146	423992	1.02191e+06	1.16602e+06	855419	1.22743e+06	182064	152924	158695	156604	110343	157631	147725	82357.4	211896	234034	229449	-	Inflorescence	-	-	-	-
163	Lmln010063	205.16	189.13	206.167	C14H22O	[M-H]-	2,6-Di-tert-butylphenol	Phenolic acids	Phenolic acids	128-39-2	1	1.01662e+06	888271	971146	963973	511526	478259	560527	526431	1.35473e+06	1.24509e+06	1.51328e+06	1.14946e+06	1.39938e+06	1.01708e+06	1.4391e+06	1.18539e+06	795386	1.02926e+06	1.00662e+06	890933	691099	983120	825592	800884	512782	447975	510520	-	Fruit	-	-	38.9	0.06
164	pme0278	191.1	128.07	190.095	C7H14N2O4	[M+H]+	2,6-Diaminooimelic acid	Organic acids	Organic acids	583-93-7	3	737653	802057	828875	830017	1.51512e+06	1.83425e+06	1.68316e+06	1.65446e+06	735337	829828	922250	897260	367729	388344	441711	324988	1.40384e+06	1.66513e+06	1.35506e+06	1.50946e+06	819591	995666	1.44976e+06	1.12515e+06	1.07735e+06	948993	1.03936e+06	-	Lateral-root	C00666	ko00300,ko00470,ko01100,ko01110,ko01230	-	-
165	Zmxn110201	331.1	108.02	332.111	C14H20O9	[M-H]-	2,6-Dimethoxy-4-hydroxyphenol-1-O-ß-D-glucopyranoside	Others	Others	-	1	20970.1	26849.2	23368.4	22749.4	114406	110677	141877	161871	95203.7	43637.3	71819.4	50120.1	126511	118411	99720.6	95017.5	113072	170239	161858	96936.7	354914	211366	203915	479606	98598.4	128871	114320	-	Leaf	-	-	-	-
166	Hmcn006267	181.05	107.01	182.058	C9H10O4	[M-H]-	2,6-Dimethoxybenzoic acid	Phenolic acids	Phenolic acids	1466-76-8	3	NA	NA	NA	NA	52988.5	46067.4	39894.1	42549.9	50391	63414.5	42040.4	53612.2	86305.3	83493.7	76865.8	97750.3	93809.6	34497.8	35619.9	91682.5	NA	NA	NA	NA	33815.6	27315.7	23498.4	-	Inflorescence	-	-	62.68	0.05
167	pmf0348	187.13	97.06	188.141	C10H20O3	[M-H]-	2,6-Dimethyl-7-octene-2,3,6-triol	Others	Alcohol compounds	73815-21-1	3	477486	387293	386048	412219	3.64782e+06	4.39535e+06	4.24503e+06	2.79246e+06	585717	263647	432417	369597	454994	291341	263742	515422	171686	227212	185043	201508	494930	269066	569546	718742	971040	951288	1.00354e+06	-	Lateral-root	-	-	-	-
168	Zbqp001937	203.14	130.05	202.132	C9H18N2O3	[M+H]+	2,6-diamino-7-methyl-5-oxooctanoic acid	Amino acids and derivatives	Amino acids and derivatives	-	3	3.00021e+06	3.40086e+06	4.03674e+06	3.1579e+06	4.4088e+06	4.4533e+06	4.30248e+06	3.45367e+06	677177	706377	464972	641464	2.6643e+06	3.37672e+06	2.46999e+06	3.08347e+06	1.92511e+06	1.84235e+06	1.41562e+06	1.32768e+06	999397	1.94998e+06	1.35091e+06	855605	2.49878e+06	2.62086e+06	2.47484e+06	-	Lateral-root	-	-	-	-
169	Cmhn002057	403.16	343.14	404.168	C18H28O10	[M-H]-	2,7-Dimethyl-2,4-diene-deca-α,x-diacid 8-O-β-glucoside	Tannins	Tannin	-	1	343896	468550	408217	310584	659907	577506	598375	571121	71033.4	47354.8	96940.7	31224.9	30256.1	30461.1	39426	59111.5	1.45631e+06	1.60883e+06	1.67469e+06	1.45927e+06	252811	192301	302377	290294	385595	392182	467201	-	Stem	-	-	-	-
170	Ladp008267	437.16	363.09	436.152	C25H24O7	[M+H]+	2-( 1-hydroxy-l-methylethyl)-3-hydroxy-2,3-dihydrofuranoal-pinumisoflavone	Flavonoids	Isoflavones	-	2	2.41984e+06	1.20676e+06	2.1463e+06	2.44919e+06	7.7752e+06	9.56216e+06	3.75797e+06	4.84471e+06	191187	113078	107620	118815	124838	203639	117661	28634.2	162014	92017.9	88399.6	58287.5	4.48426e+06	2.13772e+06	4.66155e+06	2.63794e+06	3.2469e+06	3.39359e+06	3.16624e+06	-	Lateral-root	-	-	-	-
171	WaYn011395	580.36	281.25	581.369	C28H56NO9P	[M-H]-	2-(2,3-dihydroxypropoxy)-3-(((2-(dimethylamino)ethoxy)(hydroxy)phosphoryl)oxy)propan-2-yl (Z)-14-Octadecenoic Acid	Lipids	LPE	-	1	39212.3	119608	78045	59982.3	44568.3	27923.6	10647.9	13948.6	106375	72458.5	108121	102372	2.68936e+06	832082	401036	2.24769e+06	24382.2	32437.6	20480.6	39774.8	4331.01	16588.3	14044.9	15497	83214.7	61010.2	93681.7	-	Inflorescence	-	-	-	-
172	Waln011009	578.34	279.23	579.354	C28H54NO9P	[M-H]-	2-(2,3-dihydroxypropoxy)-3-(((2-(dimethylamino)ethoxy)(hydroxy)phosphoryl)oxy)propyl (11Z,14Z)-octadeca-11,14-dienoate	Lipids	LPE	-	1	314709	306724	232217	222740	213425	128933	272477	145456	544428	736264	389042	787831	3.71168e+07	1.75121e+07	7.0074e+06	4.2559e+07	515453	535160	559759	718099	819704	845764	1.05468e+06	890083	1.73615e+06	2.10371e+06	1.44393e+06	-	Inflorescence	-	-	-	-
173	Waln010192	576.33	277.22	577.338	C28H52NO9P	[M-H]-	2-(2,3-dihydroxypropoxy)-3-(((2-(dimethylamino)ethoxy)(hydroxy)phosphoryl)oxy)propyl (8E,11Z,14Z)-octadeca-8,11,14-trienoate	Lipids	LPE	-	1	35516.6	36894	32472	16713.2	289028	228388	390273	205960	38742.6	22424.7	30684.3	24776.6	1.45646e+07	5.22682e+06	3.19245e+06	1.51609e+07	68091.7	57017.1	79393.2	100229	656629	576775	735168	387350	1.2605e+06	1.20579e+06	1.13754e+06	-	Inflorescence	-	-	-	-
174	Waln011222	554.34	255.23	555.354	C26H54NO9P	[M-H]-	2-(2,3-dihydroxypropoxy)-3-(((2-(dimethylamino)ethoxy)(hydroxy)phosphoryl)oxy)propyl palmitate*	Lipids	LPE	-	1	10605.2	16102.3	12880.8	14059.1	18690.2	6304.66	10230.8	7965.78	32654.3	33656.1	50369.4	35128.5	854614	321011	162573	1.1317e+06	14602.3	13488.2	17438.1	18896.6	28690.5	28032.3	38041.1	27340.9	58481.5	53322.5	48603.4	-	Inflorescence	-	-	-	-
175	Zbfn004680	625.17	463.12	626.185	C28H34O16	[M-H]-	2-(3,4-Dihydroxyphenethoxy)-6-(3,4,5-trihydroxycaffeoyl)-O-arabinopyranosyl-D-glucose	Phenolic acids	Phenolic acids	-	3	60695.7	280459	323222	275447	1.77694e+06	1.97108e+06	1.64042e+06	1.39261e+06	944011	666110	732862	682542	432238	353094	374191	373510	222444	305905	351641	331134	349970	84627.2	107284	58216.3	477070	512107	525690	-	Lateral-root	-	-	-	-
176	Laxp008852	299.09	284.07	298.084	C17H14O5	[M+H]+	2-(3,4-Dimethoxybenzylidene)-6-Hydroxy-1-Benzofuran-3(2H)-One*	Flavonoids	Other Flavonoids	1322574-14-0	1	1.00649e+06	2.0398e+06	3.07981e+06	1.48414e+06	1.04951e+07	1.25163e+07	9.94472e+06	9.17673e+06	2.46971e+07	2.78393e+07	3.79518e+07	2.35288e+07	1.517e+07	2.07092e+07	1.95378e+07	1.52164e+07	9.46587e+06	2.21566e+07	1.82633e+07	7.97627e+06	1.43942e+07	2.16419e+07	1.52457e+07	1.98695e+07	1.47643e+07	1.4545e+07	1.33694e+07	-	Fruit	-	-	-	-
177	Lahp003408	451.12	243.06	450.116	C21H22O11	[M+H]+	2-(3,4-dihydroxyphenyl)-4h-chromene-3,5,7-triol-glucoside	Flavonoids	Flavanols	-	1	67491.7	50102.5	46814.2	35318.8	103374	102684	146540	111407	50246	67476.3	65567.2	151790	177368	139080	155488	169409	248882	415996	307873	275653	672070	592158	817618	912026	473860	325243	463751	-	Leaf	-	-	-	-
178	Jmwn002117	331.1	153.02	332.111	C14H20O9	[M-H]-	2-(3,4-dihydroxyphenyl)ethanediol 1-O-β-D-glucopyranoside*	Phenolic acids	Phenolic acids	-	2	368757	416153	346482	274821	559834	494723	488561	630182	NA	NA	NA	NA	NA	NA	NA	NA	1.1613e+06	1.46166e+06	1.19732e+06	1.37454e+06	43586.3	53167.7	64714.8	47451.9	381221	463885	464050	-	Stem	-	-	-	-
179	Jmwn002057	477.16	315.11	478.169	C20H30O13	[M-H]-	2-(3-β-D-glucopyranosyloxy-4-hydroxyphenyl)ethanol-1-O-β-D-glucopyranoside	Phenolic acids	Phenolic acids	-	3	NA	NA	NA	NA	331067	204188	193233	177759	798101	926270	847173	1.01139e+06	NA	NA	NA	NA	80873.3	119010	136083	85057.7	74619.4	194023	120821	67643.7	116941	126867	131426	-	Fruit	-	-	-	-
180	MWStz152	206.08	118.07	205.074	C11H11NO3	[M+H]+	2-(Acetylamino)-3-phenyl-2-propenoic acid	Alkaloids	Alkaloids	5469-45-4	3	392797	308451	351450	327168	459846	585114	585839	474853	82198.3	64139	84846.4	77918.1	430449	564687	368384	441665	328781	406801	347175	338362	82758.2	170725	121743	167707	292365	274404	254790	-	Lateral-root	-	-	-	-
181	pme3967	312.13	180.09	311.123	C12H17N5O5	[M+H]+	2-(Dimethylamino)guanosine	Nucleotides and derivatives	Nucleotides and derivatives	2140-67-2	3	69009	59265.8	41642.1	52250.3	251570	326189	327772	225361	212055	225194	292594	295548	174299	325914	105636	208005	103122	88445.9	81999	106022	37756.3	48589.3	55402.1	48604.9	169569	136642	146274	-	Lateral-root	-	-	-	-
182	pme3083	164.04	120.05	165.043	C8H7NO3	[M-H]-	2-(Formylamino)benzoic acid	Phenolic acids	Phenolic acids	3342-77-6	3	50911.1	89017.4	75736.9	75817.8	175835	213308	189696	137749	148663	198944	73521.7	60264.6	683680	1.00963e+06	595140	944443	NA	NA	NA	NA	88127.8	60694.3	35883.8	34015.8	233505	245389	240827	-	Inflorescence	C05653	ko00380,ko01100	-	-
183	Labn002833	417.14	123.05	418.147	C18H26O11	[M-H]-	2-(Hydroxymethyl)Phenyl 6-O-Beta-D-Xylopyranosyl-Beta-D-Glucopyranoside	Phenolic acids	Phenolic acids	-	2	441889	312138	259120	481409	294068	268055	299075	240886	50282.5	45513	89476	102560	192384	175838	199339	181237	1.87796e+06	1.70518e+06	1.82485e+06	1.57158e+06	755368	562793	414413	493368	496366	559019	544858	-	Stem	-	-	-	-
184	Zbqn006635	267.03	195.04	268.037	C15H8O5	[M-H]-	2-Acetoxy-4-hydroxyanthraquinone	Quinones	Anthraquinone	-	2	140104	212334	236900	209022	1.83378e+06	1.91913e+06	1.94503e+06	1.40799e+06	152761	179937	123549	153636	1677.98	1867.09	34227.7	4291.39	249677	299258	403117	129451	47008.4	295228	119810	68426.5	523424	525692	515097	-	Lateral-root	-	-	-	-
185	Lmbn001609	145.05	83.05	146.058	C6H10O4	[M-H]-	2-Acetyl-2-Hydroxybutanoic Acid	Organic acids	Organic acids	-	3	NA	NA	NA	NA	65215.2	74538.1	72650.3	53411.9	65579.2	59752.1	50789.3	57147.1	79990.8	74272.3	80783.8	83932.8	16089.5	40758	26592.5	26533.2	45148.2	24122.4	43907.4	52955	43500.2	38795.2	54037.8	-	Inflorescence	C06006	ko00290,ko01100,ko01110,ko01210,ko01230	-	-
186	Lmtn003441	311.11	149.06	312.121	C15H20O7	[M-H]-	2-Acetyl-3-hydroxyphenyl-1-O-glucoside	Phenolic acids	Phenolic acids	-	3	5551.31	6713.38	68264.6	33588.6	59702	36871.6	49867.5	43855.9	80062.6	74312	60221.6	64242.3	NA	NA	NA	NA	34663.5	34020.5	28681.5	41180.6	27801.4	46006.5	49274.7	32074.7	49131.5	67706.2	46647.5	-	Fruit	-	-	-	-
187	Lmqp006559	330.34	312.33	329.329	C20H43NO2	[M+H]+	2-Amino-1,3-eicosanediol	Others	Alcohol compounds	-	2	NA	NA	NA	NA	299133	328044	309889	281115	174042	168051	172949	257702	NA	NA	NA	NA	NA	NA	NA	NA	436140	209733	318342	177186	179622	173614	192876	-	Lateral-root	-	-	-	-
188	NK10253223	168.06	94.06	167.058	C8H9NO3	[M+H]+	2-Amino-3-methoxybenzoic acid	Phenolic acids	Phenolic acids	3177-80-8	3	72707.8	125265	95549.4	87494.8	190162	254124	191488	189260	NA	NA	NA	NA	324029	234840	349359	225445	122953	188322	119578	141042	314173	434247	472867	186645	212427	193318	186369	-	Leaf	C05831	ko00380	-	-
189	Lmcp000611	144.08	84.06	143.07	C5H9N3O2	[M+H]+	2-Amino-4,5-dihydro-1H-imidazole-4-acetic acid	Alkaloids	Alkaloids	69098-41-5	2	1.96227e+07	8.97156e+06	1.00596e+07	1.65147e+07	6.47871e+06	6.57788e+06	8.56658e+06	1.08915e+07	1.8675e+07	1.73672e+07	2.04525e+07	2.0826e+07	2.88929e+07	2.83131e+07	2.54916e+07	2.73348e+07	2.2914e+07	2.19617e+07	1.96064e+07	2.07993e+07	4.11647e+07	3.95625e+07	3.63748e+07	3.17367e+07	2.19588e+07	2.23332e+07	2.22899e+07	-	Leaf	-	-	-	-
190	Zmmp000606	148.1	84.08	147.089	C6H13NO3	[M+H]+	2-Amino-4-hydroxy-3-methylpentanoic acid	Amino acids and derivatives	Amino acids and derivatives	-	2	3.84551e+06	5.46474e+06	4.34152e+06	4.08324e+06	1.70651e+06	1.67223e+06	1.84255e+06	2.79709e+06	4.7487e+06	5.00314e+06	4.31188e+06	4.64114e+06	802238	754295	773938	852009	3.98189e+06	3.96956e+06	3.96538e+06	3.96262e+06	3.5553e+06	2.80404e+06	4.35644e+06	5.20096e+06	2.70578e+06	3.03815e+06	3.10019e+06	-	Fruit	-	-	-	-
191	Walp004995	234.21	88.08	233.199	C12H27NO3	[M+H]+	2-Aminododecane-1,3,4-triol	Lipids	Sphingolipids	-	3	NA	NA	NA	NA	31979.5	23825.2	34022.9	22943.3	25399.3	48363.8	10688.8	43403.8	NA	NA	NA	NA	16699.5	28240.8	37702.2	26483.6	NA	NA	NA	NA	370997	308525	327218	-	Fruit	-	-	-	-
192	mws0236	124.01	79.96	125.015	C2H7NO3S	[M-H]-	2-Aminoethanesulfonic acid	Organic acids	Organic acids	107-35-7	3	184111	326647	151768	199926	361939	395376	355366	615103	491152	585274	627618	697727	411624	424613	342690	431970	896612	909054	844263	845582	898895	614480	762743	456160	865850	872386	790468	-	Stem	C00245	ko00430,ko00920,ko01100,ko02010	24.37	0.01
193	pme3017	104.07	58.07	103.063	C4H9NO2	[M+H]+	2-Aminoisobutyric acid	Organic acids	Organic acids	62-57-7	2	2.55794e+07	2.04315e+07	1.97042e+07	2.28093e+07	2.0976e+07	2.26274e+07	2.23812e+07	2.01607e+07	2.35922e+07	2.87085e+07	2.57817e+07	2.5779e+07	4.63522e+07	4.55982e+07	4.78552e+07	4.4494e+07	2.11224e+07	1.88923e+07	2.03171e+07	2.01034e+07	3.14055e+07	2.62421e+07	2.74141e+07	2.87338e+07	3.24659e+07	3.09982e+07	2.84219e+07	-	Inflorescence	C03665	-	-	-
194	WaYp007695	334.3	242.25	333.288	C18H39NO4	[M+H]+	2-Aminooctadecane-1,16,18,18-tetraol	Lipids	Sphingolipids	-	2	89097.6	116165	103747	133577	142078	226856	137651	134612	107794	167942	131969	145297	107466	116075	104287	97277.6	112842	155502	145655	138623	96040.4	139197	171590	152425	198767	209867	224242	-	Lateral-root	-	-	-	-
195	MWS2076	110.06	65.04	109.053	C6H7NO	[M+H]+	2-Aminophenol	Alkaloids	Phenolamine	95-55-6	3	95158	119289	85654.1	93496.1	62636.3	68966.2	60822.8	90008.3	136273	138261	102264	117496	NA	NA	NA	NA	114352	107399	112193	99503.5	112101	63535	54443.1	87920.1	94100.1	87184	75189.2	-	Fruit	C01987	ko00380,ko01100	65.8	0.02
196	pmb0374	136.06	119.04	135.054	C5H5N5	[M+H]+	2-Aminopurine	Nucleotides and derivatives	Nucleotides and derivatives	452-06-2	3	1.59673e+06	1.77225e+06	1.15287e+06	1.56897e+06	6.55448e+06	6.57316e+06	4.50888e+06	3.5382e+06	NA	NA	NA	NA	3.84872e+06	4.14466e+06	3.44629e+06	4.35796e+06	1.4967e+06	2.11855e+06	1.78484e+06	1.51906e+06	938806	1.68703e+06	681818	1.00654e+06	2.39842e+06	2.36923e+06	2.65784e+06	-	Lateral-root	-	-	-	-
197	Walp004906	262.24	88.08	261.23	C14H31NO3	[M+H]+	2-Aminotetradecane-1,11,13-triol	Lipids	Sphingolipids	-	3	493688	598141	506824	774758	659941	513160	623274	600243	768180	672192	762111	800886	502493	482465	507703	751731	567680	653375	429399	399427	439850	386779	539422	448323	621514	556370	481503	-	Fruit	-	-	-	-
198	WaYp005128	262.24	200.2	261.23	C14H31NO3	[M+H]+	2-Aminotetradecane-1,5,13-triol	Lipids	Sphingolipids	-	2	1.8485e+06	2.31423e+06	1.82016e+06	2.70536e+06	2.47901e+06	1.88909e+06	2.25718e+06	2.04077e+06	3.25093e+06	2.15254e+06	2.81522e+06	3.25063e+06	1.88015e+06	1.94073e+06	1.71918e+06	2.79138e+06	1.99571e+06	2.41587e+06	1.56394e+06	1.48974e+06	1.39497e+06	1.28903e+06	1.6842e+06	1.42618e+06	2.11783e+06	1.78151e+06	1.78376e+06	-	Fruit	-	-	-	-
199	pmf0175	157.16	157.16	158.167	C10H22O	[M-H]-	2-Decanol*	Others	Alcohol compounds	1120-06-5	3	8.26148e+06	7.48011e+06	7.34987e+06	9.36359e+06	4.92056e+06	4.47379e+06	5.01902e+06	5.15543e+06	8.30998e+06	1.11619e+07	1.01262e+07	9.77535e+06	7.00848e+06	8.20045e+06	8.56908e+06	8.14511e+06	9.38615e+06	8.341e+06	8.30127e+06	1.12085e+07	7.43782e+06	6.87974e+06	7.8516e+06	6.34541e+06	4.06495e+06	4.06394e+06	4.32185e+06	-	Fruit	-	-	35.45	0.02
200	MW0168496	193.07	87.01	134.058	C5H10O4	[M+CH3COO]-	2-Deoxy-D-ribose	Nucleotides and derivatives	Nucleotides and derivatives	533-67-5	3	891050	957928	790286	893239	1.07116e+06	1.1508e+06	1.00312e+06	1.10157e+06	1.77887e+06	1.65837e+06	1.29964e+06	1.45082e+06	3.27062e+06	3.20476e+06	3.92069e+06	2.7436e+06	2.52405e+06	1.87271e+06	1.78595e+06	2.16831e+06	1.15163e+07	7.75034e+06	1.10424e+07	1.27139e+07	2.90428e+06	2.57787e+06	2.65265e+06	-	Leaf	-	-	-	-
201	pmb2507	213.02	96.97	214.024	C5H11O7P	[M-H]-	2-Deoxyribose-1-phosphate*	Nucleotides and derivatives	Nucleotides and derivatives	17210-42-3	3	NA	NA	NA	NA	467992	589672	482598	657456	962076	660906	1.13078e+06	919341	925061	887972	704844	973724	189933	249520	221097	187301	66836.8	51523.8	69468.2	277343	462300	543844	555284	-	Fruit	C00672	ko00030,ko00240,ko01100	-	-
202	mws0863	213.02	96.97	214.024	C5H11O7P	[M-H]-	2-Deoxyribose-5'-phosphate*	Nucleotides and derivatives	Nucleotides and derivatives	102916-66-5	3	NA	NA	NA	NA	44621.8	38321.9	142168	227405	161116	128536	207088	166698	165269	165763	108477	152584	NA	NA	NA	NA	80095.9	89227.4	13485.6	79969.1	109998	113069	113029	-	Fruit	C00673	ko00030,ko01100	-	-
203	Zmjn003398	227.13	183.14	228.136	C12H20O4	[M-H]-	2-Dodecenedioic acid	Lipids	Free fatty acids	6402-36-4	3	86679.8	70595.4	66707.3	72321.6	168646	177028	168057	156813	87978.2	78751.1	105557	72289.4	307930	235788	245011	381558	49231.2	57973.8	63705.8	51269.5	142895	87458	157780	191427	134554	135804	142025	-	Inflorescence	C16308	ko00592,ko01110	-	-
204	MWStz063	170.15	152.14	169.147	C10H19NO	[M+H]+	2-Ethyl-2,6,6-trimethylpiperidin-4-one	Alkaloids	Piperidine alkaloids	133568-79-3	2	883080	1.24782e+06	877626	903856	777090	674945	789169	602404	2.36496e+06	1.89348e+06	2.23479e+06	1.67487e+06	1.17425e+06	1.17564e+06	1.13154e+06	1.08802e+06	5.56088e+06	4.22581e+06	3.68883e+06	4.10446e+06	3.13744e+06	2.27589e+06	3.06486e+06	2.61621e+06	2.23335e+06	2.11212e+06	2.17932e+06	-	Stem	-	-	-	-
205	Zbfn006009	501.14	163.04	502.147	C25H26O11	[M-H]-	2-Feruloyl-6-(4-hydroxycinnamoyl)glucoside	Phenolic acids	Phenolic acids	-	2	NA	NA	NA	NA	NA	NA	NA	NA	1.03903e+06	769402	612023	584674	179290	235201	150132	219123	NA	NA	NA	NA	35534	38917.2	18875.8	19069.2	140471	154371	141140	-	Fruit	-	-	-	-
206	Wagp006039	183.08	98.98	182.071	C6H15O4P	[M+H]+	2-Hexylphosphoric Acid	Others	Others	-	3	1.53348e+06	1.82e+06	1.64614e+06	1.59836e+06	1473504	1.34469e+06	1.28774e+06	1.59038e+06	1.67759e+06	1.24825e+06	1.77367e+06	1.46984e+06	1.7458e+06	1.54884e+06	2.28496e+06	1.49357e+06	1.30674e+06	1.70708e+06	1.56449e+06	1.33839e+06	1.39686e+06	1.15319e+06	1.24649e+06	1.46232e+06	1.07549e+06	1.01549e+06	933519	-	Inflorescence	-	-	-	-
207	Zbn008554	327.09	282.02	328.097	C18H16O6	[M-H]-	2-Hydroxy-1,8-dimethoxy-7-methoxymethylanthraquinone; Morindicinone	Quinones	Anthraquinone	-	2	NA	NA	NA	NA	NA	NA	NA	NA	20643.6	33862.1	29865.7	23140.2	NA	NA	NA	NA	NA	NA	NA	NA	322081	222075	862668	552262	63807.2	54496.9	62459	-	Leaf	-	-	-	-
208	Lmdn006025	287.06	125.02	288.063	C15H12O6	[M-H]-	2-Hydroxy-2,3-dihydrogenistein*	Flavonoids	Isoflavones	-	2	365221	578100	558424	642774	1.64322e+06	2.12248e+06	1.45941e+06	1.89786e+06	438204	645593	526338	679596	55977.1	41003.6	54745	57782.7	939450	2.18159e+06	2.30127e+06	1.68601e+06	560863	636554	452101	646113	1.31745e+06	1.35508e+06	1.41042e+06	-	Lateral-root	C12631	ko00943,ko01100,ko01110	-	-
209	Lmbn001288	131.03	87.04	132.042	C5H8O4	[M-H]-	2-Hydroxy-2-methyl-3-oxobutanoic acid*	Organic acids	Organic acids	71698-08-3	2	22953.8	10151.4	12401.9	21026.7	32525.4	53123.7	49394.3	20349.7	342559	294205	453245	472975	325302	217275	325302	228497	39772.4	9037.06	13351.7	19188.7	337706	205681	217347	878033	79708.7	82325.5	75939.9	-	Leaf	C06010	ko00290,ko00650,ko00660,ko00770,ko01100,ko01110,ko01210,ko01230	-	-
210	Lmrn001951	181.05	135.04	182.058	C9H10O4	[M-H]-	2-Hydroxy-3-(4-Hydroxyphenyl)Propanoic Acid	Phenolic acids	Phenolic acids	23508-35-2	3	64402.1	88729.6	56797.7	87198.4	128835	151483	98561	78975.3	41024.2	30759.7	23155.5	7851.22	194291	179210	168714	193462	67776.6	39948.5	100078	60335.1	NA	NA	NA	NA	78588	72436	107377	-	Inflorescence	-	-	-	-
211	Lmmn004951	329.23	171.1	330.241	C18H34O5	[M-H]-	2-Hydroxy-4-methyl-3-undecanoyloxypentanoic acid methyl ester*	Lipids	Free fatty acids	-	1	1.12468e+06	809119	839421	839417	3.03745e+06	3.52795e+06	3.62084e+06	2.94167e+06	435956	418553	845674	486145	6.13536e+06	3.84671e+06	2.58567e+06	8.58501e+06	360547	413186	342377	352679	318570	155507	254855	459036	1.64077e+06	1.67758e+06	1.78519e+06	-	Inflorescence	-	-	-	-
212	Lmrn002746	131.07	85.07	132.079	C6H12O3	[M-H]-	2-Hydroxy-4-methylpentanoic acid	Organic acids	Organic acids	498-36-2	3	5176.86	3396.24	9507.13	9231.41	31173	27698.4	29345.3	19972.8	275135	281182	312639	300227	24678.1	43156.5	30810	26385.1	NA	NA	NA	NA	13696.7	18141.2	13825.4	16775.1	49865.6	62201.3	56970.6	-	Fruit	-	-	-	-
213	Lakn002368	313.09	107.05	314.1	C14H18O8	[M-H]-	2-Hydroxy-5-methylbenzoyl-1-O-glucose	Phenolic acids	Phenolic acids	-	2	NA	NA	NA	NA	338656	429408	284676	203938	NA	NA	NA	NA	NA	NA	NA	NA	NA	NA	NA	NA	NA	NA	NA	NA	71197.2	75726.8	75709.2	Lateral-root	Lateral-root	-	-	-	-
214	Lmbn001930	121.03	77.04	122.037	C7H6O2	[M-H]-	2-Hydroxybenzaldehyde (Salicylaldehyde)	Phenolic acids	Phenolic acids	90-02-8	3	19020.9	18418.9	25862	16520.1	41152.2	53478.1	26362.7	34015.7	200937	262713	212873	236147	241304	275760	227459	391000	30859.7	17500.7	20542.6	31462.6	125861	126521	40842.3	43241.1	145686	100526	115762	-	Inflorescence	C06202	ko01100	32.1	0.02
215	mws0206	103.04	57.04	104.047	C4H8O3	[M-H]-	2-Hydroxybutyric Acid	Organic acids	Organic acids	3347-90-8	3	18619.4	16092.7	13283.1	9871.01	148001	190849	203426	162240	99903	100681	108260	105243	196732	166037	223792	177044	20486.5	31729.9	24393.4	25045.8	48304.7	26179.6	76369.4	68619.1	79746.1	94967.8	95765.1	-	Inflorescence	C05984	ko00640	-	-
216	Lmmn001643	163.04	119.05	164.047	C9H8O3	[M-H]-	2-Hydroxycinnamic acid*	Phenolic acids	Phenolic acids	583-17-5	3	263985	469845	363609	297244	686682	838896	742787	596548	828209	757456	1.29909e+06	668276	2.28663e+06	2.31682e+06	2.37365e+06	2.49218e+06	162593	103582	103500	96501.6	427408	212309	279079	279763	703754	661022	691322	-	Inflorescence	C01772	ko00360,ko00999,ko01100,ko01110	53.6	0.04
217	Zmgn000216	125	78.96	126.008	C2H7O4P	[M-H]-	2-Hydroxyethylphosphonic acid	Organic acids	Organic acids	22987-21-9	3	32997	81848.2	55593.2	46474	47709.6	47724.9	39454.2	32395.8	92325.4	67147.9	60857.1	84994.8	43885.1	54792.9	31724.8	48295.1	87215.2	67861.5	65430	83459.3	198781	169393	162093	175553	48901.7	44162.4	39463.6	-	Leaf	C06451	ko00440,ko01100,ko01110	-	-
218	Zmyn000247	147.03	57.0346	148.037	C5H8O5	[M-H]-	2-Hydroxyglutaric Acid*	Organic acids	Organic acids	13095-48-2	3	59370.8	156857	108673	97815.3	2.27328e+06	2.00813e+06	2.32341e+06	1.78407e+06	2.39031e+06	2.54139e+06	2.44111e+06	2.37133e+06	2.23391e+06	2.37892e+06	2.03307e+06	2.13191e+06	636516	426882	679773	559549	954681	544032	1.3841e+06	1.7794e+06	1.44532e+06	1.4441e+06	1.51845e+06	-	Fruit	C03196	ko00310,ko01100	-	-
219	Lmmn003323	271.23	225.22	272.235	C16H32O3	[M-H]-	2-Hydroxyhexadecanoic acid	Organic acids	Organic acids	764-67-0	1	305599	299642	276320	321491	2.59781e+06	3.43425e+06	3.50427e+06	2.10589e+06	2.81787e+06	3.98158e+06	4.12825e+06	4.15597e+06	2.87462e+06	3.70937e+06	3.20118e+06	3.05177e+06	239471	244803	252182	242229	250073	265098	366311	313095	1.42052e+06	1.45887e+06	1.62541e+06	-	Fruit	-	-	-	-
220	mws0341	131.07	85.07	132.079	C6H12O3	[M-H]-	2-Hydroxyisocaproic acid	Organic acids	Organic acids	20312-37-2	3	71988.7	72498.7	54459.7	42461.5	167989	231333	179151	138031	1.91709e+06	1.69596e+06	1.8983e+06	2.10533e+06	226687	241489	207524	208703	72149.1	57853	51828.1	62642.4	85498.5	97576.6	100184	114306	393885	375990	388685	-	Fruit	C03264	-	-	-
221	Hmsn002948	417.14	109.03	418.147	C18H26O11	[M-H]-	2-Hydroxyphenol-1-O-glucosyl(6→1)rhamnoside	Phenolic acids	Phenolic acids	-	3	115121	99480.7	116721	96983.9	2.29826e+06	2.86714e+06	2.39305e+06	1.80746e+06	NA	NA	NA	NA	NA	NA	NA	NA	351043	297318	292350	229484	102653	80124.6	50679.6	3031.32	447852	466935	456967	-	Lateral-root	-	-	-	-
222	Zmyn002323	151.04	107.05	152.047	C8H8O3	[M-H]-	2-Hydroxyphenylacetic acid	Organic acids	Organic acids	614-75-5	3	NA	NA	NA	NA	48188.8	48084.9	49950.4	35283	123500	139586	133172	185332	30162.8	28376.4	35101.6	25582	48689.8	49136.9	66596.7	60823.2	37249.6	35383.1	55636	38314.1	50382.9	57930.6	59573.3	-	Fruit	C05852	ko00360,ko01100	33.65	0.03
223	pmf0290	94.03	66.03	95.0371	C5H5NO	[M-H]-	2-Hydroxypyridine	Alkaloids	Pyridine alkaloids	142-08-5	3	129427	131161	75910	134409	582290	572725	809864	322289	541637	657895	604701	707566	1.39126e+06	1.49819e+06	1.39548e+06	1.40203e+06	110548	192885	106470	164271	572252	434435	494881	760161	495095	482635	606926	-	Inflorescence	C02502	-	-	-
224	Lmzn006284	471.35	471.35	472.355	C30H48O4	[M-H]-	2-Hydroxyursolic acid	Terpenoids	Triterpene	-	3	1.05903e+06	656398	885771	910000	1.45324e+06	818012	1.41674e+06	1.39049e+06	1.74017e+06	1.58664e+06	2.09108e+06	2.18539e+06	NA	NA	NA	NA	370703	351539	338980	502203	233825	244477	293971	245346	980830	908312	926549	-	Fruit	-	-	-	-
225	Lmhp012042	355.28	263.24	354.277	C21H38O4	[M+H]+	2-Linoleoylglycerol*	Lipids	Glycerol ester	3443-82-1	1	20985.7	19133.6	18739.4	19801.1	10250.2	7307.68	9250.86	5528.66	NA	NA	NA	NA	130957	139554	117569	116380	15500.5	10297.9	14522.4	14014.2	7391.66	13076.3	8080.64	15245	16024.7	15772.6	10124.8	-	Inflorescence	-	-	-	-
226	Wagp002530	177.06	117.03	176.047	C10H8O3	[M+H]+	2-Methoxy-1-benzofuran-5-carbaldehyde	Others	Others	-	2	148318	300301	374227	263823	151710	144219	127456	109448	98223.9	74326.2	155429	72772.1	3.35863e+06	3.11963e+06	3.45157e+06	3.24608e+06	155467	170207	210729	154802	329346	461215	376356	379957	844811	846048	854423	-	Inflorescence	-	-	-	-
227	Lmxp001668	151.08	91.05	150.068	C9H10O2	[M+H]+	2-Methoxy-4-ethenylphenol	Phenolic acids	Phenolic acids	7786-61-0	3	165998	225753	229704	188270	137817	187969	207378	207154	NA	NA	NA	NA	NA	NA	NA	NA	350739	380780	308551	350780	108030	197883	114545	96749.5	140437	131885	92266	-	Stem	C17883	-	38.39	0.03
228	Latp003004	395.13	233.08	394.126	C19H22O9	[M+H]+	2-Methyl-5-acetonyl-7-hydroxychromone glucoside	Others	Chromone	-	3	NA	NA	NA	NA	NA	NA	NA	NA	NA	NA	NA	NA	80265.9	56968.4	66444.4	91291.3	38312.8	37053	59507.1	49060.2	4.8429e+07	9.28153e+06	1.40382e+07	3.10542e+07	2.72951e+06	2.47448e+06	2.92032e+06	-	Leaf	-	-	-	-
229	MWSmce247	135.05	91.06	136.052	C8H8O2	[M-H]-	2-Methylbenzoic acid	Phenolic acids	Phenolic acids	118-90-1	3	36223.5	67029	50940.8	105745	667916	292872	571991	166477	56538.8	93728.6	92924.6	77533.3	NA	NA	NA	NA	91257	66423.3	76060.6	77228.4	143699	84210.6	143834	123106	74430.2	79224.7	93947.9	-	Lateral-root	C07215	ko01100	-	-
230	Lmhn004446	229.108	185.122	230.115	C11H18O5	[M-H]-	2-Methylene-3-(6-hydroxyhexyl)-butanedioic acid	Organic acids	Organic acids	-	3	30094.1	76222.6	71477.6	73015.9	126989	135412	140742	134062	NA	NA	NA	NA	72770.2	55656.3	51316	87018.8	72330.7	94198.8	122264	104452	75233.8	113743	117691	154846	56496.7	79661.5	104027	-	Lateral-root	-	-	-	-
231	mws0924	145.05	101.06	146.058	C6H10O4	[M-H]-	2-Methylglutaric acid*	Organic acids	Organic acids	617-62-9	3	179201	176770	164037	169528	463302	637240	562975	426489	765022	922892	747104	798739	1.01012e+06	956533	1.22814e+06	1.08839e+06	265444	197528	213283	215521	389413	253973	406427	707342	488668	531815	626508	-	Inflorescence	-	-	-	-
232	mws0473	131.03	87.05	132.042	C5H8O4	[M-H]-	2-Methylsuccinic acid*	Organic acids	Organic acids	498-21-5	1	174034	219477	227682	194261	2.34494e+06	2.99798e+06	3.1082e+06	2.20539e+06	3.58735e+06	3.32494e+06	4.12126e+06	3.04621e+06	3.01037e+06	1.26029e+06	3.23262e+06	1.83815e+06	794055	676564	913158	803412	1.5533e+06	577950	982512	1.42623e+06	1.97481e+06	2.06425e+06	2.11794e+06	-	Fruit	-	-	-	-
233	MWS1875	143.05	115.05	144.058	C10H8O	[M-H]-	2-Naphthol*	Phenolic acids	Phenolic acids	135-19-3	3	69719.3	65693.4	63019.8	53767.7	25269.3	35474.8	26275.2	24842.8	46990	52584.9	57684.4	57686.2	34375.2	39180	47447.5	45615.5	43628.9	46730.8	57908.5	38245.8	25022.9	33620.7	47366	47013.7	35636.4	38989	36368.1	-	Main-root	C11713	-	-	-
234	Wafn001957	371.06	209.03	372.069	C15H16O11	[M-H]-	2-O-Caffeoylglucaric Acid	Phenolic acids	Phenolic acids	-	3	148110	83491.4	89420.8	86837.3	90394.6	132834	180995	181731	159137	93038.5	136311	80080.2	151836	150109	103233	111934	181330	254034	270781	142388	174054	187657	190675	141482	62253.9	158211	100035	-	Stem	C03062	-	-	-
235	HJN093	451.09	313.05	452.096	C20H20O12	[M-H]-	2-O-Salicyl-6-O-Galloyl-D-Glucose	Phenolic acids	Phenolic acids	-	3	NA	NA	NA	NA	55799.6	40190.8	75575.8	33191.8	26079.5	22091.3	36063.8	26757.7	66866.8	80403.1	54092.8	59341.9	96592.2	132795	154786	136574	397916	314672	439719	441408	181814	153692	180117	-	Leaf	-	-	-	-
236	Wasn000528	337.08	277.06	338.085	C12H18O11	[M-H]-	2-O-α-D-Glucopyranosyl-L-ascorbic acid	Others	Vitamin	129499-78-1	1	9.06027e+06	8.99771e+06	8.90392e+06	9.03832e+06	3.32712e+07	3.35291e+07	3.66517e+07	3.1853e+07	1.16391e+06	1.51921e+06	1.24984e+06	1.2858e+06	9.97672e+06	1.07085e+07	9.53661e+06	1.06161e+07	8.64659e+06	1.72184e+07	1.48901e+07	1.39107e+07	8.76651e+07	1.44531e+08	8.15614e+07	5.53244e+07	2.45417e+07	2.59182e+07	2.9372e+07	-	Leaf	C18339	-	-	-
237	pme2589	159.03	87.04	160.037	C6H8O5	[M-H]-	2-Oxoadipic acid	Organic acids	Organic acids	3184-35-8	3	37538.4	47931.9	33785.3	45411.1	39973.9	18500.1	47997.7	79406	110537	84680.9	78182.5	87470.5	91806.4	107844	97660.3	102450	48342.2	34952.3	107055	35360.1	NA	NA	NA	NA	61810.4	64336.2	63480.5	-	Inflorescence	C00322	ko00300,ko00310,ko00380,ko00785,ko01100,ko01110,ko01210,ko01230,ko01240	-	-
238	Wagn012030	653.38	397.14	654.383	C31H58O14	[M-H]-	2-Palmitoyl-Sn-Glycerol 3-O-Diglucoside	Lipids	Glycerol ester	-	3	38973.1	33046.3	50200.9	33455.3	7039.94	6120.79	11967.3	6979.06	53204.1	74279.8	181362	136582	659620	235507	245129	712526	18184.8	68116	34342	43282.8	472725	795064	880583	939106	111455	88872.8	88240.2	-	Leaf	-	-	-	-
239	MWS1844	203.14	129.07	202.136	C14H18O	[M+H]+	2-Pentyl-3-phenyl-2-propenal	Others	Aldehyde compounds	122-40-7	3	110198	110225	79246.6	117803	541702	538056	432733	314120	72757.5	71292.4	76605.3	71753.5	95133.1	92995.3	107746	95076.8	64325.4	83344.4	71966.9	52636.4	38912.2	46145.5	34027.4	27719.6	203655	138573	128121	-	Lateral-root	C12288	-	-	-
240	ML10179289	105.07	77.04	122.073	C8H10O	[M-H2O+H]+	2-Phenylethanol	Phenolic acids	Phenolic acids	60-12-8	3	2.24194e+06	2.35656e+06	2.22192e+06	2.35965e+06	1.8327e+06	1.713e+06	1.75564e+06	2.00316e+06	1.06107e+06	1.22117e+06	1.15102e+06	1.19223e+06	2.44715e+06	7.21102e+06	1.46041e+06	4.61093e+06	2.93232e+06	4.05409e+06	3.7284e+06	3.38111e+06	1.90932e+06	1.32791e+06	1.2526e+06	1.37006e+06	3.45733e+06	2.97485e+06	2.75427e+06	-	Inflorescence	C05853	ko00360	44.03	0.02
241	Jmwp003339	285.13	123.04	284.126	C14H20O6	[M+H]+	2-Phenylethy-1-O-β-D-glucoside	Phenolic acids	Phenolic acids	18997-54-1	3	390779	558120	447743	474443	525997	474302	393846	502645	113853	135987	62464.8	135796	30907.6	20198.3	24735.5	72211.4	309992	770111	1.13801e+06	404752	196761	1.14561e+06	741289	318590	351504	296386	327125	-	Stem	-	-	-	-
242	Labn004625	415.16	89.02	416.168	C19H28O10	[M-H]-	2-Phenylethyl beta-primeveroside	Phenolic acids	Phenolic acids	129932-48-5	2	487660	336466	301180	350709	205487	313323	267430	456335	900929	1.32851e+06	1.16742e+06	1.09188e+06	182932	251169	275444	202542	508785	365885	449854	392111	1.02963e+06	870241	1.29383e+06	1.29166e+06	582853	588077	650992	-	Fruit	-	-	-	-
243	mws2124	154.98	78.96	155.982	C2H5O6P	[M-H]-	2-Phosphoglycolate	Organic acids	Organic acids	13147-57-4	3	51335.6	46312.1	36608.1	56821.4	34504.3	35318.1	40416.7	67365.8	48417	56808.9	59349.9	55575	105882	59612.6	110125	62418.4	48762	60206.5	42101.1	58022.4	73336.4	43822.7	98819.7	109817	56708.8	35318.1	60973	-	Inflorescence	-	-	-	-
244	MWS1787	94.07	53.04	93.0578	C6H7N	[M+H]+	2-Picoline; 2-Methylpyridine	Alkaloids	Pyridine alkaloids	109-06-8	3	5.70065e+06	6.92872e+06	6.76185e+06	5.93216e+06	7.73885e+06	7.61137e+06	7.5795e+06	7.06389e+06	6.98803e+06	7.3186e+06	6.75152e+06	6.99581e+06	7.99559e+06	7.83025e+06	8.07894e+06	7.64552e+06	6.88567e+06	6.0475e+06	7.49805e+06	7.3543e+06	4.33059e+06	3.70436e+06	6.2976e+06	6.74357e+06	7.52951e+06	6.57735e+06	6.47593e+06	-	Inflorescence	C14447	-	47.89	0.01
245	pme1216	122.02	78.03	123.032	C6H5NO2	[M-H]-	2-Picolinic acid	Organic acids	Organic acids	98-98-6	3	50296.5	51466	46345.4	47538.9	123464	137524	127511	85692.8	216458	153878	187922	239519	NA	NA	NA	NA	41269.2	31294.3	51948.3	26651.6	NA	NA	NA	NA	67592.9	85672.2	71212.6	-	Fruit	C10164	ko00380,ko01100	-	-
246	MWSmce460	100.08	56.05	99.0684	C5H9NO	[M+H]+	2-Piperidone	Alkaloids	Piperidine alkaloids	675-20-7	3	65139.1	49274.7	32626.9	44607.8	171289	217155	190498	100581	214851	220346	184576	260343	NA	NA	NA	NA	65684.7	69749.1	57178.4	58800.8	44012.7	88156.6	57095	51853.8	117138	97018	82932.6	-	Fruit	-	-	-	-
247	Zmgn001448	175.06	115.04	176.069	C7H12O5	[M-H]-	2-Propylmalic Acid	Organic acids	Organic acids	-	1	27242.3	16291.8	34744.8	NA	108889	149754	173977	187316	410388	365874	397860	NA	222117	245427	224413	241064	100368	108166	112134	NA	109212	63717	87837.5	NA	90320.6	155828	101993	-	Fruit	C05994	ko00620	-	-
248	Lmbn002072	159.07	97.07	160.074	C7H12O4	[M-H]-	2-Propylsuccinic acid*	Organic acids	Organic acids	618-57-5	3	15223.8	13389.7	24139.5	14864.1	447177	554831	525743	306272	178538	151041	135451	175233	33491.1	43881.6	42320.1	41840.4	11812.1	19546.6	19785.2	14365.1	24234.6	31269	34484.1	37956.1	100296	83826.6	111302	-	Lateral-root	C16657	-	-	-
249	MW0102995	387.17	59.01	388.173	C18H28O9	[M-H]-	2-[(1R,2R)-3-oxo-2-[(Z)-5-[3,4,5-trihydroxy-6-(hydroxymethyl)oxan-2-yl]oxypent-2-enyl]cyclopentyl]acetic acid	Lipids	Free fatty acids	-	3	758867	927252	846338	764528	1.45071e+06	1.58389e+06	1.31516e+06	1.45878e+06	8.71835e+06	9.57213e+06	3.97979e+06	4.09586e+06	3.83581e+07	3.45413e+07	3.74974e+07	3.71001e+07	6.37509e+06	7.58612e+06	8.1809e+06	6.40758e+06	6.61231e+07	5.71301e+07	6.74283e+07	7.35089e+07	2.35696e+07	2.30564e+07	2.78647e+07	-	Leaf	-	-	-	-
250	Zbln008072	267.07	224.05	268.074	C16H12O4	[M-H]-	2-acetyl-7-methoxy-3H-benzo[f]chromen-3-one	Lignans and Coumarins	Coumarins	-	1	45481.2	237592	284370	56439.1	1.97144e+06	4.27956e+06	3.9028e+06	1.30577e+06	84146.6	108170	83579	94698.1	19151.9	19642.7	25901.8	15917.8	36867.9	151471	219295	38205.9	NA	NA	NA	NA	440434	460606	382337	-	Lateral-root	-	-	-	-
251	Zbqp000579	156.08	110.07	155.07	C6H9N3O2	[M+H]+	2-amino-3-(1H-pyrazol-1-yl)propanoic acid	Organic acids	Organic acids	2734-48-7	1	7.97109e+06	1.19875e+07	1.3962e+07	8.87516e+06	1.73573e+07	1.16306e+07	1.064e+07	1.49865e+07	7.80977e+07	9.1165e+07	8.40801e+07	8.66022e+07	1.67043e+07	1.28731e+07	1.649e+07	1.76592e+07	2.30125e+07	6.18888e+06	8.49286e+06	1.20562e+07	3.69992e+06	5.15705e+06	4.49856e+06	2.05125e+06	2.51269e+07	2.31683e+07	2.2261e+07	-	Fruit	-	-	-	-
252	Wtmp011507	383.19	327.12	382.178	C23H26O5	[M+H]+	2-benzoyl-4-[(2r)-1-hydroxy-7-methyl-3-methylideneoct-6-en-1-yl]benzene-1,3,5-triol	Others	Ketone compounds	-	2	1.32938e+06	1.4897e+06	1.18333e+06	1.47423e+06	1.23622e+07	1.72227e+07	1.25696e+07	1.36046e+07	235869	244058	308137	173564	226668	250557	207794	140488	270761	182933	266563	408982	2.63321e+06	5.68649e+06	5.67192e+06	6.34601e+06	5.03094e+06	4.68024e+06	4.51587e+06	-	Lateral-root	-	-	-	-
253	Wtmp010557	383.19	327.12	382.178	C23H26O5	[M+H]+	2-benzoyl-4-[(2r)-2-hydroxy-7-methyl-3-methylideneoct-6-en-1-yl]benzene-1,3,5-triol	Others	Ketone compounds	-	2	71237.3	85757.3	114228	45103.1	502242	526473	480504	431501	1.5855e+06	1.73866e+06	2.16003e+06	1.39734e+06	1.54671e+06	2.54854e+06	1.60467e+06	1.64523e+06	839608	857957	1.07817e+06	897182	1.33438e+07	1.34094e+07	1.82177e+07	1.52943e+07	4.99455e+06	5.02751e+06	5.32337e+06	-	Leaf	-	-	-	-
254	Jmgn005927	287.06	125.03	288.063	C15H12O6	[M-H]-	2-hydroxynaringenin*	Flavonoids	Flavanones	-	2	445596	621637	636215	691221	1.6644e+06	2.20404e+06	1.61723e+06	1.93391e+06	464136	680621	608538	742512	61352.6	64752.8	59471.6	50875.1	1.05264e+06	2.21942e+06	2.4185e+06	1.77099e+06	574933	702934	463969	693295	1.36959e+06	1.431e+06	1.44725e+06	-	Stem	-	-	-	-
255	Lmhp011388	353.27	261.22	352.261	C21H36O4	[M+H]+	2-α-Linolenoyl-glycerol*	Lipids	Glycerol ester	55268-58-1	1	3.46294e+06	3.36741e+06	3.6998e+06	3.53277e+06	1.75424e+06	1.12668e+06	1.44582e+06	1.15963e+06	293123	260821	330440	271441	2.61226e+07	3.82591e+07	2.77116e+07	2.90709e+07	5.90305e+06	4.17326e+06	5.35295e+06	6.03114e+06	8.31316e+06	1.2155e+07	6.51396e+06	1.11276e+07	6.75222e+06	6.42796e+06	6.795e+06	-	Inflorescence	-	-	-	-
256	Lmhp009526	515.32	261.22	514.314	C27H46O9	[M+H]+	2-α-Linolenoyl-glycerol-1-O-glucoside	Lipids	Glycerol ester	-	1	NA	NA	NA	NA	NA	NA	NA	NA	NA	NA	NA	NA	51709.3	78052	30754.7	37055.6	1529.16	5672.09	9123.83	8358.34	28074	93531.9	57784.9	42212.9	11991.7	14536.6	16660	-	Leaf	-	-	-	-
257	Lakn001671	329.09	123.05	330.095	C14H18O9	[M-H]-	2-β-D-Glucopyranosyloxy-5-hydroxy-phenylacetic acid	Phenolic acids	Phenolic acids	-	2	41476.2	71580.1	57060.4	50500.8	140615	149837	138236	120462	244799	436454	167213	242560	132351	128598	114570	86176.2	224281	295107	277205	236197	160565	598024	382405	182452	191038	192890	229424	-	Leaf	-	-	-	-
258	Lakn003294	343.1	181.05	344.111	C15H20O9	[M-H]-	2-β-D-Glucopyranosyloxy-5-hydroxyphenylacetic acidmethylester*	Phenolic acids	Phenolic acids	-	2	147476	163733	173388	178052	306637	345557	287091	305273	53318.9	58519.5	17585.3	49617.7	161390	122285	121688	101688	147926	171265	198034	157447	263644	336702	286722	235672	197821	226198	169625	-	Lateral-root	-	-	-	-
259	Zjgp101332	825.42	469.33	824.419	C42H64O16	[M+H]+	24-hydroxyglucoglycyrrhizin	Terpenoids	Triterpene Saponin	-	2	41582.8	19721.4	46074.6	121037	135810	53511.6	70424	57292.1	69834.3	30145.2	44860	29492.1	NA	NA	NA	NA	50659.1	82997.2	175283	95381.3	NA	NA	NA	NA	41706.4	38153	31604.3	-	Stem	-	-	-	-
260	pmp000444	487.34	469.33	486.334	C30H46O5	[M+H]+	27,28-Dicarboxyl ursolic acid	Terpenoids	Triterpene	-	2	2.57686e+06	2.3803e+06	2.32666e+06	2.37396e+06	2.41653e+06	2.68193e+06	2.89315e+06	3.33163e+06	NA	NA	NA	NA	NA	NA	NA	NA	164874	380071	111281	231084	498462	307010	187250	146423	492289	532473	494876	-	Lateral-root	-	-	-	-
261	Zmyn004732	293.21	185.12	294.219	C18H30O3	[M-H]-	2R-hydroxy-9Z,12Z,15Z-octadecatrienoic acid	Lipids	Free fatty acids	-	2	532367	439424	427432	457129	873478	830049	996788	774621	409899	518034	371518	444317	2.78995e+06	1.66171e+06	1.06318e+06	3.7279e+06	219975	190080	199110	154320	66949.3	77493.9	38800.5	89676.5	451586	435155	476093	-	Inflorescence	C16342	ko00592	-	-
262	Lmgn013947	471.35	471.35	472.355	C30H48O4	[M-H]-	2α,3α-Dihydroxyolean-12-en-28-oic acid	Terpenoids	Triterpene	26563-68-8	3	398400	438664	347574	376750	991385	874234	835208	767277	NA	81837	103795	60132.3	127210	158298	139289	116809	NA	NA	NA	NA	139147	825155	955232	957080	470754	408573	499299	-	Lateral-root	-	-	-	-
263	Hajp008206	373.13	312.11	372.121	C20H20O7	[M+H]+	3',4',5',5,7-Pentamethoxyflavone*	Flavonoids	Flavones	53350-26-8	3	NA	NA	NA	NA	NA	NA	NA	NA	41742.2	69279.4	28497.9	29103.5	5398.62	22132.7	1435.94	12937.8	NA	NA	NA	NA	624585	594865	1.07386e+06	801624	160437	146706	151317	-	Leaf	-	-	-	-
264	pmp000344	271.06	243.06	270.053	C15H10O5	[M+H]+	3',4',7-Trihydroxyflavone	Flavonoids	Flavones	2150-11-0	1	1.92883e+07	2.50806e+07	2.53809e+07	2.26287e+07	3.77342e+07	3.30751e+07	3.18163e+07	3.61848e+07	3.18211e+07	3.04274e+07	2.50201e+07	2.87139e+07	143520	NA	135718	125060	1.10275e+07	1.9754e+07	2.13686e+07	1.60147e+07	2.77002e+06	3.02379e+06	5.65751e+06	4.53676e+06	3.15992e+07	2.97749e+07	2.96789e+07	-	Lateral-root	-	-	17.43	0.21
265	Hajp008435	357.1	342.08	356.09	C19H16O7	[M+H]+	3',4'-methylenedioxy-5,6,7-tetramethoxyflavone	Flavonoids	Flavones	-	3	57660.4	61003.7	67789.8	46445	97064.3	92710.2	105443	126296	NA	NA	NA	NA	NA	NA	NA	NA	NA	NA	NA	NA	NA	NA	NA	NA	70448.5	93274.7	95640.2	-	Lateral-root	-	-	-	-
266	Lmtp003948	481.13	319.05	480.127	C22H24O12	[M+H]+	3',5',5,7-Tetrahydroxy-4'-methoxyflavanone-3'-O-glucoside	Flavonoids	Flavones	-	3	211226	235673	208950	180812	217598	214557	132892	179053	130421	414505	444014	447665	1.30984e+06	1.1285e+06	1.34093e+06	814339	544564	541562	637721	682789	NA	NA	NA	NA	501986	562303	437967	-	Inflorescence	-	-	-	-
267	Zbqp009080	407.19	295.07	406.178	C25H26O5	[M+H]+	3',5'-diprenylgenistein	Flavonoids	Isoflavones	104055-80-3	1	9.39666e+06	9.60926e+06	9.93426e+06	9.53661e+06	2.91934e+07	3.67468e+07	3.05759e+07	3.24337e+07	4.18742e+06	5.86125e+06	5.58449e+06	4.6581e+06	2.17578e+06	3.04482e+06	1.98777e+06	2.25309e+06	1.35596e+06	999214	1.19664e+06	1.33634e+06	1.20489e+07	9.69483e+06	6.98704e+06	1.2877e+07	1.53337e+07	1.40765e+07	1.43977e+07	-	Lateral-root	-	-	-	-
268	Lmsp004301	451.12	289.07	450.116	C21H22O11	[M+H]+	3',5,5',7-Tetrahydroxyflavanone-7-O-glucoside*	Flavonoids	Flavanones	-	2	428249	449343	395035	377347	2.28715e+06	2.37328e+06	2.20934e+06	1.72913e+06	90161.7	NA	173488	32787.5	717236	518756	442789	523822	806508	742404	751076	726823	1.3465e+07	1.63072e+07	1.92083e+06	1.48704e+06	4.42505e+06	4.15473e+06	4.164e+06	-	Leaf	-	-	-	-
269	Hmlp005624	285.08	270.05	284.068	C16H12O5	[M+H]+	3',7-dihydroxy-4'-methoxyflavone*	Flavonoids	Flavones	-	1	3.76237e+06	5.80505e+06	5.28827e+06	5.49338e+06	7.14304e+06	5.19089e+06	7.32647e+06	5.96233e+06	3.06289e+07	3.92309e+07	2.80771e+07	3.55471e+07	8.84327e+06	7.96167e+06	9.00268e+06	8.09527e+06	1.08078e+07	8.91935e+06	1.06826e+07	1.05094e+07	1.5341e+07	1.79444e+07	2.25369e+07	1.48212e+07	1.54271e+07	1.48867e+07	1.35973e+07	-	Fruit	-	-	-	-
270	mws0874	346.06	211	347.063	C10H14N5O7P	[M-H]-	3'-Adenylic Acid	Nucleotides and derivatives	Nucleotides and derivatives	84-21-9	2	29631.5	31069.9	24119.3	25603.6	51199.3	41767.5	72842.3	97016.4	65591.3	63327.6	60630.2	95020	66697.3	90434.7	122788	141354	27540.5	24254.1	31123.6	24120.2	19310.1	12388.3	9541.3	11720.5	48506.2	28941.3	64136.5	-	Inflorescence	C01367	ko00230,ko01100	-	-
271	Lmlp001118	448.2	286.15	447.189	C23H29NO8	[M+H]+	3'-Glucosyl-6,7-dihydroxy-N-methyl-benzyltetrahydroisoquinoline	Alkaloids	Isoquinoline alkaloids	-	1	6.63121e+07	4.86847e+07	4.02871e+07	5.84128e+07	1.353e+07	8.30777e+06	1.52523e+07	1.60654e+07	195976	145970	171799	178849	NA	NA	NA	NA	7.94477e+06	1.95186e+07	1.60807e+07	6.38726e+06	NA	NA	NA	NA	1.36941e+07	1.35972e+07	1.19569e+07	-	Main-root	-	-	-	-
272	mws4113	353.14	295.06	354.147	C21H22O5	[M-H]-	3'-Hydroxy-4'-O-methylglabridin	Flavonoids	Other Flavonoids	175554-11-7	3	20354.3	21631.8	25174.6	19295.2	254986	162859	145790	91898.1	6474.4	9720.92	6827.84	10976.6	20439.4	13513.9	23049.6	10874.9	NA	NA	NA	NA	NA	NA	NA	NA	110734	109464	103486	-	Lateral-root	-	-	43.71	0.57
273	Lagp003233	595.17	433.11	594.159	C27H30O15	[M+H]+	3'-Hydroxy-4'-O-β-D-glucosylpuerarin*	Flavonoids	Isoflavones	-	2	164248	671633	200959	240391	575630	794923	545905	702489	1.62148e+06	1.62448e+06	1.79954e+06	2.12835e+06	4.43442e+07	3.984e+07	4.04164e+07	4.10818e+07	NA	367701	377403	346839	4.04703e+07	4.23331e+07	6.17978e+06	5.31851e+06	1.16965e+07	1.44484e+07	1.46249e+07	-	Inflorescence	-	-	-	-
274	Lagp002697	579.17	417.12	578.164	C27H30O14	[M+H]+	3'-Methoxy-6''-O-xylosyl puerarin	Flavonoids	Isoflavones	-	2	1.26636e+06	1.36231e+06	1.53243e+06	1.46623e+06	1.25419e+07	1.27149e+07	1.1574e+07	1.01072e+07	5.89383e+06	4.51645e+06	4.39784e+06	3.6888e+06	1.48489e+06	1.28763e+06	1.85684e+06	1.58732e+06	2.01614e+06	2.46695e+06	2.3933e+06	3.39493e+06	608158	1.29349e+06	780146	500235	3.7002e+06	3.46341e+06	3.81398e+06	-	Lateral-root	-	-	-	-
275	pmp000416	285.08	229.09	284.068	C16H12O5	[M+H]+	3'-Methoxydaidzein	Flavonoids	Isoflavones	21913-98-4	1	232395	286370	243407	308055	1.55755e+06	1.9244e+06	1.60484e+06	1.32178e+06	540705	720650	694404	637248	275723	246126	360995	349077	272419	229867	411796	256069	3.26105e+06	2.14788e+06	3.63084e+06	2.25984e+06	1.11842e+06	1.12501e+06	1.11649e+06	-	Leaf	-	-	48.57	0.24
276	pmp000415	447.13	285.08	446.121	C22H22O10	[M+H]+	3'-Methoxydaidzin*	Flavonoids	Isoflavones	200127-80-6	2	2.30566e+06	3.68868e+06	3.219e+06	3.10951e+06	1.21744e+07	1.12177e+07	9.78171e+06	1.12619e+07	1.30045e+06	1.38763e+06	2.30194e+06	1.23182e+06	2.23996e+06	2.30366e+06	1.96306e+06	1.84119e+06	5.75608e+06	6.5747e+06	5.91924e+06	6.09169e+06	3.01291e+07	2.7946e+07	5.09277e+07	2.74199e+07	1.14791e+07	1.1716e+07	1.20304e+07	-	Leaf	-	-	-	-
277	Lagp002418	609.18	447.13	608.174	C28H32O15	[M+H]+	3'-Methoxydaidzin-4'-O-glucoside	Flavonoids	Isoflavones	-	1	1.04954e+06	1.54194e+06	1.30845e+06	1.56994e+06	3.00521e+06	3.0522e+06	2.44768e+06	2.89243e+06	2.18477e+06	3.94741e+06	3.28148e+06	4.63041e+06	208807	58972.3	177708	188683	2.01676e+06	3.88236e+06	4.72269e+06	3.46377e+06	810753	2.16175e+06	1.61959e+06	1.06591e+06	2.80849e+06	2.66772e+06	1.61094e+06	-	Stem	-	-	-	-
278	Zbdp011348	437.2	369.13	436.189	C26H28O6	[M+H]+	3'-Methoxylupinifolin	Flavonoids	Other Flavonoids	-	3	199253	457741	448716	280689	765632	751518	705686	757382	2.2104e+07	2.402e+07	2.83723e+07	2.22652e+07	6.43654e+07	7.08883e+07	6.33379e+07	6.07064e+07	1.0759e+07	1.27537e+07	1.79927e+07	1.3429e+07	8.01249e+07	7.34724e+07	1.0372e+08	8.36221e+07	2.71093e+07	2.62094e+07	2.59144e+07	-	Leaf	-	-	-	-
279	MWSHY0059	447.13	327.09	446.121	C22H22O10	[M+H]+	3'-Methoxypuerarin	Flavonoids	Isoflavones	117047-07-1	3	687313	1.08424e+06	1.13671e+06	971807	2.38927e+06	2.41509e+06	2.06771e+06	2.31562e+06	123969	123457	61427.5	105349	NA	NA	NA	NA	153366	347411	527459	152916	NA	NA	NA	NA	558917	503216	554370	-	Lateral-root	-	-	11.73	0.78
280	Wabn003563	385.11	179.07	386.121	C17H22O10	[M-H]-	3'-O-Beta-D-Glucopyranosyl plumbagic acid	Phenolic acids	Phenolic acids	-	1	33985.6	55136.1	80201.7	50186.3	30520.5	107837	34587.2	199108	68882.9	56272.4	120207	74836.9	77055.7	139377	53155.1	76160.1	297202	296998	343089	296633	465399	653392	586270	553240	253345	233942	308925	-	Leaf	-	-	-	-
281	Wayn004109	477.07	315.01	478.075	C21H18O13	[M-H]-	3'-O-Methylellagic acid 4-O-beta-D-glucoside	Tannins	Tannin	-	2	3.36356e+06	4.4329e+06	3.32624e+06	3.7117e+06	5.83995e+06	4.97788e+06	6.25604e+06	7.33432e+06	932167	1.10151e+06	1.15709e+06	1.02178e+06	54994	137634	109352	203172	1.69012e+06	5.11934e+06	5.19373e+06	1.43713e+06	883653	2.05424e+06	2.86875e+06	2.58363e+06	2.86157e+06	2.9665e+06	3.1842e+06	-	Lateral-root	-	-	-	-
282	Zbsp003857	479.12	317.06	478.111	C22H22O12	[M+H]+	3'-O-Methyltricetin-5-O-glucoside*	Flavonoids	Flavones	-	1	557697	701186	357632	584644	172649	100872	417419	192152	5.20973e+06	7.19982e+06	7.40778e+06	6.19445e+06	5.42261e+07	4.79339e+07	4.45201e+07	3.87419e+07	5.79153e+06	8.61122e+06	8.44256e+06	8.94776e+06	5.5797e+06	7.73342e+06	7.87751e+06	8.80709e+06	1.33248e+07	1.19895e+07	1.42885e+07	-	Inflorescence	-	-	-	-
283	Zbsp004894	565.12	317.07	564.111	C25H24O15	[M+H]+	3'-O-Methyltricetin-7-O-(6''-malonyl)glucoside*	Flavonoids	Flavones	-	2	1.07e+06	1.15233e+06	1.16427e+06	1.0016e+06	2.34617e+06	2.45247e+06	2.43941e+06	2.44198e+06	695651	434555	730667	646250	3.89349e+06	3.15174e+06	4.48851e+06	2.82376e+06	4.55544e+06	9.85727e+06	8.83458e+06	3.48463e+06	2.0432e+06	4.84054e+06	1.98304e+06	2.34076e+06	3.28324e+06	2.8415e+06	3.07951e+06	-	Stem	-	-	-	-
284	Zbsp004450	479.12	317.07	478.111	C22H22O12	[M+H]+	3'-O-Methyltricetin-7-O-glucoside	Flavonoids	Flavones	-	1	441608	505937	366941	530312	248558	327200	415371	322490	2.39784e+06	4.86636e+06	6.44509e+06	3.9199e+06	3.57826e+07	8.20371e+07	4.23676e+07	3.37698e+07	4.63095e+06	6.66696e+06	7.02603e+06	7.03179e+06	3.93708e+06	5.9223e+06	5.79329e+06	7.09984e+06	1.47734e+07	1.0569e+07	1.49087e+07	-	Inflorescence	-	-	-	-
285	Wayn004784	447.058	315.015	448.064	C20H16O12	[M-H]-	3'-O-methyl-ellagic acid-4-O-beta-D-xylopyranoside	Tannins	Tannin	176665-78-4	3	NA	NA	NA	NA	32006.9	63880.4	1.02338e+07	57636.2	164171	97866.6	181356	142283	NA	NA	NA	NA	33225	47103.7	46393.6	37283.9	NA	NA	NA	NA	533620	522249	516533	-	Lateral-root	-	-	-	-
286	Yphn012853	437.198	437.2	438.204	C26H30O6	[M-H]-	3'-O-methyldiplacone	Flavonoids	Flavanones	-	3	3.67157e+06	5.14468e+06	6.2157e+06	5.17942e+06	6.26766e+06	7.17153e+06	6.80178e+06	6.82147e+06	NA	NA	NA	NA	977585	733637	579344	509147	1.08127e+08	1.53974e+08	8.87493e+07	1.59243e+08	4.84095e+07	1.60088e+08	1.55689e+08	5.76922e+07	3.68935e+07	2.02804e+07	3.38049e+07	-	Stem	-	-	-	-
287	Lssp210438	301.07	286.05	300.063	C16H12O6	[M+H]+	3'-O-methylorobol	Others	Others	36190-95-1	1	151999	189778	94102.4	184272	227669	206653	214425	267604	373673	625727	838472	551605	2.54221e+06	2.41814e+06	2.84149e+06	2.61549e+06	1.51511e+06	1.52557e+06	1.94281e+06	1.85388e+06	2.76148e+06	2.28376e+06	3.75212e+06	3.27061e+06	1.48826e+06	1.65178e+06	2.1084e+06	-	Leaf	-	-	57.41	0.27
288	Zbfn002169	487.15	145.03	488.153	C21H28O13	[M-H]-	3'-p-Coumaroyl-sucrose	Phenolic acids	Phenolic acids	-	3	371087	555568	537497	398071	387421	425633	367351	561542	810444	675820	717398	733138	87024.5	91133.3	87694.3	99947.7	162715	128142	129604	133018	68856.6	70700.6	89078.1	36293.8	263612	308547	301265	-	Fruit	-	-	-	-
289	Samp008851	385.16	329.1	384.157	C22H24O6	[M+H]+	3(S)-2',4'-dihyroxy-5,5'-dimethoxy-(2'',2''-dimethylpyrano)(5 '',6''-7,6)isoflavan	Flavonoids	Flavanols	-	2	2.44012e+06	1.96862e+06	2.01499e+06	1.63729e+06	2.81628e+06	3.43239e+06	3.73693e+06	4.31098e+06	NA	NA	NA	NA	NA	NA	NA	NA	64317.9	53803.9	58644	80577.8	302115	250198	264619	731852	1.36385e+06	1.32327e+06	1.374e+06	-	Lateral-root	-	-	-	-
290	Zbqn008291	473.36	473.36	474.371	C30H50O4	[M-H]-	3,13,15-Trihydroxyoleanane-12-one	Terpenoids	Triterpene	-	3	792354	702646	690119	678281	407990	468023	480410	460980	177532	311312	113773	170759	371603	206925	315590	142407	NA	NA	NA	NA	976353	1.08468e+06	884094	1.43304e+06	559229	587735	549483	-	Leaf	-	-	-	-
291	Lmzn006169	471.35	471.35	472.355	C30H48O4	[M-H]-	3,19-Dihydroxyurs-12-en-28-oic acid (Pomolic acid)*	Terpenoids	Triterpene	13849-91-7	3	1.12919e+06	843044	1.0197e+06	1.10193e+06	2.2276e+06	1.33292e+06	2.31943e+06	2.00283e+06	NA	NA	NA	NA	NA	NA	NA	NA	NA	NA	NA	NA	NA	NA	NA	NA	886155	1.30822e+06	1.20092e+06	-	Lateral-root	-	-	16.85	0.73
292	Zjgp101303	469.33	393.33	468.324	C30H44O4	[M+H]+	3,22-Dihydroxy-11-oxoolean-12-en-30-oic acid gamma-lactone (Glabrolide)	Terpenoids	Triterpene	10401-33-9	3	83445	75041.1	99611.4	56936.9	141643	181361	159651	127956	182523	138694	126955	161438	344479	357440	312953	414947	264328	186965	171534	271506	269180	704494	426156	602617	250058	258578	222619	-	Leaf	-	-	17.46	0.61
293	Hmbn004734	455.32	455.32	456.324	C29H44O4	[M-H]-	3,23-Dihydroxy-30-noroleana-12,20(29)-dien-28-oic acid (30-Norhederagenin)	Terpenoids	Triterpene	117654-06-5	3	4.23038e+06	2.55649e+06	3.08273e+06	4.08322e+06	4.35046e+06	5.49523e+06	4.18414e+06	5.52717e+06	86804	89715.4	100670	120743	NA	NA	NA	NA	811438	264817	539069	671567	626637	882859	474620	368728	1.52939e+06	1.4217e+06	1.61617e+06	-	Lateral-root	-	-	-	-
294	Hmgp003163	347.08	332.05	346.069	C17H14O8	[M+H]+	3,3',5,7-Tetrahydroxy-4',6-Dimethoxyflavone; (Laciniatin)*	Flavonoids	Flavonols	74161-28-7	3	31204.3	49473.2	30526.8	22261	77526.5	38705.6	99210.4	33916.2	42005	54970.4	46159.4	86963.5	35117.9	27314.8	81589.2	41819.8	NA	NA	NA	NA	NA	NA	NA	NA	59304.7	48764.4	63523.6	-	Lateral-root	-	-	-	-
295	Wdbn005328	417.16	181.05	418.163	C22H26O8	[M+H]+	3,3'-Bis(3,4-dihydro-4-hydroxy-6,8-dimethoxy-2H-1-benzopyran)	Others	Others	-	1	4.21515e+06	3.89899e+06	5.57172e+06	4.90829e+06	2.03207e+07	2.25357e+07	1.73665e+07	1.79241e+07	51346.5	75750.1	121831	53387	81498.9	86944.3	53991.3	38198.5	2.8707e+07	2.34199e+07	2.96762e+07	2.36116e+07	1.51101e+06	3.36989e+06	3.27981e+06	2.78337e+06	9.13584e+06	9.42713e+06	8.93178e+06	-	Stem	-	-	-	-
296	Wayn005368	491.08	329.03	492.09	C22H20O13	[M-H]-	3,3'-Di-O-Methylellagic acid 4'-glucoside	Tannins	Tannin	51803-68-0	3	432807	464832	489390	426645	213276	241633	236967	323590	18445.2	51641.5	65125.5	60523.3	151863	132491	138549	103709	722299	1.12907e+06	987832	685667	742530	840250	1.15928e+06	1.11188e+06	574183	508250	665199	-	Leaf	-	-	7.53	0.87
297	Lmzn001925	239.09	195.1	240.1	C12H16O5	[M-H]-	3,4'-Dihydroxy-3'-methoxybenzenepentanoic acid	Phenolic acids	Phenolic acids	-	3	718085	806721	701972	852153	581422	562489	559153	718188	409366	404092	448416	411099	1.03182e+06	1.1925e+06	1.04745e+06	1.03171e+06	791113	845036	918611	983306	873177	1.04279e+06	966474	828671	716432	799051	759654	-	Inflorescence	-	-	-	-
298	Zmpn002440	287.06	135.05	288.063	C15H12O6	[M-H]-	3,4,2',4',6'-Pentahydroxychalcone	Flavonoids	Chalcones	73692-51-0	2	NA	NA	NA	NA	125370	130340	110821	96469.5	176540	226965	242535	214610	1.75089e+06	1.13246e+06	1.24297e+06	950731	51002.4	77748.8	98323.2	53747.8	140588	94854.7	109260	247096	1.16757e+06	1.21321e+06	1.09568e+06	-	Inflorescence	C15525	ko00941,ko01100,ko01110	-	-
299	Wdtp003384	387.13	225.08	386.121	C17H22O10	[M+H]+	3,4,5,6-tetrahydroxy-6-[4-(2-methylpropanoyloxymethyl)phenoxy]oxane-2-carboxylic acid	Phenolic acids	Phenolic acids	-	3	148464	122434	158613	185902	91987.8	110387	119275	86278.4	575394	533404	516114	620133	35516.8	305382	259764	319071	82889	50880.4	76658.8	116813	262526	54028.4	69362.5	320473	68845	53153.7	52182	-	Fruit	-	-	-	-
300	Wdtp004079	369.15	207.1	368.147	C18H24O8	[M+H]+	3,4,5-Trihydroxy-6-[4-(4-methyl-3-oxopentyl)phenoxy]oxane-2-carboxylic acid	Phenolic acids	Phenolic acids	-	3	1.47012e+06	756485	627449	1.06178e+06	787057	1.67321e+06	567367	1.57956e+06	NA	NA	NA	NA	302201	325922	293247	305749	1.36599e+06	1.17012e+06	1.28631e+06	1.31958e+06	NA	NA	NA	NA	1.07569e+06	1.00519e+06	1.02415e+06	-	Stem	-	-	-	-
301	Wdtp001948	355.1	192.04	354.095	C16H18O9	[M+H]+	3,4,5-trihydroxy-5-[4-(prop-2-enoyloxymethyl)phenoxy]oxane-2-carboxylic acid	Phenolic acids	Phenolic acids	-	3	137192	166960	158719	168146	297530	303439	253263	370942	NA	NA	NA	NA	31287.9	54772.2	42166.4	26615	405116	673384	497296	475059	NA	NA	NA	NA	165684	154954	209103	-	Stem	-	-	-	-
302	Wdtp003528	369.12	207.07	368.111	C17H20O9	[M+H]+	3,4,5-trihydroxy-6-[4-[[(2R)-5-oxooxolan-2-yl]methyl]phenoxy]oxane-2-carboxylic acid	Phenolic acids	Phenolic acids	-	3	1.89579e+06	2.34703e+06	2.89682e+06	2.51027e+06	1.36038e+06	1.19497e+06	1.40726e+06	1.52304e+06	136328	273222	478027	396670	41936.9	72266.5	45877.4	40264.8	1.07544e+06	1.46138e+06	2.17783e+06	1.08581e+06	33351.7	900765	908033	36280.6	1.20348e+06	982829	1.13249e+06	-	Main-root	-	-	-	-
303	MWS04491	114.05	68.05	113.048	C5H7NO2	[M+H]+	3,4-Dehydro-DL-proline	Amino acids and derivatives	Amino acids and derivatives	3395-35-5	3	183237	185461	214897	202536	707152	937192	1.03662e+06	598644	343219	263829	297151	314750	113563	89657.3	63700.7	95257.5	162304	202237	212036	218598	397686	279332	410260	544211	443953	415136	389220	-	Lateral-root	-	-	-	-
304	Lmdn003075	389.15	167.07	390.153	C17H26O10	[M-H]-	3,4-Dihydroverbenalin	Terpenoids	Monoterpenoids	-	3	NA	NA	NA	NA	58156.6	27461.9	57496.8	33116	NA	NA	NA	NA	37917.7	46474.2	29325	55353.7	24349.4	23578.5	33810.8	26749.7	80163.9	79477.7	85679.6	65816.4	48857.2	37731.5	35439.2	-	Leaf	-	-	-	-
305	pme2598	167.03	123.05	168.042	C8H8O4	[M-H]-	3,4-Dihydroxybenzeneacetic acid*	Phenolic acids	Phenolic acids	102-32-9	3	317612	291174	297030	282298	5.21729e+06	5.89349e+06	4.84561e+06	3.41434e+06	345067	356977	326217	353654	382948	511248	482502	550704	448933	588018	598582	583313	211221	289865	371627	317577	1.19477e+06	1.201e+06	1.21692e+06	-	Lateral-root	C01161	ko00350,ko01100	-	-
306	mws0160	181.05	109.03	182.058	C9H10O4	[M-H]-	3,4-Dihydroxybenzoic Acid Ethyl Ester (Protocatechuic acid ethyl ester)	Phenolic acids	Phenolic acids	3943-89-3	2	50030	61919.4	104394	84851	2.14065e+06	2.25039e+06	1.97071e+06	1.44952e+06	76991.9	138049	111541	133945	NA	NA	NA	NA	84704.2	41637.9	119292	67574.1	NA	NA	NA	NA	441871	489644	532201	-	Lateral-root	-	-	35.77	0.05
307	mws0183	153.02	109.03	154.027	C7H6O4	[M-H]-	3,4-Dihydroxybenzoic acid (Protocatechuic acid)*	Phenolic acids	Phenolic acids	99-50-3	3	67122.9	90045.7	71782.1	100468	195915	235598	283034	267050	275088	332857	567253	267390	210791	195937	196454	162162	707587	840904	799191	724242	570739	600914	545124	394668	260448	278872	295986	-	Stem	C00230	ko00400,ko01100,ko01110	25.37	0.04
308	Sakn002857	447.15	315.11	448.158	C19H28O12	[M-H]-	3,4-Dihydroxyphenethyl alcohol-8-O-[β-D-apinosyl(1→3)]-β-D-glucoside	Phenolic acids	Phenolic acids	-	3	77308.7	74394.7	78780.3	70722.6	1.99619e+06	1.93426e+06	2.09267e+06	1.47014e+06	NA	NA	NA	NA	NA	NA	NA	NA	159994	160454	204944	155131	150422	279924	219885	121064	411559	444414	446303	-	Lateral-root	-	-	-	-
309	Sakn003347	609.2	447.15	610.211	C25H38O17	[M-H]-	3,4-Dihydroxyphenylethanol-8-O-(β-D-apinosyl(1→3)-D-glucosyl(1→6)]-β-D-glucoside	Phenolic acids	Phenolic acids	-	2	118005	101607	136977	79523.6	1.56372e+07	6.55515e+06	6.36797e+06	4.61022e+06	681522	907839	886608	851840	2.11733e+06	2.26605e+06	2.09217e+06	2.33944e+06	250545	322044	459664	346163	199819	226886	152807	63811.7	1.61739e+06	1.69291e+06	2.05636e+06	-	Lateral-root	-	-	-	-
310	MWStz104	182.08	124.05	181.074	C9H11NO3	[M+H]+	3,4-Dimethoxybenzamide	Alkaloids	Phenolamine	1521-41-1	3	65933.9	91045.8	110331	77127.8	95366.2	75868.2	70276.9	116989	NA	NA	NA	NA	NA	NA	NA	NA	129352	81233.4	99065.9	103921	NA	NA	NA	NA	51690.6	41043.1	46313.2	-	Stem	-	-	29.32	0.05
311	Lmyn004515	207.06	177.02	208.074	C11H12O4	[M-H]-	3,4-Dimethoxycinnamic acid	Phenolic acids	Phenolic acids	2316-26-9	3	91358.9	113145	109178	96794.2	209405	202769	169497	198497	57451.7	52632.1	45360.9	34236.6	NA	NA	NA	NA	579387	625598	501087	550609	36581	21990.7	40403.3	46665.7	149904	150617	126464	-	Stem	-	-	45.83	0.07
312	Zahp007439	177.05	149.02	176.047	C10H8O3	[M+H]+	3,4-Methylenedioxycinnamaldehyde	Others	Aldehyde compounds	58095-77-5	3	245305	309249	361892	293834	1.18065e+06	1.32336e+06	1.20309e+06	1.09154e+06	188111	180010	158692	153026	233602	197553	165284	200571	170979	190156	195005	164414	281704	297980	220061	308579	293087	313364	311759	-	Lateral-root	-	-	-	-
313	Hmdn006566	455.35	455.35	456.36	C30H48O3	[M-H]-	3,4-Open loop-lupine-4(23),20(29)-diene-24-hydroxy-3-carboxylic acid	Terpenoids	Triterpene	-	3	529289	451229	429901	515876	673396	758584	1.24825e+06	1.01838e+06	NA	NA	NA	NA	NA	NA	NA	NA	840125	454736	449681	491598	43841.9	85728.7	103121	101964	693927	789346	770808	-	Lateral-root	-	-	-	-
314	Laln005325	457.17	149.06	458.179	C21H30O11	[M-H]-	3,4-dihydroxyallyl benzene-4-O-[α-L-rhamnosyl-(1→6)]-β-D-glucopyranoside	Phenolic acids	Phenolic acids	-	1	NA	NA	NA	NA	361668	4.3503e+06	3.63846e+06	8.00212e+06	NA	NA	NA	NA	NA	NA	NA	NA	NA	NA	NA	NA	NA	NA	NA	NA	175395	186339	150406	Lateral-root	Lateral-root	-	-	-	-
315	Jmwn002172	315.11	135.04	316.116	C14H20O8	[M-H]-	3,4-dihydroxyphenylethanol-β-D-glucopyranoside	Phenolic acids	Phenolic acids	-	3	90585.6	312738	334925	126911	2.52592e+06	4.01287e+06	3.22891e+06	2.29467e+06	329690	367211	339019	409087	67084.2	73297.3	70274.8	54700.1	212936	261046	241191	218555	93842.8	506964	162946	94306.9	1.34089e+06	1.31439e+06	2.32622e+06	-	Lateral-root	-	-	-	-
316	Jmzn006005	177.055	117.04	178.063	C10H10O3	[M-H]-	3,4-methylenedioxy cinnamyl alcohol	Others	Alcohol compounds	58095-76-4	3	29318.5	47551.4	65409.8	33664.7	311658	139835	92780.1	125997	212166	185189	178726	187777	110799	100359	100334	109402	26997.6	29746.6	49603.6	37415.6	53292	48101.5	37350.4	49164	89307.4	82677.5	87562	-	Fruit	-	-	-	-
317	pmp000117	433.15	403.11	432.142	C22H24O9	[M+H]+	3,5,6,7,8,3',4'-Heptamethoxyflavone	Flavonoids	Flavonols	1178-24-1	3	13570.7	17243.4	17535.9	30978.2	124281	135407	111447	68682.2	42917.7	38349.8	32670.9	44729.2	8547.5	10297.9	13387	5705.7	12120.3	29363.6	51728.6	52791.4	207223	1.64869e+06	218173	178206	111535	145428	129652	-	Leaf	-	-	23.91	0.58
318	Wagp009375	343.12	313.07	342.11	C19H18O6	[M+H]+	3,5,6,7-Tetramethoxyflavone	Flavonoids	Flavones	75413-07-9	3	24651.2	27947.6	28452.6	17368.9	44409.4	63451.4	70857.6	53123.2	NA	NA	NA	NA	11860.8	10513.5	2686.46	6993.39	48904.8	26263.3	60426.4	42058.2	301795	650241	1.91813e+06	1.9381e+06	212150	240562	226783	-	Leaf	-	-	-	-
319	mws0914	271.06	151	272.068	C15H12O5	[M-H]-	3,5,7-Trihydroxyflavanone (Pinobanksin)*	Flavonoids	Flavanonols	548-82-3	1	345702	288547	604176	299949	292356	384865	451004	254642	1.21338e+06	2.14163e+06	2.20694e+06	1.55996e+06	8.94542e+06	1.03332e+07	7.42525e+06	9.46572e+06	1.3878e+06	570913	645652	1.35779e+06	6.98933e+06	1.84657e+06	1.43999e+06	7.34163e+06	2.15821e+06	2.1475e+06	2.45866e+06	-	Inflorescence	C09826	ko00941	-	-
320	Lahp002608	188.07	118.07	187.063	C11H9NO2	[M+H]+	3,5-Dihydro-2H-Furo[3,2-C]Quinolin-4-One*	Alkaloids	Quinoline alkaloids	-	1	2.91634e+06	3.45676e+06	3.92213e+06	3.16543e+06	4.61399e+06	4.3923e+06	4.15219e+06	3.65002e+06	472078	557993	359628	462357	3.1652e+06	4.43247e+06	2.90868e+06	4.00967e+06	1.93749e+06	1.74979e+06	1.36575e+06	1.40163e+06	759876	1.26942e+06	922677	675620	2.39107e+06	2.58847e+06	2.92153e+06	-	Lateral-root	-	-	-	-
321	HJN037	183.03	124.02	184.037	C8H8O5	[M-H]-	3,5-Dihydroxy-4-methoxybenzoic acid; 4-O-Methylgallic Acid*	Phenolic acids	Phenolic acids	4319-02-2	2	41960	107240	46623	54515.6	666616	796420	1.59259e+06	380016	218755	150160	137195	129055	58408.5	45818.1	45851.2	52840.3	111102	103367	156216	60195.6	76318.5	92165.7	123842	108972	214613	127225	245097	-	Lateral-root	-	-	36.74	0.05
322	Lmgn009690	313.07	255.03	314.079	C17H14O6	[M-H]-	3,5-Dihydroxy-7,4'-dimethoxyflavone	Flavonoids	Flavonols	15486-33-6	1	78427.9	127655	103401	66816.1	86915.5	96488.4	101665	110933	337803	303959	558021	343783	147912	113256	79139.4	149147	404018	756234	419827	414778	2.85027e+06	3.73965e+06	3.2681e+06	3.05189e+06	523600	519053	527839	-	Leaf	-	-	12.52	0.3
323	MWS1944	123.045	81.033	124.052	C7H8O2	[M-H]-	3,5-Dihydroxytoluene	Phenolic acids	Phenolic acids	504-15-4	3	11209.4	16381.6	12071.3	9679.85	71640.2	72011.1	79279.7	52863.4	8531.6	8780.35	19830.7	9699.59	6903.78	12071.3	11942.2	15354.2	29846.6	28503.7	35812.9	24666.6	NA	NA	NA	NA	25580.2	21439.6	25725.4	-	Lateral-root	C00727	-	48.14	0.02
324	Lcdn000603	413.15	209.08	414.153	C19H26O10	[M-H]-	3,5-Dimethoxy-4-acetoxy trans-cinnamyl beta-D-glucopyranoside	Others	Others	-	2	NA	NA	NA	NA	68807	70368.8	202793	130985	26485.6	41266.5	44459.4	38050.1	140236	164612	138291	130251	NA	NA	NA	NA	81129.5	162462	63918.8	63537.2	96100.3	62357.1	104915	-	Inflorescence	-	-	-	-
325	Lmjn003562	693.2	175.04	694.211	C32H38O17	[M-H]-	3,6'-Diferuloylsucrose	Phenolic acids	Phenolic acids	107172-40-7	3	24550.2	17248.4	12322.4	16970.7	NA	NA	NA	NA	NA	NA	NA	NA	33621.5	9884.34	5903.07	14025.4	39158.9	21354.2	40793.3	33788.1	134617	274865	151397	192502	46720.8	43235	42697.3	-	Leaf	-	-	-	-
326	Lmsn004970	503.12	179.04	504.127	C24H24O12	[M-H]-	3,6-Di-O-caffeoyl glucose*	Phenolic acids	Phenolic acids	-	3	NA	NA	NA	NA	44708.6	75547.7	54143	46329.8	426714	362143	450646	325653	75971.6	33929.3	53024.7	41359.5	NA	NA	NA	NA	38170.2	21880.9	36052.9	41949.3	99441.1	78972.1	84068	-	Fruit	-	-	-	-
327	mws0917	329.07	314.04	330.074	C17H14O7	[M-H]-	3,7-Di-O-methylquercetin	Flavonoids	Flavonols	2068-02-2	2	56772.3	67080.2	86138.9	54552.9	111916	80858.6	130904	83078.7	204408	89440.1	214283	184707	195825	429065	173010	281774	241297	284851	255366	176369	176100	241194	219956	167034	68272.9	94377.3	95706.3	-	Inflorescence	C01265	ko00944,ko01110	12.35	0.33
328	Hmsp003093	179.03	77.04	178.027	C9H6O4	[M+H]+	3,7-Dihydroxychromen-4-one	Others	Chromone	-	3	143456	186642	135654	148440	NA	NA	NA	NA	99902.3	102125	132839	113786	728685	632068	701119	633460	315467	288907	360521	275490	475935	494266	587703	742734	409483	441421	416651	-	Inflorescence	-	-	-	-
329	Hmlp005105	285.08	270.05	284.068	C16H12O5	[M+H]+	3,7-dihydroxy-4'-methoxyflavone	Flavonoids	Flavones	-	1	5.50414e+06	8.46622e+06	8.42414e+06	3.20141e+06	5.56155e+07	5.34409e+07	4.0777e+07	4.54611e+07	2.14487e+07	2.28966e+07	2.19808e+07	1.99492e+07	1.02314e+06	757472	845942	989858	7.05195e+06	1.69093e+07	1.78424e+07	8.91274e+06	2.19496e+06	9.63876e+06	5.71725e+06	2.16201e+06	1.7751e+07	1.69228e+07	1.58323e+07	-	Lateral-root	-	-	-	-
330	Lskp211494	457.37	203.18	456.36	C30H48O3	[M+H]+	3,9-Dihydroxy-7-oxolup-20(30)-ene	Terpenoids	Triterpene	-	2	3.85442e+06	2.52369e+06	3.95439e+06	2.98551e+06	1.04962e+07	1.26811e+07	1.04626e+07	1.24757e+07	NA	NA	NA	NA	NA	NA	NA	NA	380637	62973.7	209844	355567	NA	NA	NA	NA	3.38838e+06	3.72964e+06	3.9828e+06	-	Lateral-root	-	-	-	-
331	Lmdn007639	255.07	119.05	256.074	C15H12O4	[M-H]-	3,9-Dihydroxypterocarpan	Flavonoids	Isoflavones	61135-91-9	1	527193	1.38983e+06	1.61226e+06	1.09376e+06	9.691e+06	9.9098e+06	9.44644e+06	7.53777e+06	3.35508e+06	3.17412e+06	4.11187e+06	3.06401e+06	1.46656e+06	1.62464e+06	1.46e+06	1.01328e+06	2.99361e+06	2.7906e+06	6.95184e+06	3.34555e+06	1.40976e+06	405824	443067	360179	4.51088e+06	4.48918e+06	4.73144e+06	-	Lateral-root	C04271	ko00943,ko01110	-	-
332	MWSHC2042	225.11	123.04	224.105	C12H16O4	[M+H]+	3-(1-Hydroxy-2,6,6-trimethyl-4-oxo-2-cyclohexen-1-yl)-2-propenoic acid	Others	Others	26690-86-8	3	181261	187509	199261	237613	203080	268313	309545	262470	228276	226891	293813	276668	129843	123189	146631	127225	209153	172933	187697	182194	1.45589e+06	1.90666e+06	1.18307e+06	744781	702260	628098	442891	-	Leaf	-	-	-	-
333	Sahp007921	357.13	255.07	356.126	C20H20O6	[M+H]+	3-(2,4-dihydroxyphenyl)-5,7-dihydroxy-6-(3-methylbut-2-enyl)-2,3-dihydrochromen-4-one	Flavonoids	Dihydroisoflavones	-	2	3.74378e+06	3.34179e+06	4.12397e+06	4.47436e+06	1.10512e+07	1.29007e+07	1.13839e+07	1.08305e+07	456128	533704	379182	278687	NA	NA	NA	NA	4.06098e+06	2.77424e+06	3.48175e+06	4.87643e+06	85094.4	668358	94495.2	86701.8	4.67292e+06	4.69041e+06	4.74189e+06	-	Lateral-root	-	-	-	-
334	Zblp002839	167.07	123.05	166.063	C9H10O3	[M+H]+	3-(3-Hydroxyphenyl)-propionic acid	Phenolic acids	Phenolic acids	621-54-5	2	3.24455e+06	3.06395e+06	2.7201e+06	2.99927e+06	5.81406e+06	4.95007e+06	5.20143e+06	5.46913e+06	189941	217102	184855	158711	78517.2	86166.3	61074.5	70463.4	8.102e+06	8.02277e+06	7.31541e+06	7.81623e+06	1.60596e+06	2.44557e+06	2.74916e+06	1.59944e+06	3.13297e+06	2.87304e+06	2.85395e+06	-	Stem	C11457	ko00360,ko01100	46.61	0.04
335	mws0467	165.06	119.05	166.063	C9H10O3	[M-H]-	3-(4-Hydroxyphenyl)-propionic acid	Phenolic acids	Phenolic acids	501-97-3	3	106427	181990	122574	131230	117977	113332	184716	109770	NA	NA	NA	NA	133632	157520	145263	115539	119923	91661.9	142806	120429	49578.4	43800.6	54686.3	55601.8	116494	102576	114001	-	Inflorescence	C01744	ko01100	-	-
336	Lhmp122211	371.15	297.08	370.142	C21H22O6	[M+H]+	3-(5-acetoxy-2,4-dimethoxyphenyl)-3-(3'-acetoxyphe-nyl)propene	Others	Others	-	2	1.49196e+06	1.31788e+06	1.35145e+06	1.31128e+06	2.14041e+06	2.24089e+06	2.39803e+06	2.20161e+06	NA	NA	NA	NA	NA	NA	NA	NA	463881	333820	390605	429296	235726	444413	715834	209953	1.50055e+06	1.40918e+06	1.47537e+06	-	Lateral-root	-	-	-	-
337	Wasn003197	323.13	179.06	324.142	C13H24O9	[M-H]-	3-(Beta-D-Glucopyranosyloxy)-5-Hydroxyhexanoic Acid Methyl Ester	Organic acids	Organic acids	-	3	102044	132339	149625	133990	124226	127633	120641	87356.6	278806	276032	287271	256462	302848	306370	284444	298288	151957	132908	129003	197677	739342	811435	538547	429233	212799	226063	255895	-	Leaf	-	-	-	-
338	Zmyn002856	123.04	108.02	124.052	C7H8O2	[M-H]-	3-(Hydroxymethyl)phenol	Phenolic acids	Phenolic acids	620-24-6	3	NA	NA	NA	NA	78514.9	74758.6	93196.8	58775.7	NA	NA	NA	NA	NA	NA	NA	NA	NA	NA	NA	NA	NA	NA	NA	NA	28879.6	22603.8	33265.6	Lateral-root	Lateral-root	C03351	-	-	-
339	Zbqp000676	203.15	116.07	202.143	C8H18N4O2	[M+H]+	3-(triazan-2-yl)propyl L-prolinate	Amino acids and derivatives	Amino acids and derivatives	-	1	653999	785547	855187	689173	3.60728e+06	4.29881e+06	3.68359e+06	2.50364e+06	1.95293e+06	2.25913e+06	1.90136e+06	2.77696e+06	6.76168e+06	6.60131e+06	7.35268e+06	7.53269e+06	786944	844379	780488	740500	551190	506229	990628	1.17914e+06	2.94607e+06	2.98798e+06	2.9134e+06	-	Inflorescence	-	-	-	-
340	mws1598	138.02	79.96	139.03	C3H9NO3S	[M-H]-	3-Amino-1-propionic sulfonic acid	Organic acids	Organic acids	3687-18-1	3	21330.8	24978.2	11788.1	32465.4	40261.8	56432.4	54530.3	91690.9	78742.9	65396	59046.6	54435.1	37016.2	28910.7	19978	32808.9	49862.4	62331.7	72823.1	45272.1	33035.1	28441.1	37208.9	20351.1	38068.3	47901	51680.1	-	Fruit	-	-	-	-
341	pme1738	138.08	94.07	137.071	C7H9N2O	[M+H]+	3-Carbamyl-1-methylpyridinium;(1-Methylnicotinamide)	Alkaloids	Pyridine alkaloids	1005-24-9	3	NA	NA	NA	NA	7593.48	1207.42	16583.8	14741.5	1.46203e+06	1.48891e+06	1.19253e+06	1.28792e+06	1.85017e+06	1.77637e+06	1.8019e+06	1.89406e+06	115444	19131	41459.1	61678.2	1.38309e+06	1.08898e+06	1.00159e+06	1.24986e+06	838045	864236	965246	-	Inflorescence	C02918	ko00760,ko01100	-	-
342	MWS1777	128.03	93.06	127.019	C6H6ClN	[M+H]+	3-Chloroaniline	Alkaloids	Alkaloids	108-42-9	1	1.70084e+07	1.67e+07	1.58348e+07	1.63614e+07	7.91816e+06	6.79474e+06	7.47132e+06	8.14228e+06	1.68223e+07	1.68343e+07	1.68191e+07	1.57328e+07	6.73446e+06	7.01046e+06	5.17048e+06	7.46773e+06	1.40287e+07	1.30186e+07	1.27822e+07	1.30264e+07	1.04468e+07	9.69106e+06	1.04799e+07	1.06033e+07	1.31381e+07	1.24371e+07	1.19847e+07	-	Fruit	-	-	-	-
343	Lmbn000121	113.04	96.01	114.043	C4H6N2O2	[M-H]-	3-Cyano-L-alanine	Amino acids and derivatives	Amino acids and derivatives	6232-19-5	3	142719	166496	179853	162752	111938	70938.7	72756.6	102126	143729	136404	106021	109485	293186	234924	323807	311440	192841	260678	220659	208027	37119.4	18848.6	13549.1	7079.07	192754	148612	165180	-	Inflorescence	C02512	ko00460,ko01100,ko01110	-	-
344	Lmbn000198	133.01	71.01	134.022	C4H6O5	[M-H]-	3-Dehydro-L-Threonic Acid	Others	Saccharides	-	1	352338	478230	255705	277654	1.83828e+06	1.76231e+06	1.87814e+06	1.70344e+06	495439	461098	479839	404643	6.94923e+06	7.01181e+06	6.9325e+06	6.81769e+06	2.19929e+06	1.43027e+06	1.64486e+06	1.61235e+06	2.49099e+06	1.27563e+06	2.69304e+06	3.25732e+06	2.37711e+06	2.47872e+06	2.62897e+06	-	Inflorescence	C03064	ko00053,ko01100	-	-
345	ML10176345	171.03	109.03	172.037	C7H8O5	[M-H]-	3-Dehydroshikimic acid	Organic acids	Organic acids	2922-42-1	3	19454.1	20793.5	42182.9	26532.4	89475.4	168217	283797	111708	32325.2	20778.4	31309.4	28446.3	450871	405717	449538	355007	73752.8	121401	85128.1	145041	1.53241e+06	1.3467e+06	2.03565e+06	2.35359e+06	350997	313196	382275	-	Leaf	C02637	ko00400,ko00999,ko01100,ko01110,ko01230,ko01240	46.09	0.04
346	Zmpn000638	130.05	88.04	131.07	C4H9N3O2	[M-H]-	3-Guanidinopropionic acid	Organic acids	Organic acids	353-09-3	2	437123	397335	408664	86132.6	393808	394418	443020	430422	41921.8	32575.9	32925.2	254276	212386	143073	183968	132770	1.20947e+06	1.60482e+06	1.16262e+06	1.27227e+06	1.12083e+06	1.27537e+06	1.22369e+06	773604	755830	764486	755024	-	Stem	C03065	-	-	-
347	MWSHC20102	197.08	151.04	196.074	C10H12O4	[M+H]+	3-Hydroxy-1-(4-Hydroxy-3-Methoxyphenyl)Propan-1-One	Phenolic acids	Phenolic acids	2196-18-1	3	193125	285778	228947	192835	562380	616737	746372	621019	131339	84183.7	149111	227052	294492	218637	275938	283479	240616	312688	314414	252398	123302	84194.4	202751	176610	252545	279450	251251	-	Lateral-root	-	-	34.95	0.06
348	pmp000441	471.35	453.34	470.34	C30H46O4	[M+H]+	3-Hydroxy-11-oxours-12-en-28-oic acid (11-Keto-ursolic acid)	Terpenoids	Triterpene	105870-59-5	3	1.32516e+06	1.55975e+06	1.48891e+06	1.32807e+06	3.56263e+06	3.70191e+06	3.80643e+06	3.83847e+06	444772	526154	508342	590747	NA	NA	NA	NA	380496	129236	249344	331731	NA	NA	NA	NA	1.67048e+06	1.60466e+06	1.55448e+06	-	Lateral-root	-	-	-	-
349	Lmmn009932	469.37	469.37	470.376	C31H50O3	[M-H]-	3-Hydroxy-24-methylene-9,19-cyclolanostan-26-oic acid (Ambolic acid)	Terpenoids	Triterpene	13878-93-8	3	190162	159024	159470	184645	600323	520827	493318	386332	55276	64244.3	82768.1	126177	81512.6	120692	112138	138784	149407	70882.9	63963.2	59000.3	58032.1	58029.7	116633	64322.2	146688	148593	211369	-	Lateral-root	-	-	-	-
350	Lmbn001676	145.05	101.06	146.058	C6H10O4	[M-H]-	3-Hydroxy-3-Methyl-2-Oxopentanoic Acid*	Organic acids	Organic acids	-	3	11531.1	8147.05	13380	17353.5	60184.1	62697.8	54507.9	49907.6	72992.5	93473.3	96047.1	80056.9	105440	120803	143805	146697	24645.7	14676.1	22433.2	14609.4	35731.9	27741.8	42234.7	71711.8	60796.4	60943.6	61409.9	-	Inflorescence	C14463	ko00290,ko01110,ko01210	-	-
351	pme2914	161.05	99.05	162.053	C6H10O5	[M-H]-	3-Hydroxy-3-methylpentane-1,5-dioic acid	Amino acids and derivatives	Amino acids and derivatives	503-49-1	1	388658	332736	281570	339677	2.74357e+06	2.93977e+06	3.39595e+06	1.53939e+06	1.56838e+07	1.79143e+07	1.52894e+07	2.39616e+07	4.26634e+06	6.98491e+06	4.11704e+06	5.58782e+06	741534	747081	657588	755525	2.62678e+06	2.45908e+06	2.32533e+06	2.50204e+06	5.28923e+06	5.28808e+06	5.19137e+06	-	Fruit	C03761	-	-	-
352	pmn001690	327.14	165.09	328.152	C16H24O7	[M-H]-	3-Hydroxy-4-isopropylbenzylalcohol-3-O-glucoside	Phenolic acids	Phenolic acids	-	3	345610	401346	359219	370037	150442	197468	136066	231698	70506.7	99466.6	37817.5	45581.5	145639	176185	121618	167462	262694	267371	255681	290469	196726	335544	152845	86237.1	181011	170010	180285	-	Main-root	-	-	-	-
353	MWSslk066	169.05	65.04	168.042	C8H8O4	[M+H]+	3-Hydroxy-4-methoxybenzoic acid; Isovanillic Acid	Phenolic acids	Phenolic acids	645-08-9	3	NA	NA	NA	NA	NA	NA	NA	NA	45059.3	51636.9	50460.4	35736.7	628741	516073	482249	510781	NA	NA	NA	NA	54207.7	42614.9	55427.4	104719	210064	113258	205452	-	Inflorescence	-	-	39.42	0.04
354	pmn001511	285.1	123.05	286.105	C13H18O7	[M-H]-	3-Hydroxy-5-Methylphenol-1-O-Glucoside	Phenolic acids	Phenolic acids	-	3	244515	227810	233100	241457	530902	590250	485560	452781	NA	NA	NA	NA	343735	489944	356597	362205	1.66277e+06	2.09393e+06	1.84726e+06	1.61182e+06	290036	260571	233340	280611	573900	557788	576131	-	Stem	-	-	-	-
355	MWS04559g	182.08	136.08	181.074	C9H11NO3	[M+H]+	3-Hydroxy-L-phenylalanine*	Amino acids and derivatives	Amino acids and derivatives	587-33-7	1	6.37544e+07	7.03925e+07	8.95442e+07	7.28455e+07	2.71496e+07	2.03552e+07	1.98287e+07	2.14969e+07	6.66588e+06	7.73525e+06	6.42711e+06	7.93766e+06	7.8197e+06	8.53389e+06	5.20199e+06	7.9666e+06	2.79445e+07	1.1861e+07	9.80061e+06	1.69858e+07	3.26444e+07	3.47511e+07	4.62312e+07	1.74e+07	2.08601e+07	1.91682e+07	1.88842e+07	-	Main-root	-	-	-	-
356	Zmyn005252	285.24	239.24	286.251	C17H34O3	[M-H]-	3-Hydroxy-palmitic acid methyl ester	Lipids	Free fatty acids	51883-36-4	3	25696.4	20198.4	34781.2	26352.9	68573.1	57451.3	48403.9	43478	109764	101243	96486.6	94814.3	25952.9	46971.7	38636.7	14417.4	19648.2	27797.2	34164.5	25927.7	24220.7	56906.4	53717.1	41092.6	32872.2	44125.9	30591	-	Fruit	C11849	-	-	-
357	mws0596	154.05	136.04	153.043	C7H7NO3	[M+H]+	3-Hydroxyanthranilic acid	Alkaloids	Phenolamine	548-93-6	3	30575.4	73835.2	50192.3	45886.4	64236.8	50192.3	58965.7	55940.6	122910	39523.5	49731.3	33882.9	NA	NA	NA	NA	492737	605510	540215	490444	NA	NA	NA	NA	132099	107938	143487	-	Stem	C00632	ko00380,ko01100,ko01240	-	-
358	mws0576	103.04	59.01	104.047	C4H8O3	[M-H]-	3-Hydroxybutyric acid	Organic acids	Organic acids	300-85-6	3	3.63903e+06	4.83844e+06	3.5106e+06	3.39573e+06	7.86509e+07	7.90798e+07	8.12796e+07	5.22003e+07	6.68565e+06	6.24796e+06	5.94092e+06	6.60532e+06	2.05763e+07	1.36553e+07	1.87278e+07	1.45279e+07	6.36303e+06	1.28908e+07	1.29763e+07	9.10616e+06	5.53602e+06	1.00415e+07	7.79463e+06	4.30401e+06	1.94938e+07	1.80878e+07	2.24526e+07	-	Lateral-root	C01089	ko00650,ko01100	78.05	0.01
359	MWSmce248	163.04	119.05	164.047	C9H8O3	[M-H]-	3-Hydroxycinnamic Acid*	Phenolic acids	Phenolic acids	14755-02-3	3	238469	487064	384412	278698	679804	744688	665215	571609	603984	498283	481548	611206	2.06873e+06	2.13287e+06	2.09741e+06	2.09273e+06	108834	128627	145486	91775	412882	145668	200265	267393	580061	658090	598228	-	Inflorescence	C12621	ko00360,ko01100	49.54	0.04
360	pmp000380	409.2	363.2	408.194	C25H28O5	[M+H]+	3-Hydroxyglabrol	Flavonoids	Flavanonols	74148-41-7	3	6.18043e+06	4.473e+06	7.32046e+06	7.65975e+06	1.10017e+07	1.11027e+07	1.10413e+07	1.03235e+07	NA	NA	NA	NA	NA	NA	NA	NA	962447	461067	552468	510037	NA	NA	NA	NA	5.66538e+06	5.97928e+06	5.53608e+06	-	Lateral-root	-	-	4.73	0.58
361	MWS3036	147.03	85.03	148.037	C5H8O5	[M-H]-	3-Hydroxyglutaric acid	Organic acids	Organic acids	638-18-6	3	73788	82018.7	71112.2	51071.2	634489	789494	716940	560977	1.36957e+06	1.5942e+06	1.30861e+06	1.52375e+06	856751	1.82183e+06	864866	805007	239096	226793	202408	266250	625991	232885	597752	1.00883e+06	473193	529446	1.08346e+06	-	Fruit	-	-	-	-
362	HJN110	455.36	455.36	456.36	C30H48O3	[M-H]-	3-Hydroxylup-20(29)-en-28-oic acid (Betulinic acid)*	Terpenoids	Triterpene	472-15-1	2	632826	465308	232967	1.29655e+06	314963	465410	1.88767e+06	810249	NA	NA	NA	NA	3.23021e+06	3.10185e+06	3.64211e+06	4.28286e+06	226680	142626	128540	128582	219685	313996	364932	284451	484398	1.35369e+06	1.33974e+06	-	Inflorescence	C08619	-	15.52	0.78
363	Lmqn008288	299.26	299.26	300.266	C18H36O3	[M-H]-	3-Hydroxyoctadecanoic Acid	Lipids	Free fatty acids	45261-96-9	1	2.48673e+06	2.90374e+06	2.40466e+06	2.66747e+06	1.30522e+06	1.1548e+06	1.21306e+06	1.2687e+06	3.76165e+06	3.81997e+06	4.06312e+06	3.83653e+06	4.43421e+06	4.47304e+06	4.76592e+06	4.9152e+06	2.39365e+06	2.29875e+06	2.36057e+06	2.43031e+06	2.93471e+06	3.14628e+06	2.72242e+06	2.83702e+06	2.31726e+06	2.30531e+06	2.46885e+06	-	Inflorescence	-	-	-	-
364	Lmqp013019	457.37	203.18	456.36	C30H48O3	[M+H]+	3-Hydroxyolean-12-en-29-oic acid (Epikatonic acid)	Terpenoids	Triterpene	564-16-9	2	31282.2	18568.8	43033.8	35736.1	386714	362163	354023	198668	116725	188523	155182	211236	97721	22786.3	27343	62590.5	21328.7	10157	13741.2	19101.2	NA	NA	NA	NA	209288	206217	208374	-	Lateral-root	-	-	12.47	0.76
365	Zjmp102708	487.34	451.32	486.334	C30H46O5	[M+H]+	3-Hydroxyolean-12-ene-28,29-dioic acid (Serratagenic Acid)	Terpenoids	Triterpene	6488-64-8	2	207274	203682	185451	181878	436102	420751	445669	497079	NA	NA	NA	NA	NA	NA	NA	NA	NA	NA	NA	NA	NA	NA	NA	NA	84054.1	124328	93927.2	-	Lateral-root	-	-	14.35	0.73
366	pme2601	89.02	59.01	90.0317	C3H6O3	[M-H]-	3-Hydroxypropanoic acid	Organic acids	Organic acids	503-66-2	3	34850.9	36825.6	15520.5	24457.9	124727	125555	120376	113277	23203.3	16946.1	24611.4	24071.6	355857	368515	357547	310548	123565	92699.6	107301	99792.8	125939	57061.5	138987	143926	156446	135464	146096	-	Inflorescence	C01013	ko00240,ko00410,ko00640,ko01100,ko01200	-	-
367	MWSmce052	455.36	455.36	456.36	C30H48O3	[M-H]-	3-Hydroxyurs-12-en-28-oic acid (3-Epiursolic acid)	Terpenoids	Triterpene	989-30-0	3	2.26636e+06	1.80553e+06	1.69288e+06	2.42264e+06	2.63779e+06	3.30786e+06	5.23414e+06	5.13254e+06	145029	142603	149811	79474.3	111661	94640.6	44277.4	34385	530194	210246	284424	327631	NA	NA	NA	NA	758550	757558	663524	-	Lateral-root	-	-	17.52	0.76
368	mws4053	455.35	455.35	456.36	C30H48O3	[M-H]-	3-Hydroxyurs-12-en-28-oic acid (Ursolic acid)	Terpenoids	Triterpene	77-52-1	2	1.93514e+06	2.11067e+06	1.90922e+06	2.48304e+06	3.181e+06	3.77884e+06	5.07062e+06	5.6466e+06	188163	192360	155521	66657.3	NA	NA	NA	NA	537328	164659	258537	345627	45349.5	27810.1	NA	114323	695161	582528	371962	-	Lateral-root	C08988	-	16.77	0.75
369	Hmmp001310	188.07	118.07	187.063	C11H9NO2	[M+H]+	3-Indoleacrylic acid*	Alkaloids	Plumerane	1204-06-4	1	2.99284e+06	3.50215e+06	4.0951e+06	3.18268e+06	4.70785e+06	4.50732e+06	4.43608e+06	3.58493e+06	459340	576917	341167	490250	3.24858e+06	4.5778e+06	2.96163e+06	3.86936e+06	2.06598e+06	1.78184e+06	1.38676e+06	1.36971e+06	751348	1.33475e+06	917174	688296	2.4208e+06	2.73426e+06	2.96096e+06	-	Lateral-root	C21283	-	-	-
370	pme2244	190.09	118.07	189.079	C11H11NO2	[M+H]+	3-Indolepropionic acid	Alkaloids	Plumerane	830-96-6	2	1.60448e+06	1.92594e+06	2.22905e+06	1.7468e+06	2.58377e+06	2.37966e+06	2.2638e+06	1.78616e+06	232294	259754	160246	226481	1.43666e+06	2.1036e+06	1.32775e+06	1.84419e+06	1.03694e+06	856177	665711	671628	389102	655286	449886	344570	1.41899e+06	1.3296e+06	1.3058e+06	-	Lateral-root	-	-	-	-
371	Zbdp007428	313.07	268.03	312.063	C17H12O6	[M+H]+	3-Methoxy-7-hydroxy-3',4'-methylenedioxyflavone	Flavonoids	Other Flavonoids	-	2	854558	196927	762780	831537	1.66006e+06	2.79785e+06	1.64931e+06	1.56478e+06	150066	204242	124816	129940	NA	NA	NA	NA	24589.5	39669.6	37233	26881.1	96699.7	95337.7	114588	76080.4	532988	543185	541235	-	Lateral-root	-	-	-	-
372	Wmln000659	193.07	101.02	194.058	C10H10O4	[M-H]-	3-Methyl-4,8-dihydroxy-3,4-dihydroisocoumarin	Lignans and Coumarins	Coumarins	33788-22-6	3	47956.5	65610.8	52315.1	67575.4	NA	NA	NA	NA	56905.9	141777	102369	40868.1	NA	NA	NA	NA	120010	129267	117006	126138	326235	206637	240527	481078	108107	93414.1	147353	-	Leaf	-	-	-	-
373	Wafn003429	441.2	249.13	382.184	C16H30O10	[M+CH3COOH-H]-	3-Methylbutyl 6-O-(alpha-L-arabinopyranosyl)-beta-D-glucopyranoside	Others	Others	-	1	55592.8	130234	105911	125184	71661.8	166276	90279.7	169079	25245	32124	42065.1	25716.3	254729	912670	821241	368237	714526	1.1158e+06	940833	576963	808697	660600	858460	658633	340401	380119	378806	-	Stem	-	-	-	-
374	Lmcp004624	301.07	258.05	300.063	C16H12O6	[M+H]+	3-Methylkaempferol	Flavonoids	Flavonols	1592-70-7	2	33262.8	37681.5	146964	NA	NA	NA	NA	NA	1.90923e+06	2.56229e+06	2.05838e+06	2.24709e+06	6.10289e+06	4.94744e+06	6.03631e+06	6.94863e+06	NA	NA	NA	NA	5.26786e+06	4.28258e+06	3.46172e+06	4.0492e+06	2.51106e+06	4.56867e+06	2.25488e+06	-	Inflorescence	C05902	-	60.16	0.26
375	Lmbn000216	147.03	57.0344	148.037	C5H8O5	[M-H]-	3-Methylmalic acid*	Organic acids	Organic acids	152204-30-3	3	84954.5	110276	101543	75201.5	2.26841e+06	2.03702e+06	2.37607e+06	1.67319e+06	2.39854e+06	2.57924e+06	2.54499e+06	2.48262e+06	2.31464e+06	2.40296e+06	2.08381e+06	2.01683e+06	630548	461820	505237	609555	948080	582430	1.45385e+06	1.71092e+06	1.44799e+06	1.48663e+06	1.61035e+06	-	Fruit	C06032	ko00290,ko00660,ko01100,ko01210,ko01230	-	-
376	Zbbn009210	611.329	341.11	552.315	C26H48O12	[M+CH3COOH-H]-	3-Myristoyl sucrose	Others	Saccharides	-	3	NA	NA	NA	NA	48104.7	91418.9	43970.4	38209	NA	NA	NA	NA	NA	NA	NA	NA	NA	NA	NA	NA	NA	NA	NA	NA	5886.71	8234.69	8624.97	Lateral-root	Lateral-root	-	-	-	-
377	MW0108810	285.07	241.04	226.059	C9H10N2O5	[M+CH3COO]-	3-Nitrotyrosine	Amino acids and derivatives	Amino acids and derivatives	3604-79-3	3	131442	154742	114097	194210	256902	282600	131292	138440	72956.1	209203	311736	115059	944845	941242	855568	911153	855742	901718	1.14019e+06	933483	797982	526230	1.12548e+06	1.13631e+06	770977	668769	603878	-	Stem	-	-	-	-
378	Lacp009577	339.16	283.1	338.152	C21H22O4	[M+H]+	3-O-Methylcalopocarpin	Flavonoids	Other Flavonoids	-	2	536427	580831	839306	463968	1.12458e+07	1.0834e+07	1.16337e+07	7.47437e+06	14547.4	25265.3	11934.6	17454	NA	NA	NA	NA	20325	20633.2	13206.5	10743.9	NA	NA	NA	NA	5.61337e+06	5.91633e+06	6.4317e+06	-	Lateral-root	-	-	-	-
379	Lmqn004838	315.01	299.99	316.022	C15H8O8	[M-H]-	3-O-Methylellagic acid	Tannins	Tannin	-	2	86578.8	170068	131842	110229	195188	197195	350027	228788	244353	205152	255766	184584	171669	112886	127934	144633	557147	1.29561e+06	1.00773e+06	596250	190140	451540	423876	306884	278364	272273	335504	-	Stem	-	-	-	-
380	pme0309	183.03	124.02	184.037	C8H8O5	[M-H]-	3-O-Methylgallic Acid*	Phenolic acids	Phenolic acids	3934-84-7	2	31834.2	44317.9	19693.4	23190.7	267352	349221	692360	176014	105148	81994	58320.5	56508.4	31521.8	40947.9	28549.1	31809.4	45055.8	36801.8	61542.3	50589	51565.2	51399.5	64107.8	70596.5	47867.8	134509	108832	-	Lateral-root	C05616	-	-	-
381	Zaln004082	335.08	179.03	336.084	C16H16O8	[M-H]-	3-O-caffeoylshikimic acid	Phenolic acids	Phenolic acids	-	3	NA	NA	NA	NA	246424	317059	339276	326156	76719	63854.5	73621.3	51928.7	44883.9	64049.1	47137.9	48823.9	85214	100191	107566	66115.3	41951.3	57013	55586.8	81762.1	86619.1	105283	102015	-	Lateral-root	-	-	14.48	0.3
382	Ymjm000062	429.26	165.09	428.256	C26H36O5	[M+H]+	3-O-methyl furanovibsanin	Terpenoids	Triterpene	-	3	1.21678e+06	24677.9	33702.9	2.64672e+06	44255.8	210736	38884.4	38730.1	5.6371e+06	5.3339e+06	6.06796e+06	6.13952e+06	NA	NA	NA	NA	1.01937e+06	1.05115e+06	1.08257e+06	488255	596885	18422	769100	326386	654998	559588	893744	-	Fruit	-	-	-	-
383	pmb3075	319.08	145.03	320.09	C16H16O7	[M-H]-	3-O-p-Coumaroylshikimic acid	Phenolic acids	Phenolic acids	-	3	NA	NA	NA	NA	NA	NA	NA	NA	38903.2	22614	35050.4	17458.7	255856	321085	208626	285010	NA	NA	NA	NA	15776.5	7060.81	28465.6	22282.7	64697.9	62223.2	66446.7	-	Inflorescence	-	-	-	-
384	pmb3072	481.14	319.3	482.142	C22H26O12	[M-H]-	3-O-p-Coumaroylshikimic acid-O-glucoside	Phenolic acids	Phenolic acids	-	3	187030	230567	222519	210784	45620.7	53949.1	84879.1	131065	NA	NA	NA	NA	183966	414679	187522	269040	281173	310883	291910	212599	406748	402781	505329	563604	185863	181124	227526	-	Leaf	-	-	-	-
385	Lmmn009550	453.34	453.34	454.345	C30H46O3	[M-H]-	3-Oxo-9,19-cyclolanost-24-en-26-oic acid (Mangiferonic acid)*	Terpenoids	Triterpene	13878-90-5	3	191439	184626	45594	169754	361137	351644	2.94942e+06	354275	NA	NA	NA	NA	NA	NA	NA	NA	237488	126390	251168	161336	71421.9	95918.4	403573	98211.6	436887	477871	520622	-	Lateral-root	-	-	40.45	0.82
386	MWSmce134	453.35	453.35	454.345	C30H46O3	[M-H]-	3-Oxolup-20(29)-en-28-oic acid (Betulonic acid)*	Terpenoids	Triterpene	4481-62-3	3	508845	333650	388311	362403	496474	668727	291607	494294	75070.5	57353.7	63711	96719.9	165135	150289	141858	111512	118825	59293.2	106279	213233	99812.6	214247	151923	193558	157707	125416	153484	-	Lateral-root	-	-	16.83	0.78
387	Lmzn206829	453.34	453.34	454.345	C30H46O3	[M-H]-	3-Oxoolean-12-en-28-oic Acid (Oleanonic acid)*	Terpenoids	Triterpene	17990-42-0	3	NA	NA	NA	NA	NA	NA	NA	NA	NA	NA	NA	NA	NA	NA	NA	NA	411469	322725	322380	471959	370241	308402	720962	477393	526444	669363	760170	-	Leaf	-	-	21.55	0.76
388	Ysjn001064	145.01	57.04	146.022	C5H6O5	[M-H]-	3-Oxopentanedioic acid	Organic acids	Organic acids	542-05-2	1	38710.2	29838.5	68712.8	55418.9	324126	215843	286988	183915	51795.5	36629.5	61645.5	48515.3	2.14064e+06	1.80484e+06	2.12669e+06	1.852e+06	105301	139504	81418.7	133810	454699	485450	264193	1.19147e+06	539103	518657	597151	-	Inflorescence	-	-	-	-
389	Lmzn006795	453.34	453.34	454.345	C30H46O3	[M-H]-	3-Oxours-12-en-28-oic acid (Ursonic acid)*	Terpenoids	Triterpene	6246-46-4	3	1.84364e+06	1.31117e+06	1.23873e+06	1.46988e+06	2.33312e+06	2.25507e+06	2.60221e+06	2.96434e+06	168927	159859	124497	131665	290457	190349	191725	249651	748401	434860	512604	959456	330569	428748	405907	584054	1.08716e+06	941661	579380	-	Lateral-root	-	-	16.7	0.76
390	Zmgn000447	184.98	78.96	185.993	C3H7O7P	[M-H]-	3-Phospho-D-glyceric acid	Others	Saccharides	820-11-1	3	1.4544e+06	1.50579e+06	1.51674e+06	1.48958e+06	1.4482e+06	1.44636e+06	1.55157e+06	2.02258e+06	2.7024e+06	3.23104e+06	3.22429e+06	3.17617e+06	2.6668e+06	2.81294e+06	1.10204e+06	1.31135e+06	2.31463e+06	1.82507e+06	1.89044e+06	1.93045e+06	1.41247e+06	1.07358e+06	1.32278e+06	1.48833e+06	2.67243e+06	2.64298e+06	2.21875e+06	-	Fruit	C00197	ko00010,ko00030,ko00260,ko00270,ko00561,ko00630,ko00710,ko01100,ko01110,ko01200,ko01230,ko01240	-	-
391	Wayp003244	180.06	134.06	179.058	C9H9NO3	[M+H]+	3-Succinoylpyridine	Alkaloids	Pyridine alkaloids	4192-31-8	3	90884.7	78929.1	114959	97851.7	NA	NA	NA	NA	107181	74108.2	91771.3	96914.2	482684	423250	555679	528224	227779	246962	205540	302317	403558	411306	491565	476733	302949	245563	299563	-	Inflorescence	C19569	ko00760,ko01100	-	-
392	Lmgn000160	131.05	70.03	132.054	C4H8N2O3	[M-H]-	3-Ureidopropionic Acid	Organic acids	Organic acids	462-88-4	1	7.87455e+06	8.43346e+06	8.01397e+06	7.38329e+06	5.74438e+06	3.95937e+06	4.25363e+06	5.23334e+06	6.20401e+06	5.98495e+06	5.22376e+06	5.35979e+06	1.61507e+07	1.20721e+07	1.60579e+07	1.49091e+07	9.98631e+06	1.33778e+07	1.16716e+07	1.00972e+07	1.44658e+06	1.07952e+06	524238	376765	8.09406e+06	7.59792e+06	7.32439e+06	-	Inflorescence	C02642	ko00240,ko00410,ko00770,ko01100	-	-
393	Sahp012443	421.2	365.14	420.194	C26H28O5	[M+H]+	3-[3-(3,7-dimethylocta-2,6-dienyl)-2,4-dihydroxy-5-methylphenyl]-7-hydroxychromen-4-one	Flavonoids	Isoflavones	-	2	3.90945e+06	4.58697e+06	4.62618e+06	4.787e+06	5.19654e+06	4.96222e+06	5.52668e+06	6.95606e+06	73611.4	184898	64063.3	47086.7	23607.9	22866	8309.32	9243.9	6.327e+06	2.91244e+06	3.89998e+06	5.29012e+06	4.46117e+06	4.79968e+06	9.6124e+06	6.71537e+06	2.96255e+06	2.95415e+06	3.26503e+06	-	Leaf	-	-	-	-
394	Samp010752	425.2	369.14	424.189	C25H28O6	[M+H]+	3-[3-(3,7-dimethylocta-2,6-dienyl)-2,4-dihydroxyphenyl]-5,7-dihydroxy-2,3-dihydrochromen-4-one	Flavonoids	Dihydroisoflavones	-	2	2.38261e+06	3.0028e+06	3.16803e+06	2.78822e+06	9.39169e+06	8.49947e+06	8.70353e+06	8.17263e+06	NA	NA	NA	NA	NA	NA	NA	NA	3.13183e+06	1.89438e+06	2.44896e+06	3.11545e+06	788565	1.32537e+06	1.49123e+06	770400	4.57858e+06	5.00644e+06	5.38189e+06	-	Lateral-root	-	-	-	-
395	Samp012369	437.2	363.12	436.189	C26H28O6	[M+H]+	3-[3-[(2E)-3,7-dimethylocta-2,6-dienyl]-2-hydroxy-4-methoxyphenyl]-5,7-dihydroxychromen-4-one	Flavonoids	Isoflavones	-	1	1.83575e+06	2.3987e+06	1.88719e+06	1.56365e+06	8.5462e+06	9.69401e+06	8.32518e+06	8.07558e+06	NA	NA	NA	NA	NA	NA	NA	NA	1.00997e+06	825817	822114	1.17673e+06	619547	831647	813970	466960	4.22219e+06	3.98945e+06	4.34083e+06	-	Lateral-root	-	-	-	-
396	Jmwn002494	325.09	119.05	326.1	C15H18O8	[M-H]-	3-[4-(β-D-glucopyranoside)-phenylacrylic]-acid	Phenolic acids	Phenolic acids	-	1	45987.9	61319.4	64311.5	57431.2	89367.2	46069.7	34053.9	105485	1.8119e+06	1.92756e+06	1.7903e+06	1.12676e+06	1.93444e+07	1.51501e+07	2.41304e+07	1.6643e+07	68929.1	76977.9	89599.3	94771.9	1.03406e+06	216179	79242.3	1.1416e+06	4.34479e+06	5.05309e+06	4.32596e+06	-	Inflorescence	-	-	-	-
397	MW0110500	305.19	96.05	306.194	C17H26N2O3	[M-H]-	3-[[2-(3-Hexylanilino)-2-oxoethyl]amino]propanoic acid	Amino acids and derivatives	Amino acids and derivatives	-	3	36432.4	46468.8	43361.8	33630.4	45597.7	41762	39050.6	28192.1	NA	NA	NA	NA	71951.4	72730.7	69635.7	62914.6	49354	45012.3	65595.8	49685	282104	105583	228399	266362	71412.1	64536.9	72657.8	-	Leaf	-	-	-	-
398	Hmgp002327	188.07	118.06	187.063	C11H9NO2	[M+H]+	3-amino-2-naphthoic acid*	Alkaloids	Alkaloids	-	1	2.99009e+06	3.34486e+06	4.00708e+06	3.13635e+06	4.54518e+06	4.40804e+06	4.30279e+06	3.54968e+06	448109	542034	326532	492703	3.17028e+06	4.40047e+06	2.78013e+06	3.98081e+06	1.93494e+06	1.75338e+06	1.39038e+06	1.30707e+06	698064	1.22372e+06	906311	665000	2.53483e+06	2.66273e+06	2.962e+06	-	Lateral-root	-	-	-	-
399	Lchp000218	209.08	121.06	208.074	C11H12O4	[M+H]+	3-ethyl-7-hydroxy-6-methoxyphthalide	Others	Others	-	2	625281	670423	631005	686386	990106	1.09237e+06	1.0676e+06	987559	429206	571200	406963	587669	5.56724e+06	4900784	5.12534e+06	5.40868e+06	1.51333e+06	1.87514e+06	1.84569e+06	1.75729e+06	9.83711e+06	8.70794e+06	1.11635e+07	1.1214e+07	5.18677e+06	5.11359e+06	4.85722e+06	-	Leaf	-	-	-	-
400	MWS20170	283.06	253.02	284.068	C16H12O5	[M-H]-	3-hydroxy-1,2-dimethoxy-anthraquinone	Quinones	Anthraquinone	10383-62-7	2	274873	423566	478225	296872	2.94748e+06	2.89729e+06	3.12683e+06	2.48039e+06	251375	234774	359526	773554	NA	NA	NA	NA	205664	386337	453635	209929	126335	46421.8	86466.6	20183.8	1.14748e+06	1.0696e+06	903012	-	Lateral-root	-	-	-	-
401	Yacp000453	116.07	70.06	115.063	C5H9NO2	[M+H]+	3-hydroxy-1-methylpyrrolidin-2-one*	Alkaloids	Pyrrole alkaloids	132996-63-5	1	3.53966e+06	4.44713e+06	4.65624e+06	3.77853e+06	1.5426e+06	1.92588e+06	1.47952e+06	1.81739e+06	1.6865e+07	1.3281e+07	1.95864e+07	1.75477e+07	1.07976e+07	9.67668e+06	1.18644e+07	9.42186e+06	1.06259e+07	3.012e+06	5.35481e+06	7.31934e+06	2.18389e+06	1.73381e+06	1.93896e+06	1.84155e+06	9.2564e+06	9.16212e+06	9.03304e+06	-	Fruit	-	-	-	-
402	Lmgp002593	123.04	77.04	122.037	C7H6O2	[M+H]+	3-hydroxybenzaldehyde	Phenolic acids	Phenolic acids	100-83-4	3	676132	253899	360026	289931	547874	1.25738e+06	633830	348307	100917	127797	301572	89509.2	224187	186178	282230	197770	941585	658835	855271	1.76614e+06	1.66464e+06	2.80616e+06	2.63957e+06	1.65525e+06	1.79952e+06	1.9829e+06	1.78661e+06	-	Leaf	C03067	-	30.97	0.02
403	Zblp001009	272.11	110.06	271.106	C12H17NO6	[M+H]+	3-pyridine-methanol-O-β-D-glucopyranosyl	Alkaloids	Pyridine alkaloids	-	2	259886	371441	328429	314662	3.51513e+06	3.27009e+06	3.39749e+06	2.66461e+06	6.95947e+06	6.75944e+06	7.79932e+06	6.53343e+06	1.15063e+07	8.35358e+06	1.07412e+07	1.03024e+07	1.96004e+06	3.10919e+06	2.63627e+06	2.41438e+06	350458	1.86015e+06	1.08091e+06	438179	3.98455e+06	3.42332e+06	3.74924e+06	-	Inflorescence	-	-	-	-
404	Ladp002935	190.05	144.04	189.043	C10H7NO3	[M+H]+	3-quinolinecarboxylic acid	Alkaloids	Quinoline alkaloids	-	2	NA	NA	NA	NA	NA	NA	NA	NA	637396	659263	516444	568377	2.60273e+06	1.77728e+06	2.60645e+06	2.95868e+06	566650	607786	252599	649202	9.29729e+06	2.2171e+07	9.20291e+06	1.22173e+07	2.05808e+06	1.93165e+06	2.93285e+06	-	Leaf	-	-	-	-
405	pmp000004	331.08	316.06	330.074	C17H14O7	[M+H]+	4',5,7-Trihydroxy-3',6-dimethoxyflavone (Jaceosidin)	Flavonoids	Flavones	18085-97-7	2	472954	967989	687007	481054	1.1361e+06	1.34027e+06	1.15444e+06	1.30116e+06	2.14833e+06	2.18291e+06	3.95756e+06	3.11986e+06	2.81138e+06	3.78921e+06	3.06436e+06	2.71452e+06	1.75054e+06	2.58141e+06	1.95867e+06	2.05733e+06	953351	1.72233e+06	1.37943e+06	1.53728e+06	1.82486e+06	1.82378e+06	1.75886e+06	-	Inflorescence	-	-	2.14	0.34
406	Lagp003665	595.16	301.07	594.159	C27H30O15	[M+H]+	4',5,7-Trihydroxy-6-methoxyisoflavone7-O-β-D-xylopyranosyl-(1→6)-β-D-glucopyranoside*	Flavonoids	Isoflavones	-	1	6.20526e+06	1.05211e+07	7.92635e+06	8.16891e+06	7.51642e+06	1.86685e+07	1.09334e+07	9.99709e+06	1.41905e+07	1.65138e+07	2.62961e+07	1.42269e+07	7.43259e+07	9.28352e+07	8.21022e+07	7.69225e+07	6.25135e+07	4.86078e+07	4.97325e+07	5.51924e+07	9.43172e+07	4.47458e+07	8.48043e+07	1.23537e+08	5.72315e+07	4.40025e+07	6.32612e+07	-	Leaf	-	-	-	-
407	Lmsp008392	315.09	272.07	314.079	C17H14O6	[M+H]+	4',5-Dihydroxy-3',5'-dimethoxyflavone	Flavonoids	Flavones	-	1	NA	NA	NA	NA	26415.9	43765.3	98887.9	27851	29843.6	38735.1	66341.7	71637.8	90925.6	87378.5	103665	63921.3	47049.9	76355.2	61665.6	48454.4	292689	396964	272971	314141	79762.1	74092.1	81348.9	-	Leaf	-	-	-	-
408	Lagp004954	579.17	285.08	578.164	C27H30O14	[M+H]+	4',6,7-Trihydroxyisoflavone-6-methylether-7-O-β-D-xylopyranosyl-(1→6)-β-D-glucopyranoside	Flavonoids	Isoflavones	-	1	6.76401e+06	1.92325e+07	1.06626e+07	1.08896e+07	1.30926e+07	1.3686e+07	1.13659e+07	1.03284e+07	676513	717464	1.11102e+06	801642	8.98608e+06	1.08418e+07	8.52807e+06	7.71869e+06	3.46489e+07	2.67536e+07	2.6171e+07	4.88107e+07	4.87709e+07	3.69659e+07	6.11265e+07	4.71096e+07	1.82962e+07	2.66692e+07	2.22631e+07	-	Leaf	-	-	-	-
409	MWSslk146	595.17	433.12	594.159	C27H30O15	[M+H]+	4'-O-Glucosylvitexin	Flavonoids	Flavones	38950-94-6	3	NA	NA	NA	NA	856044	1.17702e+06	1.06509e+06	768757	468594	493533	523356	614113	4.81906e+07	4.86738e+07	4.93522e+07	4.49723e+07	429987	1.06119e+06	1.04602e+06	1.15178e+06	9.65941e+06	1.01147e+07	6.40166e+06	8.61088e+06	1.08635e+07	1.18473e+07	1.02964e+07	-	Inflorescence	-	-	-	-
410	MWSHY0129	271.1	177.05	270.089	C16H14O4	[M+H]+	4,4'-Dihydroxy-2-methoxychalcone; Echinatin	Flavonoids	Chalcones	34221-41-5	3	145541	170582	179426	174328	898268	849315	1.03872e+06	827865	208121	186437	149932	206634	NA	NA	NA	NA	131619	310595	320266	233670	NA	NA	NA	NA	332251	324180	301313	-	Lateral-root	-	-	66.58	0.17
411	Wcfn006909	329.06	299.02	330.074	C17H14O7	[M-H]-	4,6-Dihydroxy-2-[(4-Hydroxy-3,5-Dimethoxyphenyl)Methylidene]-1-Benzofuran-3-One	Others	Others	-	3	216745	396583	685754	303563	699799	1.12169e+06	814881	513265	208984	425702	309529	296768	2.51528e+06	3.28317e+06	2.8313e+06	2.75311e+06	584294	220965	852379	532105	9.5572e+06	3.32367e+06	2.30065e+06	8.34247e+06	2.11822e+06	2.11792e+06	2.07813e+06	-	Leaf	-	-	-	-
412	Yshj000013	319.1	125.02	318.095	C13H18O9	[M+H]+	4,6-dimethoxy-2-methoxyphenyl-1-O-beta-D-glucopyranoside	Phenolic acids	Phenolic acids	-	3	48211.3	45286.1	51221.3	62531.6	30629.8	51995.8	33628.4	45914.9	NA	NA	NA	NA	NA	NA	NA	NA	94519.3	110662	63156.5	97506.2	NA	NA	NA	NA	20557.9	23006.7	25325	-	Stem	-	-	-	-
413	Zmtn001464	204.03	160.04	205.037	C10H7NO4	[M-H]-	4,8-Dihydroxyquinoline-2-carboxylic acid	Organic acids	Organic acids	59-00-7	3	93649.8	126124	112069	106723	141271	152489	119414	108749	20333.1	43105	49251	66317.8	93046.7	136252	87468.1	110409	62272.3	82975.4	51006.6	44344.1	90809.3	120081	105407	98877.5	90816.7	86339.9	91925.5	-	Lateral-root	C02470	ko00380	-	-
414	Lmyn003835	289.04	137.02	290.043	C14H10O7	[M-H]-	4-(3,4,5-Trihydroxybenzoxy)benzoic acid	Phenolic acids	Phenolic acids	-	3	28367.8	28824	24478.4	25483.3	498937	925662	823322	944479	NA	NA	NA	NA	NA	NA	NA	NA	27823.2	69556.1	20767.9	18695	NA	NA	NA	NA	130781	130513	158267	-	Lateral-root	-	-	-	-
415	Saln003418	407.1	287.06	408.106	C19H20O10	[M-H]-	4-(Beta-D-Glucopyranosyloxy)-2,4',6-Trihydroxybenzophenone	Others	Others	-	3	107489	179983	145156	139826	270047	227572	244124	216453	49063	54488.5	62033.4	57130.8	181063	146009	176034	145003	122876	119004	139949	104411	54274.1	48714.6	56600.2	74131.5	142352	148749	162696	-	Lateral-root	-	-	-	-
416	Sadn007155	269.12	225.09	270.126	C17H18O3	[M-H]-	4-(hydroxymethyl)-1,8-dimethyl-9,10-dihydrophenanthrene-2,7-diol	Terpenoids	Ditepenoids	-	3	3.76788e+06	4.97215e+06	4.73271e+06	4.50456e+06	1.14904e+07	1.08925e+07	1.09149e+07	1.10449e+07	3.39443e+06	3.79023e+06	2.79656e+06	3.14309e+06	194377	225809	209656	189367	2.80205e+06	5.7146e+06	6.28355e+06	4.20919e+06	673547	1.50711e+06	1.66095e+06	1.41112e+06	7.22985e+06	6.83344e+06	7.67875e+06	-	Lateral-root	-	-	-	-
417	mws1336	138.06	120.04	137.048	C7H7NO2	[M+H]+	4-Aminobenzoic acid	Phenolic acids	Phenolic acids	150-13-0	3	92868.1	49770	68787.2	44734	486144	569930	485086	323247	NA	NA	NA	NA	1.46641e+06	4.68075e+06	1.17753e+06	2.24475e+06	NA	NA	NA	NA	553838	339054	937398	404902	1.06964e+06	1.02954e+06	619933	-	Inflorescence	C00568	ko00790,ko01100,ko01240	-	-
418	Jmwn004308	637.21	475.16	638.221	C30H38O15	[M-H]-	4-Dihydroxyphenethoxy-8-O-[6-O-(4-O-glucosyl)feruloyl]glucoside	Phenolic acids	Phenolic acids	-	2	205888	305669	190013	179542	560376	631734	598670	526967	4.13993e+06	3.44361e+06	3.10921e+06	4.203e+06	1.61761e+07	1.19773e+07	1.08371e+07	1.42059e+07	1.05772e+06	1.24185e+06	1.08061e+06	1.14637e+06	2.25477e+06	2.39763e+06	1.72055e+06	2.6009e+06	3.83461e+06	3.67653e+06	3.78265e+06	-	Inflorescence	-	-	-	-
419	MWSmce701	135.08	79.05	134.073	C9H10O	[M+H]+	4-Ethylbenzaldehyde	Others	Aldehyde compounds	4748-78-1	3	156848	125359	131975	116413	129108	116559	100054	132201	NA	NA	NA	NA	NA	NA	NA	NA	173051	178556	153204	176070	178163	217807	139067	105881	150715	131033	141306	-	Stem	-	-	40.95	0.02
420	mws0567	146.09	87.04	145.085	C5H11N3O2	[M+H]+	4-Guanidinobutyric acid	Organic acids	Organic acids	463-00-3	3	3.30668e+06	2.09805e+06	2.87738e+06	3.04896e+06	6.74075e+06	8.65757e+06	1.00956e+07	7.57777e+06	2.12598e+06	2.1953e+06	1.91324e+06	2.18658e+06	1.4349e+06	1.62432e+06	1.36353e+06	1.3192e+06	4.23451e+06	2.34062e+06	2.61197e+06	2.71384e+06	2.04684e+06	3.09141e+06	2.0634e+06	1.82899e+06	3.09995e+06	3.10478e+06	3.19686e+06	-	Lateral-root	C01035	ko00330,ko01100	47.74	0.02
421	Lmbn001364	131.03	87.05	132.042	C5H8O4	[M-H]-	4-Hydroxy-2-Oxopentanoic Acid*	Organic acids	Organic acids	3318-73-8	2	35225	3677.67	6395.63	20621.9	46477.7	75308	50710.8	23773.6	321771	281542	418284	561344	352133	221400	308720	214513	53239	15216.5	29391.1	8152.46	320133	177714	196569	874765	92024.4	86728.6	78173.6	-	Fruit	C03589	ko00360,ko01100	-	-
422	pme2761	161.01	73.03	162.016	C5H6O6	[M-H]-	4-Hydroxy-2-oxoglutaric acid	Organic acids	Organic acids	1187-99-1	3	173379	202880	172121	182229	223461	249883	186252	231637	794959	478794	490925	494793	568990	545901	620843	578623	418850	315794	273720	352429	653098	594841	650245	537232	279674	306737	279556	-	Leaf	C01127	ko00630,ko01100	-	-
423	pmb1587	207.14	165.09	206.131	C13H18O2	[M+H]+	4-Hydroxy-3,5-diisopropylbenzaldehyde	Phenolic acids	Phenolic acids	10537-86-7	3	97706	74870.4	85978.9	98209.6	123070	137556	130690	117607	NA	NA	NA	NA	NA	NA	NA	NA	44770.8	30399.5	30464.9	39003.9	NA	NA	NA	NA	70942.1	69442	59312.1	-	Lateral-root	-	-	-	-
424	MWSslk083	183.06	153.02	184.074	C9H12O4	[M-H]-	4-Hydroxy-3,5-dimethoxybenzyl alcohol	Phenolic acids	Phenolic acids	530-56-3	3	80056	62124.5	48319.5	66988.6	418734	410817	353693	380411	NA	NA	NA	NA	NA	NA	NA	NA	305237	326663	440998	389020	22865.4	62063.1	42052.8	34451.9	168884	136827	144154	-	Lateral-root	-	-	-	-
425	pmb2497	197.05	153.06	198.053	C9H10O5	[M-H]-	4-Hydroxy-3-methoxymandelate	Phenolic acids	Phenolic acids	55-10-7	3	77240.7	21308	67728	54441.3	NA	NA	NA	NA	34714.8	116179	28854.7	32368.3	119037	119468	94745.8	130407	82914.7	20594.6	90511.9	62607.5	57480.6	29745.1	13318	19108.5	129767	96401	119688	-	Inflorescence	C05584	ko00350,ko01100	-	-
426	MWSmce190	148.09	74.02	147.089	C6H13NO3	[M+H]+	4-Hydroxy-L-Isoleucine	Amino acids and derivatives	Amino acids and derivatives	781658-23-9	3	477424	636716	547832	536560	297927	282258	324314	393267	520818	549970	380023	495950	146040	155676	150368	176834	496652	455135	563066	554480	384622	410696	568222	573598	477554	451804	411102	-	Main-root	-	-	-	-
427	pme2758	162.04	144.03	163.048	C5H9NO5	[M-H]-	4-Hydroxy-L-glutamic acid	Amino acids and derivatives	Amino acids and derivatives	3913-68-6	3	195167	220610	173496	167821	499410	415258	501047	402513	448404	373672	362198	475595	304433	350812	314831	315933	220475	200791	133931	285054	369063	64367	63775.5	103419	467287	261124	449206	-	Lateral-root	C03079	-	-	-
428	MWSmce466	135.05	92.03	136.052	C8H8O2	[M-H]-	4-Hydroxyacetophenone	Others	Ketone compounds	99-93-4	3	304575	221037	111017	342098	186633	235808	145251	185499	105252	133258	102568	119334	94295.4	187910	159237	99476.2	151818	92707.8	68242.3	122595	77951.5	61528	96005.4	106827	121594	85324.4	117331	-	Main-root	C10700	ko01100	36.8	0.03
429	mws0628	121.03	92.03	122.037	C7H6O2	[M-H]-	4-Hydroxybenzaldehyde	Others	Aldehyde compounds	123-08-0	3	2.54242e+06	1.44534e+06	2.49482e+06	2.24433e+06	3.24981e+06	3.18509e+06	2.74537e+06	2.57845e+06	1.53977e+06	1.69409e+06	1.74209e+06	2.04643e+06	6.41822e+06	6.79578e+06	6.65693e+06	5.88081e+06	1.7582e+06	1.76727e+06	1.42819e+06	1.36161e+06	1.11995e+06	827680	1.74642e+06	1.80895e+06	2.07919e+06	2.09004e+06	2.14314e+06	-	Inflorescence	C00633	ko01100	29.98	0.02
430	mws0749	137.02	93.03	138.032	C7H6O3	[M-H]-	4-Hydroxybenzoic acid	Phenolic acids	Phenolic acids	99-96-7	3	712154	891772	670045	533963	1.96345e+06	1.86933e+06	1.41204e+06	1.8487e+06	2.27441e+06	2.87994e+06	2.9182e+06	3.34141e+06	1.3182e+07	1.50125e+07	1.49968e+07	1.23461e+07	2.64353e+06	3.41558e+06	3.29714e+06	2.39501e+06	1.56279e+06	921006	1.28599e+06	1.92334e+06	3.13071e+06	3.13139e+06	3.8532e+06	-	Inflorescence	C00156	ko00130,ko00790,ko01100,ko01110,ko01240	30.15	0.03
431	Lakn002075	431.12	137.02	432.127	C18H24O12	[M-H]-	4-Hydroxybenzoic acid glucosyl xyloside	Phenolic acids	Phenolic acids	-	2	1.11305e+06	321889	426218	375476	4.36005e+06	7.03328e+06	5.77149e+06	3.23731e+06	2.8325e+06	3.71774e+06	4.70325e+06	4.61656e+06	1.30958e+07	1.41105e+07	1.38057e+07	1.1893e+07	5.98923e+06	5.14258e+06	3.27058e+06	4.63221e+06	2.66801e+07	2.04293e+07	2.81036e+07	3.24648e+07	7.50838e+06	8.1282e+06	7.61046e+06	-	Leaf	-	-	-	-
432	Labn004065	341.09	137.03	342.095	C15H18O9	[M-H]-	4-Hydroxybenzoyl acetyl glucoside	Phenolic acids	Phenolic acids	-	3	65874.8	157729	140647	102308	1.80905e+06	1.91662e+06	3.28759e+06	744573	191316	188393	219965	147518	60387.4	93631.7	75625.9	81013.1	214249	146283	271932	187276	61456	337776	1.0033e+06	323258	546041	381374	361806	-	Lateral-root	-	-	-	-
433	Labn007184	445.11	137.03	446.121	C22H22O10	[M-H]-	4-Hydroxybenzoyl caffeoyl rhamnoside	Phenolic acids	Phenolic acids	-	3	NA	NA	NA	NA	NA	NA	NA	NA	50791.1	56618.4	103972	60424.6	152244	155094	133605	129631	NA	NA	NA	NA	NA	NA	NA	NA	40527.6	37045.1	38987	-	Inflorescence	-	-	-	-
434	Lmhn003373	253.04	137.02	254.043	C11H10O7	[M-H]-	4-Hydroxybenzoylmalic acid	Phenolic acids	Phenolic acids	-	3	NA	NA	NA	NA	133143	185354	168176	197396	89469.2	55705.5	48722	77674.3	3.42928e+06	3.92236e+06	3.3507e+06	3.08251e+06	48405.7	83002.9	165028	100098	NA	NA	NA	NA	753532	730404	795641	-	Inflorescence	-	-	-	-
435	Hmqp002567	284.13	147.04	283.121	C17H17NO3	[M+H]+	4-Hydroxycinnamic acid p-hydroxyphenethylamine	Phenolic acids	Phenolic acids	-	3	390787	535855	458203	498675	5.32244e+06	5.43537e+06	4.97179e+06	3.5103e+06	364764	372334	247975	268731	NA	NA	NA	NA	287597	621887	727331	401818	66587.9	133298	144551	121528	916438	914954	972858	-	Lateral-root	-	-	-	-
436	pme2996	161.02	117.03	162.032	C9H6O3	[M-H]-	4-Hydroxycoumarin	Lignans and Coumarins	Coumarins	1076-38-6	3	NA	NA	NA	NA	NA	NA	NA	NA	287105	260683	235190	274901	NA	NA	NA	NA	9820.44	42644.2	34373.4	11805.7	NA	NA	NA	NA	66915.8	52394.6	73177.2	-	Fruit	C20414	-	64.35	0.05
437	Jmwn004371	667.22	505.17	668.232	C31H40O16	[M-H]-	4-Hydroxyphenethoxy-8-O-β-D-[6-O-(4-O-β-D-glucopyranosyl)-sinapoyl]glucopyranoside	Phenolic acids	Phenolic acids	-	2	162321	225654	170213	154989	43242.5	147212	110976	69124	346844	284255	215455	255545	1.90555e+06	1.8948e+06	1.99342e+06	1.79282e+06	644041	630275	1.04279e+06	614260	451336	396641	641854	454717	563329	605477	557486	-	Inflorescence	-	-	-	-
438	Sazp001763	357.12	195.07	358.126	C16H22O9	[M-H]-	4-Hydroxyphenyl 6-O-(2-Methyl-3-Hydroxypropionyl)-Beta-D-Galactopyranoside	Phenolic acids	Phenolic acids	-	3	73964.5	101380	69295.3	80279	58076.3	167688	196977	186269	NA	NA	NA	NA	NA	NA	NA	NA	135745	146832	162336	176840	98628.5	395316	325030	202464	113421	99710.2	127081	-	Leaf	-	-	-	-
439	MWSmce370	151.04	107.05	152.047	C8H8O3	[M-H]-	4-Hydroxyphenylacetic acid	Phenolic acids	Phenolic acids	156-38-7	3	35953.9	22215	35307.4	NA	51139.9	55925.1	56692.5	48190.1	NA	NA	NA	NA	34008.5	44222.3	40095.9	39406.9	47906.8	36148.9	29265	NA	48633.5	58717.4	41688.4	NA	46493.9	37729.1	43310.6	-	Lateral-root	C00642	ko00350,ko00360,ko01100	41.89	0.03
440	MWS5206	181.05	135.04	182.058	C9H10O4	[M-H]-	4-Hydroxyphenyllactic Acid	Phenolic acids	Phenolic acids	306-23-0	3	1.46124e+06	1.59592e+06	1.48414e+06	1.49784e+06	1.33947e+06	1.16254e+06	1.42562e+06	1.4187e+06	697584	669212	657923	696426	1.27586e+06	1.33767e+06	1.39187e+06	1.34037e+06	1.35394e+06	1.25671e+06	1.4203e+06	1.40236e+06	448617	462069	547688	571520	1.13784e+06	1.16809e+06	1.17049e+06	-	Main-root	C03672	-	3.25	0.59
441	MA10074217	144.05	115.04	145.053	C9H7NO	[M-H]-	4-Hydroxyquinoline	Alkaloids	Quinoline alkaloids	611-36-9	3	114865	120796	157410	111835	561658	494454	540886	369702	87085.6	82069.6	72350.1	67080.3	99216.5	173500	76296.7	152205	30685.6	25560.1	20025.1	22257	8170.91	12234.1	15088.1	12524.9	102283	129645	128334	-	Lateral-root	C06343	-	-	-
442	Wcdp005073	318.3	60.05	317.293	C18H39NO3	[M+H]+	4-Hydroxysphinganine; Phytosphingosine	Lipids	Sphingolipids	554-62-1	1	759935	826646	897030	861590	1.88918e+06	2.50899e+06	2.22018e+06	1.75433e+06	4.55372e+06	4.26924e+06	3.62633e+06	5.15241e+06	3.03158e+06	4.45387e+06	2.42724e+06	3.89062e+06	606814	560861	817222	699260	925558	1.00444e+06	806741	984515	2.96669e+06	3.06959e+06	3.07895e+06	-	Fruit	C12144	ko00600,ko01100	-	-
443	pmf0440	163.08	91.05	162.068	C10H10O2	[M+H]+	4-MethoxycinnaMaldehyde	Others	Aldehyde compounds	1963-36-6	3	148754	102743	113946	138758	251508	249291	175529	176771	68635.3	109869	116625	117114	377664	230735	247094	273467	198992	155013	191863	197831	585543	389376	447943	473029	235691	169280	257337	-	Leaf	C10475	-	59.64	0.04
444	Lmbn004847	179.07	146.04	180.079	C10H12O3	[M-H]-	4-Methoxyphenylpropionic acid	Phenolic acids	Phenolic acids	-	3	60849.5	67070.8	57011.7	69795.7	97925.8	124850	102356	97809.5	NA	NA	NA	NA	6004.92	10831.2	6019.87	1439.82	90713.7	96613.8	82614.4	88843.5	NA	NA	NA	NA	52568	49239.8	49988.9	-	Lateral-root	-	-	-	-
445	Lamp000484	116.07	70.06	115.063	C5H9NO2	[M+H]+	4-Methylazetidine-2-Carboxylic acid*	Alkaloids	Alkaloids	1779725-63-1	1	3.36511e+06	4.58795e+06	4.76266e+06	3.89086e+06	1.49559e+06	1.94696e+06	1.39171e+06	1.76407e+06	1.81613e+07	1.40046e+07	1.97581e+07	1.83277e+07	1.09394e+07	9.79822e+06	1.16593e+07	9.93244e+06	1.07883e+07	2.9839e+06	5.43619e+06	7.39165e+06	2.26739e+06	1.64772e+06	1.90281e+06	1.86204e+06	8.99665e+06	9.16323e+06	9.40365e+06	-	Fruit	-	-	-	-
446	Lmbn002644	119.05	93.03	120.058	C8H8O	[M-H]-	4-Methylbenzaldehyde	Others	Aldehyde compounds	104-87-0	3	49192.7	55187.8	82860.3	47964.5	92523.4	125896	117285	89786.5	NA	NA	NA	NA	287226	286346	311783	304270	NA	NA	NA	NA	NA	NA	NA	NA	91840.3	88037	90511.2	-	Inflorescence	C06758	ko01100	44.18	0.02
447	MWS2099	137.06	77.04	136.052	C8H8O2	[M+H]+	4-Methylbenzoic acid	Phenolic acids	Phenolic acids	99-94-5	3	350962	356080	412333	345168	1.52048e+06	1.60294e+06	1.77733e+06	1.46579e+06	321648	345161	267581	321477	NA	NA	NA	NA	377190	677657	692406	551299	140089	153994	122194	150455	735164	631611	609294	-	Lateral-root	C01454	ko01100	39.56	0.03
448	pme2828	140.03	98.96	139.027	C6H5NO3	[M+H]+	4-Nitrophenol	Phenolic acids	Phenolic acids	100-02-7	3	7.60761e+06	6.39682e+06	6.45174e+06	7.38065e+06	4.41875e+06	4.8805e+06	4.7224e+06	4.73202e+06	829706	777474	840250	805849	6.69812e+06	5.94334e+06	6.77557e+06	6.29432e+06	8.75872e+06	8.80181e+06	7.64202e+06	8.86815e+06	2.53798e+07	3.04451e+07	1.92374e+07	1.7635e+07	9.9448e+06	9.05548e+06	8.88652e+06	-	Leaf	C00870	-	-	-
449	Zmhn002750	461.11	323.08	462.116	C22H22O11	[M-H]-	4-O-(6'-O-Glucosylcaffeoyl)-4-hydroxybenzoic acid	Phenolic acids	Phenolic acids	-	3	18536.9	19075.1	7655.1	12732.6	26824.4	43086.8	53458.9	64442.2	83860.6	87370.9	83665.5	93230.9	80701.4	79370.5	121540	104934	85274.6	114272	131463	75419.1	39409.7	99748.3	86074.6	63322.8	70557.6	74810.6	83380.3	-	Stem	-	-	-	-
450	Zmhn002032	609.18	447.13	610.19	C28H34O15	[M-H]-	4-O-(6'-O-Glucosylcaffeoylglucosyl)-4-hydroxybenzyl alcohol	Phenolic acids	Phenolic acids	-	1	157754	246520	137491	219211	525944	355040	279808	313110	2.62453e+06	3.69594e+06	4.46736e+06	3.86447e+06	7.01494e+06	7.323e+06	7.02507e+06	6.07617e+06	478141	582912	584865	533917	4.75108e+06	5.6697e+06	811625	1.2486e+06	2.46933e+06	2.49329e+06	2.52731e+06	-	Inflorescence	-	-	-	-
451	Zbfn005127	623.2	447.15	624.205	C29H36O15	[M-H]-	4-O-Galactosyl-D-Xylose	Phenolic acids	Phenolic acids	-	2	84421.3	133059	115123	122445	883101	1.12702e+06	1.04938e+06	808248	NA	NA	NA	NA	NA	NA	NA	NA	72203.3	77936	163632	162119	51315.6	173126	51688.8	33683.3	236662	241285	223238	-	Lateral-root	-	-	-	-
452	Zmhn000892	301.09	139.05	302.1	C13H18O8	[M-H]-	4-O-Glucosyl-3,4-dihydroxybenzyl alcohol	Phenolic acids	Phenolic acids	-	2	173025	157358	149601	174604	657073	779037	789972	618455	256104	256029	323869	236797	308306	309150	295044	306685	470233	659291	581876	584390	317454	342053	268935	383952	425604	471213	456154	-	Lateral-root	-	-	-	-
453	Zmhn001358	299.08	137.02	300.084	C13H16O8	[M-H]-	4-O-Glucosyl-4-hydroxybenzoic acid	Phenolic acids	Phenolic acids	-	1	101425	105063	108675	97308.8	351478	420048	402227	395359	1.67062e+06	1.66745e+06	1.54369e+06	1.2523e+06	4.36321e+06	5.0066e+06	5.16746e+06	4.44094e+06	717193	638364	381143	520387	343777	267086	302246	504361	1.28827e+06	1.22591e+06	1.53268e+06	-	Inflorescence	-	-	-	-
454	Zmhn002227	385.11	223.06	386.121	C17H22O10	[M-H]-	4-O-Glucosyl-sinapate	Phenolic acids	Phenolic acids	-	1	300216	368811	197781	260992	739353	597398	848967	637681	112142	150749	132196	89643.3	1.28974e+06	2.03338e+06	1.234e+06	1.61582e+06	1.02215e+06	1.02604e+06	890674	1.00085e+06	648486	1.04104e+06	600342	829284	731907	829684	763862	-	Inflorescence	C02919	-	-	-
455	Wasn000977	311.1	89.24	312.106	C11H20O10	[M-H]-	4-O-galactopyranosylxylose	Others	Saccharides	14087-31-1	3	174723	126824	113511	160780	284968	395391	286571	213301	879747	681750	1.03506e+06	760677	558497	801368	632027	615016	367714	438703	435405	457144	5.05529e+06	2.03945e+07	3.47225e+06	2.11378e+06	1.24043e+06	1.25413e+06	1.37357e+06	-	Leaf	-	-	-	-
456	Hmhn003518	355.1	175.04	356.111	C16H20O9	[M-H]-	4-O-β-D-glucopyranosylferulic acid	Phenolic acids	Phenolic acids	-	3	NA	NA	NA	NA	49678.5	55871.3	43855.6	54492.8	NA	NA	NA	NA	999513	1.08419e+06	1.03585e+06	1.05524e+06	61391.8	74501	79310.2	76207.3	126224	135188	132435	153824	192452	175275	202181	-	Inflorescence	-	-	-	-
457	Wdtp010604	383.2	267.12	382.199	C20H30O7	[M+H]+	4-Octylphenol-1-O-glucuronide	Phenolic acids	Phenolic acids	-	1	326692	531541	345734	324139	224756	285305	412247	220249	359455	328693	428073	314014	609379	341964	392592	1.12757e+06	307983	422222	309869	281525	337033	324319	375493	762212	388243	387656	374486	-	Inflorescence	-	-	-	-
458	pmb0885	291.2	191.11	290.188	C18H26O3	[M+H]+	4-Oxo-9Z,11Z,13E,15E-Octadecatetraenoic Acid	Lipids	Free fatty acids	-	3	NA	NA	NA	NA	NA	NA	NA	NA	36080.1	45063.5	32303.5	50815.2	65140.2	70977.8	78377.3	73973.7	57349.8	64209.7	62976.6	65391.5	263045	202972	264321	279730	112145	119772	111399	-	Leaf	-	-	-	-
459	Wcsn010254	277.22	277.22	278.225	C18H30O2	[M-H]-	4-[3-(4,8-dimethylnona-3,7-dienyl)-3-methyloxiran-2-yl]butan-2-one*	Others	Others	-	1	2.09493e+07	1.74573e+07	1.8347e+07	1.96535e+07	9.22376e+06	7.43133e+06	8.55718e+06	7.38919e+06	1.67417e+07	1.27913e+07	1.0462e+07	1.26181e+07	8.29909e+07	8.44533e+07	6.17935e+07	8.5137e+07	9.2069e+06	5.76798e+06	7.8028e+06	8.07335e+06	1.61661e+07	2.23158e+07	1.44873e+07	1.92478e+07	1.86307e+07	1.89404e+07	1.8433e+07	-	Inflorescence	-	-	-	-
460	Zbqp003444	217.16	84.04	216.147	C10H20N2O3	[M+H]+	4-amino-5-oxo-5-(pentylamino)pentanoic acid	Amino acids and derivatives	Amino acids and derivatives	-	3	NA	NA	NA	NA	310058	315249	358112	208701	78481.9	73510.3	31619.5	33878.1	NA	NA	NA	NA	75669.9	127169	89787.2	22167.9	326194	286662	572664	308840	197329	183055	178387	-	Leaf	-	-	-	-
461	Wayp004564	182.08	136.08	181.074	C9H11NO3	[M+H]+	4-hydroxy-4-(3-pyridyl)-butanoic acid	Alkaloids	Pyridine alkaloids	15569-97-8	3	NA	NA	NA	NA	178622	148042	178614	183475	122173	122387	164471	126357	NA	NA	NA	NA	30755.9	33568.2	31436.7	43773.1	259519	441252	636906	276132	153288	144520	165044	-	Leaf	C19579	-	-	-
462	Zmmp002106	120.08	77.04	119.07	C3H9N3O2	[M+H]+	4-methyl-1,5,2,3-dioxadiazinan-2-amine	Nucleotides and derivatives	Nucleotides and derivatives	-	1	3.89014e+07	6.2085e+07	5.35475e+07	4.39088e+07	3.55942e+06	3.71347e+06	3.67897e+06	3.25987e+06	2.30793e+06	2.77602e+06	2.04793e+06	2.74722e+06	2.74509e+07	6.11015e+07	2.02727e+07	4.33275e+07	8.79959e+06	1.31594e+07	9.11186e+06	1.49589e+07	7.39608e+06	1.34103e+07	1.21631e+07	7.14786e+06	1.78191e+07	1.89282e+07	1.7049e+07	-	Main-root	-	-	-	-
463	Zmhn002508	471.15	309.1	472.158	C21H28O12	[M-H]-	4-p-Cumaroyl-rhamnosyl-(1→6)-D-glucose	Phenolic acids	Phenolic acids	-	3	87224.4	101292	69005.5	85162.3	200720	245316	265399	206159	101641	89399	106935	76738.9	402525	267085	362235	335901	405994	465703	339761	353124	450430	277828	498339	733854	521566	409473	510891	-	Leaf	-	-	-	-
464	pme1474	298.1	136.06	297.09	C11H15N5O3S	[M+H]+	5'-Deoxy-5'-(methylthio)adenosine	Nucleotides and derivatives	Nucleotides and derivatives	2457-80-9	1	306514	280616	270286	278499	514795	606623	593235	401020	717527	647741	760500	573124	2.24657e+06	3.20059e+06	1.99798e+06	3.0032e+06	272935	251054	313111	305026	767151	564506	663483	858148	781599	854159	968766	-	Inflorescence	C00170	ko00270,ko00908,ko01100	-	-
465	MWSmce116	252.1	136.06	251.102	C10H13N5O3	[M+H]+	5'-Deoxyadenosine*	Nucleotides and derivatives	Nucleotides and derivatives	4754-39-6	3	90686.1	90304.9	103599	106114	232896	224338	225960	192271	84310.4	81793.6	86363.3	95723.1	144344	116124	92912.8	89093.6	214504	184172	130911	155438	40205.8	89783.5	100938	46895.2	166469	143955	152969	-	Lateral-root	C05198	-	-	-
466	Lmzn001582	387.17	207.1	388.173	C18H28O9	[M-H]-	5'-Glucosyloxyjasmanic acid	Phenolic acids	Phenolic acids	-	1	270456	363963	308608	300458	701693	706470	686517	640435	2.56666e+06	2.81184e+06	2.00492e+06	2.04531e+06	1.70243e+07	1.73815e+07	1.73938e+07	1.87038e+07	3.44281e+06	4.07663e+06	4.07465e+06	3.16692e+06	3.30815e+07	2.8656e+07	2.98959e+07	3.70618e+07	1.19e+07	1.20746e+07	1.26396e+07	-	Leaf	-	-	-	-
467	Lmmn002260	551.21	389.17	552.221	C27H36O12	[M-H]-	5'-Methoxyisolariciresinol-9'-O-glucoside	Lignans and Coumarins	Lignans	-	2	187708	205701	516996	519237	664496	899270	917923	952110	59422.5	94758.2	59435.3	24007.2	219114	234769	251738	202101	229909	988506	748999	461979	194810	153750	159964	194657	220604	238543	218352	-	Lateral-root	-	-	-	-
468	Wbtp008303	381.17	325.11	380.162	C23H24O5	[M+H]+	5,10-dihydroxy-2,2-dimethyl-7-(3-methylbut-2-en-1-yl)-3,4-dihydro-1,11-dioxatetracen-6-one	Others	Ketone compounds	-	2	4.65022e+07	2.07934e+07	3.6016e+07	4.50689e+07	8.04922e+07	1.0529e+08	7.61521e+07	9.15332e+07	95499.2	175902	142296	118692	415404	537702	374475	401796	529945	263270	531888	1.15434e+06	1.88378e+06	1.77034e+06	653511	352906	2.25869e+07	2.41261e+07	1.91529e+07	-	Lateral-root	-	-	-	-
469	pmp000172	477.14	315.08	476.132	C23H24O11	[M+H]+	5,2'-Dihydroxy-7,8-dimethoxyflavone glycoside*	Flavonoids	Flavones	-	1	737611	999451	787324	711808	298468	351531	402937	614115	115873	91998.6	160114	85349.5	1.04369e+06	1.50862e+06	1.24296e+06	1.2152e+06	2.72793e+06	2.84867e+06	2.8309e+06	2.10817e+06	6.59184e+06	1.34372e+07	1.35433e+07	8.09722e+06	3.56462e+06	3.22442e+06	3.5491e+06	-	Leaf	-	-	-	-
470	HJN005	285.075	139.039	286.084	C16H14O5	[M-H]-	5,2'-Dihydroxy-7-methoxyflavanone	Flavonoids	Flavones	-	3	7816.6	9843.93	13190.9	12147.4	35712	36374.4	36180.6	39524.8	54429.7	53736.6	46730.7	41842.2	NA	NA	NA	NA	10762.8	7192.47	25308.5	6922.02	NA	NA	NA	NA	16462.7	21346	31263.2	-	Fruit	-	-	-	-
471	Zbdp006685	301.07	163.04	300.063	C16H12O6	[M+H]+	5,3',4'-Trihydroxy-7-Methoxyisoflavone; Santal	Flavonoids	Isoflavones	529-60-2	3	102218	130431	134740	173738	2.40459e+06	3.06686e+06	2.78345e+06	1.78956e+06	1.20013e+06	866747	1.0455e+06	847529	NA	NA	NA	NA	174849	226507	307548	522087	341687	154969	60789.3	197185	836505	779439	849742	-	Lateral-root	-	-	-	-
472	Yyyn008289	313.07	298.05	314.079	C17H14O6	[M-H]-	5,3'-Dihydroxy-7,4'-Dimethoxyflavone	Flavonoids	Flavones	32174-62-2	1	839885	1.49601e+06	1.14266e+06	688953	846698	974343	886595	1.04421e+06	3.99965e+06	3.51922e+06	6.43031e+06	4.00847e+06	1.56652e+06	1.12761e+06	868990	1.43499e+06	4.22418e+06	8.80238e+06	4.85543e+06	4.54397e+06	3.18268e+07	4.01369e+07	3.63097e+07	3.27625e+07	5.92944e+06	5.77629e+06	5.80827e+06	-	Leaf	-	-	-	-
473	mws0038	313.07	283.02	314.079	C17H14O6	[M-H]-	5,4'-Dihydroxy-3,7-dimethoxyflavone(Kumatakenin)*	Flavonoids	Flavonols	3301-49-3	1	416075	662936	541670	314177	404006	459871	419041	487538	1.77144e+06	1.58576e+06	3.03311e+06	1.71442e+06	697612	493708	388465	657535	1.9121e+06	3.93238e+06	2.13384e+06	2.0378e+06	1.48268e+07	1.92515e+07	1.60332e+07	1.50038e+07	2.70284e+06	2.65158e+06	2.65833e+06	-	Leaf	-	-	50.83	0.29
474	MWSHY0089	287.09	167.03	286.084	C16H14O5	[M+H]+	5,4'-Dihydroxy-7-methoxyflavanone (Sakuranetin)	Flavonoids	Flavanones	2957-21-3	3	NA	NA	NA	NA	81008.9	37800.7	43423.7	28308.4	NA	NA	NA	NA	NA	NA	NA	NA	49697.3	43482.8	54795.3	44208.1	57030.7	47581.2	69084.2	75564.7	35218.6	51794	42759.6	-	Leaf	C09833	ko00941,ko01110	38.55	0.24
475	Layp005773	521.17	359.11	520.158	C25H28O12	[M+H]+	5,6,7,3',-Tetramethyl-4'-hydroxyflavone glucoside	Flavonoids	Flavones	-	2	NA	NA	NA	NA	NA	NA	NA	NA	73320	77181.5	98346.2	67261.5	NA	NA	NA	NA	360262	672678	334007	326459	1.22497e+07	6.7233e+06	1.61608e+07	1.39824e+07	2.90249e+06	2.58441e+06	3.16369e+06	-	Leaf	-	-	-	-
476	pme0152	129.07	84.04	128.059	C5H8N2O2	[M+H]+	5,6-Dihydro-5-methyluracil	Nucleotides and derivatives	Nucleotides and derivatives	696-04-8	3	784163	716550	771696	734454	443718	459821	398778	492075	87037.7	70006.6	79758.8	95684.6	280695	99346.9	260047	135576	489718	556068	506169	532836	296702	473564	355908	181730	367404	322377	348331	-	Main-root	C00906	-	-	-
477	MWS2703	319.228	191.18	320.235	C20H32O3	[M-H]-	5,6-EpETrE; 5,6-Epoxy-8Z,11Z,14Z-Eicosatrienoic Acid	Lipids	Free fatty acids	87173-80-6	3	15450.3	15422	12087.3	14713.6	8791.79	9107.96	11308.9	11517.8	NA	NA	NA	NA	NA	NA	NA	NA	7287.55	5576.4	4829.36	5762.14	NA	NA	NA	NA	7109.68	7122.01	8088.05	-	Main-root	C14768	ko00590,ko01100	-	-
478	Zmhn003257	299.06	284.04	300.063	C16H12O6	[M-H]-	5,7,2'-Trihydroxy-8-methoxyflavone*	Flavonoids	Flavones	80713-32-2	3	1.67452e+06	1.99947e+06	2.24793e+06	1.9294e+06	3.76431e+06	4.08086e+06	3.90763e+06	3.01158e+06	7.80505e+07	9.43071e+07	1.22528e+08	9.70293e+07	1.27907e+08	1.36421e+08	1.44845e+08	1.15178e+08	1.88303e+07	8.36729e+06	8.97163e+06	1.05159e+07	2.03113e+07	1.44008e+07	7.17728e+06	2.03214e+07	2.10187e+07	2.04363e+07	2.84355e+07	-	Inflorescence	-	-	20.67	0.27
479	Lmnp002448	641.17	479.11	640.164	C28H32O17	[M+H]+	5,7,3',4'-Tetrahydroxy-6-methoxyflavone-8-C-[glucosyl-(1-2)]-glucoside	Flavonoids	Flavones	-	2	NA	NA	NA	NA	153693	179216	164812	57888.2	289668	288801	262219	169177	1.00667e+06	870631	788744	1.06128e+06	149733	251909	185393	301514	379808	1.83461e+06	455390	379600	447763	431761	756150	-	Inflorescence	-	-	-	-
480	Zbqp008438	423.18	311.06	422.173	C25H26O6	[M+H]+	5,7,3',4'-tetrahydroxy-6,8-diprenylisoflavone	Flavonoids	Isoflavones	-	1	5.88699e+06	5.28985e+06	5.24362e+06	5.80498e+06	7.11572e+06	8.60706e+06	7.29683e+06	9.26498e+06	189971	445937	164624	161182	197169	254276	114345	132517	1.06871e+07	7.32154e+06	8.34667e+06	9.36524e+06	2.13645e+07	1.55885e+07	1.93712e+07	3.00207e+07	9.59312e+06	8.85482e+06	9.29213e+06	-	Leaf	-	-	-	-
481	Laqp007845	421.16	299.05	420.157	C25H24O6	[M+H]+	5,7,3'-Trihydroxy-2'-(3-methylbut-2-enyl)-4',5'-(3,3-dimethylpyrano)isoflavone	Flavonoids	Isoflavones	-	3	45408.5	74116.7	49937.8	59013.8	149187	119005	147876	113265	381964	432546	430100	321175	2.08764e+06	2.10262e+06	2.06631e+06	2.03816e+06	296295	334121	342052	331877	532454	339051	452747	528029	318190	289378	295585	-	Inflorescence	-	-	-	-
482	Zbqp005858	301.07	269.05	300.063	C16H12O6	[M+H]+	5,7,4'-Trihydroxy-3'-methoxyisoflavone; 3'-O-Methylorobol	Flavonoids	Isoflavones	36190-95-1	3	812644	1.08652e+06	1.27642e+06	976708	3.2559e+06	3.28884e+06	3.22275e+06	2.30594e+06	1.83051e+06	2.03489e+06	2.80051e+06	2.82647e+06	6.20036e+06	5.16995e+06	6.8138e+06	3.99255e+06	1.81186e+06	1.95279e+06	1.94817e+06	1.47582e+06	736589	749453	293304	447986	3.2514e+06	3.18491e+06	3.39613e+06	-	Inflorescence	-	-	57.41	0.27
483	Lmgp003803	655.19	331.08	654.18	C29H34O17	[M+H]+	5,7,4'-Trihydroxy-6,8-dimethoxyisoflavone-7-O-galactoside-rhamnose	Flavonoids	Isoflavones	-	3	78695.9	136224	93378.5	128048	235298	238735	325939	230500	NA	NA	NA	NA	32646.9	59795.1	30561.4	118662	104698	193699	131103	78240.6	NA	NA	NA	NA	246903	236070	236333	-	Lateral-root	-	-	-	-
484	MWSmce221	193.05	91.05	192.042	C10H8O4	[M+H]+	5,7-Dihydroxy-4-methylcoumarin	Lignans and Coumarins	Coumarins	2107-76-8	3	NA	NA	NA	NA	NA	NA	NA	NA	437038	440896	406549	462809	446872	495611	614474	388902	624861	546655	261198	622768	NA	NA	NA	NA	275643	342615	284395	-	Stem	-	-	34.02	0.08
485	pmf0367	177.02	89	178.027	C9H6O4	[M-H]-	5,7-Dihydroxychromone	Others	Chromone	31721-94-5	2	NA	NA	NA	NA	15813.9	41061.5	36246	57009.1	27991.7	35868.9	49110.9	35476.8	3.82011e+06	3.71385e+06	3.57193e+06	3.16929e+06	NA	NA	NA	NA	157242	49390.8	133815	505201	641333	634900	594313	-	Inflorescence	C09001	-	26.04	0.07
486	Layp004060	427.09	179.03	426.08	C18H18O12	[M+H]+	5,7-Dihydroxychromone malonyl glucoside	Others	Ketone compounds	-	1	53942.4	57490.7	28152.7	38067.4	111327	143986	155494	123659	64847.7	42915.7	55502.2	25807.1	573127	726754	571916	554247	58815.7	93440.4	92981.5	94074	NA	NA	NA	NA	95021.5	126155	108662	-	Inflorescence	-	-	-	-
487	Wtmp005173	579.17	271.06	578.164	C27H30O14	[M+H]+	5,7-dihydroxy-2-(4-hydroxyphenyl)-6-[(2S,4R,5S)-3,4,5-trihydroxy-6-[[(2R,3S,5R)-3,4,5-trihydroxy-6-methyloxan-2-yl]oxymethyl]oxan-2-yl]chromen-4-one*	Flavonoids	Isoflavones	-	1	338891	441559	562292	714432	211910	255021	223364	276029	6.92701e+06	6.67333e+06	7.19414e+06	7.46957e+06	1.44168e+08	1.59866e+08	1.47139e+08	1.46017e+08	3.05598e+06	7.67319e+06	5.87373e+06	1.11456e+07	1.09181e+08	1.06972e+08	9.37396e+07	1.14998e+08	8.39465e+07	8.60605e+07	8.54325e+07	-	Inflorescence	-	-	-	-
488	pmp001259	526.34	508.33	525.33	C28H47NO8	[M+H]+	5,8,11,14-Pentadecanoamide	Lipids	Free fatty acids	-	3	197367	388618	293296	385528	2.26315e+06	2.4583e+06	2.08266e+06	1.76322e+06	NA	NA	NA	NA	139273	32517.4	89534.8	42327.3	426555	603044	619661	332377	527003	524793	885277	414869	496773	682984	602299	-	Lateral-root	-	-	-	-
489	Wbtp012481	463.21	407.15	462.204	C28H30O6	[M+H]+	5,9,10-trihydroxy-2,2-dimethyl-8,12-bis(3-methylbut-2-en-1-yl)-1,11-dioxatetracen-6-one	Others	Ketone compounds	-	2	1.2741e+06	886906	1.29642e+06	746164	4.01723e+06	5.12647e+06	4.92262e+06	4.00434e+06	NA	NA	NA	NA	NA	NA	NA	NA	1.04268e+06	1.61697e+06	1.72737e+06	1.3461e+06	341452	417538	395318	405056	876512	1.01742e+06	1.0029e+06	-	Lateral-root	-	-	-	-
490	Hmtn001120	315.11	153.06	316.116	C14H20O8	[M-H]-	5-(2-Hydroxyethyl)-2-O-glucosylphenol	Phenolic acids	Phenolic acids	-	3	314713	566522	281858	304939	706415	1.10519e+06	1.70004e+06	1.17441e+06	1.01802e+06	1.14983e+06	1.09534e+06	936120	6.31692e+06	7.49137e+06	7.05112e+06	7.69192e+06	4.02933e+06	7.49782e+06	7.09948e+06	6.46112e+06	1.4455e+06	1.92429e+06	2.37791e+06	2.33273e+06	2.91052e+06	3.22619e+06	2.93581e+06	-	Inflorescence	-	-	-	-
491	Zbqp003191	275.16	86.1	274.153	C12H22N2O5	[M+H]+	5-(carbamoyloxy)-2-oxopentyl L-leucinate	Amino acids and derivatives	Amino acids and derivatives	-	2	31074.6	32158.5	26116.7	36643	1.01435e+07	1.36737e+07	1.72906e+07	560817	35627.2	47191.7	14666	63276.5	NA	NA	NA	NA	26180.9	53990.4	47037	64786.3	34428.8	146118	246975	149049	1.85879e+06	1.70884e+06	1.50729e+06	-	Lateral-root	-	-	-	-
492	Lmbn001467	158.08	116.07	159.089	C7H13NO3	[M-H]-	5-Acetamidopentanoic Acid	Organic acids	Organic acids	1072-10-2	1	445836	361679	389921	324286	530422	565083	490563	464862	252567	330118	254806	251775	2.0631e+06	2.37912e+06	1.71267e+06	2.09278e+06	895400	803718	792450	874665	733348	664529	846482	568727	750753	705278	798694	-	Inflorescence	C03087	ko00310,ko01100	-	-
493	MWSmce001	181.05	107.05	180.042	C9H8O4	[M+H]+	5-Acetylsalicylic acid	Phenolic acids	Phenolic acids	13110-96-8	3	930403	839055	993544	973702	858841	773367	861631	1.14077e+06	NA	NA	NA	NA	69126.3	149167	107222	120872	1.50331e+06	1.00755e+06	1.02462e+06	1.16824e+06	161983	699671	607735	108343	552712	551454	536125	-	Stem	-	-	-	-
494	Lmqp000329	296.07	104.11	295.057	C8H14N3O7P	[M+H]+	5-Aminoimidazole ribonucleotide	Nucleotides and derivatives	Nucleotides and derivatives	25635-88-5	1	1.8007e+06	1.97374e+06	1.98575e+06	1.74924e+06	1.94507e+06	2.49124e+06	2.23389e+06	2.22347e+06	1.85256e+07	2.19272e+07	1.71908e+07	1.83614e+07	4.21916e+07	4.86077e+07	3.48818e+07	4.97227e+07	3.47535e+06	4.1873e+06	3.54974e+06	4.3706e+06	2.58711e+06	1.08387e+06	3.7295e+06	5.55438e+06	1.5775e+07	1.45675e+07	1.44679e+07	-	Inflorescence	-	-	-	-
495	pme0120	118.09	101.06	117.079	C5H11NO2	[M+H]+	5-Aminovaleric acid	Organic acids	Organic acids	660-88-8	3	39184.9	44968.8	33409.2	44318	41906.1	47403.9	44885.9	49464.2	47449.2	59788.3	49283.1	57316.4	44790.9	40476.3	53311.4	54603.7	255251	249145	364459	239231	265133	85022.9	75276.8	140651	102923	68401.9	84431.3	-	Stem	C00431	ko00310,ko00330,ko00470,ko01100	-	-
496	MWSHC2053	373.13	312.1	372.121	C20H20O7	[M+H]+	5-Demethoxynobiletin; 3',4',6,7,8-Pentamethoxyflavone*	Flavonoids	Flavones	42206-91-7	3	15558.9	18110.4	7576.29	2322.29	NA	NA	NA	NA	25165.8	58165.3	34630.9	14472.2	NA	NA	NA	NA	NA	NA	NA	NA	615139	492421	1.01603e+06	707328	155739	170374	120969	-	Leaf	-	-	-	-
497	pmn001516	325.06	125.02	326.064	C14H14O9	[M-H]-	5-Galloylshikimic acid	Phenolic acids	Phenolic acids	95719-51-0	3	8525.38	43750.4	56012.2	26552.9	31676.1	28575.1	40596	31181.8	NA	NA	NA	NA	NA	NA	NA	NA	61378.2	34138.9	65338.6	116805	42097.5	96788.3	56498.5	30792.8	38130.3	42564.9	47243.8	-	Stem	-	-	-	-
498	Lmmn003663	329.09	167.04	330.095	C14H18O9	[M-H]-	5-Glucosyloxy-2-Hydroxybenzoic acid methyl ester	Phenolic acids	Phenolic acids	-	1	968835	1.4128e+06	1.67482e+06	NA	3.44487e+06	3.70511e+06	3.08932e+06	3.52433e+06	1.2844e+06	1.18699e+06	1.34519e+06	NA	7.97587e+06	7.54656e+06	7.45243e+06	8.06233e+06	1.38908e+06	2.34081e+06	1.79e+06	NA	1.92819e+06	1.66239e+06	2.38033e+06	NA	2.75854e+06	2.72781e+06	3.16812e+06	-	Inflorescence	-	-	-	-
499	MW0014785	377.23	295.23	318.219	C20H30O3	[M+CH3COO]-	5-HEPE	Lipids	Free fatty acids	92008-51-0	3	885372	758795	702946	690180	1.79404e+06	1.58039e+06	1.90552e+06	1.40645e+06	3.62973e+06	5.34546e+06	4.7817e+06	5.32871e+06	2.62608e+07	1.99624e+07	1.42896e+07	3.55153e+07	776897	758995	758581	731878	464618	551661	382028	532055	2.12462e+06	2.2224e+06	2.20831e+06	-	Inflorescence	-	-	-	-
500	MWStz073	102.05	84.05	101.048	C4H7NO2	[M+H]+	5-Hydroxy-2-pyrrolidinone	Alkaloids	Pyrrole alkaloids	62312-55-4	3	590978	840445	692896	637818	206534	218835	275644	399365	488441	581265	562763	444419	NA	NA	NA	NA	578828	607365	568501	640837	398272	434572	493566	470834	395339	390816	333414	-	Main-root	-	-	-	-
501	Layp006138	491.16	329.1	490.147	C24H26O11	[M+H]+	5-Hydroxy-3',4',7-trimethoxyflavone glucoside	Flavonoids	Flavones	-	1	NA	NA	NA	NA	NA	NA	NA	NA	225264	324217	421982	215320	979386	1.15367e+06	936451	873747	1.06461e+06	1.69996e+06	1.58254e+06	1.14904e+06	3.05987e+07	2.07517e+07	9.35865e+07	4.81079e+07	9.03426e+06	8.80295e+06	8.60403e+06	-	Leaf	-	-	-	-
502	Layp006271	577.15	329.1	576.148	C27H28O14	[M+H]+	5-Hydroxy-3',4',7-trimethoxyflavone malonyl glucoside	Flavonoids	Flavones	-	1	835532	1.40022e+06	1.13185e+06	885555	1.21823e+06	1.34527e+06	1.18458e+06	1.34625e+06	780173	1.10804e+06	1.01535e+06	1.04172e+06	166835	341745	248121	252949	3.38195e+06	5.71325e+06	5.67483e+06	2.38333e+06	1.12983e+07	1.73855e+07	2.53507e+07	1.82815e+07	4.14186e+06	4.28881e+06	4.68847e+06	-	Leaf	-	-	-	-
503	Zmjp008503	329.1	296.07	328.095	C18H16O6	[M+H]+	5-Hydroxy-4',6,7-trimethoxyflavone (Salvigenin)	Flavonoids	Flavones	19103-54-9	2	7777.52	12658.7	14325.2	6419.76	NA	NA	NA	NA	36042.1	27416.3	33200.5	46404	22149.4	33220.9	20173.3	21848.9	59510.5	116311	92764.4	48375.2	694016	606074	1.54787e+06	1.2157e+06	180817	193910	204589	-	Leaf	-	-	49.07	0.33
504	Lmqn009304	325.11	293.08	326.115	C19H18O5	[M-H]-	5-Hydroxy-7,4'-dimethoxy-6,8-dimethylflavone; Eucalyptin	Flavonoids	Flavones	3122-88-1	3	NA	NA	NA	NA	NA	NA	NA	NA	840998	853003	906221	681712	201078	197523	120149	190393	45278.3	48028.5	49890	49336.4	461129	656119	522346	257271	33268	30842.7	30583.1	-	Fruit	-	-	-	-
505	MWSprf117	221.09	130.06	220.085	C11H12N2O3	[M+H]+	5-Hydroxy-DL-tryptophan(5-HTP)	Amino acids and derivatives	Amino acids and derivatives	56-69-9	3	193450	222256	361452	192819	115384	95833.6	95756.5	70635.3	998760	1.15247e+06	1.04369e+06	1.07628e+06	6.95085e+06	6.83475e+06	4.78491e+06	7.47907e+06	367930	344909	233355	301043	346809	504469	395038	343486	628037	637645	626368	-	Inflorescence	C01017	-	74.63	0.1
506	pme1228	221.09	204.07	220.085	C11H12N2O3	[M+H]+	5-Hydroxy-L-tryptophan	Amino acids and derivatives	Amino acids and derivatives	4350-09-8	3	424757	312541	304749	414788	939153	782588	799117	704346	NA	NA	NA	NA	402010	467710	302424	463581	393537	354963	259716	381104	287379	699121	444870	272237	290000	381566	435693	-	Lateral-root	C00643	ko00380,ko01100	74.63	0.1
507	MWS20172	127.04	53.04	126.032	C6H6O3	[M+H]+	5-Hydroxymethylfurfural*	Others	Aldehyde compounds	67-47-0	3	118368	93019.3	81619.4	68587.6	314131	360751	299286	235716	210071	186181	228605	193001	264995	266507	278869	250701	211051	282034	185617	293252	205743	342587	259764	172169	240943	243323	240006	-	Lateral-root	C11101	-	45.07	0.02
508	pme2879	141.03	123.02	142.038	C5H6N2O3	[M-H]-	5-Hydroxymethyluracil	Nucleotides and derivatives	Nucleotides and derivatives	4433-40-3	3	131464	186179	180586	167320	197423	173453	200619	201255	219816	292051	204464	221091	102256	73944.2	82120.3	93809.1	447534	386515	366113	455746	345142	240630	188058	91375.5	231025	210218	153637	-	Stem	C03088	-	-	-
509	pme2836	178.09	160.08	177.079	C10H11NO2	[M+H]+	5-Hydroxytryptophol	Alkaloids	Plumerane	154-02-9	3	312841	260789	279177	226124	NA	NA	NA	NA	104252	65662.2	82771.7	111297	248096	273595	284474	231986	354976	351017	463401	453855	504527	527715	649062	589805	349543	342914	416090	-	Leaf	-	-	-	-
510	pme2566	217.08	199.07	218.09	C8H14N2O5	[M-H]-	5-L-Glutamyl-L-Alanine	Amino acids and derivatives	Amino acids and derivatives	5875-41-2	3	607847	1.64894e+06	674899	646374	178083	139194	191830	341923	62311.3	85762.5	114621	88305.3	NA	NA	NA	NA	253664	465516	402008	390051	100164	204227	163030	104582	195606	191814	259896	-	Main-root	-	-	-	-
511	MWSHC20158	127.04	53.04	126.032	C6H6O3	[M+H]+	5-Methoxyfurfural*	Others	Aldehyde compounds	21300-07-2	3	109822	116194	100557	88116.4	300178	415207	302986	255402	183194	201284	237460	190500	258240	229249	257061	251991	196817	310026	219134	283980	227810	415845	269964	180187	241130	247594	228143	-	Lateral-root	-	-	-	-
512	MWS2910	242.11	126.07	241.106	C10H15N3O4	[M+H]+	5-Methyl-2'-Deoxycytidine	Nucleotides and derivatives	Nucleotides and derivatives	838-07-3	3	325068	143532	213999	214683	444353	370783	393790	461559	143544	126149	122196	130319	NA	NA	NA	NA	278036	277261	228020	292497	85668	150281	159836	156280	214078	193396	206714	-	Lateral-root	C03592	-	-	-
513	mws0572	126.07	109.04	125.059	C5H7N3O	[M+H]+	5-Methylcytosine	Nucleotides and derivatives	Nucleotides and derivatives	554-01-8	3	234021	295448	323364	251279	867013	775695	727658	789452	136372	209865	175310	157831	125613	164959	126596	149712	333059	257441	274461	279587	244108	316251	365072	256095	277091	278307	316442	-	Lateral-root	C02376	ko00240,ko01100	-	-
514	MWSHC20125	335.08	135.05	336.084	C16H16O8	[M-H]-	5-O-Caffeoylshikimic acid	Phenolic acids	Phenolic acids	73263-62-4	3	11881.2	16471.6	22961.3	16024.5	181293	247816	252721	231904	86391.3	56345.3	62142.9	38556	47742.8	47237.3	40332.8	37891.1	72629.6	77829.9	69865.5	59766.7	99673.1	49624	68707.4	23425.9	65017	67752.6	84587	-	Lateral-root	-	-	-	-
515	Lhmp122205	301.14	245.09	300.136	C18H20O4	[M+H]+	5-O-Methyllatifolin	Others	Others	-	1	127101	135854	137786	121334	57945.7	62850.7	73467	137948	122676	139119	131742	121301	120634	109871	124852	109995	113293	95074.5	107984	107696	92188.8	97304.3	91761	94551.7	82131.1	106633	107207	-	Main-root	-	-	-	-
516	mws0263	128.04	82.03	129.043	C5H7NO3	[M-H]-	5-Oxo-L-Proline*	Amino acids and derivatives	Amino acids and derivatives	98-79-3	3	163942	241933	149753	214164	74331.4	56769.6	62878.5	49549.1	95012.2	97813.4	97165.1	114976	125919	93381.2	97829.4	116235	86208.3	72756.6	62374.9	70723.4	117989	52090.3	71547.5	71575.5	75280.2	85749.3	58942.8	-	Main-root	C01879	ko00480,ko01100	-	-
517	MWS0813	128.036	82.0295	129.043	C5H7NO3	[M-H]-	5-Oxoproline*	Amino acids and derivatives	Amino acids and derivatives	149-87-1	3	279221	380614	215373	316134	68499.9	66656.8	87855.3	117438	114961	111302	105139	115592	104319	115378	104184	99767.8	139467	120480	66662.3	129055	147423	88659.6	97231.7	79410.6	136420	127800	118654	-	Main-root	C02237	ko00470,ko01100	96.25	0.02
518	Zbjp002896	373.17	177.06	372.157	C21H24O6	[M+H]+	5-hydroxy-1,7-bis(4-hydroxy-3-methoxyphenyl)hept-l-en-3-one	Phenolic acids	Phenolic acids	-	2	608548	634303	301862	512855	787201	895618	743440	830905	NA	NA	NA	NA	NA	NA	NA	NA	353161	194581	263277	422760	NA	NA	NA	NA	327659	317146	329736	-	Lateral-root	-	-	-	-
519	Sahp010603	449.19	375.12	448.189	C27H28O6	[M+H]+	5-hydroxy-2-(7-methoxy-2,2-dimethylchromen-6-yl)-6,8,8-trimethyl-2,3-dihydropyrano[2,3-h]chromen-4-one	Flavonoids	Dihydroisoflavones	-	2	550737	490623	526101	520891	1.37296e+06	1.45736e+06	1.27731e+06	1.2962e+06	104158	132581	172441	100563	NA	NA	NA	NA	NA	NA	NA	NA	40495.9	83679.2	65824.9	33089.8	413656	531945	505718	-	Lateral-root	-	-	-	-
520	Zahn007990	197.12	153.13	198.126	C11H18O3	[M-H]-	5-hydroxy-3,4-dimethyl-5-pentylfuran-2(5H)-one	Others	Others	-	3	8308.6	2412.6	12109.8	7643.1	6424.15	9613.99	12184.7	9119.64	55030.1	59831.6	46273.7	60843.5	28520.8	26075.9	24209.2	23528.2	24455.9	27127.4	29040.7	26686.5	25657.7	17254.6	34889.5	27206.4	24258.1	23694.8	25438.2	-	Fruit	-	-	-	-
521	Wtmn009649	383.11	383.11	384.121	C21H20O7	[M-H]-	5-hydroxy-7,9,10-trimethoxy-2,2-dimethyl-1,11-dioxatetracen-6-one	Flavonoids	Other Flavonoids	-	2	1.76308e+06	3.92424e+06	2.43717e+06	1.83332e+06	1.11968e+07	1.45184e+07	1.34733e+07	9.57935e+06	1.05133e+07	1.03275e+07	7.38348e+06	7.28934e+06	479187	629001	505753	575248	587933	248505	546825	610708	5.68853e+06	8.31128e+06	1.23612e+07	4.16348e+06	5.97992e+06	6.31075e+06	6.31721e+06	-	Lateral-root	-	-	-	-
522	Wbtp010313	393.17	337.11	392.162	C24H24O5	[M+H]+	5-hydroxy-8-methoxy-2,2-dimethyl-7-(3-methylbut-2-en-1-yl)-1,11-dioxatetracen-6-one	Others	Ketone compounds	-	2	4.0354e+06	6.66756e+06	5.22289e+06	5.24411e+06	6.61091e+06	6.54095e+06	5.91973e+06	6.10227e+06	112540	100628	98245.8	114542	NA	NA	NA	NA	882509	412264	765894	757139	2.36147e+06	2.83154e+06	4.13242e+06	2.07327e+06	3.13425e+06	2.94259e+06	3.16898e+06	-	Lateral-root	-	-	-	-
523	MWS20177	267.03	223.04	268.037	C15H8O5	[M-H]-	5-hydroxy-anthraquinone-2-carboxylic acid	Quinones	Anthraquinone	-	3	134569	224498	257120	232620	2.21545e+06	2.60655e+06	2.28466e+06	1.87639e+06	887065	1.45495e+06	1.24089e+06	1.02525e+06	199594	70459.9	560471	269854	401690	366563	1.00031e+06	434190	478262	180669	194842	189954	1.03005e+06	1.07426e+06	1.07308e+06	-	Lateral-root	-	-	-	-
524	Zbqp000949	204.12	85.03	203.116	C9H17NO4	[M+H]+	5-methyl 1-propyl L-glutamate	Amino acids and derivatives	Amino acids and derivatives	-	3	1.3441e+06	65112.9	231683	1.22552e+06	300683	346277	470005	428306	1.75532e+06	1.59718e+06	1.77858e+06	1.90999e+06	855430	999845	868176	775810	202354	176770	148512	156953	5.73973e+06	3.64186e+06	876344	2.71506e+06	2.29093e+06	2.2441e+06	2.38807e+06	-	Leaf	-	-	-	-
525	Lmbn004685	311.22	223.17	312.23	C18H32O4	[M-H]-	5S,8R-DiHODE; (5S,8R,9Z,12Z)-5,8-Dihydroxyoctadeca-9,12-dienoate	Lipids	Free fatty acids	-	3	162539	119154	130118	112499	90269.1	89359.2	101950	130316	21785.2	16230.7	19052.8	21578.1	102828	60660.2	56833.3	106545	32067.5	89937.9	47896.6	51430.2	NA	NA	NA	NA	48199.5	38366.2	33520.1	-	Main-root	C20186	ko00591	-	-
526	Lacn007285	557.16	353.1	558.174	C28H30O12	[M-H]-	6'''-O-AcetylAmurensin	Flavonoids	Flavonols	-	2	78755.5	157923	155286	138234	1.37276e+06	1.22845e+06	1.2071e+06	888876	34054.1	31936.8	23752.5	23390.8	NA	NA	NA	NA	252916	257275	325755	257505	363444	579102	403498	472487	460823	444915	502095	-	Lateral-root	-	-	-	-
527	Zmdp004370	459.13	255.07	458.121	C23H22O10	[M+H]+	6''-O-Acetyldaidzin	Flavonoids	Isoflavones	71385-83-6	3	95993.4	56903.2	68557.7	91208.1	714367	814148	677785	407059	1.27688e+06	1.1379e+06	1.16921e+06	859219	1.05578e+06	1.03742e+06	1.92764e+06	863639	85447.3	127787	131148	112621	31432	45092.8	46476.3	23423.6	558811	370020	454822	-	Inflorescence	-	-	19.73	0.83
528	pmp000191	475.12	271.06	474.116	C23H22O11	[M+H]+	6''-O-Acetylgenistin	Flavonoids	Isoflavones	73566-30-0	2	39741.8	56077.6	60635.6	77988.5	336127	292063	329888	193170	203691	307206	133892	243425	9.61963e+06	8.73148e+06	9.85743e+06	8.43611e+06	124493	122365	123214	223544	2.33428e+06	2.20205e+06	504579	450315	1.9216e+06	1.66679e+06	1.94225e+06	-	Inflorescence	-	-	22.1	0.84
529	MWSHY0131	489.14	285.08	488.132	C24H24O11	[M+H]+	6''-O-Acetylglycitin	Flavonoids	Isoflavones	134859-96-4	3	646601	1.67147e+06	1.35044e+06	1.10129e+06	5.44611e+06	1.26216e+07	5.56865e+06	1.01628e+07	8.77042e+06	8.94147e+06	7.84188e+06	8.277e+06	41134.4	63101.9	30179.5	45591.3	2.22318e+06	3.98335e+06	3.89043e+06	2.4295e+06	227057	1.30504e+06	931329	251283	2.50385e+06	2.33921e+06	3.88844e+06	-	Fruit	-	-	27.06	0.85
530	pmp000193	503.12	255.07	502.111	C24H22O12	[M+H]+	6''-O-Malonyldaidzin	Flavonoids	Isoflavones	124590-31-4	1	2.10438e+06	2.72422e+06	2.91999e+06	2.66952e+06	4.44138e+07	5.25156e+07	4.78689e+07	3.12913e+07	1.22847e+08	1.13392e+08	1.01083e+08	8.99325e+07	5.75784e+07	5.13516e+07	6.73972e+07	5.05407e+07	4.29377e+06	6.77943e+06	6.37807e+06	6.28688e+06	1.22526e+06	1.37733e+06	1.29253e+06	1.10527e+06	2.67717e+07	2.59378e+07	3.04746e+07	-	Fruit	C16191	ko00943	27.13	0.84
531	pmp000194	519.11	271.06	518.106	C24H22O13	[M+H]+	6''-O-Malonylgenistin	Flavonoids	Isoflavones	51011-05-3	1	301627	408962	374237	308680	2.67617e+06	2.86259e+06	2.57158e+06	2.13668e+06	6.74695e+06	6.45867e+06	6.0266e+06	6.06183e+06	252478	331155	254673	225470	1.84334e+06	1.99795e+06	1.69789e+06	1.85185e+06	2.41782e+06	2.12029e+06	2.09181e+06	1.62678e+06	3.59365e+06	1.95484e+06	2.89495e+06	-	Fruit	C16192	ko00943	4.37	0.82
532	pmp000195	533.13	285.08	532.122	C25H24O13	[M+H]+	6''-O-Malonylglycitin	Flavonoids	Isoflavones	137705-39-6	1	804914	1.54901e+06	1.09554e+06	1.00934e+06	1.33225e+07	1.43142e+07	1.08658e+07	1.04604e+07	1.5012e+07	1.97483e+07	1.4318e+07	1.71154e+07	86211.8	87010.8	85448.3	101649	1.97445e+06	3.60324e+06	4.00331e+06	2.45166e+06	886373	3.06061e+06	1.45178e+06	986246	6.53185e+06	6.34799e+06	7.00572e+06	-	Fruit	C16197	ko00943	30.4	0.81
533	Zjrn080658	825.5	765.48	826.508	C44H74O14	[M-H]-	6'-O-Acetyl-ginsenoside Rg2	Terpenoids	Triterpene Saponin	-	1	16177.7	16995.5	20414.2	32375.2	239478	209581	215335	121452	24489.3	30244.5	15756.8	28524.7	16785.2	6496.6	7650.65	13505.5	25528.5	25345.6	21958.1	19225.1	35659.9	80074.3	62839.1	57236.8	77173.4	118580	117788	-	Lateral-root	-	-	-	-
534	Hmbn002692	517.16	175.04	518.164	C22H30O14	[M-H]-	6'-O-Feruloyl-D-sucrose	Phenolic acids	Phenolic acids	118230-77-6	3	1.91923e+06	2.87152e+06	2.58773e+06	2.34075e+06	667518	578086	811294	846773	1.58148e+06	1.26185e+06	1.34641e+06	1.41483e+06	31931	26505.4	33526.9	36581.5	233823	463327	745633	242057	28317.4	73836	30495.8	29812	482025	467954	470278	-	Main-root	-	-	-	-
535	Hmcn000773	507.17	179.05	508.179	C21H32O14	[M-H]-	6'-O-Glucosylaucubin	Terpenoids	Sesquiterpenoids	-	3	106963	90856.1	87307.9	109018	NA	NA	NA	NA	97981.9	87184.9	89512.3	94515.4	36524.4	33253.7	27597.1	38279.8	NA	NA	NA	NA	31394.4	42149.7	14872.4	24472.2	46491.5	50476	61397.1	-	Main-root	-	-	-	-
536	Lmsn003628	547.17	223.06	548.174	C23H32O15	[M-H]-	6'-O-Sinapoylsucrose*	Phenolic acids	Phenolic acids	-	1	2.55864e+06	3.86046e+06	3.82869e+06	3.45303e+06	1.68945e+06	1.84902e+06	1.73613e+06	1.83978e+06	120040	164658	139791	131038	18545.7	16492.1	18852.4	16630.4	923249	1.64425e+06	2.4736e+06	966849	238932	440648	164907	137165	736671	817906	731485	-	Main-root	-	-	-	-
537	Wcsn010496	277.22	233.23	278.225	C18H30O2	[M-H]-	6,10,14-Trimethylpentadeca-5,9-Diene-2,13-Dione	Others	Others	-	1	367850	309842	323839	360571	206363	161603	174390	154594	297054	234201	187660	211925	1.40401e+06	1.4724e+06	1.06876e+06	1.50835e+06	169230	116183	143480	141703	278371	379680	274480	332377	336178	327153	324681	-	Inflorescence	-	-	-	-
538	Wdsp003001	328.16	265.09	327.147	C19H21NO4	[M+H]+	6,10-dimethoxy-1-methyl-2,3,12,12a-tetrahydro-1H-benzo[6,7]oxepino[2,3,4-ij]isoquinolin-9-ol	Alkaloids	Isoquinoline alkaloids	-	2	9637.26	17122	19158.6	6525.91	2.4169e+06	4.59068e+07	3.29427e+07	6.202e+07	NA	NA	NA	NA	NA	NA	NA	NA	NA	NA	NA	NA	NA	NA	NA	NA	5.08998e+06	4.82549e+06	4.44603e+06	-	Lateral-root	-	-	-	-
539	Lmdp003994	461.14	299.09	460.137	C23H24O10	[M+H]+	6,4'-Dimethoxyisoflavone-7-O-glucoside (Wistin)	Flavonoids	Isoflavones	19046-26-5	1	9.21601e+06	1.40737e+07	1.35115e+07	1.30508e+07	1.59525e+07	1.787e+07	1.39292e+07	1.92458e+07	4.69268e+06	3.96719e+06	6.77069e+06	5.3588e+06	1.32629e+07	1.54248e+07	1.20249e+07	1.27702e+07	4.72497e+07	8.90514e+07	7.82247e+07	5.5499e+07	3.96829e+07	6.33083e+07	7.17848e+07	4.92282e+07	2.80117e+07	2.86038e+07	2.89883e+07	-	Stem	-	-	-	-
540	Lmjp005108	375.14	221.08	374.137	C20H22O7	[M+H]+	6,7,8,3',4'-Pentamethoxyflavanone	Flavonoids	Flavanones	-	2	1.22877e+06	2.61372e+06	1.66565e+06	3.95968e+06	9.23347e+06	9.42915e+06	7.99058e+06	7.63541e+06	NA	NA	NA	NA	NA	NA	NA	NA	66204.8	88742.4	125680	76196	NA	NA	NA	NA	2.8045e+06	3.11479e+06	2.76333e+06	-	Lateral-root	-	-	-	-
541	Zmhp003514	301.07	286.05	300.063	C16H12O6	[M+H]+	6,7,8-Tetrahydroxy-5-methoxyflavone	Flavonoids	Flavones	-	3	163846	172260	165593	133430	1.00656e+06	1.35655e+06	1.42228e+06	1.09667e+06	1.58838e+07	2.10517e+07	2.77277e+07	2.04243e+07	1.25529e+07	1.49911e+07	1.52721e+07	1.21519e+07	3.42651e+06	1.26082e+06	2.23624e+06	1.56617e+06	2.82711e+06	4.98115e+06	1.86669e+06	4.44571e+06	6.42137e+06	6.60769e+06	6.21179e+06	-	Fruit	-	-	-	-
542	Zbbp008198	285.08	151.07	284.068	C16H12O5	[M+H]+	6,7-Dihydroxy-4'-methoxyisoflavone; Texasin	Flavonoids	Isoflavones	897-46-1	2	1.53869e+06	2.75011e+06	3.53402e+06	2.35625e+06	4.79804e+07	4.90477e+07	5.90017e+07	4.12181e+07	1.08687e+06	1.53677e+06	962028	1.30695e+06	NA	NA	NA	NA	933226	2.54021e+06	3.43743e+06	1.22714e+06	NA	NA	NA	NA	1.29363e+07	1.25884e+07	1.17435e+07	-	Lateral-root	C10536	-	-	-
543	Hmlp005443	255.07	137.02	254.058	C15H10O4	[M+H]+	6,7-Dihydroxyflavone*	Flavonoids	Flavones	38183-04-9	1	223581	115904	238603	324125	1.62832e+06	2.82608e+06	1.93385e+06	1.32311e+06	418840	450634	489534	588129	173373	134551	164465	124152	94379.9	66943.8	107529	74670.4	44110	89310.9	56541.4	49750	547523	478677	449684	-	Lateral-root	-	-	-	-
544	Zbdn007423	207.07	192.04	208.074	C11H12O4	[M-H]-	6,7-Dimethoxy-4-chromanone	Flavonoids	Other Flavonoids	-	3	20017.8	30363	36282.1	39608.7	512923	772735	537165	223850	40276.5	35412.5	25720.3	27840.7	10165.4	14934	14774.2	9798.73	NA	NA	NA	NA	7638.52	11786.2	8789.8	11667.2	113101	106592	96996.4	-	Lateral-root	-	-	-	-
545	zjbp110804	357.13	307.1	356.126	C20H20O6	[M+H]+	6,7-dimethoxy-2-[2-(4'-hydroxy-3'-methoxyphenyl)ethyl]chromone	Others	Chromone	-	3	NA	NA	NA	NA	24812.7	38673	30492.7	34559.4	3.29811e+06	4.25823e+06	2.0129e+06	3.95772e+06	NA	NA	NA	NA	37564.3	30494.1	56862.7	59605.9	11833.2	60813.7	41341.4	13093.9	346417	490667	491462	-	Fruit	-	-	-	-
546	pmp000379	407.19	351.12	406.178	C25H26O5	[M+H]+	6,8-Diprenylgenistein; 5,7,4'-Trihydroxy-6,8-Diprenylisoflavone	Flavonoids	Isoflavones	51225-28-6	1	1.36084e+07	1.40107e+07	1.22166e+07	1.30373e+07	4.32673e+07	4.79173e+07	4.54333e+07	4.48927e+07	6.432e+06	8.71544e+06	8.14532e+06	6.50923e+06	3.08254e+06	4.21941e+06	2.73257e+06	2.81298e+06	2.03146e+06	1.37941e+06	1.55263e+06	1.92174e+06	1.63622e+07	1.23123e+07	1.05736e+07	1.78732e+07	2.07102e+07	2.05472e+07	2.05515e+07	-	Lateral-root	-	-	23.22	0.54
547	Layp008369	409.2	177.02	408.194	C25H28O5	[M+H]+	6,8-Diprenylnaringenin; Lonchocarpol A*	Flavonoids	Flavanones	68236-11-3	1	1.0057e+07	9.23561e+06	1.0407e+07	1.08706e+07	2.2768e+07	2.67894e+07	2.34686e+07	2.29422e+07	8159.24	46003.5	30483.1	30344.3	NA	NA	NA	NA	5.28057e+06	1.72877e+06	3.36258e+06	3.73588e+06	NA	NA	NA	NA	6.29478e+06	6.33042e+06	6.60779e+06	-	Lateral-root	C09724	-	-	-
548	Wbtp006863	341.1	323.09	340.095	C19H16O6	[M+H]+	6,8-dihydroxy-12-methoxy-2,2-dimethyl-1,10-dioxatetraphen-5-one	Others	Ketone compounds	-	2	476016	490747	516106	560327	1.96195e+06	2.2117e+06	2.10647e+06	1.80724e+06	NA	NA	NA	NA	NA	NA	NA	NA	359607	198276	546918	313793	227886	144713	285391	163869	1.01175e+06	1.14274e+06	987602	-	Lateral-root	-	-	-	-
549	zjbp110810	329.1	313.08	328.095	C18H16O6	[M+H]+	6,8-dihydroxy-2-[2-(3'-hydroxy-4'-methoxyphenyl)ethyl]chromone	Others	Chromone	-	2	41159	46791.3	42220.3	33848.7	25019	26150.8	30620.1	20483.5	88696.3	86810.7	106242	113927	96364.6	276726	122665	160829	113039	239639	168780	86147.5	7.20995e+06	5.47954e+06	1.96192e+07	1.97379e+07	2.02127e+06	2.04853e+06	2.18133e+06	-	Leaf	-	-	-	-
550	Wbtn006721	285.04	133.03	286.048	C15H10O6	[M-H]-	6,8-dihydroxy-3-methyl-9-oxoxanthene-1-carboxylic acid	Others	Ketone compounds	-	1	101466	33057.8	17786	16146.6	NA	NA	NA	NA	1.94827e+06	1.86195e+06	2.53513e+06	2.21705e+06	6.75081e+07	5.81646e+07	5.70304e+07	5.18152e+07	NA	NA	NA	NA	293629	741832	56243.3	62625	3.52117e+07	3.51812e+07	3.65675e+07	-	Inflorescence	-	-	-	-
551	Lmln007483	329.23	171.101	330.241	C18H34O5	[M-H]-	6,9,10-Trihydroxyoctadec-7-enoic acid; Sanleng acid*	Lipids	Free fatty acids	-	1	1.08696e+06	818903	851491	859251	3.03631e+06	3.4036e+06	3.63712e+06	3.03164e+06	423461	418943	864337	506371	5.95042e+06	3.60479e+06	2.45861e+06	8.15941e+06	365016	382643	310473	350547	310831	160340	245305	461993	1.65039e+06	1.6455e+06	1.78282e+06	-	Inflorescence	-	-	-	-
552	pme0274	132.1	69.07	131.095	C6H13NO2	[M+H]+	6-Aminocaproic acid	Organic acids	Organic acids	60-32-2	2	9.44835e+06	1.00041e+07	1.08454e+07	1.00155e+07	1.04056e+06	1.37413e+06	1.21143e+06	836235	1.89857e+06	2.2403e+06	1.82893e+06	2.11523e+06	3.57707e+06	4.98909e+06	3.28087e+06	4.00947e+06	2.90631e+06	948123	1.54139e+06	3.14269e+06	3.94282e+06	5.34661e+06	6.1353e+06	2.88343e+06	5.23868e+06	4.30701e+06	4.50385e+06	-	Main-root	C02378	ko01100	-	-
553	Jmgn004021	449.11	269.05	450.116	C21H22O11	[M-H]-	6-C-Glucosyl-2-Hydroxynaringenin	Flavonoids	Flavanones	-	1	74965.6	77187.8	75080.3	90763.2	214678	213667	220640	188943	122150	141132	117050	113480	321065	371312	300921	320247	727994	847952	741053	858950	2.63437e+06	2.28239e+06	3.07253e+06	2.6275e+06	906341	891972	887661	-	Leaf	-	-	-	-
554	Lmjp003655	463.12	301.08	462.116	C22H22O11	[M+H]+	6-C-MethylKaempferol-3-glucoside*	Flavonoids	Flavonols	-	1	85983.7	128284	124134	101625	421438	374168	387847	479008	681882	779697	769663	616521	5.49309e+06	5.59512e+06	5.77909e+06	5.76564e+06	345563	516756	205481	460274	2.42104e+07	3.2955e+07	8.31733e+06	1.91434e+06	5.94647e+06	5.8216e+06	5.58796e+06	-	Leaf	-	-	-	-
555	Lmmp002963	625.18	317.06	624.169	C28H32O16	[M+H]+	6-C-Methylquercetin-3-O-rutinoside	Flavonoids	Flavonols	-	3	NA	NA	NA	NA	12249.1	17410.9	20882.5	10375.5	NA	NA	NA	NA	542663	428984	495487	376179	NA	NA	NA	NA	880643	2.16007e+06	482601	464282	207058	345989	270294	-	Leaf	-	-	-	-
556	MWSslk102	155.01	119.04	154.005	C5H3ClN4	[M+H]+	6-Chloropurine	Nucleotides and derivatives	Nucleotides and derivatives	87-42-3	3	4.14788e+06	3.96142e+06	3.86589e+06	4.14609e+06	3.3448e+06	3.15714e+06	3.15578e+06	3.11347e+06	3.35479e+06	3.55064e+06	3.2952e+06	3.10967e+06	3.10993e+06	3.03568e+06	3.15523e+06	3.09429e+06	3.53282e+06	3.60506e+06	3.45747e+06	3.23478e+06	2.88861e+06	3.14955e+06	3.38072e+06	3.09442e+06	3.75306e+06	3.40004e+06	3.06151e+06	-	Main-root	-	-	-	-
557	Lahn005548	607.16	299.06	608.174	C28H32O15	[M-H]-	6-Demethoxy-4'-O-methylcapillarisin rhamnosyl glucoside	Flavonoids	Other Flavonoids	-	2	121608	125933	237529	205360	NA	NA	NA	NA	3.29803e+07	2.77835e+07	2.71652e+07	2.10743e+07	3.42027e+07	3.53724e+07	3.66827e+07	3.44338e+07	1.08417e+06	1.57593e+06	2.77145e+06	2.79941e+06	1.6429e+08	1.23026e+08	6.40152e+07	4.8299e+07	4.26053e+07	4.39946e+07	4.62711e+07	-	Leaf	-	-	-	-
558	Lahp005751	301.07	286.05	300.063	C16H12O6	[M+H]+	6-Demethoxy-4'-O-methylcapillarisin*	Flavonoids	Other Flavonoids	61854-35-1	1	115484	124168	149919	243119	1.10676e+06	1.2357e+06	1.51857e+06	1.03659e+06	1.56097e+07	2.13934e+07	2.84515e+07	2.04884e+07	1.2634e+07	1.47728e+07	1.52007e+07	1.17169e+07	3.26491e+06	1.29103e+06	2.21706e+06	1.41221e+06	2.67476e+06	4.18699e+06	1.45077e+06	4.19772e+06	6.3293e+06	6.75492e+06	6.56342e+06	-	Fruit	-	-	-	-
559	Wasn000737	327.036	175.024	328.043	C13H12O10	[M-H]-	6-Galloyl Ascorbic acid	Others	Vitamin	-	3	NA	NA	NA	NA	13982.3	22319.1	16825.8	17792.7	54908	27316.7	31123.1	34307.1	19822.2	26947.8	19816.6	18425.1	2362.95	4725.46	1184.8	9852.11	11726.9	16165.3	10035.4	8152.11	24685.7	27312	23848.5	-	Fruit	-	-	-	-
560	Yphn012690	407.19	407.19	408.194	C25H28O5	[M-H]-	6-Geranylnaringenin; Mimulone; Bonannione A	Flavonoids	Flavanones	97126-57-3	1	1.08568e+07	9.48398e+06	1.07301e+07	1.07024e+07	1.0633e+07	1.05039e+07	1.00151e+07	9.97804e+06	8.92399e+06	9.41346e+06	1.02158e+07	9.7166e+06	2.67371e+06	2.59985e+06	2.6971e+06	2.50077e+06	1.18794e+07	5.91444e+06	8.70135e+06	8.52997e+06	5.16888e+06	5.23007e+06	6.06637e+06	5.40287e+06	1.17604e+07	1.15255e+07	1.16221e+07	-	Main-root	-	-	-	-
561	Zmyn003693	267.07	252.04	268.074	C16H12O4	[M-H]-	6-Hydroxy-2'-methoxyflavone	Flavonoids	Flavones	61546-59-6	1	2.07249e+06	4.10803e+06	4.35886e+06	3.88598e+06	3.37011e+07	3.86007e+07	3.413e+07	2.97521e+07	1.53756e+07	2.53492e+07	2.07924e+07	1.84524e+07	3.01159e+06	740531	8.98768e+06	4.57852e+06	6.42353e+06	6.12806e+06	1.59834e+07	7.32376e+06	8.01335e+06	2.58467e+06	3.18401e+06	3.08385e+06	1.68645e+07	1.81075e+07	1.79185e+07	-	Lateral-root	C15203	-	-	-
562	Lmsn004132	329.094	167.04	330.11	C18H18O6	[M-H]-	6-Hydroxy-4',5,7-trimethoxyflavanone; Hamiltone A	Flavonoids	Flavanones	6626-61-5	3	791134	1.08786e+06	1.45835e+06	1.28843e+06	3.31759e+06	3.36265e+06	3.13137e+06	2.98665e+06	1.18011e+06	1.08284e+06	1.10784e+06	1.19258e+06	7.113e+06	6.30297e+06	7.38525e+06	7.90197e+06	1.28197e+06	1.85328e+06	1.46813e+06	1.36101e+06	1.87397e+06	1.72503e+06	2.15137e+06	2.98083e+06	2.50041e+06	2.22154e+06	2.62339e+06	-	Inflorescence	-	-	-	-
563	Lmsp011263	329.1	268.08	328.095	C18H16O6	[M+H]+	6-Hydroxy-5,7,4'-trimethoxyflavone	Flavonoids	Flavones	6938-19-8	2	12616.2	17649.3	8608.41	10146.4	8822.45	6837.02	9714.32	16262.2	25066.3	17636.7	24037.8	37282	30434.5	88677.9	26464.5	26917.3	31993.8	49867.1	31327.3	20731.3	2.11128e+06	1.42945e+06	5.57472e+06	4.92694e+06	573028	664893	475450	-	Leaf	C14985	-	-	-
564	Zbsp004940	193.05	133.03	192.042	C10H8O4	[M+H]+	6-Hydroxy-7-methoxycoumarin	Lignans and Coumarins	Coumarins	776-86-3	3	NA	NA	NA	NA	NA	NA	NA	NA	3.32355e+06	3.78185e+06	3.35103e+06	3.89526e+06	469167	699676	905560	448600	NA	NA	NA	NA	NA	NA	NA	NA	966617	1.03161e+06	875076	-	Fruit	-	-	23.46	0.08
565	mws0972	131.07	85.07	132.079	C6H12O3	[M-H]-	6-Hydroxyhexanoic acid	Organic acids	Organic acids	1191-25-9	3	53993	74525.5	35461.4	43795.5	74608.8	139357	109760	127021	101877	113826	94710.5	120705	237836	239845	203362	231676	81935.8	73362.1	91953.7	41917.3	63935.8	113141	52527.1	62200.7	89506.6	67666.5	100092	-	Inflorescence	C06103	-	-	-
566	Hmcn002875	301.04	255.02	302.043	C15H10O7	[M-H]-	6-Hydroxyluteolin	Flavonoids	Flavones	18003-33-3	3	NA	NA	NA	NA	NA	NA	NA	NA	117435	96051.7	133243	138341	1.98535e+06	1.77779e+06	1.76973e+06	1.71588e+06	NA	NA	NA	NA	NA	NA	NA	NA	953044	1.04817e+06	1.02265e+06	-	Inflorescence	C10072	-	46.93	0.28
567	Hmcn001884	463.09	301.03	464.096	C21H20O12	[M-H]-	6-Hydroxyluteolin 5-glucoside*	Flavonoids	Flavones	-	2	NA	NA	NA	NA	NA	NA	NA	NA	463066	115396	200527	227542	8.39885e+06	7.95463e+06	6.62424e+06	7.36997e+06	353668	569242	301198	406081	6.30633e+06	8.18326e+06	4.91493e+06	2.52313e+06	2.87229e+06	2.42998e+06	3.04638e+06	-	Inflorescence	-	-	-	-
568	Latp003160	195.06	117.03	194.057	C10H10O4	[M+H]+	6-Hydroxymellein	Others	Chromone	70901-60-9	2	138819	62854.8	38794.6	36734	33028.9	24674.4	21677.4	40323.7	106877	156501	356741	171349	3.19623e+06	1.99052e+06	2.98757e+06	2.5802e+06	651270	654524	635955	664888	1.73057e+06	1.03782e+06	1.53556e+06	2.93631e+06	1.21435e+06	1.24054e+06	1.2945e+06	-	Inflorescence	C02379	-	-	-
569	pme1137	140.03	94.03	139.027	C6H5NO3	[M+H]+	6-Hydroxynicotinic acid	Alkaloids	Pyridine alkaloids	5006-66-6	3	NA	NA	NA	NA	1.32546e+06	1.14297e+06	1.07796e+06	413872	69301.8	87266.3	70810.4	156179	232251	174258	203688	293070	NA	NA	NA	NA	82865.2	97542.9	98591.9	112421	237559	231017	264285	-	Lateral-root	C01020	ko00760,ko01100	-	-
570	Lmbp010382	281.12	91.05	280.11	C18H16O3	[M+H]+	6-Methoxy-2-(2-phenylethyl)chromone	Others	Chromone	84294-89-3	3	270854	270810	339549	271372	228634	312457	270910	262028	390076	390471	519090	289300	239393	204339	290437	272797	238659	271595	295257	240694	323474	261086	312229	296614	205259	204522	196303	-	Fruit	-	-	20.87	0.24
571	Lmjp003295	479.12	317.07	478.111	C22H22O12	[M+H]+	6-Methoxykaempferol-3-O-glucoside*	Flavonoids	Flavonols	63422-27-5	2	1.11747e+06	1.2771e+06	1.31718e+06	1.2086e+06	1.48135e+06	1.19855e+06	1.55441e+06	1.6463e+06	541037	308505	586633	563428	489593	980994	1.06334e+06	1.08584e+06	3.14784e+06	5.86877e+06	3.80174e+06	1.61961e+06	4.75877e+06	6.46326e+06	1.9819e+06	1.85519e+06	1.64984e+06	1.79476e+06	1.95168e+06	-	Leaf	-	-	-	-
572	MWSHY0202	237.09	135.05	236.084	C16H12O2	[M+H]+	6-Methylflavone	Flavonoids	Flavones	29976-75-8	3	NA	NA	NA	NA	57207.9	51896.7	46072	67231.6	68592.8	114015	123704	145165	48718.2	55604.5	64884.9	54588.8	NA	NA	NA	NA	NA	NA	NA	NA	48694	60508.8	43348.4	-	Fruit	-	-	-	-
573	MWS2032	137.07	65.04	136.064	C7H8N2O	[M+H]+	6-Methylnicotinamide	Alkaloids	Pyridine alkaloids	6960-22-1	3	217251	220735	260241	223289	142147	124410	97849.3	127280	38540.6	40339.6	36216.2	21578.8	27475.8	57143.8	34502.4	29960.1	NA	NA	NA	NA	108188	110457	147756	72524.1	67202.4	73807.5	101339	-	Main-root	-	-	-	-
574	Zmhn001793	341.09	179.03	342.095	C15H18O9	[M-H]-	6-O-Caffeoyl-D-glucose*	Phenolic acids	Phenolic acids	-	2	17815	95037.2	80993.1	86586.9	227163	250049	360990	281742	642301	524287	610967	394690	9.09059e+06	1.05307e+07	1.03299e+07	9.57587e+06	192925	232913	236514	184132	248730	162823	282899	479540	1.29285e+06	1.38527e+06	1.30571e+06	-	Inflorescence	-	-	-	-
575	Lman003972	433.11	161.03	434.121	C21H22O10	[M-H]-	6-O-Caffeoylarbutin*	Phenolic acids	Phenolic acids	136172-60-6	3	811024	687735	605381	824448	594455	566846	599741	709449	44493.3	42276.6	48943.6	39738.3	NA	NA	NA	NA	594460	490555	366742	596151	96665.3	109038	73606.7	42693.2	281286	295035	292129	-	Main-root	-	-	-	-
576	Zmhn002334	355.1	193.05	356.111	C16H20O9	[M-H]-	6-O-Feruloyl-β-D-glucose	Phenolic acids	Phenolic acids	137887-25-3	2	109242	187397	184110	214462	219386	229887	214090	216178	NA	NA	NA	NA	338898	379629	339037	449906	147252	100055	145671	144661	274984	354810	287496	270047	206222	264662	230904	-	Inflorescence	-	-	-	-
577	Wasn000495	311.1	89.02	312.106	C11H20O10	[M-H]-	6-O-alpha-L-arabinopyranosyl-D-glucopyranose	Others	Saccharides	14116-69-9	2	183430	106453	127479	162003	340319	381067	334745	204184	1.08566e+06	809246	1.22254e+06	862936	645922	889972	722408	804610	401908	471651	554166	493241	5.34924e+06	2.15221e+07	3.80342e+06	2.42476e+06	1.29821e+06	1.26206e+06	1.40687e+06	-	Leaf	C01625	-	-	-
578	MWS4525	166.07	124.05	165.065	C6H7N5O	[M+H]+	6-O-methylguanine	Nucleotides and derivatives	Nucleotides and derivatives	20535-83-5	3	322338	410820	504511	407178	196316	181806	184996	135718	27136.3	61223.9	53760.1	49825.2	83301.8	41209.2	54146.7	52633.5	232306	114675	109067	132987	481441	267457	249646	137430	133811	79507.1	144008	-	Main-root	-	-	-	-
579	Lmfn003035	325.09	145.03	326.1	C15H18O8	[M-H]-	6-O-p-Coumaroyl-β-D-glucose	Phenolic acids	Phenolic acids	114297-65-3	3	49179.9	1.28041e+06	1.86569e+06	663828	389548	382508	396726	395114	207836	138071	179907	118016	1.57424e+06	483888	1.74118e+06	1.43982e+06	56198.4	85474.1	99773.4	55960.6	418322	198967	337493	450319	561464	545196	563206	-	Inflorescence	-	-	-	-
580	Lacp006001	501.17	283.07	500.168	C26H28O10	[M+H]+	6-Prenylapigenin glucoside	Flavonoids	Flavones	-	1	120818	152342	195046	93505.6	2.59247e+06	3.31362e+06	4.21125e+06	2.79737e+06	6.1691e+06	4.71941e+06	5.23096e+06	4.61858e+06	1.4565e+07	4.15707e+07	1.25147e+07	1.83323e+07	577098	756465	746189	964105	4.02781e+06	3.78325e+06	7.76533e+06	7.0624e+06	5.9386e+06	5.72437e+06	5.94846e+06	-	Inflorescence	-	-	-	-
581	Lacp006108	587.17	339.12	586.169	C29H30O13	[M+H]+	6-Prenylapigenin malonyl glucoside	Flavonoids	Flavones	-	1	2.0339e+06	3.15804e+06	3.04527e+06	2.49619e+06	7.66304e+06	4.88114e+06	5.06209e+06	4.525e+06	1.29154e+06	1.25464e+06	657429	891378	NA	NA	NA	NA	1.60267e+06	2.01618e+06	2.47469e+06	1.80053e+06	1.34124e+06	2.24376e+06	2.11471e+06	1.58072e+06	3.13013e+06	2.49075e+06	2.52891e+06	-	Lateral-root	-	-	-	-
582	Wdtp004707	311.11	131.05	310.105	C15H18O7	[M+H]+	6-[4-(Acetyloxymethyl)phenoxy]-4-hydroxyoxane-2-carboxylic acid	Phenolic acids	Phenolic acids	-	3	77256.7	143619	130404	134323	197089	177140	215749	211297	NA	NA	NA	NA	NA	NA	NA	NA	128998	77516	100594	151794	21656.8	67112.4	43661.6	15455	73565.6	51186.8	73715.7	-	Lateral-root	-	-	-	-
583	Walp003622	340.1	178.05	339.095	C15H17NO8	[M+H]+	6-beta-d-glucopyranosyloxyindole-3-carboxylic acid	Alkaloids	Plumerane	-	3	764713	1.14572e+06	1.0226e+06	749790	417892	451822	445047	503089	439090	357036	401000	137258	1.37567e+06	1.62564e+06	1.209e+06	1.4817e+06	1.30958e+06	1.24253e+06	1.39388e+06	1.45136e+06	3.89967e+06	8.59253e+06	5.30254e+06	3.4117e+06	1.9141e+06	1.93838e+06	1.79057e+06	-	Leaf	-	-	-	-
584	Laxp008689	269.08	213.09	268.074	C16H12O4	[M+H]+	6-hydroxy-2-(3-methoxybenzylidene)-1-benzofuran-3(2H)-one*	Flavonoids	Other Flavonoids	1234351-88-2	1	476228	765622	934983	811458	1.4991e+07	1.91995e+07	1.50647e+07	1.27383e+07	2.45759e+06	3.9405e+06	3.40128e+06	2.66493e+06	969278	174191	2.14272e+06	1.20705e+06	1.12409e+06	1.09629e+06	2.95868e+06	1.26099e+06	1.44803e+06	556532	641295	604332	4.12928e+06	3.99984e+06	3.94143e+06	-	Lateral-root	-	-	-	-
585	Wbtp007427	341.1	341.1	340.095	C19H16O6	[M+H]+	7,10-dihydroxy-12-methoxy-2,2-dimethyl-1,11-dioxatetracen-6-one	Others	Ketone compounds	-	2	2.8326e+06	3.24648e+06	1.80653e+06	2.10479e+06	5.41332e+06	7.05153e+06	4.22154e+06	4.66765e+06	2.50542e+06	3.32349e+06	2.45156e+06	1.23242e+06	1.5117e+06	1.43007e+06	1.08887e+06	1.6415e+06	1.4461e+06	758804	2.96567e+06	948027	3.44448e+06	5.83571e+06	8.72066e+06	4.79038e+06	3.36439e+06	2.55049e+06	3.11242e+06	-	Leaf	-	-	-	-
586	pmp000623	247.18	179.16	246.173	C15H22N2O	[M+H]+	7,11-Dehydromatrine	Alkaloids	Quinorisidine alkaloids	-	2	56788.5	184378	171172	85745	676562	919023	755083	599667	1.06342e+08	1.48034e+08	8.7155e+07	9.6029e+07	2.6962e+07	3.87172e+07	2.61993e+07	3.39462e+07	87218.4	418877	239788	346439	1.17462e+07	597664	299041	3.41742e+06	2.90652e+07	2.9106e+07	2.87855e+07	-	Fruit	-	-	-	-
587	pmp000362	369.13	313.07	368.126	C21H20O6	[M+H]+	7,3',4'-Trihydroxy-5-Methoxy-5'-Prenylisoflavone*	Flavonoids	Isoflavones	125709-32-2	2	1.17045e+06	1.26385e+06	2.84832e+06	927881	3.78426e+06	4.9485e+06	4.07573e+06	3.98029e+06	783354	4.75597e+06	7.0836e+06	1.21969e+06	1.10896e+07	1.37026e+07	1.12924e+07	1.32984e+07	NA	NA	NA	NA	6.45479e+06	1.13782e+07	6.63812e+06	5.15726e+06	5.68585e+06	5.27369e+06	5.05167e+06	-	Inflorescence	-	-	-	-
588	Hmgp002746	345.1	312.06	344.09	C18H16O7	[M+H]+	7,3'-Dihydroxy-5,4',5'-trimethoxyxanthone	Flavonoids	Other Flavonoids	-	2	NA	NA	NA	NA	NA	NA	NA	NA	2.53413e+06	9.62005e+06	2.38879e+06	1.03606e+06	44478.8	74897.3	32793.1	43674.9	NA	NA	NA	NA	431108	374053	661383	519465	632475	612289	640084	-	Fruit	-	-	-	-
589	Samp009497	383.12	327.09	382.105	C21H18O7	[M+H]+	7,4',5'-trihydroxy-5-methoxy-6-[3 ''-methyl-2''-butenyl]-coumestan	Flavonoids	Isoflavones	-	2	326040	721864	613560	507883	3.66315e+06	4.00859e+06	3.36223e+06	3.33292e+06	124793	95716.1	227678	137147	237220	290781	286035	375353	1.62652e+06	3.01168e+06	3.18812e+06	3.87095e+06	3.3798e+07	5.49763e+07	2.94427e+07	3.31248e+07	6.18084e+06	5.03568e+06	7.05685e+06	-	Leaf	-	-	-	-
590	Zmgp007333	283.1	268.07	282.089	C17H14O4	[M+H]+	7,4'-Di-O-methyldaidzein	Flavonoids	Isoflavones	1157-39-7	3	422857	237422	342867	394243	1.8721e+06	2.20764e+06	1.74203e+06	1.52119e+06	NA	NA	NA	NA	NA	NA	NA	NA	NA	NA	NA	NA	NA	NA	NA	NA	581219	562269	488943	-	Lateral-root	-	-	24.29	0.24
591	Zblp004832	257.08	137.02	256.074	C15H12O4	[M+H]+	7,4'-Dihydroxydihydroflavonoids	Flavonoids	Flavanones	-	3	292382	495474	643183	402222	3.2555e+06	3.39348e+06	3.36248e+06	2.75791e+06	1.19211e+06	959038	1.36838e+06	1.15003e+06	278925	287126	265886	307044	724898	624279	714966	508638	125265	80104.4	60632.6	68484.1	1.16653e+06	1.07769e+06	963349	-	Lateral-root	-	-	-	-
592	Zbbn005842	253.051	117.036	254.058	C15H10O4	[M-H]-	7,4'-Dihydroxyflavone	Flavonoids	Flavones	2196-14-7	3	368681	182500	399759	497667	1.37347e+06	1.99692e+06	1.30905e+06	1.32538e+06	642758	744079	722147	785291	579256	496807	761353	574644	132586	88200.3	117850	72556.3	NA	NA	NA	NA	631997	664646	673061	-	Lateral-root	C12123	ko00941,ko00943	19.18	0.18
593	Zbdp006427	285.08	253.05	284.068	C16H12O5	[M+H]+	7,8-Dihydroxy-4'-methoxyisoflavone	Flavonoids	Other Flavonoids	-	1	694045	1.28871e+06	1.14066e+06	1.05745e+06	1.25675e+07	1.46822e+07	1.18183e+07	1.02141e+07	5.1262e+06	1.09361e+07	9.26669e+06	9.44274e+06	264752	300880	208538	210911	1.70482e+06	3.51534e+06	3.45154e+06	1.78289e+06	572900	801290	462893	349973	9.73004e+06	9.48917e+06	4.12211e+06	-	Lateral-root	-	-	-	-
594	Zmhp004065	345.1	330.07	344.09	C18H16O7	[M+H]+	7,8-Dihydroxy-5,6,4'-trimethoxyflavone	Flavonoids	Flavones	-	3	35533.4	29702.3	29168.2	15235.4	53873.6	97453.8	62948	54663.1	68459.4	83715.1	108363	104161	21907.1	41258	31055	18556.8	22698.6	26422	50875.8	33267.3	503816	409750	894821	464667	104035	135751	108044	-	Leaf	-	-	-	-
595	MWSslk130	255.07	129.03	254.058	C15H10O4	[M+H]+	7,8-Dihydroxyflavone	Flavonoids	Flavones	38183-03-8	2	127128	152912	128724	147131	479570	457156	505798	379862	103288	124969	88384.1	114829	30434.2	64902.2	25831.6	44321.6	123184	149177	174345	92755.1	40582.1	49527.5	38679.8	47494.2	192858	213429	216306	-	Lateral-root	-	-	-	-
596	Zbjp004462	385.16	177.05	384.157	C22H24O6	[M+H]+	7-(3,4-dimethoxyphenyl)-1-(4-hydroxy-3-methoxyphenyl)hept-1-ene-3,5-dione(keto)	Phenolic acids	Phenolic acids	-	2	1.79027e+06	2.21241e+06	1.88732e+06	1.37653e+06	4.00503e+06	4.39825e+06	5.06264e+06	4.80686e+06	11629.7	35574	15183.8	13973.1	NA	NA	NA	NA	2.65758e+06	3.1662e+06	2.30176e+06	2.52532e+06	116333	252464	259628	215874	2.46679e+06	2.32498e+06	2.7009e+06	-	Lateral-root	-	-	-	-
597	Hagn003556	387.16	207.1	388.095	C23H16O6	[M-H]-	7-Benzyloxy-5-hydroxy-3',4'-methylenedioxyflavonoid	Flavonoids	Flavones	-	3	254840	338020	292229	247955	668427	640248	665439	684349	2.34558e+06	2.58807e+06	1.93963e+06	2.05801e+06	1.66855e+07	1.59985e+07	1.68018e+07	1.60349e+07	2.86645e+06	4.19862e+06	3.84721e+06	3.24956e+06	3.05464e+07	2.5932e+07	3.03654e+07	3.23086e+07	1.18057e+07	1.15407e+07	1.23025e+07	-	Leaf	-	-	-	-
598	Walp004391	309.1	147.04	308.09	C15H16O7	[M+H]+	7-C-Glucosylcoumarin	Lignans and Coumarins	Coumarins	-	3	39430.9	48519.8	30426.2	38839.9	23185.3	49436.2	43682.5	44092.4	9.98675e+06	9.88287e+06	9.62611e+06	8.27368e+06	9.744e+06	9.8654e+06	1.05466e+07	1.03053e+07	33404.2	182333	89239.8	88568.6	864337	651193	765534	1.30289e+06	2.54919e+06	2.07879e+06	2.71084e+06	-	Inflorescence	-	-	-	-
599	Wmkn002777	561.16	267.07	562.169	C27H30O13	[M-H]-	7-Hydroxy-3'-methoxy-isoflavone-7-primeveroside	Flavonoids	Isoflavones	-	2	217406	248534	298215	310412	1.0395e+06	911579	830215	720348	12699.2	15503.3	32931.2	26950.3	57109.1	102936	58624	40770.1	450450	496218	431881	663670	445427	1.60895e+06	624482	390268	368741	418312	434841	-	Lateral-root	-	-	-	-
600	Lacp006574	313.07	298.05	312.063	C17H12O6	[M+H]+	7-Hydroxy-4'3'-dimethylcoumestol	Lignans and Coumarins	Coumarins	-	2	144247	188474	124322	163907	2.03788e+06	2.2494e+06	2.24217e+06	1.55606e+06	1.38652e+07	1.43297e+07	1.20501e+07	2.3078e+06	1.74449e+07	1.20478e+07	1.68471e+07	1.74091e+07	193124	146018	156551	401861	5.31515e+06	6.10718e+06	5.24857e+06	5.4231e+06	6.55049e+06	4.48379e+06	4.00807e+06	-	Inflorescence	-	-	-	-
601	Hmqn002118	161.02	133.03	162.032	C9H6O3	[M-H]-	7-Hydroxycoumarin;Umbelliferone	Lignans and Coumarins	Coumarins	93-35-6	3	131372	194882	107717	95337.8	243999	335831	248970	256657	102598	46769	46761.7	56788.9	NA	NA	NA	NA	68516.8	50097.4	13338.9	97457.3	NA	NA	NA	NA	72581.6	79801.7	114232	-	Lateral-root	C09315	ko00999,ko01110	27.37	0.05
602	pme3968	166.07	149.05	165.065	C6H7N5O	[M+H]+	7-Methylguanine	Nucleotides and derivatives	Nucleotides and derivatives	578-76-7	3	NA	NA	NA	NA	73153.7	85891.7	79177.6	72914.7	97009.2	91288.6	102407	108788	57492	69513.1	70608.9	56507.8	NA	NA	NA	NA	35948.6	82544.4	27350	39881.1	56211.1	57236.6	47451.9	-	Fruit	C02242	-	-	-
603	pmp000391	439.25	383.15	438.241	C27H34O5	[M+H]+	7-Methyllicoricidin*	Flavonoids	Other Flavonoids	-	2	1.36288e+06	1.10475e+06	1.63958e+06	1.30106e+06	7.1623e+06	1.0383e+07	8.88796e+06	8.61333e+06	3.09511e+07	3.20803e+07	4.0374e+07	2.92129e+07	3.00958e+07	2.74505e+07	2.58802e+07	2.35539e+07	5.6499e+06	5.77511e+06	9.41975e+06	5.9524e+06	1.93304e+07	1.86741e+07	2.31839e+07	2.10068e+07	1.32451e+07	1.29346e+07	1.17913e+07	-	Fruit	-	-	-	-
604	Lmhn004960	441.08	289.07	442.09	C22H18O10	[M-H]-	7-O-Galloyltricetiflavan	Flavonoids	Flavanols	-	3	16361	14665.2	15667.4	13469.1	19888.3	25869.6	1.88157e+06	63883.6	56094.9	15507.5	29343.9	35257.8	45746.2	37929.7	23244.5	32799.4	39130.8	51794	53494.8	27695.9	20014.9	8574.42	55233.1	28530.2	75578.3	86308	91372	-	Lateral-root	-	-	-	-
605	Zmgp007182	297.08	267.06	296.068	C17H12O5	[M+H]+	7-O-methylpseudobaptigenin	Flavonoids	Flavones	-	2	3.8581e+06	3.60991e+06	6.39603e+06	7.43214e+06	5.58723e+07	5.41484e+07	5.26938e+07	3.39138e+07	9.94102e+06	1.39078e+07	9.3679e+06	1.13013e+07	NA	NA	NA	NA	1.22008e+07	7.33208e+06	2.35117e+07	6.85571e+06	147698	742787	577378	175815	2.63412e+07	2.47331e+07	2.40424e+07	-	Lateral-root	-	-	-	-
606	Lcrn000347	341.14	326.115	342.147	C20H22O5	[M-H]-	7-hydroxyaustrobailignan 5	Lignans and Coumarins	Lignans	-	3	NA	NA	NA	NA	NA	NA	NA	NA	5893.7	3921.06	9231.22	6220.11	11304	15498.8	6767.35	7368.66	NA	NA	NA	NA	111858	88479	164500	173119	36289.9	41057.5	40743.7	-	Leaf	-	-	-	-
607	Cmsn002067	491.19	315.12	492.2	C25H32O10	[M-H]-	7S,8R-threo-3',9,9'-trihydroxy-3-methoxy-4',7-epoxy-neolignan-4-O-rhamnoside	Lignans and Coumarins	Lignans	-	2	231401	156973	211550	204565	375272	609664	485178	444288	1.64107e+06	1.70929e+06	1.38202e+06	842520	172678	261294	200293	203746	758601	614775	944519	811589	296145	235681	281453	222159	399988	577835	673945	-	Fruit	-	-	-	-
608	Lmbn005287	311.22	249.22	312.23	C18H32O4	[M-H]-	7S,8S-DiHODE; (9Z,12Z)-(7S,8S)-Dihydroxyoctadeca-9,12-dienoic acid*	Lipids	Free fatty acids	143288-65-7	2	20713.3	38765.5	48342.9	36386.7	65663.3	69347.9	55578.5	42333.3	751923	664050	337943	486939	222244	211775	224203	194814	172794	137781	184005	139685	78736	61800.7	70675.8	89098.5	95972.6	96241.7	98099.9	-	Fruit	C07354	ko00591	-	-
609	Zmhn004851	299.122	271.089	300.136	C18H20O4	[M-H]-	8',9-Dihydroxyhonokiol	Lignans and Coumarins	Lignans	-	3	39542.9	75913.6	45954.5	48018.8	87783.9	91844.5	85280.9	54659.9	NA	NA	NA	NA	NA	NA	NA	NA	127603	96975.5	95952.5	59970.2	NA	NA	NA	NA	110890	99766.7	68247.6	-	Stem	-	-	-	-
610	Wcsn010524	265.22	265.22	266.225	C17H30O2	[M-H]-	8,11-Heptadecadienoic acid	Lipids	Free fatty acids	-	2	334852	356191	319884	326246	307407	666623	611055	986283	138928	125738	107212	141205	594455	663873	441893	679065	373671	201831	267267	267524	93478.3	184364	71664.4	86222.2	272649	291579	260601	-	Lateral-root	-	-	-	-
611	Wbtp004798	301.07	286.05	300.063	C16H12O6	[M+H]+	8,11-dimethoxy-2h-[1,3]dioxolo[4,5-b]xanthen-10-one	Flavonoids	Other Flavonoids	-	1	121153	142832	114339	175871	200224	201931	271392	230290	424908	565727	879018	509084	2.47113e+06	2.63489e+06	2.75302e+06	2.52943e+06	1.93626e+06	1.56078e+06	2.03581e+06	2.21499e+06	2.30171e+06	2.73448e+06	3.05444e+06	3.64899e+06	1.5003e+06	1.70584e+06	1.90002e+06	-	Leaf	-	-	-	-
612	Lmbp002672	330.17	192.11	329.163	C19H23NO4	[M+H]+	8,14-Dihydroflavinantine*	Alkaloids	Isoquinoline alkaloids	-	1	NA	NA	NA	NA	3.3105e+06	4.82461e+07	7.02691e+07	9.78946e+07	NA	NA	NA	NA	NA	NA	NA	NA	28671.5	30834.1	2782.72	48218.2	NA	NA	NA	NA	8.73081e+06	8.33042e+06	7.93002e+06	-	Lateral-root	-	-	-	-
613	mws0949	337.238	127.076	338.246	C20H34O4	[M-H]-	8,9-Dihydroxy-5Z,11Z,14Z-eicosatrienoic acid	Lipids	Free fatty acids	192461-96-4	3	117529	79859.7	70505	94642.6	164091	106538	119763	86460.8	NA	NA	NA	NA	NA	NA	NA	NA	NA	NA	NA	NA	NA	NA	NA	NA	53811.4	60312.7	62985	-	Lateral-root	C14773	ko00590,ko01100	-	-
614	Laqp011068	339.12	283.06	338.115	C20H18O5	[M+H]+	8-(1,1-Dimethylallyl)genistein	Flavonoids	Isoflavones	-	3	247902	229921	272743	246067	560183	728082	664902	687358	NA	NA	NA	NA	NA	NA	NA	NA	NA	NA	NA	NA	NA	NA	NA	NA	264095	299189	292818	-	Lateral-root	-	-	-	-
615	Sacn001940	375.13	195.07	376.137	C16H24O10	[M-H]-	8-Epiloganic acid	Terpenoids	Monoterpenoids	82509-41-9	3	127656	138283	106916	139633	96717.3	94047.6	105787	132893	NA	NA	NA	NA	NA	NA	NA	NA	307836	314974	267180	330289	33227.9	111225	109055	89575.9	100560	97704.2	113609	-	Stem	-	-	4.43	0.4
616	Lagp007098	323.13	267.07	322.12	C20H18O4	[M+H]+	8-Isopentenyl daidzein	Flavonoids	Isoflavones	-	1	2.73288e+07	1.54002e+07	2.65994e+07	3.32261e+07	5.49931e+07	6.86088e+07	5.72938e+07	5.46163e+07	1.1529e+06	1.21712e+06	968385	1.15541e+06	162307	186341	161230	141603	2.76919e+07	1.1037e+07	2.04478e+07	1.49796e+07	77035.3	97620.7	278846	102779	1.93679e+07	1.95882e+07	1.79767e+07	-	Lateral-root	-	-	-	-
617	Lagp004883	547.15	299.09	546.137	C26H26O13	[M+H]+	8-Methoxy malonyl ononin*	Flavonoids	Isoflavones	-	1	6.86901e+06	1.03384e+07	9.68518e+06	8.36456e+06	5.27303e+07	5.48895e+07	4.89457e+07	4.17503e+07	1.52945e+06	1.56937e+06	1.49804e+06	1.6115e+06	1.80952e+06	2.72777e+06	1.89618e+06	2.07191e+06	1.21105e+07	2.32966e+07	2.2738e+07	1.31034e+07	1.10227e+07	3.30326e+07	2.33486e+07	2.11788e+07	2.857e+07	2.86315e+07	1.64791e+07	-	Lateral-root	-	-	-	-
618	Lmpn006208	461.11	315.05	462.116	C22H22O11	[M-H]-	8-Methoxykaempferol-7-O-rhamnoside	Flavonoids	Flavonols	-	3	NA	NA	NA	NA	NA	NA	NA	NA	14658.4	13729.9	8810.13	20004.4	NA	NA	NA	NA	16373.5	19667.9	22005.5	15630.6	23119.8	8934.26	16800	13489.4	79749.7	92723.1	95652.7	-	Stem	-	-	-	-
619	Smnp001863	449.14	287.09	448.137	C22H24O10	[M+H]+	8-O-methyl-7-hydroxyaloin	Quinones	Anthraquinone	-	2	100125	39394.9	36376.1	33467.5	398560	1.01273e+06	871334	836274	37338.1	89381.1	182785	72744.9	497047	508037	471942	252461	102758	218520	111976	97175	1.41378e+07	1.09351e+07	3.06132e+06	1.67297e+06	5.49326e+06	5.96563e+06	5.48769e+06	-	Leaf	-	-	-	-
620	pmp000638	355.12	299.06	354.11	C20H18O6	[M+H]+	8-Prenylkaempferol*	Flavonoids	Flavonols	28610-31-3	2	206482	276576	164047	279172	1.4417e+06	1.42079e+06	1.76871e+06	1.49116e+06	678474	818940	824356	715717	108102	252522	87894.3	156676	509561	386343	335620	510595	4.14064e+06	2.36026e+06	911556	6.38734e+06	990985	1.09239e+06	942901	-	Leaf	-	-	38.04	0.39
621	Zapp011308	409.2	297.08	408.194	C25H28O5	[M+H]+	8-geranylnaringenin	Flavonoids	Flavanones	87893-18-3	1	1.76574e+07	1.76089e+07	1.91322e+07	1.92893e+07	3.97184e+07	4.66807e+07	3.94192e+07	4.1126e+07	272274	382968	361222	292329	48257.6	58172.4	50660.3	59830.1	9.67829e+06	3.18789e+06	5.75685e+06	6.66881e+06	163900	283139	246487	218086	1.14624e+07	1.18357e+07	1.21416e+07	-	Lateral-root	-	-	-	-
622	Wcjp002598	146.06	91.05	145.053	C9H7NO	[M+H]+	8-hydroxyquinoline	Alkaloids	Quinoline alkaloids	148-24-3	1	6.5809e+06	8.08856e+06	9.13172e+06	7.28254e+06	1.07791e+07	9.97833e+06	9.00301e+06	7.26597e+06	807022	976487	630611	831883	5.54452e+06	9.05593e+06	5.28468e+06	7.38655e+06	4.10851e+06	3.79799e+06	2.70395e+06	2.55436e+06	1.53435e+06	2.64591e+06	1.79126e+06	1.25177e+06	5.63022e+06	5.25123e+06	5.16249e+06	-	Lateral-root	C19434	-	-	-
623	MWS20021	321.245	157.088	322.251	C20H34O3	[M-H]-	8S-HETrE; 8S-Hydroxy-9E,11Z,14Z-Eicosatrienoic Acid	Lipids	Free fatty acids	889573-69-7	3	19819.7	16792.2	16677.1	17166.9	866382	691559	740920	454913	NA	NA	NA	NA	NA	NA	NA	NA	21624.4	25015.8	17145.2	25221.5	12034.2	7859.33	8362.72	14959.1	410819	389378	415280	-	Lateral-root	-	-	-	-
624	Lmbn005662	295.23	171.1	296.235	C18H32O3	[M-H]-	9(10)-EpOME;(9R,10S)-(12Z)-9,10-Epoxyoctadecenoic acid	Lipids	Free fatty acids	16833-56-0	1	39504	40068.4	47306	38349.6	159037	332391	325572	338822	239079	341532	596760	305299	1.54396e+06	782315	392103	1.97605e+06	35973.8	30270.5	33561.2	36100.4	49756.3	35579.1	31412.2	49641.4	265471	259883	276948	-	Inflorescence	C14825	ko00591,ko01100	-	-
625	Hmqn003054	329.23	311.22	330.241	C18H34O5	[M-H]-	9,10,11-Trihydroxy-12-octadecenoic acid	Lipids	Free fatty acids	61911-67-9	1	144784	107721	109821	115374	200742	221997	228045	186056	53863.6	36002.3	73410.7	22963	437627	212986	148085	568771	49047.2	53009.2	36804.8	33563.5	51854.6	28212.4	42843.4	134838	132660	134752	141226	-	Inflorescence	-	-	-	-
626	pmn001694	329.23	229.15	330.241	C18H34O5	[M-H]-	9,10,13-Trihydroxy-11-Octadecenoic Acid	Lipids	Free fatty acids	29907-57-1	3	1.82241e+06	1.19471e+06	1.17986e+06	1.35706e+06	1.70518e+06	2.10715e+06	2.28126e+06	2.02994e+06	268292	238155	1.06807e+06	261811	5.44029e+06	2.61532e+06	1.57873e+06	7.16352e+06	392883	445648	391113	430748	303933	116347	208750	289489	1.28896e+06	1.30733e+06	1.37715e+06	-	Inflorescence	C14835	ko00591	-	-
627	Lmbn004240	329.23	199.13	330.241	C18H34O5	[M-H]-	9,10-Dihydroxy-12,13-epoxyoctadecanoic acid	Lipids	Free fatty acids	-	2	907700	739322	640558	659395	372343	434315	382565	415647	165640	149338	201877	143488	72127.2	31848.7	38660.2	85296.1	115185	191186	152353	165926	NA	NA	NA	NA	255239	258272	263913	-	Main-root	C14837	ko00591	-	-
628	Lmbn003970	329.23	211.14	330.241	C18H34O5	[M-H]-	9,12,13-TriHOME; 9(S),12(S),13(S)-Trihydroxy-10(E)-octadecenoic acid	Lipids	Free fatty acids	97134-11-7	1	2.56699e+06	1.75906e+06	1.78416e+06	1.99615e+06	2.5475e+06	3.26385e+06	3.53712e+06	2.93036e+06	348071	334373	1.70843e+06	357735	7.84211e+06	3.78943e+06	2.3106e+06	1.03947e+07	570951	657250	547765	576344	439036	139712	307069	430008	1.89821e+06	1.94262e+06	2.07469e+06	-	Inflorescence	C14833	ko00591	-	-
629	pmn001691	327.22	291.2	328.225	C18H32O5	[M-H]-	9,12,13-Trihydroxy-10,15-octadecadienoic acid	Lipids	Free fatty acids	-	1	78357	44358.5	55771.8	54367.4	91400.7	101023	117522	128337	36489.7	19966.7	119034	126203	852995	446211	318428	1.21381e+06	35469.6	31341.3	22870.4	32319.3	95746.1	32867.8	59304.8	87403.1	153413	143351	138915	-	Inflorescence	-	-	-	-
630	pmb1574	277.22	93.07	276.209	C18H28O2	[M+H]+	9,12-Octadecadien-6-Ynoic Acid	Lipids	Free fatty acids	61481-29-6	3	171215	145446	139093	115011	1.27243e+06	1.30454e+06	702747	495987	46193.1	44157.1	55466.6	72301.4	1.00272e+06	618486	364194	1.35905e+06	80611.2	67105.2	57981	57980.7	90558	59755.3	62865	61330.6	361099	388508	363846	-	Lateral-root	-	-	-	-
631	Zasn010433	307.26	307.26	308.272	C20H36O2	[M-H]-	9,12-Octadecadienoic acid,ethyl ester	Others	Others	6114-21-2	3	305613	265572	247402	273930	547697	462106	552282	361558	497093	444421	392974	497695	1.68674e+06	1.50152e+06	881679	1.55897e+06	216181	209269	233791	250685	292670	294035	291819	374435	615999	565003	575439	-	Inflorescence	-	-	-	-
632	MW0168670	335.22	253.22	276.209	C18H28O2	[M+CH3COO]-	9,12-Octadecadiynoic Acid	Lipids	Free fatty acids	2012-14-8	3	3.17563e+06	3.28124e+06	2.74911e+06	3.76987e+06	8.39756e+06	7.69299e+06	8.22511e+06	6.84166e+06	1.5629e+06	1.66134e+06	1.3312e+06	1.90522e+06	3.41012e+06	2.59699e+06	2.32622e+06	3.31585e+06	1.63574e+06	1.54676e+06	1.65888e+06	1.60643e+06	1.57187e+06	1.51437e+06	1.68288e+06	1.98651e+06	7.59563e+06	7.13272e+06	7.32192e+06	-	Lateral-root	-	-	-	-
633	Lmyn007883	287.22	287.22	288.23	C16H32O4	[M-H]-	9,16-Dihydroxypalmitic acid	Lipids	Free fatty acids	38076-49-2	3	47658.9	144478	99423.6	150514	349483	60133.9	337248	94615.2	3.58191e+06	3.18961e+06	2.58822e+06	2.9662e+06	2.23213e+07	1.90089e+07	2.29204e+07	1.82324e+07	238808	189668	251985	175284	540687	291481	325801	1.51943e+06	5.69336e+06	5.47479e+06	5.80085e+06	-	Inflorescence	-	-	-	-
634	mws1060	267.07	135.03	268.081	C10H12N4O5	[M-H]-	9-(Arabinosyl)hypoxanthine	Nucleotides and derivatives	Nucleotides and derivatives	7013-16-3	2	42060.8	53236.8	39360.8	43845.3	1.55404e+06	1.83227e+06	1.55708e+06	1.44379e+06	75698.2	44373.6	84101	169636	1.51011e+06	2.49654e+06	1.40219e+06	2.3385e+06	105298	137707	148231	98877.8	264558	155727	303787	190740	626110	657716	638481	-	Inflorescence	-	-	-	-
635	Wcjp001256	268.1	136.06	267.097	C10H13N5O4	[M+H]+	9-Alpha-Ribofuranosyladenine*	Nucleotides and derivatives	Nucleotides and derivatives	-	1	691841	686995	550618	610605	2.62318e+06	2.62199e+06	2.05816e+06	1.49307e+06	46076.5	53518.9	137943	90914.8	3.82791e+06	3.99585e+06	3.26668e+06	4.22516e+06	614451	818610	764753	607367	525289	1.37536e+06	521695	840226	2.14752e+06	2.16338e+06	2.23844e+06	-	Inflorescence	-	-	-	-
636	Zmsp001773	268.11	136.07	267.097	C10H13N5O4	[M+H]+	9-Arabinosyladenine*	Nucleotides and derivatives	Nucleotides and derivatives	-	1	703974	827955	598189	728110	2.85271e+06	2.81814e+06	2.24905e+06	1.62227e+06	60351.4	57007.9	129326	106984	4.30237e+06	4.39333e+06	3.56157e+06	4.87572e+06	641735	900701	900500	667309	589341	1.39085e+06	622742	877032	2.33527e+06	2.34865e+06	2.60229e+06	-	Inflorescence	-	-	-	-
637	pmb2791	309.21	209.05	310.214	C18H30O4	[M-H]-	9-Hydroperoxy-10E,12,15Z-octadecatrienoic acid	Lipids	Free fatty acids	111004-08-1	3	58246.7	54440.4	68136.4	48100.8	190830	207628	248675	192491	63465.6	72563.9	77512.9	61441.2	2.0901e+06	933578	603607	2.77413e+06	57504.5	54186.7	54577.1	53115.6	109454	89443.8	110587	112034	281796	292756	310556	-	Inflorescence	C16321	ko00592,ko01110	-	-
638	MWS80006	311.22	293.21	312.23	C18H32O4	[M-H]-	9-Hydroperoxy-9Z,11E-Octadecadienoic Acid	Lipids	Free fatty acids	-	1	12571.1	22163.5	26909.2	19343.1	36348.1	35671.6	34392.6	24040	338233	303611	169849	238966	137093	112356	101665	122415	84349.9	68841.4	83156.2	64749.1	37875.4	39035.1	34753.7	42470.4	50234.6	52972.7	59999.3	-	Fruit	-	-	-	-
639	pmb2786	293.21	235.17	294.219	C18H30O3	[M-H]-	9-Hydroxy-10,12,15-octadecatrienoic acid*	Lipids	Free fatty acids	89886-42-0	1	46732	32966	36414.9	45574.8	65182.5	58491.5	67573.5	54246.6	20456.2	13245.4	19198.7	14967.1	812816	522970	286603	942999	26659.9	28027.9	33267.2	30593.1	17417.9	23001.7	22022.7	19294.3	91212.3	99027.8	88720.4	-	Inflorescence	C16326	ko00592	37.92	0.17
640	Zmyn004449	309.21	171.1	310.214	C18H30O4	[M-H]-	9-Hydroxy-12-oxo-10(E),15(Z)-octadecadienoic acid	Lipids	Free fatty acids	-	2	113552	105257	89680.3	79572.7	245031	218106	256120	185978	63490.9	51635.4	44828.6	68847.9	985896	699981	366264	1.45068e+06	95878.1	100195	90619.5	85074.7	89894.7	110174	74754.7	126396	207216	200887	207467	-	Inflorescence	C21923	ko00592,ko01110	-	-
641	pmn001689	311.22	223.17	312.23	C18H32O4	[M-H]-	9-Hydroxy-12-oxo-15(Z)-octadecenoic acid*	Lipids	Free fatty acids	-	3	145425	116602	117093	106435	94798.6	98888.7	99224.1	122587	31508.8	16984.8	22713.2	24405	93595	61441.4	48829.2	111086	40968.2	88588.5	44916.8	52380.7	NA	NA	NA	NA	49673.9	45983.9	32859.1	-	Main-root	C21924	ko00592,ko01110	-	-
642	Rfmb087	311.22	293.21	312.23	C18H32O4	[M-H]-	9-Hydroxy-13-oxo-10-octadecenoic Acid	Lipids	Free fatty acids	-	3	76670.6	49498.9	41751.7	37194.2	125873	133416	152943	116047	NA	NA	NA	NA	553379	360723	216054	874750	28239	24527.5	32194.5	23446.6	31828	21924	27730.5	30144.9	77649.7	76668.8	109690	-	Inflorescence	-	-	-	-
643	WaYn010298	291.2	165.13	292.204	C18H28O3	[M-H]-	9-Hydroxyoctadeca-6,10,12,15-Tetraenoic Acid	Lipids	Free fatty acids	326492-79-9	3	20048.2	7929.1	43072.4	18458	70413.2	63581.5	86919.4	56359.6	NA	NA	NA	NA	806178	530196	953223	770263	31051.9	72175.3	53847	42463.8	103869	51440.6	76842.6	80106.2	69329.9	74787.9	72564	-	Inflorescence	-	-	-	-
644	Wcdp007645	295.23	151.11	294.219	C18H30O3	[M+H]+	9-Oxo-10,12-Octadecadienoic Acid	Lipids	Free fatty acids	54665-32-6	1	596716	524501	527684	486631	707141	1.19335e+06	1.33073e+06	1.05486e+06	226449	317993	330739	261761	2.74108e+06	1.55591e+06	1.05997e+06	3.81073e+06	126591	181481	130057	159982	87475.2	52274.8	26750	88344	642724	667090	635422	-	Inflorescence	-	-	-	-
645	pmb2787	293.21	275.2	294.219	C18H30O3	[M-H]-	9-Oxo-10E,12Z-octadecadienoic acid*	Lipids	Free fatty acids	54232-59-6	2	108033	83986	90925.6	96059.8	175388	173632	190022	166309	68410.5	53888.3	81164.5	82885.1	1.45963e+06	850626	509018	1.64306e+06	43132	37075.2	46543	42773.7	36285.9	36780.7	33671.7	44774	173769	161492	178436	-	Inflorescence	C14766	ko00591	-	-
646	Lmbn003524	171.1	99.08	172.11	C9H16O3	[M-H]-	9-Oxononanoic acid	Organic acids	Organic acids	2553-17-5	3	47684.4	31466.4	15521.4	27121.3	NA	NA	NA	NA	45234	64880.6	39733.5	45746.9	122043	57809	35767.2	68060.5	NA	NA	NA	NA	NA	NA	NA	NA	23028.6	63810.3	56666.5	-	Inflorescence	C16322	ko00592,ko01110	19.6	0.03
647	Zmjn004133	311.22	293.21	312.23	C18H32O4	[M-H]-	9S-Hydroperoxy-10E,12Z-octadecadienoic acid	Lipids	Free fatty acids	5502-91-0	3	386918	458134	512588	401389	2.03353e+06	2.01657e+06	2.19311e+06	1.79506e+06	81643.3	193102	234583	94997.7	2.2173e+06	1.07123e+06	1.66324e+06	3.72669e+06	238695	230020	204068	193330	378997	224349	254727	315151	1.33008e+06	1.32682e+06	1.35423e+06	-	Inflorescence	C14827	ko00591,ko01100	-	-
648	Rfmb091	295.23	195.14	296.235	C18H32O3	[M-H]-	9S-Hydroxy-10E,12Z-octadecadienoic acid*	Lipids	Free fatty acids	15514-85-9	1	526279	425683	476832	441567	1.68746e+06	1.8386e+06	1.88033e+06	1.45472e+06	676635	775596	929002	804734	8.52611e+06	6.10214e+06	4.72869e+06	1.24008e+07	302874	231442	257096	262646	177128	167637	175665	193112	1.25294e+06	1.24201e+06	1.31776e+06	-	Inflorescence	C14767	ko00591	-	-
649	pmp000628	261.16	243.15	260.152	C15H20N2O2	[M+H]+	9α-Hydroxysophoramine	Alkaloids	Quinorisidine alkaloids	-	2	1.91413e+06	2.77419e+06	2.32717e+06	2.46974e+06	3.38457e+06	1.62172e+06	3.04097e+06	1.46524e+06	2.02862e+06	2.08492e+06	1.81619e+06	1.65287e+06	2.51117e+07	2.26843e+07	1.59125e+07	2.74982e+07	719163	731105	1.82205e+06	900181	2.75529e+06	2.09338e+06	2.40279e+06	2.64468e+06	4.2221e+06	4.56247e+06	4.37166e+06	-	Inflorescence	-	-	-	-
650	Smjp001258	219.11	132.08	218.106	C12H14N2O2	[M+H]+	Abrine	Alkaloids	Plumerane	526-31-8	3	2.8575e+06	2.86021e+06	2.7255e+06	2.90722e+06	5.55314e+06	6.2969e+06	6.36959e+06	7.66403e+06	7.22438e+06	7.19009e+06	7.44838e+06	7.73764e+06	1.10923e+06	1.60597e+06	1.36165e+06	1.27852e+06	6.5063e+06	7.00568e+06	5.56898e+06	5.97246e+06	8.84507e+06	2.09156e+06	3.30904e+06	5.81511e+06	4.71451e+06	4.61492e+06	4.24288e+06	-	Fruit	C02983	-	70.83	0.09
651	Laxp010715	441.37	221.19	440.365	C30H48O2	[M+H]+	Abrisapogenol F	Terpenoids	Triterpene Saponin	121994-08-9	1	7470.46	17401.9	11650.3	20351.5	218373	234609	224439	126512	802633	770236	805294	934333	21309.6	5635.5	8937.32	19221.2	9588.8	4580.36	5150.05	8435.84	NA	NA	NA	NA	235128	234229	225264	-	Fruit	-	-	16.37	0.76
652	Laxp006965	943.53	441.37	942.519	C48H78O18	[M+H]+	Abrisaponin Ca	Terpenoids	Triterpene Saponin	-	1	156506	26214.9	165310	229436	1.54472e+06	1.6567e+06	1.29134e+06	1.25893e+06	23094	169823	346374	458029	2.55926e+06	2.1922e+06	2.55004e+06	1.51412e+06	1.12521e+06	994220	1.07455e+06	875713	1.09103e+06	1.67162e+06	813893	1.1201e+06	856558	1.24717e+06	1.56429e+06	-	Inflorescence	-	-	-	-
653	Laxp004783	477.14	315.09	476.132	C23H24O11	[M+H]+	Abrusin	Flavonoids	Flavones	120727-02-8	2	1.16995e+07	1.91126e+07	1.7036e+07	1.40795e+07	1.63234e+07	1.57074e+07	1.4202e+07	2.43223e+07	6.51804e+06	7.75129e+06	9.3673e+06	8.26408e+06	7.20911e+06	9.58104e+06	6.60969e+06	6.54827e+06	4.63618e+07	1.34894e+08	1.24421e+08	3.25006e+07	1.05254e+07	1.95095e+07	3.00057e+07	1.97715e+07	1.8773e+07	2.29353e+07	2.09391e+07	-	Stem	-	-	3.56	0.78
654	Lmtn004049	263.13	204.12	264.136	C15H20O4	[M-H]-	Abscisic acid	Organic acids	Organic acids	21293-29-8	3	26428.1	33433.8	21184.6	32973.8	22429	17441	19488	21004.9	207927	207776	234910	176698	40857.4	64417.6	45476.8	58947	79949.5	56427.8	58882.9	71102.1	61204.4	30867.8	62320.9	67105	57644	46617.9	51169.5	-	Fruit	C06082	ko00906,ko01100,ko01110,ko04075	63.67	0.13
655	Wagp004803	427.2	247.13	426.189	C21H30O9	[M+H]+	Abscisic acid D-glucopyranosyl ester	Others	Others	-	3	49738.5	105896	126496	106650	258848	276737	162583	158881	217344	77516	238249	308149	NA	NA	NA	NA	37887.1	17134.8	20850.1	44092.1	NA	NA	NA	NA	47513.5	56472.4	61230.1	-	Lateral-root	-	-	-	-
656	MW0144217	309.11	146.08	310.116	C14H18N2O6	[M-H]-	Abu-Val-OH	Amino acids and derivatives	Amino acids and derivatives	-	3	14741.6	20045.6	28287.9	31245	48916	33264.4	31458.7	31467.2	22832.1	43193.2	31374	27477.8	25419.9	22832.1	23451.4	26201.7	33628.2	33598	25357.9	23574.5	43186.7	48565.6	26049.8	21968.6	124287	113529	103344	-	Lateral-root	-	-	-	-
657	mws0051	285.08	242.05	284.068	C16H12O5	[M+H]+	Acacetin*	Flavonoids	Flavones	480-44-4	3	277715	265876	354974	247990	1.93024e+06	2.40161e+06	2.06735e+06	1.7535e+06	668737	971642	1.00027e+06	800830	310184	327964	1.12403e+06	963961	286673	312420	802066	724018	5.50402e+06	3.60277e+06	6.00076e+06	3.52228e+06	1.55003e+06	1.56052e+06	1.58884e+06	-	Leaf	C01470	ko00944	34.97	0.24
658	Zbsp008132	489.14	285.08	488.132	C24H24O11	[M+H]+	Acacetin-7-O-(6''-O-acetyl)glucoside*	Flavonoids	Flavones	-	2	124066	243122	175209	176412	1.17214e+06	993206	1.36052e+06	970797	75887.2	94309.3	96394	99552.2	141118	237730	128147	158478	313082	447117	364926	386062	2.97534e+06	2.23497e+06	4.36436e+06	2.96938e+06	829333	1.05603e+06	985628	-	Leaf	-	-	-	-
659	Labp006185	533.13	285.08	532.122	C25H24O13	[M+H]+	Acacetin-7-O-(6''-malonyl)glucoside	Flavonoids	Flavones	-	1	1.70463e+06	2.58358e+06	1.92799e+06	1.80616e+06	1.671e+07	1.68027e+07	1.58656e+07	1.24705e+07	1.69608e+06	1.84414e+06	987946	1.20148e+06	25311.6	17209.1	24706.2	20889	1.36072e+06	3.27884e+06	3.56999e+06	2.1004e+06	391744	1.04638e+06	956842	690000	5.06951e+06	3.84512e+06	4.94395e+06	-	Lateral-root	-	-	-	-
660	pmp000573	447.13	285.08	446.121	C22H22O10	[M+H]+	Acacetin-7-O-galactoside*	Flavonoids	Flavones	-	2	1.64019e+06	2.50898e+06	1.97339e+06	2.01273e+06	4.7048e+06	4.76299e+06	5.85352e+06	3.81351e+06	507115	419667	404492	378177	1.45847e+06	1.82348e+06	1.45915e+06	1.6683e+06	5.77963e+06	5.12685e+06	4.93458e+06	6.02448e+06	9.57022e+06	8.75024e+06	1.16165e+07	8.05309e+06	4.85201e+06	4.77595e+06	5.26389e+06	-	Leaf	-	-	-	-
661	pmp000577	461.12	285.08	460.116	C26H20O8	[M+H]+	Acacetin-7-O-glucuronide	Flavonoids	Flavones	-	3	NA	NA	NA	NA	102089	103479	58392.4	83710.2	352682	461574	196346	219581	30560.2	33099.4	40745.7	30328.4	NA	NA	NA	NA	NA	NA	NA	NA	110354	50772.5	85886.3	-	Fruit	-	-	-	-
662	Zmjp005293	593.19	285.08	592.179	C28H32O14	[M+H]+	Acacetin-7-O-neohesperidoside*	Flavonoids	Flavonols	20633-93-6	3	222859	1.21962e+06	392513	366259	1.01366e+06	1.04121e+06	865252	814364	7.40791e+06	8.4125e+06	7.58448e+06	8.81814e+06	229825	250229	126886	112471	217346	371983	358618	326352	490292	366776	217170	152071	1.37914e+06	1.28362e+06	1.43955e+06	-	Fruit	-	-	35.65	0.74
663	pmp001288	593.19	285.08	592.179	C28H32O14	[M+H]+	Acacetin-7-O-rutinoside (Linarin)*	Flavonoids	Flavones	480-36-4	3	170232	995763	264363	351613	942364	966172	786135	745968	7.0351e+06	6.57799e+06	7.04003e+06	8.15219e+06	51669.9	93412.7	63161.9	38284.9	235481	313338	337749	227103	443485	58313.3	437972	343716	1.24292e+06	1.29832e+06	1.20182e+06	-	Fruit	-	-	39.84	0.71
664	Zacp004312	755.24	285.08	754.232	C34H42O19	[M+H]+	Acacetin-7-O-β-D-glucopyranoside-(1→2)[a-L-rhamnopyranosyl-(1→6)]-β-D-glucopyranoside	Flavonoids	Flavones	-	3	NA	NA	NA	NA	NA	NA	NA	NA	4.40416e+06	9.25352e+06	4.13838e+06	4.20497e+06	39331.3	170021	61987	77178.6	77726.3	102967	210632	105906	20805.1	47327.6	48532.1	50946.2	835751	665142	529081	-	Fruit	-	-	-	-
665	Zbxp008186	619.13	285.08	618.121	C28H26O16	[M+H]+	Acacetin-7-di-O-Malonyl-O-galactoside	Flavonoids	Flavones	-	1	25534.3	71781.2	30999.1	44706.1	1.24138e+06	1.3969e+06	1.6262e+06	1.23649e+06	NA	NA	NA	NA	46094.4	62819.6	114328	95125.1	55883.3	71603.4	81620.7	31501.9	178871	291936	626886	356773	392344	463946	458178	-	Lateral-root	-	-	-	-
666	Zbxp006600	579.17	285.08	578.163	C27H30O14	[M+H]+	Acacetin-O-galactoside-xyloside	Flavonoids	Flavones	-	1	1.17679e+07	1.54563e+07	1.02136e+07	1.15098e+07	1.23038e+07	1.11857e+07	1.22293e+07	2.48984e+07	709321	913583	1.43715e+06	1.01475e+06	9.46096e+06	1.6981e+07	1.17549e+07	1.15104e+07	4.06053e+07	2.8191e+07	2.40093e+07	4.61651e+07	6.00238e+07	5.33957e+07	8.71609e+07	5.65945e+07	2.74445e+07	2.91589e+07	3.30401e+07	-	Leaf	-	-	-	-
667	Qaxn004283	741.26	417.15	742.268	C34H46O18	[M-H]-	Acanthoside D	Lignans and Coumarins	Lignans	66791-77-3	3	187696	225325	230481	394053	300157	248206	291725	455871	NA	NA	NA	NA	NA	NA	NA	NA	460455	417717	382864	464552	61736.5	83916.2	105924	98093.9	143981	205484	169983	-	Stem	-	-	5.19	0.29
668	Lmxn007456	359.08	329.03	360.084	C18H16O8	[M-H]-	Acerosin	Flavonoids	Flavones	15835-74-2	3	NA	NA	NA	NA	NA	NA	NA	NA	NA	NA	NA	NA	45413	1173.71	1896.77	51705.5	14799.6	21587.8	26936.8	14285.6	233163	327785	510206	286805	64037.2	64779.2	75641.8	-	Leaf	C09982	-	-	-
669	Lazp005201	489.14	285.08	488.132	C24H24O11	[M+H]+	Acetyl Sissotrin*	Flavonoids	Isoflavones	-	2	166699	330661	217993	193956	1.79182e+06	1.5765e+06	1.49723e+06	1.51989e+06	153431	119061	149119	113990	113214	190658	115645	161327	466158	480571	420958	440398	3.10349e+06	3.30283e+06	4.63102e+06	2.88732e+06	1.23862e+06	1.26585e+06	1.24022e+06	-	Leaf	-	-	-	-
670	MWSHC2054	136.06	119.04	135.054	C5H5N5	[M+H]+	Adenine	Nucleotides and derivatives	Nucleotides and derivatives	73-24-5	3	4.04666e+06	2.88242e+06	3.53822e+06	3.37497e+06	6.65743e+07	7.87371e+07	6.08441e+07	4.29378e+07	1.82596e+06	1.65697e+06	2.5448e+06	1.99098e+06	3.75566e+06	2.74974e+06	2.28432e+06	3.31846e+06	813295	604052	541176	629833	1.43612e+06	1.45156e+06	1.6796e+06	1.15284e+06	6.77872e+06	6.72635e+06	6.51171e+06	-	Lateral-root	C00147	ko00230,ko00908,ko01100,ko01110,ko01232	62.81	0.03
671	Zmjn001030	346.06	211	347.063	C10H14N5O7P	[M-H]-	Adenosine 2'-Phosphate	Nucleotides and derivatives	Nucleotides and derivatives	130-49-4	3	787054	845995	891460	905010	4.74042e+06	5.01868e+06	3.94101e+06	3.28198e+06	102152	86136.8	103859	124588	3.37425e+07	3.22039e+07	3.364e+07	3.20993e+07	750783	779693	586753	476727	1.75592e+06	488475	849100	5.08551e+06	6.72415e+06	6.91762e+06	7.1093e+06	-	Inflorescence	C00946	-	-	-
672	pme2117	426.02	158.93	427.029	C10H15N5O10P2	[M-H]-	Adenosine 5'-diphosphate	Nucleotides and derivatives	Nucleotides and derivatives	58-64-0	3	123030	119189	105040	76231.8	171781	233932	253361	308231	458576	405885	335405	358779	185128	366201	294432	159084	134658	83427.6	121152	79970.5	73290.1	151220	152831	125313	403209	346714	390873	-	Fruit	C00008	ko00190,ko00195,ko00230,ko00908,ko01100,ko01110,ko01232,ko01240	-	-
673	pmb0981	348.07	136.06	347.063	C10H14N5O7P	[M+H]+	Adenosine 5'-monophosphate	Nucleotides and derivatives	Nucleotides and derivatives	61-19-8	3	2.00751e+06	1.8284e+06	2.37879e+06	1.89957e+06	4.00916e+06	3.72646e+06	4.92068e+06	6.32623e+06	3.33934e+06	3.6906e+06	3.6431e+06	3.47829e+06	3.05535e+06	3.35433e+06	3.67531e+06	3.24353e+06	1.71326e+06	1.33904e+06	1.49728e+06	1.14851e+06	491462	443364	469995	642832	2.64719e+06	2.52717e+06	2.99741e+06	-	Lateral-root	C00020	ko00230,ko00908,ko01100,ko01110,ko01232,ko01240	-	-
674	pme0230	268.1	136.06	267.097	C10H13N5O4	[M+H]+	Adenosine*	Nucleotides and derivatives	Nucleotides and derivatives	58-61-7	1	688461	779411	558035	634649	2.69062e+06	2.71989e+06	2.01471e+06	1.48587e+06	54079.8	47702.8	107757	95229.8	3.91409e+06	3.98981e+06	3.35496e+06	4.19399e+06	614872	812862	748031	574197	505625	1.2125e+06	556662	778870	2.17244e+06	2.00003e+06	2.38019e+06	-	Inflorescence	C00212	ko00230,ko01100,ko01232,ko02010	18.32	0.18
675	mws0208	145.051	101.061	146.058	C6H10O4	[M-H]-	Adipic Acid*	Organic acids	Organic acids	124-04-9	3	167831	195356	155101	166356	496813	621886	617889	410158	789495	919390	729648	812316	1.01325e+06	1.2506e+06	1.26176e+06	1.35034e+06	256547	223877	217862	211754	393386	242048	368737	693934	544653	574425	590222	-	Inflorescence	C06104	ko01100	-	-
676	Lmdp005525	299.09	284.07	298.084	C17H14O5	[M+H]+	Afrormosin (6,4'-Dimethoxy-7-Hydroxyisoflavone)*	Flavonoids	Isoflavones	550-79-8	1	1.03699e+06	1.85847e+06	2.84845e+06	1.51627e+06	1.10045e+07	1.27816e+07	1.03445e+07	8.72879e+06	2.23047e+07	2.64187e+07	3.69836e+07	2.2265e+07	1.55094e+07	2.06423e+07	1.88965e+07	1.64795e+07	9.14088e+06	2.10276e+07	1.85685e+07	7.79582e+06	1.43513e+07	2.28318e+07	1.59953e+07	2.0718e+07	1.42361e+07	1.42658e+07	1.42251e+07	-	Fruit	C10199	-	23.54	0.27
677	Lamp006191	547.14	299.09	546.137	C26H26O13	[M+H]+	Afrormosin 7-O-(6''-Malonylglucoside)*	Flavonoids	Isoflavones	-	1	7.15328e+06	1.19456e+07	1.00621e+07	8.83973e+06	6.39314e+07	6.87338e+07	6.28199e+07	4.98653e+07	8.20904e+06	5.40541e+06	9.60072e+06	6.50819e+06	1.93861e+06	2.61575e+06	1.66489e+06	1.88302e+06	1.41286e+07	2.75858e+07	2.51101e+07	1.50295e+07	1.11933e+07	3.00781e+07	2.17817e+07	1.99609e+07	1.65228e+07	1.83935e+07	1.79998e+07	-	Lateral-root	-	-	-	-
678	Zbbp006535	547.14	299.09	546.137	C26H26O13	[M+H]+	Afrormosin-7-O-(6''-malonyl)glucoside*	Flavonoids	Isoflavones	-	1	842560	1.31109e+06	1.44568e+06	1.38454e+06	4.11661e+06	4.116e+06	3.59145e+06	3.98091e+06	937131	858187	1.26487e+06	904171	760222	1.09353e+06	800795	970379	5.52237e+06	1.31969e+07	1.17352e+07	6.59613e+06	7.927e+06	1.40694e+07	1.09502e+07	9.49309e+06	5.95773e+06	5.75642e+06	5.80757e+06	-	Leaf	-	-	-	-
679	Lajp005546	593.19	299.09	592.179	C28H32O14	[M+H]+	Afrormosin-glucosyl xyloside	Flavonoids	Isoflavones	-	1	643503	1.16152e+06	885420	660848	172180	110563	156584	324671	61650.8	44492.9	120733	49854.7	736927	1.06524e+06	1.16322e+06	776484	2.63874e+06	4.49438e+06	4.23086e+06	4.20011e+06	1.57475e+06	1.38208e+06	2.649e+06	2.36122e+06	1.42024e+06	1.4067e+06	1.55181e+06	-	Stem	-	-	-	-
680	pmb0501	131.13	114.1	130.122	C5H14N4	[M+H]+	Agmatine	Alkaloids	Alkaloids	306-60-5	3	579663	636298	570287	667287	1.03468e+06	1.43259e+06	1.23161e+06	799348	688445	721595	700155	762847	663695	682372	678828	669662	559113	889018	908940	891682	1.18864e+06	942313	1.24604e+06	893091	803875	821584	796432	-	Lateral-root	C00179	ko00330,ko00999,ko01100,ko01110	-	-
681	Hmcp001824	213.07	167.06	212.059	C12H8N2O2	[M+H]+	Ailanindole	Alkaloids	Plumerane	159903-51-2	2	NA	NA	NA	NA	1.64861e+07	9.63234e+06	1.76662e+07	8.00663e+06	197708	138940	113139	224561	NA	NA	NA	NA	NA	NA	NA	NA	NA	NA	NA	NA	2.97607e+06	2.67234e+06	2.60447e+06	-	Lateral-root	-	-	-	-
682	pme0128	159.077	88.0405	160.085	C6H12N2O3	[M-H]-	Ala-Ala	Amino acids and derivatives	Amino acids and derivatives	1948-31-8	3	31331.6	13554.7	32275.5	24729.6	85733.7	86469.5	87651.3	67968.3	32863.1	34824.3	38543.2	29408.7	69668.9	60871.4	61303	80938	49916.2	65709.9	53078.7	58128.5	101980	111537	73358.9	47716.3	55110.6	65498.3	71631.5	-	Leaf	-	-	-	-
683	MWS201476	227.11	110.07	226.107	C9H14N4O3	[M+H]+	Ala-His	Amino acids and derivatives	Amino acids and derivatives	3253-17-6	3	62915.3	107631	79193.8	41305.9	175699	133315	149567	145877	158364	202484	160259	164834	144283	133239	119352	140033	113493	89912.2	94115.2	130507	138733	141963	165279	138796	134981	125220	118108	-	Fruit	-	-	-	-
684	Lcsp003132	316.22	157.13	315.216	C15H29N3O4	[M+H]+	Ala-Ile-Leu	Amino acids and derivatives	Amino acids and derivatives	-	3	14592.1	14170.2	10839.1	22206	61590.1	83092.2	68491	46237.9	35523.5	45666.1	45351.8	15890.3	259187	261373	266160	216233	34376	35514.1	48452.4	40659.8	NA	NA	NA	NA	33788.9	60035.1	69146.4	-	Inflorescence	-	-	-	-
685	Lcsp000520	187.11	70.07	186.1	C8H14N2O3	[M+H]+	Alanylproline	Amino acids and derivatives	Amino acids and derivatives	13485-59-1	3	1.2885e+06	523159	1.17722e+06	1.27481e+06	1.50638e+06	2.4687e+06	1.01158e+07	1.32685e+06	1.5512e+06	717670	1.08755e+06	1.60066e+06	1.56889e+06	2.00748e+06	3.16933e+06	2.17876e+06	1.27604e+06	745802	1.04408e+06	1.33091e+06	1.01613e+06	1.75578e+06	1.27384e+06	655739	1.69725e+06	1.64742e+06	1.68164e+06	-	Lateral-root	-	-	-	-
686	MWSslk235	181.07	59.01	182.079	C6H14O6	[M-H]-	Allitol	Others	Saccharides	488-44-8	3	120298	185359	143704	168832	871917	1.53451e+06	1.28524e+06	599815	163280	189937	259283	249837	165166	189585	170047	158365	361627	287512	256969	326714	963603	1.77806e+06	3.77162e+06	1.7889e+06	236758	270353	253888	-	Leaf	-	-	15.46	0.03
687	pme1173	137.05	110.03	136.038	C5H4N4O	[M+H]+	Allopurinol	Nucleotides and derivatives	Nucleotides and derivatives	315-30-0	3	48252.2	46921.2	49962.5	52569.8	1.57159e+06	1.6492e+06	1.4865e+06	1.28283e+06	26889	19141.6	49075	75173.7	1.09174e+06	1.35543e+06	935990	1.71532e+06	61975.6	80806.5	78169.3	62302.5	160423	112416	185421	125427	639974	574067	580214	-	Lateral-root	-	-	-	-
688	pme3351	144.07	126.06	145.074	C6H11NO3	[M-H]-	Allysine(6-Oxo DL-Norleucine)	Amino acids and derivatives	Amino acids and derivatives	1962-83-0	3	35409.6	32816.6	24818	26623.6	197144	231362	182587	139122	728361	455912	550636	519357	77937.5	94539.5	92461.4	86072.8	73663.1	58578.4	54572.1	76392.6	290974	266965	181687	140143	195050	179049	173083	-	Fruit	C04076	ko00300,ko00310,ko00960,ko01100,ko01110,ko01230	-	-
689	Lmqp002761	313.14	151.08	312.136	C19H20O4	[M+H]+	Alnusonol	Phenolic acids	Phenolic acids	52330-12-8	3	283071	342932	527949	277532	132561	101444	509394	220303	661581	692828	776982	729358	652363	735842	642399	701786	450716	100246	412233	362864	234344	244666	185019	177071	519439	534989	411405	-	Fruit	-	-	-	-
690	pmn001336	431.1	269	432.106	C21H20O10	[M-H]-	Aloeemodin-8-O-glucoside	Quinones	Anthraquinone	-	1	2.06512e+07	2.5373e+07	3.5712e+07	3.60142e+07	4.86902e+07	4.40745e+07	4.16025e+07	5.15821e+07	4.86397e+06	4.51852e+06	3.46438e+06	5.1354e+06	NA	NA	NA	NA	4.21052e+06	1.3842e+07	1.3839e+07	5.75224e+06	NA	9.63603e+06	2.34659e+06	1.99012e+06	1.4742e+07	1.46149e+07	1.6679e+07	-	Lateral-root	-	-	-	-
691	Zmdn004863	231.07	187.05	232.074	C13H12O4	[M-H]-	Aloesone	Phenolic acids	Phenolic acids	40738-40-7	2	60119.4	198552	230694	159123	912602	873293	781851	677546	1.00213e+06	1.71783e+06	1.21563e+06	1.01138e+06	528870	821453	696386	648568	325216	383143	488527	346102	255694	274730	297619	750297	598687	599702	631383	-	Fruit	-	-	59.72	0.12
692	pme3096	118.01	74.02	119.022	C3H5NO4	[M-H]-	Aminomalonic acid	Organic acids	Organic acids	1068-84-4	3	282361	238015	280103	240041	1.50309e+06	1.72959e+06	1.66733e+06	1.16981e+06	548929	395881	608211	717576	4.62722e+06	3.45597e+06	4.17034e+06	3.39087e+06	321452	384260	412644	348530	1.34647e+06	974403	1.06761e+06	1.1927e+06	1.44087e+06	1.51063e+06	1.61147e+06	-	Inflorescence	C00872	-	-	-
693	Lasp002102	609.18	285.08	608.174	C28H32O15	[M+H]+	Ammopiptanoside A*	Flavonoids	Isoflavones	-	1	1.0849e+07	1.59873e+07	1.15147e+07	1.49309e+07	2.29031e+07	2.05974e+07	1.8112e+07	2.3399e+07	4.92295e+06	4.97159e+06	5.59444e+06	5.87924e+06	310795	280819	253195	309570	1.50844e+07	3.09225e+07	4.23483e+07	2.68634e+07	3.66857e+06	1.66989e+07	1.09751e+07	7.49755e+06	1.2305e+07	1.21061e+07	1.193e+07	-	Stem	-	-	-	-
694	YC512112	325.18	163.12	324.168	C16H24O5N2	[M+H]+	Anabasine-glucoside	Alkaloids	Pyridine alkaloids	-	3	620995	956351	897229	673365	1.19005e+06	1.06914e+06	1.09195e+06	1.09732e+06	1.29505e+06	1.45237e+06	1.2335e+06	1.15764e+06	1.3336e+06	1.56484e+06	1.39429e+06	1.62135e+06	965746	799046	1.33758e+06	1.01206e+06	313841	185688	898651	860334	900366	1.00098e+06	1.09303e+06	-	Inflorescence	-	-	-	-
695	Lmyp003934	349.27	123.08	348.266	C22H36O3	[M+H]+	Anacardic acid	Organic acids	Organic acids	16611-84-0	1	33819.5	27027.5	17847.3	32260.3	58438.4	61680.5	65002.6	37428.6	3.57424e+06	3.73319e+06	3.8236e+06	3.41443e+06	1.4768e+06	1.18573e+06	823826	1.44176e+06	272364	229201	298389	336764	277854	318342	207178	277139	738334	744365	751064	-	Fruit	C10759	-	15.94	0.31
696	pmp000163	329.1	285.11	328.095	C18H16O6	[M+H]+	Andrographidine E aglycone	Flavonoids	Flavones	1165-40-8	2	80897.9	88657.8	55681.4	63328.7	53615.8	41236.6	46284.5	38477.2	139491	163420	204519	185421	196693	551943	222536	265621	213528	440568	278207	171451	1.28983e+07	9.53221e+06	3.31209e+07	3.27458e+07	3.50551e+06	3.45907e+06	3.73425e+06	-	Leaf	-	-	37.57	0.33
697	Lmtn002233	327.11	165.05	328.116	C15H20O8	[M-H]-	Androsin	Phenolic acids	Phenolic acids	531-28-2	2	91089.3	131208	95280	144145	376751	408226	422288	377349	184933	179611	219138	126973	1.11348e+06	1.15732e+06	1.39191e+06	1.11316e+06	147919	170500	220494	122186	287711	267711	221694	627838	272504	364057	361054	-	Inflorescence	-	-	18.86	0.24
698	mws1668	187.04	131.05	186.032	C11H6O3	[M+H]+	Angelicin	Lignans and Coumarins	Coumarins	523-50-2	3	NA	NA	NA	NA	NA	NA	NA	NA	NA	NA	NA	NA	627850	683497	635323	581381	NA	NA	NA	NA	618764	506107	468505	448909	220540	275264	258341	-	Inflorescence	C09060	ko00999,ko01110	19.6	0.1
699	pmb2654	460.15	117.9	461.153	C19H27NO12	[M-H]-	Anthranilate-1-O-Sophoroside	Phenolic acids	Phenolic acids	-	3	2.19656e+06	5.69992e+06	2.58411e+06	3.96337e+06	925925	733840	716464	904989	544352	519539	597243	735453	1.00571e+06	1.17199e+06	1.01696e+06	1.44342e+06	856890	456532	419956	718889	371428	276857	172872	142015	757924	669008	621085	-	Main-root	-	-	-	-
700	mws1078	138.06	92.05	137.048	C7H7NO2	[M+H]+	Anthranilic Acid	Phenolic acids	Phenolic acids	118-92-3	3	NA	NA	NA	NA	49907.6	76604.1	39496.9	49031.6	NA	NA	NA	NA	1.4307e+06	1.5441e+06	1.60561e+06	1.36015e+06	NA	NA	NA	NA	NA	NA	NA	NA	327084	322211	245825	-	Inflorescence	C00108	ko00380,ko00400,ko00996,ko00999,ko01100,ko01110,ko01230	60.35	0.03
701	Lmcn002039	183.07	153.02	184.074	C9H12O4	[M-H]-	Antiarol; 3,4,5-Trimethoxyphenol	Phenolic acids	Phenolic acids	642-71-7	2	77206.9	98985.7	85568.9	80153.1	509276	531295	452707	400721	NA	NA	NA	NA	16707.7	28267.1	17394.7	15826.3	484879	619046	598022	591601	41113.2	70669.6	75817.7	45005.3	170827	193381	217152	-	Stem	C10765	-	71.24	0.05
702	Lazp002106	727.21	271.06	726.201	C32H38O19	[M+H]+	Apigenin xylosyl glucosyl glucoside	Flavonoids	Flavones	-	1	695017	1.01184e+06	586623	966738	990517	1.11594e+06	952060	925723	204696	170443	139585	279461	352660	215143	365135	196955	857205	1.71359e+06	4.77261e+06	1.76281e+06	2.07872e+06	4.76341e+06	2.5651e+06	1.49174e+06	1.48965e+06	1.49618e+06	1.73706e+06	-	Leaf	-	-	-	-
703	mws0072	433.11	271.06	432.106	C21H20O10	[M+H]+	Apigenin-5-O-glucoside	Flavonoids	Flavones	28757-27-9	1	3.71258e+06	4.01195e+06	2.76514e+06	3.88578e+06	3.57204e+06	3.28187e+06	4.12281e+06	3.27944e+06	313607	393440	333844	305456	3.34805e+06	3.42683e+06	3.13029e+06	2.44166e+06	1.37425e+07	1.34084e+07	1.25743e+07	1.39046e+07	5.63655e+06	4981755	1.29366e+07	9.96424e+06	5.29486e+06	5.06438e+06	5.97046e+06	-	Stem	-	-	-	-
704	Zbsp003407	595.17	427.1	594.159	C27H30O15	[M+H]+	Apigenin-6,8-di-C-glucoside (Vicenin-2)	Flavonoids	Flavones	23666-13-9	3	232767	342708	377603	242107	1.8467e+06	1.79793e+06	1.7491e+06	1.44381e+06	242258	279253	222911	263498	3.99157e+06	3.88834e+06	4.30193e+06	3.98821e+06	453190	403450	411598	512995	2.99618e+06	3.40362e+06	2.36613e+06	2.6855e+06	1.54277e+06	1.86515e+06	1.56923e+06	-	Inflorescence	C10195	-	3.42	0.78
705	Lmtp002474	565.16	427.1	564.148	C26H28O14	[M+H]+	Apigenin-6-C-(2''-glucosyl)arabinoside	Flavonoids	Flavones	-	3	41605	176248	122399	48363.9	NA	NA	NA	NA	NA	NA	NA	NA	41114.7	18705.4	61816.7	52432.2	1.83156e+06	2.09344e+06	2.36622e+06	2.06765e+06	60577	127445	8934.24	110619	532165	571469	474366	-	Stem	-	-	-	-
706	mws1434	431.1	311.05	432.106	C21H20O10	[M-H]-	Apigenin-6-C-glucoside (Isovitexin)*	Flavonoids	Flavones	38953-85-4	2	80545.5	132791	153123	121408	654149	767449	681131	713894	274498	161984	223151	187419	1.82841e+06	1.90347e+06	1.86487e+06	2.14504e+06	267571	326968	402412	242935	1.63258e+06	1.75897e+06	1.527e+06	2.07158e+06	951150	1.06317e+06	1.01121e+06	-	Inflorescence	C01714	ko00944	31.29	0.72
707	pmb0626	757.22	433.4	756.211	C33H40O20	[M+H]+	Apigenin-6-C-glucoside-7-O-Sophoroside	Flavonoids	Flavones	-	3	NA	NA	NA	NA	NA	NA	NA	NA	131908	216880	147932	193672	1.57911e+06	1.26339e+06	1.72301e+06	1.27913e+06	NA	NA	NA	NA	1.46849e+06	1.12688e+06	541458	613219	579639	518670	454118	-	Inflorescence	-	-	-	-
708	Hmgp003664	417.12	381.1	416.111	C21H20O9	[M+H]+	Apigenin-6-C-rhamnoside	Flavonoids	Flavones	-	3	363462	347880	347324	350243	501405	507937	469006	609048	193470	218738	154751	72312	180036	160843	89791.5	120037	409647	420293	489473	592458	622486	319545	841264	577113	409837	545512	454402	-	Leaf	-	-	-	-
709	Zbsp004714	565.16	271.06	564.148	C26H28O14	[M+H]+	Apigenin-7-O-(2''-glucosyl)arabinoside	Flavonoids	Flavones	-	1	NA	NA	NA	NA	NA	NA	NA	NA	69613.2	110037	80019.1	71791.4	1.02468e+07	1.02285e+07	1.04911e+07	1.26285e+07	NA	100423	70388.5	165054	1.52689e+06	1.61224e+06	2.71651e+06	4.65619e+06	2.72679e+06	2.61506e+06	3.56212e+06	-	Inflorescence	-	-	-	-
710	pmp000581	475.12	271.06	474.116	C23H22O11	[M+H]+	Apigenin-7-O-(6''-acetyl)glucoside	Flavonoids	Flavones	72741-92-5	2	47652.1	82796	224021	82776	876111	882634	919920	641980	342574	316228	195512	370003	4.87306e+06	6.73007e+06	4.39937e+06	5.61274e+06	118440	181856	144718	133448	1.10917e+06	1.55415e+06	427605	382752	1.12365e+06	1.03791e+06	1.00969e+06	-	Inflorescence	-	-	-	-
711	pmp000585	519.11	271.06	518.106	C24H22O13	[M+H]+	Apigenin-7-O-(6''-malonyl)glucoside	Flavonoids	Flavones	86546-87-4	1	248523	364659	301936	306614	2.54459e+06	2.47646e+06	2.73352e+06	1.91156e+06	6.23678e+06	6.18396e+06	5.52718e+06	5.30171e+06	159648	279084	165239	220933	1.75451e+06	1.82499e+06	1.66464e+06	1.91085e+06	1.15597e+06	2.09444e+06	2.74972e+06	2.0928e+06	1.74029e+06	1.52052e+06	1.89487e+06	-	Fruit	C10020	-	-	-
712	Lmpp003930	579.15	271.06	578.142	C30H26O12	[M+H]+	Apigenin-7-O-(6''-p-Coumaryl)glucoside	Flavonoids	Flavones	-	2	284666	445742	495326	649759	196442	207630	226770	178381	5.33578e+06	6.22919e+06	6.42567e+06	6.26287e+06	1.3264e+08	1.41169e+08	1.31347e+08	1.2919e+08	2.7208e+06	6.43691e+06	5.2583e+06	8.66825e+06	9.78707e+07	9.57279e+07	7.78398e+07	9.21128e+07	7.83272e+07	7.07538e+07	7.35103e+07	-	Inflorescence	-	-	-	-
713	Wajp004095	595.17	271.06	594.159	C27H30O15	[M+H]+	Apigenin-7-O-Gentiobioside	Flavonoids	Flavones	50826-94-3	1	NA	NA	NA	NA	NA	NA	NA	NA	156583	157274	152420	184385	1.97511e+07	1.99376e+07	2.41098e+07	2.08473e+07	34496.7	102994	68957.5	129931	3.40738e+06	3.62739e+06	3.51694e+06	4.91723e+06	5.01867e+06	4.94821e+06	5.92724e+06	-	Inflorescence	-	-	11.65	0.7
714	MWSHY0189	433.11	271.07	432.106	C21H20O10	[M+H]+	Apigenin-7-O-glucoside(Cosmosiin)*	Flavonoids	Flavones	578-74-5	1	138051	161453	148943	127826	262374	445013	298245	310689	223700	289581	260495	286916	2.0066e+07	1.20462e+07	2.12475e+07	1.38994e+07	473084	331609	344951	338588	9.63058e+06	1.55234e+07	969498	1.04902e+06	5.2482e+06	5.01173e+06	5.3179e+06	-	Inflorescence	C04608	ko00944	9.68	0.74
715	Zbsn004679	739.21	269.04	740.216	C33H40O19	[M-H]-	Apigenin-7-O-glucoside-4'-O-rutinoside	Flavonoids	Flavones	-	2	86352.1	172012	168491	198229	90619.5	38816.4	88491	37462.6	1.03103e+07	1.18389e+07	9.79387e+06	1.11466e+07	3.99422e+07	4.04896e+07	4.29325e+07	3.90043e+07	392404	997420	1.00919e+06	1.55336e+06	3.40173e+07	2.50721e+07	2.1079e+07	3.19019e+07	1.40184e+07	1.60195e+07	1.60262e+07	-	Inflorescence	-	-	-	-
716	MWSHY0031	447.09	271.06	446.085	C21H18O11	[M+H]+	Apigenin-7-O-glucuronide*	Flavonoids	Flavones	29741-09-1	1	40481.9	27753.4	37950.2	49172.7	46006.6	31041.4	28957.7	38595.1	1.94242e+08	2.1801e+08	1.6478e+08	2.43316e+08	34016.7	47596.5	57847.3	59709.8	55806.5	19934.9	21603.8	57120.8	46799.1	28853.8	15569.3	32441.8	2.40008e+07	2.25012e+07	2.30602e+07	-	Fruit	-	-	-	-
717	mws0047	579.17	271.06	578.164	C27H30O14	[M+H]+	Apigenin-7-O-neohesperidoside (Rhoifolin)	Flavonoids	Flavones	17306-46-6	1	238342	523609	533018	647036	249893	294008	216195	186357	6.56409e+06	6.81368e+06	7.66632e+06	7.81305e+06	1.47252e+08	1.53507e+08	1.47781e+08	1.37847e+08	2.91211e+06	6.93034e+06	6.62651e+06	1.10175e+07	1.09244e+08	1.19315e+08	8.90081e+07	1.03085e+08	7.76819e+07	8.39073e+07	8.75237e+07	-	Inflorescence	C12627	ko00944	6.68	0.77
718	Hmmp002073	903.25	741.2	902.269	C39H50O24	[M+H]+	Apigenin-7-O-rutinoside-4'-O-Sophoroside	Flavonoids	Flavones	-	3	251045	272599	270199	346184	262483	390906	347885	415912	304191	267940	503064	348214	916049	998401	1.10804e+06	1.17672e+06	165149	255179	474354	251086	NA	NA	NA	NA	270111	346830	328353	-	Inflorescence	-	-	-	-
719	Hmmp002447	725.2	433.11	724.221	C33H40O18	[M+H]+	Apigenin-7-O-rutinoside-4'-O-rhamnoside	Flavonoids	Flavones	-	1	114133	284508	311038	521374	23259.6	39371.7	28609.8	171614	225754	257638	390689	234861	1.80531e+07	1.85709e+07	1.75602e+07	1.96841e+07	2.46002e+06	4.67287e+06	5.63796e+06	7.70949e+06	3.83898e+07	3.87749e+07	2.66099e+07	3.20852e+07	1.6038e+07	1.48823e+07	1.73016e+07	-	Leaf	-	-	-	-
720	pmb0681	403.1	367.08	402.095	C20H18O9	[M+H]+	Apigenin-8-C-Arabinoside	Flavonoids	Flavones	-	3	48011.9	39629.2	36953.1	29807.5	57434.3	37605	26433.5	44353.1	50450.1	35383.5	100434	48306.9	NA	NA	NA	NA	78449.4	44603.4	40945.5	33680.1	1.09906e+06	1.95671e+06	1.81121e+06	1.36462e+06	234750	262048	298815	-	Leaf	-	-	-	-
721	Zbsn004665	431.1	311.05	432.106	C21H20O10	[M-H]-	Apigenin-8-C-Glucoside (Vitexin)*	Flavonoids	Flavones	3681-93-4	2	98780.2	112692	136717	117007	757266	761227	848464	698888	266525	208028	241743	180173	1.94463e+06	2.1693e+06	2.11097e+06	2.06323e+06	312472	311904	376931	242902	1.51763e+06	1.73781e+06	1.4037e+06	2.18157e+06	888884	1.10609e+06	1.08032e+06	-	Inflorescence	C01460	ko00941,ko00944	3.05	0.71
722	pmb0639	757.22	595.2	756.211	C33H40O20	[M+H]+	Apigenin-8-C-glucoside-7-O-Sophoroside	Flavonoids	Flavones	-	3	NA	NA	NA	NA	NA	NA	NA	NA	722554	895414	786120	869927	782493	666420	877552	694377	NA	NA	NA	NA	1.43668e+06	1.18223e+06	565062	634711	576973	526557	590021	-	Leaf	-	-	-	-
723	MWS20151	271.06	153.02	270.053	C15H10O5	[M+H]+	Apigenin; 4',5,7-Trihydroxyflavone	Flavonoids	Flavones	520-36-5	3	608830	626041	856875	598756	3.29917e+06	3.77597e+06	3.4996e+06	2.89573e+06	4.42063e+06	6.41074e+06	5.29901e+06	5.84394e+06	6.88862e+06	6.52989e+06	5.8934e+06	6.63343e+06	1.76182e+06	1.98989e+06	2.01614e+06	2.30043e+06	4.12697e+06	2.36602e+06	1.15221e+06	1.89696e+06	3.26983e+06	3.2347e+06	3.24975e+06	-	Inflorescence	C01477	ko00941,ko00943,ko00944,ko01100,ko01110	23.06	0.21
724	Lmhn005110	299.06	284.02	300.063	C16H12O6	[M-H]-	Aracarpene 1	Flavonoids	Isoflavones	1261245-78-6	3	1.6636e+06	1.79402e+06	2.28009e+06	2.03731e+06	4.07822e+06	4.3049e+06	4.06072e+06	3.05991e+06	7.73488e+07	9.63269e+07	1.23962e+08	9.98724e+07	1.26557e+08	1.39225e+08	1.48583e+08	1.16283e+08	1.90863e+07	9.64229e+06	1.0309e+07	1.04782e+07	2.16502e+07	1.63667e+07	8.1073e+06	2.11267e+07	2.2541e+07	2.23171e+07	2.72519e+07	-	Inflorescence	-	-	-	-
725	Lmhn004976	299.06	284.02	300.063	C16H12O6	[M-H]-	Aracarpene 2*	Flavonoids	Isoflavones	-	3	1.6968e+06	1.88599e+06	2.24022e+06	1.91991e+06	3.96039e+06	4.34253e+06	4.01749e+06	3.02909e+06	7.73121e+07	9.21667e+07	1.22975e+08	9.85836e+07	1.29192e+08	1.3878e+08	1.45765e+08	1.1564e+08	1.79047e+07	8.14969e+06	8.90496e+06	1.01685e+07	2.01213e+07	1.48774e+07	7.04678e+06	2.02817e+07	2.08524e+07	2.12109e+07	2.7876e+07	-	Inflorescence	-	-	-	-
726	mws0369	303.23	259.24	304.24	C20H32O2	[M-H]-	Arachidonic Acid	Lipids	Free fatty acids	506-32-1	1	105882	100166	86260.3	91212.7	478268	445755	507258	305906	NA	NA	NA	NA	NA	NA	NA	NA	190573	64207.1	63554.8	146168	53327	74769.7	71778	73891.6	172075	146771	126664	-	Lateral-root	C00219	ko00590,ko00591,ko01040,ko01100	45.57	0.2
727	MWSmce675	271.08	108.02	272.09	C12H16O7	[M-H]-	Arbutin	Phenolic acids	Phenolic acids	497-76-7	2	113426	181140	138794	125684	607226	655800	609899	879252	414289	297823	400183	361063	577298	675790	588094	610110	708191	1.01221e+06	1.11505e+06	687913	1.93019e+06	1.21077e+06	1.32951e+06	2.19833e+06	451438	737713	569488	-	Leaf	C06186	ko00010	6.82	0.15
728	Cmrn002785	755.25	425.08	756.248	C34H44O19	[M-H]-	Arenarioside	Phenolic acids	Phenolic acids	94130-58-2	2	31324.4	39043	28030.1	37777.6	NA	NA	NA	NA	NA	NA	NA	NA	126984	146947	143371	119961	124094	131667	88655.6	131683	69215.4	70084.1	103153	117620	56824	79867.7	92866.4	-	Inflorescence	-	-	-	-
729	Zmdp000292	189.14	70.07	188.127	C7H16N4O2	[M+H]+	Arginine methyl ester*	Amino acids and derivatives	Amino acids and derivatives	-	1	1.88454e+06	1.80419e+06	2.06359e+06	1.81979e+06	5.39893e+06	3.61414e+06	4.42794e+06	4.83134e+06	1.8574e+07	2.1636e+07	2.0037e+07	1.94515e+07	3.09146e+06	3.76391e+06	2.47234e+06	3.03196e+06	3.4024e+06	1.64053e+06	3.06084e+06	2.1565e+06	1.14894e+06	458574	517551	1.78683e+06	4.66622e+06	5.94827e+06	5.6714e+06	-	Fruit	-	-	-	-
730	pmb2657	289.12	131.08	290.123	C10H18N4O6	[M-H]-	Argininosuccinic acid	Organic acids	Organic acids	2387-71-5	3	466520	367970	448719	419376	149041	148417	130382	148442	207698	190382	161893	150176	181551	183903	172506	197148	327297	301862	267402	294853	122459	169857	108106	68732.7	240307	226707	198026	-	Main-root	C03406	ko00220,ko00250,ko01100,ko01110,ko01230	-	-
731	mws1094	287.06	259.07	288.063	C15H12O6	[M-H]-	Aromadendrin (Dihydrokaempferol)	Flavonoids	Flavanonols	480-20-6	3	41742.4	55563.1	88312	40016.8	283242	255971	238312	205789	131857	104299	149680	118704	126706	125125	84101.3	133467	126860	132988	119809	145056	157342	112557	119553	209538	188049	145829	161515	-	Lateral-root	C00974	ko00941,ko01100,ko01110	24.15	0.24
732	mws1360	433.11	269.04	434.121	C21H22O10	[M-H]-	Aromadendrin-3-O-rhamnoside; Engeletin	Flavonoids	Flavanonols	572-31-6	3	584768	20770.1	1.0369e+06	13806.9	NA	NA	NA	NA	NA	NA	NA	NA	1.66854e+06	1.39077e+06	2.09886e+06	1.61851e+06	119669	409954	32634.8	42039.2	1.21253e+06	1.16876e+06	253377	208181	1.07939e+06	1.12563e+06	1.18504e+06	-	Inflorescence	-	-	36.27	0.7
733	Lmtn002796	449.11	287.06	450.116	C21H22O11	[M-H]-	Aromadendrin-7-O-glucoside	Flavonoids	Flavanonols	28189-90-4	1	90271.2	147318	137671	151033	369752	375305	319995	337813	191294	204902	221907	171438	703319	764328	661943	591056	1.10012e+06	1.45505e+06	1.24319e+06	1.27919e+06	3.8416e+06	3.58041e+06	4.44791e+06	4.43738e+06	1.43214e+06	1.47113e+06	1.52746e+06	-	Leaf	-	-	-	-
734	Ybnn006457	301.07	151	302.079	C16H14O6	[M-H]-	Artocarpanone	Flavonoids	Flavanones	-	3	32037.6	42083.1	25958.3	51158.4	116873	118508	81059.6	93021.9	89125.5	90913.6	68058.5	48549.9	1.26135e+06	1.26334e+06	1.05901e+06	1.46235e+06	99906.7	77424.8	72224.2	246563	483733	864572	367948	369714	349351	329079	347297	-	Inflorescence	-	-	-	-
735	MWS201388	246.11	141.07	245.101	C9H15N3O5	[M+H]+	Asn-Hyp	Amino acids and derivatives	Amino acids and derivatives	844640-50-2	3	132937	136609	157591	124923	137087	140884	135079	136078	151786	159844	134422	157810	158602	142901	152245	122666	129177	98894.1	181024	108450	64871.2	29456.1	74399.4	66977.6	143540	126507	83459	-	Fruit	-	-	-	-
736	MWS201408	263.09	136.04	262.08	C9H14N2O7	[M+H]+	Asp-Glu	Amino acids and derivatives	Amino acids and derivatives	6157-06-8	3	287587	386617	333166	380001	401708	324175	368884	355329	2.30897e+06	2.97405e+06	2.35697e+06	2.87516e+06	605192	893954	653836	830316	965213	1.19138e+06	1.08676e+06	1.32684e+06	1.16018e+06	677503	948057	1.2686e+06	937566	975317	950445	-	Fruit	-	-	-	-
737	MWS201455	262.14	84.08	261.132	C10H19N3O5	[M+H]+	Asp-Lys	Amino acids and derivatives	Amino acids and derivatives	5891-51-0	3	3.66155e+06	3.47843e+06	3.65957e+06	3.46337e+06	4.33565e+06	2.4803e+06	2.20882e+06	3.36946e+06	3.67593e+06	2.80967e+06	2.60947e+06	2.29087e+06	800215	5.66651e+06	1.95451e+06	3.96495e+06	4.14017e+06	4.03267e+06	3.86274e+06	3.50189e+06	1.60798e+06	1.28419e+06	1.14937e+06	951370	2.9665e+06	2.9902e+06	2.99048e+06	-	Stem	-	-	-	-
738	Lcsp002752	378.17	185.09	377.159	C18H23N3O6	[M+H]+	Asp-Pro-Phe	Amino acids and derivatives	Amino acids and derivatives	-	3	NA	NA	NA	NA	22502.2	37332.8	31000.5	30890.4	12557.6	10175	15177.5	25116.4	71445.8	77300.3	67764.5	69612	NA	NA	NA	NA	53951	38013.8	57566.4	42364.1	45818.4	47983	41828.4	-	Inflorescence	-	-	-	-
739	Ladp013423	421.16	365.1	420.157	C25H24O6	[M+H]+	Auriculatin	Flavonoids	Isoflavones	20387-73-9	1	4.20903e+06	3.29779e+06	3.33951e+06	3.52961e+06	3.53872e+06	3.41999e+06	3.72512e+06	4.53205e+06	53877.1	136197	38239.5	41626.5	18860	10176.9	6350.76	2098.11	4.42416e+06	2.19737e+06	2.96045e+06	3.80045e+06	2.93205e+06	3.23829e+06	6.20602e+06	4.68183e+06	2.20965e+06	2.00834e+06	2.23474e+06	-	Leaf	-	-	-	-
740	Qmzp101807	343.15	163.07	342.147	C20H22O5	[M+H]+	Avicennol	Lignans and Coumarins	Coumarins	56110-68-0	3	300689	304160	307138	311120	162021	131775	159826	188409	315316	280756	290433	316142	316457	284844	393871	293436	253317	207964	189117	215210	152484	128958	74098.4	107885	168632	159252	199479	-	Inflorescence	-	-	-	-
741	Lmhn006533	371.13	209.08	372.142	C17H24O9	[M-H]-	Awsoniaside B	Phenolic acids	Phenolic acids	-	2	1.86318e+06	1.82038e+06	1.63677e+06	2.12452e+06	4.93438e+06	5.66724e+06	4.70852e+06	6.33089e+06	43619.9	48058.5	38322.5	30153.9	308997	330621	282646	419784	913615	468483	497434	674737	120333	91328.1	129645	196577	3.03818e+06	3.05114e+06	3.24631e+06	-	Lateral-root	-	-	-	-
742	Lmdp003808	317.07	302.04	316.058	C16H12O7	[M+H]+	Azaleatin (5-O-Methylquercetin)	Flavonoids	Flavonols	529-51-1	3	183094	200711	237583	235658	237064	329786	221569	283793	NA	NA	NA	NA	3.23452e+06	2.54716e+06	3.30758e+06	1.8489e+06	1.48241e+06	2.24686e+06	1.7954e+06	1.74202e+06	591067	1.02121e+06	870367	1.1298e+06	1.33421e+06	1.16116e+06	738031	-	Inflorescence	C10022	-	54.28	0.3
743	Lmdp003171	463.12	317.07	462.116	C22H22O11	[M+H]+	Azalein (Azaleatin-3-O-rhamnoside)	Flavonoids	Flavonols	29028-02-2	3	47747	7687.85	12452.3	11857.8	22141.9	62686	21485.6	75739.2	100996	50797.6	57856.6	48963.7	534190	482135	505915	453034	NA	NA	NA	NA	205030	137179	213730	189114	104752	96606.2	85797.9	-	Inflorescence	-	-	-	-
744	mws0237	187.1	125.1	188.105	C9H16O4	[M-H]-	Azelaic acid	Organic acids	Organic acids	123-99-9	1	5.34972e+06	3.73365e+06	4.03393e+06	4.29364e+06	3.95224e+07	4.50406e+07	4.46546e+07	3.04759e+07	5.58541e+06	3.03823e+06	4.79225e+06	3.68211e+06	4.20937e+06	2.67939e+06	2.20363e+06	4.97064e+06	1.76295e+06	2.20877e+06	1.74547e+06	1.76888e+06	5.1738e+06	2.41412e+06	5.68232e+06	6.78712e+06	1.05229e+07	1.0419e+07	1.06468e+07	-	Lateral-root	C08261	-	16.9	0.04
745	MWSmce331	102.05	56.05	101.048	C4H7NO2	[M+H]+	Azetidine-2-carboxylic acid	Alkaloids	Alkaloids	2517-04-6	3	5.62974e+06	7.2973e+06	6.31444e+06	5.6457e+06	2.26929e+06	2.30648e+06	2.4512e+06	3.28565e+06	4.5958e+06	4.74788e+06	4.12951e+06	4.53064e+06	1.8243e+06	2.09254e+06	1.62236e+06	2.10438e+06	4.57555e+06	4.21817e+06	4.45164e+06	4.85956e+06	3.4187e+06	2.74046e+06	4.0977e+06	4.71503e+06	3.41097e+06	3.33075e+06	3.27145e+06	-	Main-root	C08267	-	75.66	0.02
746	HJN098	779.46	779.46	780.466	C42H68O13	[M-H]-	Azukisaponin I	Terpenoids	Triterpene Saponin	82793-02-0	1	9.03417e+06	8.74251e+06	8.91155e+06	9.15792e+06	1.69694e+06	1.56422e+06	1.64694e+06	1.85839e+06	104666	88657	86992.5	113527	NA	NA	NA	NA	1.9797e+06	867564	980005	1.14166e+06	2.72927e+06	2.17274e+06	3.54201e+06	5.77308e+06	5.22252e+06	5.00663e+06	6.23194e+06	-	Main-root	-	-	5.67	0.13
747	mws0052	447.09	271.06	446.085	C21H18O11	[M+H]+	Baicalin*	Flavonoids	Flavones	21967-41-9	1	43930.3	66745.4	55246.6	13587.3	226012	234787	261844	143715	1.93566e+08	2.10149e+08	1.59786e+08	2.43882e+08	72911.9	54712.5	60015.3	35458.1	NA	NA	NA	NA	NA	NA	NA	NA	2.31512e+07	2.26949e+07	2.37177e+07	-	Fruit	C10025	-	40.12	0.75
748	pmp000626	261.16	243.15	260.152	C15H20N2O2	[M+H]+	Baptifoline	Alkaloids	Quinorisidine alkaloids	732-50-3	2	1.51509e+06	3.2981e+06	2.12451e+06	4.51678e+06	1.57963e+06	1.71126e+06	2.86456e+06	2.36305e+06	1.24379e+06	1.51144e+06	2.1157e+06	3.65986e+06	3.21787e+06	2.2369e+06	3.91681e+06	2.9363e+06	2.39887e+06	2.1202e+06	2.54869e+06	4.09899e+06	2.85599e+06	9.29345e+06	4.99807e+06	3.48906e+06	2.20162e+06	2.34366e+06	2.42559e+06	-	Leaf	C10755	-	26.97	0.28
749	MWS2027	129.03	69	128.022	C4H4N2O3	[M+H]+	Barbituric acid;Malonylurea;2,4,6-Pyrimidinetrione	Nucleotides and derivatives	Nucleotides and derivatives	67-52-7	3	1.33124e+06	1.31619e+06	1.38698e+06	1.15113e+06	1.38614e+07	1.47876e+07	1.7051e+07	1.12344e+07	3.44308e+07	3.60329e+07	3.54706e+07	3.64664e+07	7.41355e+06	6.43548e+06	8.73082e+06	5.73563e+06	9.96519e+06	4.62334e+06	5.4256e+06	1.00046e+07	6.23494e+06	3.72371e+06	1.48088e+07	1.68517e+07	1.4928e+07	1.44372e+07	1.49931e+07	-	Fruit	C00813	ko00240,ko01100	-	-
750	Layp007325	257.08	137.02	256.074	C15H12O4	[M+H]+	Bauhinoxepin J	Others	Alcohol compounds	942513-05-5	1	512680	1.28862e+06	1.53278e+06	962779	1.20385e+07	1.33614e+07	1.22281e+07	8.98789e+06	2.97951e+06	2.76491e+06	3.58098e+06	2.61254e+06	1.04899e+06	986468	1.06101e+06	649511	2.44434e+06	2.14422e+06	5.32377e+06	2.59957e+06	830729	295394	268797	284678	4.25117e+06	3.904e+06	3.77936e+06	-	Lateral-root	-	-	-	-
751	MWSslk081	325.14	149.03	324.136	C20H20O4	[M+H]+	Bavachin	Flavonoids	Flavanones	19879-32-4	2	232070	238541	248450	276281	676856	723838	936639	721939	75844.4	63527.1	87852.8	65691	NA	NA	NA	NA	NA	NA	NA	NA	161948	304330	155876	186717	381199	390021	380378	-	Lateral-root	-	-	-	-
752	pmp001222	339.16	271.1	338.152	C21H22O4	[M+H]+	Bavachinin	Flavonoids	Flavanones	19879-30-2	3	34609	103880	44244.7	37853.1	350598	348130	319365	227589	NA	NA	NA	NA	NA	NA	NA	NA	NA	NA	NA	NA	NA	NA	NA	NA	187421	177694	170379	-	Lateral-root	-	-	-	-
753	pme0241	123.04	79.05	122.037	C7H6O2	[M+H]+	Benzoic acid	Phenolic acids	Phenolic acids	65-85-0	3	194846	238299	187836	142506	875452	1.1306e+06	1.14734e+06	502394	253844	326992	399805	316734	5.61236e+06	4.35217e+06	6.12687e+06	5.96598e+06	116398	207033	176776	130082	67488.9	105719	98229.4	129405	1.4946e+06	1.29601e+06	1.40915e+06	-	Inflorescence	C00180	ko00996,ko01100,ko01110	31.55	0.02
754	Lmhn002629	253.04	121.03	254.043	C11H10O7	[M-H]-	Benzoyltartaric acid	Phenolic acids	Phenolic acids	-	3	1.05315e+06	763770	920616	929329	568842	583225	502357	495136	447330	497363	685304	554153	901026	991938	850343	942905	1.57394e+06	1.58406e+06	1.59628e+06	1.50483e+06	2.76449e+06	3.14465e+06	3.06977e+06	2.69477e+06	1.47024e+06	1.43198e+06	1.47579e+06	-	Leaf	-	-	-	-
755	mws1297	269.1	101.02	270.11	C13H18O6	[M-H]-	Benzyl glucoside	Phenolic acids	Phenolic acids	4304-12-5	3	11371.6	17206.3	17219.8	8346.46	8596.47	10205	7087.72	10222.3	NA	NA	NA	NA	88414.8	105002	53301.4	92946.8	15676.9	17980.8	7245.91	14433.9	NA	NA	NA	NA	26581.5	25861.8	24237.2	-	Inflorescence	-	-	12.39	0.14
756	mws2105	229.09	211.08	228.079	C14H12O3	[M+H]+	Benzyl salicylate	Phenolic acids	Phenolic acids	118-58-1	3	46510.8	54895.6	53416.6	62648.2	74756	76160.8	108337	79199.8	NA	NA	NA	NA	NA	NA	NA	NA	NA	NA	NA	NA	NA	NA	NA	NA	70985.4	55119.4	49379.8	-	Lateral-root	-	-	7.81	0.1
757	Labn003910	401.14	269.1	402.153	C18H26O10	[M-H]-	Benzyl β-primeveroside*	Phenolic acids	Phenolic acids	-	1	473724	488765	393023	469517	344810	463163	699883	895558	140578	182199	216027	242898	2.17784e+06	2.56645e+06	2.77863e+06	2.32184e+06	2.83868e+06	4.20757e+06	4.08866e+06	2.39562e+06	5.56538e+06	1.7686e+06	5.41407e+06	6.99646e+06	3.22811e+06	3.46911e+06	1.71653e+06	-	Leaf	-	-	-	-
758	Lmtn002324	431.15	269.1	432.163	C19H28O11	[M-H]-	Benzyl-(2''-O-glucosyl)glucoside*	Phenolic acids	Phenolic acids	-	3	NA	NA	NA	NA	773274	792630	651505	662410	1.59716e+07	1.17974e+07	1.24613e+07	1.39238e+07	138762	65983.5	214586	86704	NA	NA	NA	NA	724138	613696	294838	139849	1.8558e+06	2.07834e+06	1.96182e+06	-	Fruit	C17564	-	-	-
759	Cmjn004337	401.14	269.1	402.153	C18H26O10	[M-H]-	Benzyl-(2''-O-xylosyl)glucoside*	Phenolic acids	Phenolic acids	-	1	558305	629093	453295	575620	564350	625849	631971	865919	176871	186387	261359	319008	2.30456e+06	3.62267e+06	3.70043e+06	5.83909e+06	4.02323e+06	4.30355e+06	4.5807e+06	4.85641e+06	6.29028e+06	1.85643e+06	6.36561e+06	4.24486e+06	3.89889e+06	2.27809e+06	1.77724e+06	-	Leaf	-	-	-	-
760	Lmyn003028	431.16	269.1	432.163	C19H28O11	[M-H]-	Benzyl-β-gentiobioside*	Phenolic acids	Phenolic acids	56775-64-5	3	468811	350823	284485	313914	1.26793e+06	1.39158e+06	1.13428e+06	1.23146e+06	2.15962e+06	2.02479e+06	2.15692e+06	2.06381e+06	463694	498688	524165	468810	NA	NA	NA	NA	442021	576898	428535	427419	669340	672340	579803	-	Fruit	-	-	-	-
761	MWSmce548	118.09	58.07	117.079	C5H11NO2	[M+H]+	Betaine	Alkaloids	Alkaloids	107-43-7	2	7.49288e+06	7.11948e+06	4.84205e+06	6.43161e+06	6.56907e+06	8.91834e+06	8.22545e+06	9.13135e+06	1.99453e+07	2.11906e+07	2.10737e+07	2.94938e+07	781889	652813	1.01391e+06	550817	1.11342e+07	2.09746e+07	1.87946e+07	1.63741e+07	5.938e+06	8.41163e+06	2.17793e+07	1.45421e+07	1.02869e+07	1.0413e+07	9.88893e+06	-	Fruit	C00719	ko00260,ko01100,ko02010	40.92	0.01
762	mws1138	551.15	303.04	550.144	C24H26N2O13	[M+H]+	Betanin (Betanidin-5-O-glucoside)	Alkaloids	Plumerane	7659-95-2	3	183531	337824	257665	248023	5.9542e+06	6.57849e+06	6.50105e+06	5.00182e+06	772298	559814	557942	544405	375465	321153	316188	370018	116316	607519	380960	164441	1.25568e+06	1.41111e+06	809195	276297	1.51943e+06	1.63072e+06	1.71776e+06	-	Lateral-root	C08540	ko00965,ko01100,ko01110	6.58	0.78
763	pme3250	285.08	229.09	284.068	C16H12O5	[M+H]+	Biochanin A	Flavonoids	Isoflavones	491-80-5	3	212299	266583	213216	269361	1.32331e+06	1.64128e+06	1.57824e+06	1.40946e+06	440385	682099	665176	542982	331905	447966	561302	444009	301528	226985	516494	322134	3.08932e+06	2.02707e+06	3.24856e+06	2.09168e+06	1.0464e+06	1.11414e+06	1.09804e+06	-	Leaf	C00814	ko00943,ko01100,ko01110	25.21	0.24
764	pme3400	447.13	285.07	446.121	C22H22O10	[M+H]+	Biochanin A-7-O-glucoside (Sissotrin)*	Flavonoids	Isoflavones	5928-26-7	2	1.66941e+06	2.58041e+06	2.04122e+06	2.30591e+06	4.90684e+06	4.74153e+06	4.6829e+06	3.80152e+06	478222	449436	427406	372225	1.41242e+06	1.83141e+06	1.43809e+06	1.48848e+06	5.53542e+06	5.41806e+06	4.73604e+06	6.37e+06	9.20419e+06	8.27721e+06	1.17873e+07	7.99891e+06	4.82125e+06	4.64685e+06	5.30095e+06	-	Leaf	C05376	ko00943	19.63	0.79
765	Zbbp005659	533.13	285.07	532.121	C25H24O13	[M+H]+	Biochanin A-7-O-glucoside-6''-O-malonate	Flavonoids	Isoflavones	34232-17-2	1	486447	1.20771e+06	1.08663e+06	795345	1.96483e+07	1.91209e+07	1.78799e+07	1.39354e+07	1.07655e+06	499458	1.20146e+06	1.02775e+06	296185	214824	223886	233837	1.73002e+06	3.95798e+06	2.87489e+06	2.38042e+06	913847	1.9834e+06	1.63661e+06	1.71374e+06	5.53206e+06	5.32472e+06	4.11953e+06	-	Lateral-root	C12625	ko00943	-	-
766	pme2266	245.1	227.08	244.088	C10H16N2O3S	[M+H]+	Biotin	Others	Vitamin	58-85-5	3	264371	275819	298807	289964	546541	399379	536496	454157	NA	NA	NA	NA	947611	1.0842e+06	909317	1.02924e+06	323005	261445	280449	316811	142607	241974	368578	460731	322127	397336	424882	-	Inflorescence	C00120	ko00780,ko01100,ko01240,ko02010	-	-
767	mws1567	307.098	119.054	308.105	C19H16O4	[M-H]-	Bisdemethoxycurcumin	Phenolic acids	Phenolic acids	33171-05-0	3	5784.14	7387.53	4611.41	5210.2	28768.6	33941.3	31092.1	28618	NA	NA	NA	NA	NA	NA	NA	NA	13203	11471.3	15015.5	8482.59	NA	NA	NA	NA	14139.6	11576.9	10510.5	-	Lateral-root	C17743	ko00945,ko01110	3.55	0.26
768	Lmjp101401	535.2	287.05	534.189	C30H30O9	[M+H]+	Bismurrangatin	Lignans and Coumarins	Coumarins	-	2	1.04111e+06	2.23216e+06	1.84515e+06	1.35945e+06	3.08342e+07	3.4347e+07	3.29973e+07	2.50566e+07	5.08651e+07	5.89135e+07	4.81386e+07	3.68183e+07	2.53495e+07	1.90268e+07	2.37752e+07	1.87811e+07	3.27137e+06	6831144	7.11271e+06	4.15065e+06	1.41554e+07	3.21849e+07	9.87952e+06	8.3657e+06	2.6781e+07	2.80115e+07	2.63341e+07	-	Fruit	-	-	-	-
769	Sayp007845	285.08	151.04	284.068	C16H12O5	[M+H]+	Brazilein	Flavonoids	Other Flavonoids	600-76-0	1	118891	196462	219642	130353	3.12249e+06	3.41894e+06	3.54005e+06	2.22586e+06	152477	161349	294970	275004	5136.61	1737.43	8344.44	3026.85	95727.3	198846	227042	124000	132301	46768.7	66125	16524.6	861298	826765	832123	-	Lateral-root	-	-	-	-
770	mws2120	291.01	247.02	292.022	C13H8O8	[M-H]-	Brevifolin carboxylic acid	Phenolic acids	Phenolic acids	18490-95-4	3	87566.7	88230.5	90363.8	86421.8	113339	150649	151734	205525	125597	222085	103369	129210	11222.4	70873.2	56135.4	32978.8	122869	143823	133247	133010	177820	147426	193021	141740	109769	123392	119062	-	Leaf	-	-	7.94	0.27
771	Lazn005469	775.28	613.23	776.289	C38H48O17	[M-H]-	Buddlenol F glucoside	Lignans and Coumarins	Lignans	-	2	NA	NA	NA	NA	NA	NA	NA	NA	NA	NA	NA	NA	104039	107888	107838	95167.9	929205	495162	1.77261e+06	1.76159e+06	555329	949498	1.57197e+06	900081	433254	559833	666936	-	Stem	-	-	-	-
772	Zmnn011234	354.133	324.086	355.142	C20H21NO5	[M-H]-	Buntanine	Alkaloids	Quinoline alkaloids	119116-85-7	3	5036.59	6779.91	7907.39	8782.75	9915.87	8862.21	5519.36	4705.27	NA	NA	NA	NA	NA	NA	NA	NA	3793.33	3993.98	12074.3	3363.92	NA	NA	NA	NA	6047.33	6103.57	4638.43	-	Lateral-root	C10653	-	-	-
773	Lasp008336	463.14	283.06	462.132	C26H22O8	[M+H]+	Butesuperin A	Flavonoids	Isoflavones	-	1	164574	438390	180192	184007	799144	843232	599429	634464	71885.8	109724	122204	74833.4	57767.1	52254.2	66294.1	74965.3	4.04942e+06	1.6395e+07	8.35687e+06	3.55069e+06	152781	435373	153927	138780	1.20535e+06	1.176e+06	1.10431e+06	-	Stem	-	-	-	-
774	Lasp006489	625.19	463.14	624.184	C32H32O13	[M+H]+	Butesuperin A glucoside*	Flavonoids	Isoflavones	-	1	917319	3.01634e+06	1.17265e+06	1.42747e+06	2.28285e+06	2.69052e+06	2.23787e+06	2.63933e+06	NA	NA	NA	NA	87227.1	133240	174507	130791	3.91595e+07	1.48661e+07	1.6236e+07	6.67791e+06	1.04532e+06	4.18242e+06	2.44532e+06	1.6913e+06	4.35713e+06	4.25453e+06	4.39068e+06	-	Stem	-	-	-	-
775	Laxp005986	625.19	463.14	624.184	C32H32O13	[M+H]+	Butesuperin A-7''-O-β-glucopyranoside*	Flavonoids	Isoflavones	-	1	957575	3.03449e+06	1.13505e+06	1.46355e+06	2.39785e+06	2.5774e+06	2.21216e+06	2.79618e+06	NA	NA	NA	NA	145952	148242	178760	148769	4.10762e+07	1.44212e+07	1.70077e+07	7.29998e+06	1.08512e+06	3.3551e+06	2.35943e+06	1.50548e+06	4.35598e+06	4.45383e+06	4.40101e+06	-	Stem	-	-	-	-
776	Lasp008178	493.15	283.06	492.142	C27H24O9	[M+H]+	Butesuperin B	Flavonoids	Isoflavones	-	1	268687	330452	614914	307958	1.15239e+06	1.1899e+06	1.06686e+06	1.29369e+06	256079	263736	302152	282978	90906.1	62711.3	98364.4	96969.4	3.29361e+06	8.6471e+06	8.70424e+06	2.96531e+06	128792	250733	301904	124532	952749	958284	867298	-	Stem	-	-	-	-
777	Lasp006490	655.2	493.15	654.195	C33H34O14	[M+H]+	Butesuperin B glucoside	Flavonoids	Isoflavones	-	1	1.35095e+07	1.84393e+07	2.09761e+07	1.55271e+07	1.41258e+07	1.6815e+07	2.12549e+07	2.23767e+07	180335	81783.7	219210	83142.9	104283	145072	98834.6	148338	9.5789e+07	7.04696e+07	8.61832e+07	3.7139e+07	940517	4.10758e+06	3.19905e+06	1.2999e+06	1.75042e+07	1.64515e+07	1.76084e+07	-	Stem	-	-	-	-
778	HJN090	433.11	271.06	434.121	C21H22O10	[M-H]-	Butin-7-O-glucoside*	Flavonoids	Flavanones	-	1	2.56204e+06	3.69176e+06	3.94308e+06	3.76949e+06	9.56469e+06	1.03742e+07	1.16849e+07	7.09683e+06	5.51973e+06	4.24557e+06	6.63296e+06	4.2788e+06	4.25723e+07	3.8613e+07	4.22263e+07	3.89356e+07	5.76421e+06	6.42016e+06	6.0179e+06	5.06633e+06	1.24167e+07	1.02678e+07	1.25386e+07	2.10063e+07	1.34395e+07	1.31967e+07	1.40224e+07	-	Inflorescence	-	-	-	-
779	MWSmce341	279.16	149.03	278.152	C16H22O4	[M+H]+	Butyl isobutyl phthalate*	Phenolic acids	Phenolic acids	17851-53-5	1	1.33367e+06	1.32147e+06	1.30614e+06	1.33959e+06	1.20214e+06	1.41646e+06	1.24072e+06	1.55657e+06	1.97724e+06	2.61393e+06	1.45685e+06	1.63363e+06	1.45463e+06	1.70502e+06	1.50851e+06	1.18329e+06	1.48339e+06	1.27139e+06	1.29432e+06	1.63735e+06	1.10041e+06	1.32569e+06	1.27287e+06	1.07493e+06	1.11583e+06	1.48404e+06	2.22943e+06	-	Fruit	-	-	64.11	0.13
780	MWS1792	74.1	57.07	73.0891	C4H11N	[M+H]+	Butylamine	Alkaloids	Alkaloids	109-73-9	3	101496	139111	103696	116073	41119.8	35132.4	41124.1	41115.2	22127.1	22809.3	24644.3	23942.2	40249.3	49351.3	61670.4	50511.8	48044	45811.4	53086	74574.9	37589.8	53597	57159.8	39221.5	52050.2	53969.8	45614.2	-	Main-root	-	-	-	-
781	Yhjp000315	213.07	114.89	212.069	C10H12O5	[M+H]+	C-Veratroylglycol	Phenolic acids	Phenolic acids	168293-10-5	2	197202	241862	230104	208494	281756	256875	265115	242748	287633	298557	299038	313062	294121	315845	309418	288627	263916	199870	295265	225760	144719	138089	230839	223876	219100	251527	266079	-	Inflorescence	-	-	-	-
782	pme1841	103.12	86.1	102.116	C5H14N2	[M+H]+	Cadaverine	Alkaloids	Alkaloids	462-94-2	3	55546.3	66248.3	71719.7	52122	152080	175837	153602	130660	25903.4	21316.6	22577.6	20317.5	29699.5	32349	30716.1	42640.8	1.58649e+06	2.90157e+06	3.83036e+06	2.70875e+06	7.37477e+06	1.71658e+06	922979	1.2621e+06	1.0847e+06	977335	946188	-	Leaf	C01672	ko00310,ko00470,ko00480,ko00960,ko01100,ko01110	-	-
783	mws2212	179.03	135.05	180.042	C9H8O4	[M-H]-	Caffeic acid	Phenolic acids	Phenolic acids	331-39-5	3	254153	293084	185477	255105	851640	1.10222e+06	888349	747023	292129	524738	408687	291991	270175	351140	228995	259930	414881	312070	256756	349017	191782	246480	311471	228908	288158	343647	390802	-	Lateral-root	C01197	ko00940,ko01100,ko01110	54.97	0.05
784	mws2218	195.09	83.06	194.08	C8H10N4O2	[M+H]+	Caffeine	Alkaloids	Alkaloids	58-08-2	3	363922	266318	227203	347853	209758	192574	289416	336637	383780	206224	309637	332430	218366	188595	286314	245183	370216	180722	286279	226576	295495	187547	195514	237421	201778	241539	347494	-	Fruit	C07481	ko00232,ko01100,ko01110	89.46	0.08
785	Lmhn002574	431.06	137.03	432.069	C20H16O11	[M-H]-	Caffeoyl(p-Hydroxybenzoyl)tartaric acid	Phenolic acids	Phenolic acids	-	3	1.72871e+06	1.35376e+06	1.57968e+06	1.09569e+06	2.9391e+06	4.46177e+06	2.79724e+06	4.58115e+06	NA	NA	NA	NA	777709	944494	795418	715414	2.87754e+06	2.36722e+06	1.96373e+06	2.69595e+06	664456	843521	914295	557400	1.19692e+06	1.44834e+06	1.52509e+06	-	Lateral-root	-	-	-	-
786	Zbfn002396	343.1	163.04	344.111	C15H20O9	[M-H]-	Caffeoyl-O-mannitol	Phenolic acids	Phenolic acids	-	2	147252	152229	134860	152923	114421	120571	134346	147184	1.34186e+06	1.91707e+06	1.44252e+06	1.70205e+06	834489	903045	860010	949505	156298	188980	217382	165898	266964	364885	175753	195362	427919	482953	518686	-	Fruit	-	-	-	-
787	mad2085	457.08	295.04	458.085	C22H18O11	[M-H]-	Caffeoyl-p-coumaroyltartaric acid	Phenolic acids	Phenolic acids	-	3	NA	NA	NA	NA	183823	227202	185979	227558	369536	368834	448541	306245	43592.8	53442.7	37160.9	46601.2	23524.7	23227.2	69993.2	40193.9	56133.3	46322.4	19635.2	18560.1	110286	52366.2	86912.5	-	Fruit	-	-	-	-
788	pma0101	293.16	163.04	292.154	C14H20N4O3	[M+H]+	Caffeoylagmatine	Alkaloids	Phenolamine	-	3	NA	NA	NA	NA	NA	NA	NA	NA	NA	NA	NA	NA	106386	201268	107925	131267	NA	NA	NA	NA	NA	NA	NA	NA	86919.7	78702.1	70134.6	Inflorescence	Inflorescence	-	-	-	-
789	Labn003679	327.11	147.05	328.116	C15H20O8	[M-H]-	Caffeyl alcohol 4-O-β-D-glucopyranoside	Phenolic acids	Phenolic acids	-	1	1.42918e+06	1.0611e+06	1.43088e+06	1.47861e+06	401443	392102	461088	556317	101969	115605	134686	110015	440371	492473	420355	461679	688975	728977	733101	920208	697302	1.40639e+06	590734	370801	588212	611695	576489	-	Main-root	-	-	-	-
790	Lmmp005689	301.07	258.05	300.063	C16H12O6	[M+H]+	Cajanin	Flavonoids	Isoflavones	32884-36-9	3	28739.1	62256.3	75880.6	55626.1	126591	129954	116792	79717.9	2.13338e+06	2.65032e+06	3.1998e+06	2.61004e+06	6.81832e+06	7.08655e+06	8.02222e+06	6.49379e+06	382973	214458	287515	186940	712321	1.05284e+06	249249	375355	1.67439e+06	1.64245e+06	1.77818e+06	-	Inflorescence	C10203	-	68.8	0.27
791	MWSHY0110	285.08	225.06	284.068	C16H12O5	[M+H]+	Calycosin	Flavonoids	Isoflavones	20575-57-9	1	NA	NA	NA	NA	1.49453e+07	1.70219e+07	1.5835e+07	1.06744e+07	2.16692e+06	2.54882e+06	2.91504e+06	2.57996e+06	1.16836e+06	1.23323e+06	990880	1.39603e+06	1.30416e+06	4.24877e+06	2.96209e+06	1.71371e+06	NA	NA	NA	NA	3.83294e+06	3.67081e+06	3.44372e+06	-	Lateral-root	C01562	ko00943,ko01110	47.75	0.24
792	MWSHY0111	447.13	285.08	446.121	C22H22O10	[M+H]+	Calycosin-7-O-glucoside	Flavonoids	Isoflavones	20633-67-4	2	463973	1.42799e+06	1.06978e+06	842930	1.62852e+07	1.49662e+07	1.49384e+07	1.17333e+07	820361	547510	1.06027e+06	655710	175431	156532	74186.9	190805	1.20845e+06	3.20524e+06	3.71091e+06	1.09875e+06	224430	562367	616817	386832	3.32528e+06	4.41969e+06	3.73952e+06	-	Lateral-root	-	-	5.49	0.81
793	Hmcp009963	180.14	123.07	180.138	C11H18NO+	[M]+	Candicine	Alkaloids	Phenolamine	6656-13-9	1	660592	555865	714137	515864	466017	877503	491180	321064	327847	273538	283939	281998	396822	542337	590166	552466	645486	905859	601239	307401	329629	1.00053e+06	765260	912677	573772	528439	499781	-	Leaf	C10575	-	38.7	0.04
794	Lmhn002850	445.14	113.02	446.142	C19H26O12	[M-H]-	Canthoside A	Phenolic acids	Phenolic acids	-	1	59197.6	40836.4	72787	63258.9	163965	172855	172273	141498	61177.2	53457.3	65096.4	49186.4	115262	102396	115240	133967	189784	81657.5	131403	143684	221421	310853	260265	162151	137469	114687	131563	-	Leaf	-	-	-	-
795	Zmzp006646	317.07	302.04	316.058	C16H12O7	[M+H]+	Capillarisin	Others	Chromone	56365-38-9	3	122216	132079	101729	124597	NA	NA	NA	NA	454929	444078	518906	479899	358149	355888	357640	288904	327099	666816	416925	310059	1.18252e+06	2.56798e+06	2.30881e+06	1.54584e+06	725831	725701	682652	-	Leaf	C08999	-	57.56	0.31
796	pmn001716	447.09	285.04	448.101	C21H20O11	[M-H]-	Carthamone*	Flavonoids	Chalcones	86579-00-2	1	376927	680979	455389	365516	1.08112e+06	1.03652e+06	1.03305e+06	1.00795e+06	2.25093e+06	2.24204e+06	3.00881e+06	939778	4.7115e+07	3.37444e+07	4.03025e+07	4.06464e+07	114502	1.09031e+06	1.40783e+06	1.5754e+06	3.23295e+06	3.13081e+06	1.04211e+06	959780	9.82902e+06	1.02082e+07	1.02101e+07	-	Inflorescence	C08598	-	5.93	0.63
797	MWSHY0065	291.09	139.04	290.079	C15H14O6	[M+H]+	Catechin	Flavonoids	Flavanols	154-23-4	3	196456	183890	175710	246815	337449	2.39558e+06	7.18059e+06	4.46259e+06	152385	96741.8	151128	138208	109328	51475.6	91388.7	63390.9	180012	105909	99526.8	63464.4	78954.9	49397.5	74193.7	104104	1.12217e+06	1.04364e+06	1.01266e+06	-	Lateral-root	C06562	ko00941,ko01110	54.83	0.24
798	mws0355	441.08	169.01	442.09	C22H18O10	[M-H]-	Catechin gallate*	Flavonoids	Flavanols	130405-40-2	3	28480.9	31822.8	21755.4	19313	24213.4	42503.3	1.89211e+06	73977.8	75942.3	47004.7	49701.2	36631.8	72209.3	55510.5	51336.7	62651.5	71354.2	81831.3	76546.4	97699.2	50916.3	26100.4	80046.7	73839.3	93700.8	126222	99734.4	-	Lateral-root	-	-	53.57	0.75
799	pmn001416	451.1	341.06	452.111	C24H20O9	[M-H]-	Catechin-(7,8-bc)-4α-(3,4-dihydroxyphenyl)-dihydro-2-(3H)-one*	Flavonoids	Flavanols	-	3	19012.2	35309.1	36276.8	33143.4	30039.8	43520.5	85685.1	118895	37242	28124.7	36286.9	25065.7	36646.4	30878.8	22048.9	24329.9	82574.4	106532	84891.2	76574.9	53261.2	55194.3	117193	76505.3	30888.4	51705.9	30108.9	-	Stem	-	-	-	-
800	pmb2947	865.2	407.1	866.206	C45H38O18	[M-H]-	Catechin-catechin-catechin	Flavonoids	Flavanols	-	3	NA	NA	NA	NA	83115	1.24862e+06	1.59186e+06	1.91769e+06	16049	5937.19	18893.9	5367.96	18337.5	18302.5	10227.9	7642.53	NA	NA	NA	NA	NA	NA	NA	NA	158672	180612	162643	-	Lateral-root	-	-	-	-
801	Zmgp005070	523.14	361.09	522.137	C24H26O13	[M+H]+	Centaurein	Flavonoids	Flavones	35595-03-0	3	729069	471272	468121	635938	452666	438753	586588	583946	743824	441401	674832	900093	565861	464307	802123	925281	773791	480766	436655	366666	1.16449e+06	1.03825e+06	793738	613256	625898	567789	858091	-	Leaf	-	-	-	-
802	MWSHC20163	255.24	255.24	256.24	C16H32O2	[M-H]-	Cetostearic acid	Lipids	Free fatty acids	-	2	2.78974e+07	2.73436e+07	2.73303e+07	2.89197e+07	2.97174e+07	2.81155e+07	2.94689e+07	2.59063e+07	4.02974e+07	4.08982e+07	3.99955e+07	3.93642e+07	4.15401e+07	3.55193e+07	3.70382e+07	3.90655e+07	2.3762e+07	2.41755e+07	2.62465e+07	2.45369e+07	3.23485e+07	3.11901e+07	3.25775e+07	3.39125e+07	2.88859e+07	2.97508e+07	3.27015e+07	-	Fruit	-	-	-	-
803	Sakn004146	639.2	477.14	640.2	C29H36O16	[M-H]-	Chiritoside B	Phenolic acids	Phenolic acids	-	3	177772	157105	154202	130706	89098.6	NA	34232.7	85425.5	675878	770897	651021	748213	1.42717e+06	2.05296e+06	1.90756e+06	1.81295e+06	339109	674143	293038	296239	348004	714144	407210	256879	408911	581457	466891	-	Inflorescence	-	-	-	-
804	mws0179	367.1	190.9	368.111	C17H20O9	[M-H]-	Chlorogenic acid methyl ester	Phenolic acids	Phenolic acids	29708-87-0	3	32744.4	15458.9	44777.7	17828.9	130619	208659	341026	234512	144659	125688	119127	81704.7	159428	204386	156348	159317	197994	254470	246317	114726	126308	145180	166703	163466	54948.5	145277	116784	-	Lateral-root	-	-	9.97	0.36
805	pmb0484	104.11	60.08	104.107	C5H14NO+	[M]+	Choline	Alkaloids	Alkaloids	62-49-7	3	2.12182e+06	1.63739e+06	1.58565e+06	1.96146e+06	1.98204e+06	2.12225e+06	2.13487e+06	1.72405e+06	2.37455e+06	2.71938e+06	2.4402e+06	2.50596e+06	4.37504e+06	4.32606e+06	4.71117e+06	4.24916e+06	1.80904e+06	1.69725e+06	1.74348e+06	1.64682e+06	2.74775e+06	2.24069e+06	2.54142e+06	2.68614e+06	2.57068e+06	2.6055e+06	2.63572e+06	-	Inflorescence	C00114	ko00260,ko00564,ko01100,ko02010	0.47	0.01
806	mws0120	258.11	104.11	257.103	C8H20NO6P	[M+H]+	Choline Alfoscerate	Lipids	PC	28319-77-9	3	402781	451132	514713	427958	176795	227994	223840	344327	2.45928e+06	2.829e+06	2.14638e+06	2.17394e+06	2.10518e+06	2.32311e+06	1.51844e+06	2.70975e+06	622502	719001	541045	739306	141771	59746.9	154887	349733	1.60362e+06	1.6625e+06	1.69183e+06	-	Fruit	C00670	ko00564,ko00565	-	-
807	MWSHY0071	255.06	153.02	254.058	C15H10O4	[M+H]+	Chrysin	Flavonoids	Flavones	480-40-0	3	NA	NA	NA	NA	NA	NA	NA	NA	NA	NA	NA	NA	326878	462891	116263	472456	NA	NA	NA	NA	NA	NA	NA	NA	72655.4	64031.9	57976.4	Inflorescence	Inflorescence	C10028	ko00941	22.61	0.18
808	Zbhp006013	503.12	255.07	502.111	C24H22O12	[M+H]+	Chrysin-7-O-(6'-malonyl)glucoside	Flavonoids	Flavones	-	1	112210	216417	207399	152354	NA	NA	NA	NA	232361	186413	200114	271771	6.59037e+07	1.41265e+08	4.75035e+07	9.70082e+07	311859	288851	210410	377059	8.91998e+06	6.76679e+06	2.51766e+06	3.36645e+06	1.82007e+07	1.81233e+07	1.72455e+07	-	Inflorescence	-	-	-	-
809	Lmyp005841	417.12	255.06	416.111	C21H20O9	[M+H]+	Chrysin-7-O-glucoside	Flavonoids	Flavones	31025-53-3	3	NA	NA	NA	NA	NA	NA	NA	NA	NA	NA	NA	NA	1.70114e+07	3.01576e+07	8.89154e+06	2.67351e+07	NA	NA	NA	NA	705206	548376	218799	237655	3.6974e+06	3.5516e+06	3.34214e+06	-	Inflorescence	-	-	-	-
810	Lazp002675	711.18	301.07	710.169	C31H34O19	[M+H]+	Chrysoeriol glucosyl malonyl glucoside	Flavonoids	Flavones	-	1	1.32889e+06	1.75683e+06	1.33513e+06	1.48626e+06	6.62584e+06	7.1726e+06	7.28342e+06	5.64079e+06	9.53331e+06	1.00721e+07	1.11156e+07	9.90085e+06	4.05137e+06	4.68278e+06	4.65779e+06	3.63757e+06	1.01686e+07	1.44218e+07	1.52477e+07	1.27799e+07	8.77169e+07	1.07875e+08	1.11412e+08	8.67771e+07	2.842e+07	3.15446e+07	3.15406e+07	-	Leaf	-	-	-	-
811	Lazn002843	785.22	431.1	786.222	C34H42O21	[M-H]-	Chrysoeriol triglucoside	Flavonoids	Flavones	-	1	30853	25270.5	39682.8	34144.6	44816.1	93422.3	78206.3	146655	15541.1	47754.4	8013.79	12530.7	27910.1	11596.3	16141.5	8818.81	91789.3	66413.1	72662.8	86264.3	127231	98397.6	52099.5	39542.4	50411.5	35232.3	48254.3	-	Lateral-root	-	-	-	-
812	Lazp003122	595.17	301.07	594.159	C27H30O15	[M+H]+	Chrysoeriol xylosyl glucoside*	Flavonoids	Flavones	-	1	5.19996e+06	1.01255e+07	9.06323e+06	7.67939e+06	8.81476e+06	1.74937e+07	9.85697e+06	9.80632e+06	1.42727e+07	1.56445e+07	2.16122e+07	1.41505e+07	8.91271e+07	1.14187e+08	6.87031e+07	8.49977e+07	1.8498e+08	4.89545e+07	4.25824e+07	6.44387e+07	8.03713e+07	1.11365e+08	9.54551e+07	1.08713e+08	5.42837e+07	5.19323e+07	4.22099e+07	-	Leaf	-	-	-	-
813	Zmxp002867	625.17	301.07	624.169	C28H32O16	[M+H]+	Chrysoeriol-5,7-di-O-glucoside	Flavonoids	Flavones	-	1	47438.4	120027	66822.4	114590	85629.7	108418	95337.5	127351	704627	582137	1.15316e+06	795276	696557	598573	646124	577548	133373	236089	283738	166240	5.80362e+07	5.43428e+07	7.5343e+06	2.02757e+06	7.97728e+06	8.35877e+06	1.12445e+07	-	Leaf	-	-	-	-
814	Zbrn006627	461.106	299.056	462.116	C22H22O11	[M-H]-	Chrysoeriol-5-O-glucoside*	Flavonoids	Flavones	-	3	514598	1.04123e+06	660276	792764	1.86421e+06	2.01609e+06	1.8487e+06	2.16577e+06	906923	955759	715765	778412	221800	152274	156689	147834	988751	2.31605e+06	1.89795e+06	990669	602720	796621	719580	389722	1.35032e+06	1.2928e+06	1.22292e+06	-	Lateral-root	-	-	-	-
815	Lmhp003162	787.23	625.17	786.222	C34H42O21	[M+H]+	Chrysoeriol-6,8-di-C-glucoside-4'-O-glucoside	Flavonoids	Flavones	-	2	NA	NA	NA	NA	6514.72	30934.7	43356.6	6698.25	347617	192294	252294	225522	109617	132737	131274	94591.1	24798.7	60982.9	39275.7	NA	7.27459e+06	5.57277e+06	495714	56414.1	848594	858006	920127	-	Leaf	-	-	-	-
816	Zbsn005918	503.12	299.06	504.127	C24H24O12	[M-H]-	Chrysoeriol-7-O-(6''-acetyl)glucoside*	Flavonoids	Flavones	-	1	1.69028e+06	2.20378e+06	2.15549e+06	1.90508e+06	1.35136e+07	1.47404e+07	1.50335e+07	1.01316e+07	5.71057e+06	4.98369e+06	4.46203e+06	4.70286e+06	269688	320466	370864	281390	6.79099e+06	2.52467e+06	1.34164e+07	7.13834e+06	1.95116e+06	3.49663e+06	2.13898e+06	2.09534e+06	6.45075e+06	7.088e+06	7.17778e+06	-	Lateral-root	-	-	-	-
817	pmb0608	549.12	301.07	548.117	C25H24O14	[M+H]+	Chrysoeriol-7-O-(6''-malonyl)glucoside	Flavonoids	Flavones	-	1	595886	742786	617518	556654	1.20772e+06	1.18218e+06	1.01586e+06	1.10391e+06	6.3457e+06	6.11169e+06	6.37774e+06	6.27827e+06	793756	1.03932e+06	925982	787869	2.02619e+06	2.36065e+06	2.44968e+06	2.41699e+06	2.26743e+06	7.96818e+06	3.8441e+06	2.57952e+06	2.40849e+06	2.44903e+06	2.09363e+06	-	Fruit	-	-	-	-
818	Zmxp004480	625.18	301.07	624.169	C28H32O16	[M+H]+	Chrysoeriol-7-O-gentiobioside	Flavonoids	Flavones	-	1	29545.4	161825	77966.5	53655.6	98266.2	93865.3	115846	80943.1	2.66269e+06	2.20293e+06	2.27228e+06	1.98879e+06	2.86635e+07	2.76932e+07	3.28926e+07	2.91926e+07	195436	337480	372464	414958	3.90166e+07	3.62702e+07	8.6116e+06	7.76712e+06	1.31535e+07	1.41297e+07	1.35034e+07	-	Inflorescence	-	-	-	-
819	pmb3012	461.11	299.06	462.116	C22H22O11	[M-H]-	Chrysoeriol-7-O-glucoside	Flavonoids	Flavones	19993-32-9	3	4.46919e+06	4.30191e+06	5.6438e+06	5.04334e+06	7.88491e+06	6.26119e+06	7.14151e+06	6.23602e+06	8.43604e+06	9.00877e+06	1.19447e+07	1.18328e+07	5.78114e+06	8.75987e+06	6.49371e+06	1.27557e+07	1.89007e+07	3.08598e+07	2.87467e+07	1.32617e+07	6.57901e+06	1.16311e+07	1.18252e+07	2.10439e+07	1.35887e+07	9.88463e+06	1.24609e+07	-	Stem	-	-	8.01	0.82
820	Zbsp004707	609.18	301.07	608.174	C28H32O15	[M+H]+	Chrysoeriol-7-O-rutinoside*	Flavonoids	Flavones	-	1	6584.89	6310.4	16328.9	17550.6	1920.83	5925.86	5060.6	4119.17	5.39309e+06	4.8849e+06	4.75058e+06	3.77246e+06	1.47017e+07	1.46001e+07	1.48045e+07	1.57981e+07	92465	197028	188086	295555	2.25056e+07	2.05078e+07	1.13077e+07	8.4825e+06	6.95099e+06	6.51357e+06	6.78661e+06	-	Leaf	-	-	-	-
821	pmb0592	771.23	463.2	770.227	C34H42O20	[M+H]+	Chrysoeriol-7-O-rutinoside-5-O-glucoside	Flavonoids	Flavones	-	3	NA	NA	NA	NA	NA	NA	NA	NA	137193	137026	206868	138654	261837	251210	254442	314167	NA	NA	NA	NA	319868	178330	268561	190019	118146	145797	101098	-	Inflorescence	-	-	-	-
822	pmb2976	755.2	447.2	756.211	C33H40O20	[M-H]-	Chrysoeriol-8-C-arabinoside-7-O-Sophoroside	Flavonoids	Flavones	-	3	NA	NA	NA	NA	NA	NA	NA	NA	61367.1	73932.5	66547.2	93619	228382	243272	245709	219586	NA	NA	NA	NA	109444	120528	78857.8	94138.4	77224.3	69953.9	66717.1	-	Inflorescence	-	-	-	-
823	HJAP011	463.11	343.08	462.116	C22H22O11	[M+H]+	Chrysoeriol-8-C-glucoside (Scoparin)*	Flavonoids	Flavones	301-16-6	3	217691	162488	199846	271453	258759	291397	94713.1	233786	55590.5	71805.3	421427	56997.8	814497	2.13765e+06	890443	1.82914e+06	2.13829e+06	2.22197e+06	1.91009e+06	2.24701e+06	2.21644e+06	823381	2.55389e+06	3.14491e+06	1.45894e+06	1.64365e+06	1.73812e+06	-	Leaf	-	-	-	-
824	Zbrn008158	299.06	284.03	300.063	C16H12O6	[M-H]-	Chrysoeriol; 5,7,4'-Trihydroxy-3'-Methoxyflavone*	Flavonoids	Flavones	491-71-4	2	79792.9	195824	107174	69215.9	254766	181489	261728	209880	1.06597e+07	1.13603e+07	1.02327e+07	1.12987e+07	529554	305460	425803	326557	346390	510295	884698	300871	715177	601935	464811	1.09471e+06	1.55121e+06	1.64065e+06	1.55437e+06	-	Fruit	C04293	ko00944	35.85	0.27
825	Zmpn002553	339.07	177.02	340.079	C15H16O9	[M-H]-	Cichoriin*	Lignans and Coumarins	Coumarins	531-58-8	2	38695.3	142972	45068	129070	28868.6	61424.2	32768.2	91757.5	NA	NA	NA	NA	2.44074e+06	2.35006e+06	2.61727e+06	2.07251e+06	71130	80952.6	108170	126708	405600	83586.6	80173.8	265773	265234	336540	307547	-	Inflorescence	C09206	-	12.76	0.35
826	MWSmce446	469.17	307.12	468.163	C22H28O11	[M+H]+	Cimifugin-7-O-glucoside	Others	Chromone	80681-45-4	2	1.20584e+06	1.44056e+06	909439	853991	1.07145e+07	1.0123e+07	8.43003e+06	8.39858e+06	1.13214e+07	1.32853e+07	1.0593e+07	1.41743e+07	608355	705615	509191	553275	1.34377e+06	1.8832e+06	2.06963e+06	1.25022e+06	387777	578011	584832	425438	2.50652e+06	2.25998e+06	2.47254e+06	-	Fruit	-	-	27	0.79
827	pmn001417	451.1	341.1	452.111	C24H20O9	[M-H]-	Cinchonain Ic	Flavonoids	Flavanols	85081-22-7	3	15955.6	9664.83	14778.1	9879.07	20848.8	47875	91859.2	83379.1	33444.7	20587.6	35518.3	16713.5	24174.9	21617.5	15969.1	20077.8	70231.2	82605.8	71004.2	66521.2	39371.2	41980.3	62958	58730.1	24883.5	40417.2	39371.2	-	Stem	-	-	58.16	0.93
828	pmn001418	451.1	341.1	452.111	C24H20O9	[M-H]-	Cinchonain Id*	Flavonoids	Flavanols	85022-67-9	3	18308.7	31607	26136.9	14689.9	34051.5	52471	94856.9	88780.6	50939.8	31647.3	50954	29077.3	31466.7	25846.9	20526.1	22049.9	87208	110393	94924.6	85266.8	46718.5	71268.6	131443	100454	29546.9	45129.7	32423.9	-	Stem	-	-	31.31	0.93
829	Lmhn004756	455.1	233.04	456.106	C23H20O10	[M-H]-	Cinnamoylferuloyltartaric acid	Phenolic acids	Phenolic acids	-	3	119313	66964.2	129048	107548	292847	337484	267944	255471	NA	NA	NA	NA	NA	NA	NA	NA	NA	NA	NA	NA	NA	NA	NA	NA	189774	179864	201260	-	Lateral-root	-	-	-	-
830	pmn001648	863.18	411.07	864.19	C45H36O18	[M-H]-	Cinnamtannin D1	Tannins	Tannin	97233-06-2	3	NA	NA	NA	NA	75369.9	244981	945127	965485	NA	NA	NA	NA	NA	NA	NA	NA	NA	NA	NA	NA	NA	NA	NA	NA	93737.7	82350.6	94475.4	Lateral-root	Lateral-root	C17632	-	-	-
831	Lmjp005016	331.08	298.05	330.074	C17H14O7	[M+H]+	Cirsiliol (3',4',5-Trihydroxy-6,7-Dimethoxyflavone)	Flavonoids	Flavanones	34334-69-5	3	17769.3	40739.7	36316.1	34256.8	92227.5	94492.9	70267.5	88030.9	69542.9	75943.9	247090	99132.9	82040.4	248464	97627.1	76495.3	49867.9	44910.2	64963	56029	61854	95932.3	178346	83242.2	53819.1	55172.9	79237.6	-	Inflorescence	C10033	-	43.46	0.34
832	MWSmce415	315.09	282.06	314.079	C17H14O6	[M+H]+	Cirsimaritin (4',5-dihydroxy-6,7-dimethoxyflavone)*	Flavonoids	Flavones	6601-62-3	3	NA	NA	NA	NA	196271	258147	231600	159381	192160	248391	398660	229825	358794	420272	404091	311516	110976	104354	183188	117323	160086	164797	95170.2	190313	129922	159964	179227	-	Inflorescence	C17785	-	30.35	0.3
833	mws0371	327.23	283.24	328.24	C22H32O2	[M-H]-	Cis-4,7,10,13,16,19-Docosahexaenoic Acid	Lipids	Free fatty acids	6217-54-5	3	565557	562014	602232	577722	596599	665055	700516	737477	194392	269017	217000	220189	62273	65246.3	48060.6	79106.1	48598.4	32391.2	35848.6	33252.3	75339.9	133829	230548	196100	338083	311717	340356	-	Lateral-root	C06429	ko01040	-	-
834	pme2550	173.01	129.02	174.016	C6H6O6	[M-H]-	Cis-Aconitic acid	Organic acids	Organic acids	585-84-2	3	254152	341039	250377	204503	1.24234e+06	1.29888e+06	1.50807e+06	1.01942e+06	2.06232e+06	2.28416e+06	2.08498e+06	2.24702e+06	1.29497e+06	1.3518e+06	1.23186e+06	1.1881e+06	893834	690983	777400	809297	975710	725194	1.61247e+06	1.622e+06	1.10846e+06	1.18605e+06	1.25624e+06	-	Fruit	C00417	ko00020,ko00630,ko00660,ko01100,ko01110,ko01210	11.12	0.04
835	MWSmce613	489.12	264.04	488.107	C14H26N4O11P2	[M+H]+	Citicoline	Nucleotides and derivatives	Nucleotides and derivatives	987-78-0	3	188179	158868	209742	207313	32769.1	61682.9	52602	77088.7	83528.7	96390.5	91201.9	116292	7798.35	3692.53	17568.2	9003	51395.9	101304	59092	80951.9	41545.8	49980.7	44250.4	26378.9	27635.1	31889.9	48700.9	-	Main-root	C00307	ko00564,ko01100	-	-
836	mws0281	191.02	111.01	192.027	C6H8O7	[M-H]-	Citric Acid	Organic acids	Organic acids	77-92-9	1	1.02773e+06	1.13054e+06	1.02624e+06	962657	1.68476e+07	1.69567e+07	1.85367e+07	1.54402e+07	7.53035e+07	8.08859e+07	7.46978e+07	7.43694e+07	3.20825e+07	2.83457e+07	3.32451e+07	2.71811e+07	1.51024e+07	1.03644e+07	1.04218e+07	1.34038e+07	2.72598e+07	1.26748e+07	4.66809e+07	6.11422e+07	2.96985e+07	3.26318e+07	3.24349e+07	-	Fruit	C00158	ko00020,ko00250,ko00630,ko01100,ko01110,ko01200,ko01210,ko01230,ko01240	56.22	0.05
837	WaYn000716	515.12	341.11	516.133	C18H28O17	[M-H]-	Citric Acid diglucoside	Organic acids	Organic acids	-	3	155584	153750	122224	181586	47649.1	56234.8	74003.7	82014.3	242909	135460	107978	162315	283276	312087	358073	249943	130353	66924.3	81354.2	60697	57501.9	34902.7	51713.3	42820.4	67736.8	82019.3	66446.9	-	Inflorescence	-	-	-	-
838	Wayn000884	353.07	111	354.08	C12H18O12	[M-H]-	Citric acid glucoside	Organic acids	Organic acids	-	3	149459	165046	150915	177136	653357	615036	789167	729534	3.13635e+06	2.63862e+06	3.63169e+06	3.08907e+06	1.24699e+06	1.19301e+06	1.02193e+06	1.10076e+06	326852	633715	516124	687762	661127	874283	637852	557655	1.33106e+06	1.50453e+06	1.60496e+06	-	Fruit	-	-	-	-
839	Wayn000597	515.12	111.01	516.133	C18H28O17	[M-H]-	Citric acid-1-O-diglucoside	Organic acids	Organic acids	-	3	434133	315990	286572	428142	359118	302090	430173	555639	1.40933e+06	1.22732e+06	1.23698e+06	1.4301e+06	74378.8	101220	68268.9	87686.5	207524	407919	345565	338243	37899.6	30787.4	36521.3	62253.5	490623	535627	580907	-	Fruit	-	-	-	-
840	Hmdp103165	741.22	287.06	740.216	C33H40O19	[M+H]+	Clitorin	Flavonoids	Flavones	55804-74-5	3	14799.2	49480.3	43242.9	97328.9	2604.12	11668.1	18799.4	10981.6	430222	299583	327104	344904	7.40472e+06	7.16262e+06	6.29345e+06	7.54972e+06	846701	2.54517e+06	2.36836e+06	3.54431e+06	1.54638e+07	1.06517e+07	6.06184e+06	6.28565e+06	5.50833e+06	5.21232e+06	5.27345e+06	-	Leaf	-	-	4.97	0.44
841	MW0103521	613.14	283.06	614.147	C20H31N4O16P	[M-H]-	Cmp-nana	Nucleotides and derivatives	Nucleotides and derivatives	3063-71-6	3	379986	386516	382896	379530	816976	722207	666323	782338	107143	164000	103938	119914	26916.4	34749.9	41989	35629.2	542266	679607	950986	784211	41520.5	49647.5	80577.4	98452	299181	324433	303636	-	Lateral-root	-	-	-	-
842	Hmyn005972	589.52	283.26	590.527	C38H70O4	[M-H]-	Coixenolide	Lipids	Free fatty acids	29066-43-1	3	323251	218264	240487	306949	94002.6	118956	142658	175878	939767	817139	912222	786979	1.07441e+06	592564	631234	761321	232967	179246	154419	187390	213259	263426	206015	253501	5299.41	3451.07	4476.87	-	Fruit	C17566	-	32.4	0.43
843	MWSslk232	625.18	301.08	624.169	C28H32O16	[M+H]+	Complanatuside	Flavonoids	Flavonols	116183-66-5	3	NA	NA	NA	NA	60481.7	31648	47919.2	9494.44	593127	364261	457587	339972	961106	1.0016e+06	853621	953181	35704.3	148836	48954.6	77352.9	6.23933e+06	6.51452e+06	1.72225e+06	1.28996e+06	1.2872e+06	1.26252e+06	1.30542e+06	-	Leaf	-	-	32.52	0.64
844	mws0906	341.12	179.07	342.132	C16H22O8	[M-H]-	Coniferin	Phenolic acids	Phenolic acids	531-29-3	3	4.10403e+06	2.73692e+06	2.64397e+06	3.65624e+06	1.02921e+06	1.17978e+06	1.46138e+06	1.59215e+06	1.61225e+06	1.39382e+06	1.40855e+06	1.18855e+06	9.48979e+06	1.09529e+07	1.09293e+07	9.18931e+06	1.19151e+06	1.21884e+06	1.31696e+06	911634	302733	285668	342598	536364	1.56329e+06	1.65458e+06	1.55636e+06	-	Inflorescence	C00761	ko00940,ko01110	10.28	0.27
845	mws1715	252.11	136.06	251.102	C10H13N5O3	[M+H]+	Cordycepin (3'-Deoxyadenosine)*	Nucleotides and derivatives	Nucleotides and derivatives	73-03-0	3	NA	NA	NA	NA	179114	157183	139095	117406	109312	90558.5	144003	123466	189313	217519	163752	210736	16728.6	454329	356701	324962	NA	NA	NA	NA	112354	116591	178116	-	Stem	C08431	-	38.44	0.16
846	MWSHY0045	391.19	267.07	390.183	C25H26O4	[M+H]+	Corylifol A	Flavonoids	Isoflavones	775351-88-7	2	2.04259e+06	1.56589e+06	1.90869e+06	2.46118e+06	1.03028e+07	1.10222e+07	1.08162e+07	1.14831e+07	5322.23	5853.14	7091.29	5241.97	NA	NA	NA	NA	142125	89241.7	96555.4	80562.7	13040.8	8749.89	10024.9	8732.8	2.67256e+06	2.69012e+06	2.45942e+06	-	Lateral-root	-	-	-	-
847	YC512113	339.16	177.1	338.148	C16H22N2O6	[M+H]+	Cotinine-glucoside	Alkaloids	Pyridine alkaloids	-	3	58789.1	38908.8	72790.4	54579.4	NA	NA	NA	NA	57139.6	65591.8	76552	37627.9	24560.1	40739.5	57085.9	48316.1	59037.7	32467.6	54969.6	65445.1	199282	434634	295739	201028	78573.8	94231.4	85287.6	-	Leaf	-	-	-	-
848	Laxp007154	285.08	270.05	284.068	C16H12O5	[M+H]+	Coumaran-5-Ol-3-One*	Flavonoids	Other Flavonoids	32396-80-8	1	4.16597e+06	6.35766e+06	5.07363e+06	5.76626e+06	9.2502e+06	7.63458e+06	6.82557e+06	6.364e+06	3.01884e+07	3.94536e+07	2.83465e+07	3.59265e+07	8.96012e+06	8.36292e+06	8.72597e+06	8.44782e+06	1.05379e+07	9.83535e+06	1.1504e+07	1.18988e+07	1.71401e+07	1.9518e+07	2.82679e+07	1.63449e+07	1.57042e+07	1.41893e+07	1.3637e+07	-	Fruit	-	-	-	-
849	MWSmce139	269.04	241.05	268.037	C15H8O5	[M+H]+	Coumestrol	Lignans and Coumarins	Coumarins	479-13-0	3	1.39243e+07	3.04357e+07	2.27878e+07	1.82706e+07	2.15232e+07	1.8416e+07	1.40479e+07	1.4133e+07	7.376e+06	8.22238e+06	6.12256e+06	7.22637e+06	NA	NA	NA	NA	5.56544e+06	2.30661e+07	3.08052e+07	3.19585e+06	213844	1.05271e+07	781287	322231	9.5426e+06	8.92961e+06	9.23213e+06	-	Main-root	C10205	ko00943,ko01110	32.49	0.34
850	ML10197929	130.09	88.04	131.07	C4H9N3O2	[M-H]-	Creatine	Organic acids	Organic acids	57-00-1	2	161319	158651	169266	130714	139568	141870	157634	150343	137493	160734	137264	136864	259295	266850	229285	248565	469341	544229	519098	492253	442092	873351	429633	497203	293048	293472	415361	-	Leaf	C00300	ko00260,ko00330,ko01100	60.47	0.02
851	pme1936	114.07	86.07	113.059	C4H7N3O	[M+H]+	Creatinine	Organic acids	Organic acids	60-27-5	3	444097	507075	454910	449728	535993	565600	699370	512126	574423	587526	572540	527659	530591	550970	552151	569597	528354	487919	553245	506305	310136	254162	443015	508600	547477	531038	505358	-	Lateral-root	C00791	ko00330,ko01100	79.74	0.02
852	Lmbn005923	277.217	59.0139	278.225	C18H30O2	[M-H]-	Crepenynic acid*	Lipids	Free fatty acids	2277-31-8	1	635379	551311	544743	599680	304728	237149	279384	226028	502814	379456	326834	372797	2.5589e+06	2.69853e+06	1.90978e+06	2.62003e+06	290683	188823	232664	247684	487921	711173	456560	584522	594315	590315	557425	-	Inflorescence	C07289	ko00591	-	-
853	HX1208	355.15	299.09	354.147	C21H22O5	[M+H]+	Cristacarpin	Lignans and Coumarins	Lignans	-	3	294459	411200	153980	383564	1.23386e+06	1.33676e+06	1.25077e+06	1.30742e+06	935171	1.23691e+06	1.08311e+06	984072	111007	359564	130963	232507	692106	628451	608256	846194	5.80827e+06	3.21833e+06	1.47956e+06	1.02679e+07	1.32921e+06	1.30065e+06	1.46063e+06	-	Leaf	-	-	-	-
854	Labp008846	339.12	283.06	338.115	C20H18O5	[M+H]+	Crotalarin*	Flavonoids	Isoflavones	109517-68-2	1	120468	104772	356635	117257	1.78421e+06	1.92145e+06	2.67933e+06	1.33564e+06	6.95936e+06	7.37844e+06	6.62922e+06	9.11634e+06	6.56751e+06	1.21545e+07	5.45565e+06	7.11578e+06	253703	214634	238193	443686	9.14577e+06	2.713e+06	6.45426e+06	6.30544e+06	2.92462e+06	3.39848e+06	3.43445e+06	-	Inflorescence	-	-	-	-
855	MWSmce333	284.1	152.06	283.092	C10H13N5O5	[M+H]+	Crotonoside; 2-Hydroxyadenosine	Nucleotides and derivatives	Nucleotides and derivatives	1818-71-9	3	278764	274963	148960	276276	1.05287e+06	1.87518e+06	2.14564e+06	821081	387596	389043	453595	422584	4.50643e+06	4.00311e+06	3.13435e+06	4.67222e+06	455913	355601	383726	441718	364905	522628	530454	497990	1.16929e+06	1.14564e+06	1.19352e+06	-	Inflorescence	C08432	-	4.28	0.21
856	mws0884	328.05	134.05	329.053	C10H12N5O6P	[M-H]-	Cyclic 3',5'-Adenylic acid	Nucleotides and derivatives	Nucleotides and derivatives	60-92-4	3	348475	306377	306866	363904	445074	613823	557193	691669	21130.5	20971.8	32769.6	32468.3	759901	522492	455178	774228	94670.2	119391	129495	71986.4	394810	105492	236072	417620	345896	324776	364561	-	Inflorescence	C00575	ko00230,ko01100	-	-
857	MWSmce706	129.07	56.05	128.059	C5H8N2O2	[M+H]+	Cyclo(Ala-Gly)	Amino acids and derivatives	Amino acids and derivatives	4526-77-6	3	3.21446e+06	3.34262e+06	2.92209e+06	3.12503e+06	1.76259e+07	1.75052e+07	1.73366e+07	1.32047e+07	1.35849e+07	1.30343e+07	1.27924e+07	1.36374e+07	1.52786e+07	1.32692e+07	1.39871e+07	1.3299e+07	9.80205e+06	7.8763e+06	8.39572e+06	1.07102e+07	1.18918e+07	1.02619e+07	1.72027e+07	1.38187e+07	1.62516e+07	1.58516e+07	1.3188e+07	-	Lateral-root	-	-	-	-
858	MWStz205	245.13	120.08	244.121	C14H16N2O2	[M+H]+	Cyclo(D-Phe-L-Pro)	Amino acids and derivatives	Amino acids and derivatives	26488-24-4	3	NA	NA	NA	NA	15354.1	17923.6	14630.6	2931.66	77248.1	82682.9	70917.4	105396	NA	NA	NA	NA	12844.7	9940.1	19647.2	21927.7	47543.7	41707.4	28537.4	56052.2	32143.3	32775.4	24490	-	Fruit	-	-	-	-
859	MWStz091	169.1	70.07	168.09	C8H12N2O2	[M+H]+	Cyclo(L-Ala-L-Pro)	Amino acids and derivatives	Amino acids and derivatives	36357-32-1	3	NA	NA	NA	NA	17490.3	16745.3	61167.7	20118.2	21784.1	2865.74	18659.6	22998.5	91573.2	108997	101963	95214.7	NA	NA	NA	NA	22858.2	33984.8	26640.6	20908.6	30903.3	35507	28788.8	-	Inflorescence	-	-	-	-
860	MWStz211	261.12	120.08	260.116	C14H16N2O3	[M+H]+	Cyclo(L-Phe-trans-4-hydroxy-L-Pro)	Amino acids and derivatives	Amino acids and derivatives	118477-06-8	3	31695.4	17051.7	6947.19	32958	NA	NA	NA	NA	174758	361817	282908	280160	19567.9	92162.6	42918.1	73536.5	98263.1	113908	67177	86710.1	226033	290450	355189	167037	187711	176966	127374	-	Fruit	-	-	-	-
861	Lmrj002793	277.12	120.08	276.111	C14H16N2O4	[M+H]+	Cyclo(Phe-Glu)	Amino acids and derivatives	Amino acids and derivatives	-	3	45912.6	23369.3	40364.7	29381.2	64373.7	92497.3	70276.7	61666.2	325506	355496	253115	393833	30713.2	31614.3	50464.9	29926.5	8728.51	35944.4	43665.9	34799.9	193137	138404	66206.1	74663.5	89404.7	187400	106458	-	Fruit	-	-	-	-
862	Lmhp001430	227.1	116.07	226.095	C10H14N2O4	[M+H]+	Cyclo(Pro-Glu)	Amino acids and derivatives	Amino acids and derivatives	-	3	77763.7	150139	136429	113576	58644.1	61906.6	40963.5	76760.2	111002	108839	108627	175373	236836	237398	197931	206935	27203.6	27877.3	32393.2	25338.1	386448	147005	87631.3	159822	130008	124207	131032	-	Inflorescence	-	-	-	-
863	Lmrj001341	185.09	70.06	184.085	C8H12N2O3	[M+H]+	Cyclo(Ser-Pro)	Amino acids and derivatives	Amino acids and derivatives	-	3	140527	40776.6	95926	113067	NA	NA	NA	NA	96019.5	77377.9	62384.3	75989.1	166848	90895.9	114302	59963.7	NA	NA	NA	NA	4.61052e+06	2.31157e+06	139988	193552	427069	448890	414156	-	Leaf	-	-	-	-
864	Hmlp001371	235.11	120.08	234.1	C12H14N2O3	[M+H]+	Cyclo(Tyr-Ala)	Amino acids and derivatives	Amino acids and derivatives	21754-26-7	3	416864	463960	421048	475645	151857	190402	156228	105604	665751	868406	926346	963100	84535	67088.5	66104.1	55435.5	319981	264683	359982	267331	239796	158423	172660	216051	411613	382194	344363	-	Fruit	-	-	-	-
865	Ladp010765	405.17	349.11	404.162	C25H24O5	[M+H]+	Cyclochandalone*	Flavonoids	Isoflavones	-	1	8.04261e+06	7.4249e+06	8.77962e+06	7.31493e+06	1.57456e+07	1.84633e+07	1.67786e+07	1.84437e+07	3.53225e+06	3.50502e+06	3.77384e+06	3.41588e+06	1.58912e+06	1.42852e+06	1.46556e+06	1.0533e+06	2.43383e+06	2.15061e+06	2.23142e+06	2.35041e+06	3.47953e+06	7.86722e+06	6.47517e+06	6.13225e+06	9.37078e+06	9.44644e+06	9.98058e+06	-	Lateral-root	-	-	-	-
866	ML10180524	244.09	112.05	243.085	C9H13N3O5	[M+H]+	Cytarabine	Nucleotides and derivatives	Nucleotides and derivatives	147-94-4	3	55814.7	103048	70254.4	50335.6	1.02916e+06	1.70743e+06	1.58558e+06	730002	4.23433e+06	1.6699e+06	5.12555e+06	1.97284e+06	1.63965e+06	1.27897e+06	1.4692e+06	1.6333e+06	NA	NA	NA	NA	302806	308466	315144	256722	1.28421e+06	1.10562e+06	1.31067e+06	-	Fruit	C02961	-	-	-
867	pme3732	244.09	112.05	243.085	C9H13N3O5	[M+H]+	Cytidine	Nucleotides and derivatives	Nucleotides and derivatives	65-46-3	3	477400	527021	556760	559185	1.81462e+06	2.52939e+06	2.43494e+06	2.19187e+06	1.41899e+07	8.13461e+06	2.32401e+07	9.00777e+06	4.51102e+06	3.61779e+06	3.66781e+06	4.5901e+06	315768	315685	334960	343366	454628	571547	757595	854272	2.77098e+06	2.90356e+06	2.96275e+06	-	Fruit	C00475	ko00240,ko01100,ko01232,ko02010	10.32	0.11
868	MWSslk257	324.06	112.05	323.052	C9H14N3O8P	[M+H]+	Cytidine 5'-monophosphate(Cytidylic acid)	Nucleotides and derivatives	Nucleotides and derivatives	63-37-6	3	137785	118756	156164	164905	215950	259343	244101	264496	140423	158683	158374	127956	80531.1	64782.7	72733.3	73402.6	107597	99080.5	117454	83325.9	NA	NA	NA	NA	118335	111708	169983	-	Lateral-root	C00055	ko00240,ko01100,ko01232	-	-
869	mws0255	112.05	95.02	111.043	C4H5N3O	[M+H]+	Cytosine	Nucleotides and derivatives	Nucleotides and derivatives	71-30-7	3	630270	707590	662483	639173	1.92392e+06	2.50152e+06	2.11166e+06	1.92017e+06	9.62484e+06	5.31604e+06	1.09907e+07	6.08544e+06	3.17706e+06	2.21105e+06	2.28411e+06	2.67758e+06	520213	502819	473146	524097	367648	327075	420259	499638	2.36493e+06	2.35096e+06	2.0917e+06	-	Fruit	C00380	ko00240,ko01100,ko01232	50.04	0.02
870	ML10171848	147.03	85.03	148.037	C5H8O5	[M-H]-	D-Arabinono-1,4-lactone	Others	Saccharides	2782-09-4	1	73861.7	71810.1	74555	58933.7	693999	859073	750179	685150	1.37846e+06	1.60762e+06	1.44506e+06	1.48864e+06	1.36912e+06	1.25667e+06	1.25655e+06	1.22538e+06	259416	263354	183147	307187	445022	253389	836732	713935	530537	601550	874500	-	Fruit	C00652	ko00053,ko01100	-	-
871	MWSmce676	149.046	59.0132	150.053	C5H10O5	[M-H]-	D-Arabinose*	Others	Saccharides	10323-20-3	2	95027.2	120498	112492	85307.5	314146	241765	211838	173358	1.05474e+06	850147	1.22088e+06	855716	729730	1.2225e+06	941674	850793	1.18958e+06	1.11819e+06	945365	876590	8.41914e+06	1.24175e+07	5.87905e+06	4.21528e+06	1.74588e+06	1.80513e+06	1.79236e+06	-	Leaf	C00216	ko00040,ko00053,ko00520,ko01100,ko01250	1.87	0.02
872	mws0437	151.06	59.01	152.069	C5H12O5	[M-H]-	D-Arabitol*	Others	Saccharides	488-82-4	3	NA	NA	NA	NA	72820.9	94419.9	78336.9	56760.1	157555	156264	144812	210487	90376.7	125149	118188	92242.3	70915	45805.7	55267.9	66975.6	343792	457197	377555	268807	106727	102881	108045	-	Leaf	C01904	ko00040,ko01100	1.87	0.02
873	MWSmce203	341.12	73.03	342.116	C12H22O11	[M-H]-	D-Cellobiose	Others	Saccharides	528-50-7	3	2.88594e+06	2.67705e+06	2.24268e+06	2.95698e+06	1.07951e+06	1.05265e+06	1.12309e+06	1.00642e+06	1.43467e+06	1.29372e+06	1.32394e+06	1.37507e+06	1.39284e+06	1.46543e+06	1.3539e+06	1.47171e+06	1.38016e+06	1.02186e+06	834462	1.08192e+06	638614	750281	781321	557962	929505	1.05956e+06	1.03727e+06	-	Main-root	-	-	-	-
874	pme1730	117.02	73.03	118.027	C4H6O4	[M-H]-	D-Erythronolactone	Organic acids	Organic acids	15667-21-7	3	86035.4	92757.1	91311.5	63392	668742	686064	657466	446370	846007	814495	692038	682743	879499	860984	965425	833484	291058	266753	388881	288175	254361	184982	415895	543279	453816	458699	470641	-	Inflorescence	-	-	-	-
875	Zmzn000079	199	78.96	200.009	C4H9O7P	[M-H]-	D-Erythrose-4-phosphate	Others	Saccharides	585-18-2	3	5.3875e+06	4.49003e+06	4.36251e+06	4.86475e+06	1.12407e+06	1.04324e+06	1.13603e+06	2.69617e+06	4.24605e+06	4.06163e+06	3.86503e+06	4.04432e+06	2.3276e+06	2.38291e+06	2.23173e+06	2.60784e+06	3.18217e+06	5.37767e+06	4.36536e+06	3.64669e+06	664836	312541	274748	366619	4.21217e+06	4.16121e+06	3.8781e+06	-	Main-root	C00279	ko00030,ko00400,ko00710,ko00750,ko01100,ko01110,ko01200,ko01230,ko01240	-	-
876	MWS2442	259.02	96.97	260.03	C6H13O9P	[M-H]-	D-Fructose 6-Phosphate*	Others	Saccharides	643-13-0	1	3.25077e+06	2.60474e+06	2.67441e+06	2.76281e+06	793353	517972	635230	1.88258e+06	2.80107e+06	2.64912e+06	2.2213e+06	2.92843e+06	1.72193e+06	1.58688e+06	1.52276e+06	1.89128e+06	2.32092e+06	3.21415e+06	2.72122e+06	2.38583e+06	391314	199415	172605	234010	3.48818e+06	3.16575e+06	3.04006e+06	-	Main-root	C00085	ko00052,ko00500,ko00710,ko01100,ko01110,ko01200	-	-
877	mws1164	179.056	59.0139	180.063	C6H12O6	[M-H]-	D-Fructose*	Others	Saccharides	57-48-7	1	603273	947346	935089	783189	1.15548e+06	1.24989e+06	1.27364e+06	933132	979786	979385	1.10419e+06	1.08621e+06	5.101e+06	5.14777e+06	5.58198e+06	4.8866e+06	1.12665e+06	1.25804e+06	1.08256e+06	1.2022e+06	2.80556e+06	2.40728e+06	2.39744e+06	1.97321e+06	2.12758e+06	1.81626e+06	1.9488e+06	-	Inflorescence	C05003	-	1.68	0.03
878	Zmpn000199	209.03	85.03	210.038	C6H10O8	[M-H]-	D-Galactaric acid	Others	Saccharides	526-99-8	1	3.59294e+06	3.70626e+06	2.92189e+06	3.22323e+06	9.01132e+06	8.9644e+06	8.15022e+06	8.61247e+06	1.18872e+07	8.85611e+06	1.08121e+07	1.0536e+07	1.2287e+07	1.5601e+07	1.30456e+07	1.21457e+07	1.47481e+07	1.66109e+07	9.76147e+06	1.41142e+07	2.34666e+07	3.35076e+07	3.02058e+07	1.63202e+07	1.19903e+07	1.1906e+07	1.20107e+07	-	Leaf	C00879	ko00053,ko01100	-	-
879	pmf0139	179.06	59.01	180.063	C6H12O6	[M-H]-	D-Galactose*	Others	Saccharides	59-23-4	1	522326	1.06408e+06	1.09613e+06	886547	1.28459e+06	1.44211e+06	1.51507e+06	1.02309e+06	969591	855415	1.10462e+06	1.10056e+06	6.81196e+06	6.32856e+06	7.40117e+06	6.0743e+06	1.3059e+06	1.49541e+06	1.18033e+06	1.27949e+06	2.89405e+06	2.55676e+06	2.62141e+06	2.36131e+06	2.14127e+06	2.38067e+06	2.41187e+06	-	Inflorescence	C00124	ko00052,ko01100	47.81	0.03
880	mws1189	193.04	72.99	194.043	C6H10O7	[M-H]-	D-Galacturonic acid*	Others	Saccharides	685-73-4	3	1.65999e+06	2.24162e+06	1.44639e+06	1.84265e+06	2.57577e+06	2.59778e+06	2.42312e+06	2.57949e+06	3.66079e+06	3.88425e+06	3.33988e+06	3.91846e+06	3.12925e+06	3.53063e+06	3.18742e+06	2.86821e+06	5.22096e+06	4.0401e+06	3.39658e+06	4.23564e+06	1.11832e+07	9.78636e+06	1.03175e+07	9.62685e+06	3.36223e+06	3.20258e+06	3.07394e+06	-	Leaf	C00333	ko00040,ko00053,ko00520,ko01100,ko01240,ko01250,ko02010	46.18	0.06
881	pme3705	193.04	72.99	194.043	C6H10O7	[M-H]-	D-Glucoronic acid*	Others	Saccharides	6556-12-3	3	1.67604e+06	2.0711e+06	1.51307e+06	1.77997e+06	2.53767e+06	2.52515e+06	2.39946e+06	2.26987e+06	3.59096e+06	3.50424e+06	3.04794e+06	3.56145e+06	3.00316e+06	3.35558e+06	3.08712e+06	2.79466e+06	4.91273e+06	3.73869e+06	3.40896e+06	3.8838e+06	1.07165e+07	9.33677e+06	1.07299e+07	1.02652e+07	2.99027e+06	3.04092e+06	3.00935e+06	-	Leaf	C00191	ko00040,ko00053,ko00520,ko00562,ko01100,ko01240,ko01250	3.35	0.04
882	Zmyn000110	258.04	78.96	259.046	C6H14NO8P	[M-H]-	D-Glucosamine 1-phosphate	Others	Saccharides	2152-75-2	3	1.87759e+06	1.64899e+06	1.64865e+06	1.76889e+06	711655	760737	754475	1.14267e+06	1.76843e+06	1.29439e+06	1.48997e+06	1.50449e+06	455370	564247	381585	533495	1.14525e+06	1.53372e+06	1.60064e+06	1.61767e+06	352792	91990.7	95885	126590	1.45693e+06	1.46959e+06	1.19057e+06	-	Main-root	C06156	ko00520,ko01100,ko01250	-	-
883	Zmyn000083	338.99	78.96	339.996	C6H14O12P2	[M-H]-	D-Glucose 1,6-bisphosphate	Others	Saccharides	10139-18-1	3	232961	363138	401296	349789	133611	63234.2	102704	162652	87776.7	71998.6	67743.1	100678	124071	119097	136417	113302	223937	199420	127785	167155	47949.2	24297.6	36946.2	36066.6	123287	134225	112401	-	Main-root	C01231	ko00500,ko01100	-	-
884	mws0866	259.022	96.9696	260.03	C6H13O9P	[M-H]-	D-Glucose 6-phosphate*	Others	Saccharides	56-73-5	1	3.48397e+06	2.73604e+06	2.64471e+06	3.19571e+06	715205	539175	639914	1.6057e+06	3.13922e+06	2.57612e+06	2.49579e+06	2.81617e+06	1.7758e+06	1.70264e+06	1.75417e+06	1.90038e+06	2.16019e+06	3.63542e+06	2.93824e+06	2.48432e+06	407830	198780	189038	231142	3.46258e+06	3.54106e+06	3.00819e+06	-	Main-root	C00092	ko00500,ko00524,ko00562,ko01100,ko01110	-	-
885	mws4170	179.056	59.0139	180.063	C6H12O6	[M-H]-	D-Glucose*	Others	Saccharides	50-99-7	1	592700	1.01043e+06	1.15971e+06	773808	1.19111e+06	1.21622e+06	1.2681e+06	898800	953459	976326	1.05811e+06	1.0648e+06	4.71865e+06	4.79581e+06	4.86224e+06	4.582e+06	1.10621e+06	1.32381e+06	1.0139e+06	1.28572e+06	2.69518e+06	2.27879e+06	2.29156e+06	1.90022e+06	2.22209e+06	2.01457e+06	1.99688e+06	-	Inflorescence	C00031	ko00010,ko00030,ko00052,ko00500,ko00520,ko00524,ko00901,ko01100,ko01110,ko02010	-	-
886	mws1090	259.02	96.97	260.03	C6H13O9P	[M-H]-	D-Glucose-1-phosphate*	Others	Saccharides	59-56-3	1	3.02554e+06	2.70528e+06	2.51235e+06	2.9456e+06	766927	476231	659588	1.70694e+06	3.12857e+06	2.37772e+06	2.36392e+06	2.77538e+06	1.31022e+06	1.23447e+06	1.45827e+06	1.4221e+06	2.15545e+06	3.57813e+06	2.75778e+06	2.35989e+06	384865	188510	187037	190600	3.55003e+06	3.31251e+06	2.93085e+06	-	Main-root	C00103	ko00010,ko00040,ko00052,ko00500,ko00520,ko00523,ko00561,ko01100,ko01110,ko01240,ko01250	-	-
887	mws4175	175.02	85.03	176.032	C6H8O6	[M-H]-	D-Glucurono-6,3-lactone	Others	Saccharides	32449-92-6	3	42559.6	37913.8	30486.9	43935.4	72714.6	90556	69248	67264.2	50766	120818	35714.2	81142	178557	161359	177891	184848	53666.6	78755.9	49368.8	42559	203648	110843	128351	109835	105517	94017.2	103035	-	Inflorescence	C02670	ko00053,ko01100	-	-
888	Lmgn000188	89.02	59.01	90.0317	C3H6O3	[M-H]-	D-Lactic Acid	Organic acids	Organic acids	10326-41-7	3	NA	NA	NA	NA	8276.33	13787.7	15218.8	8963.39	NA	NA	NA	NA	53896.4	51934	37731.7	53219.3	16540.3	12818.3	16172.8	5914.81	14831.3	15499.5	15854.2	17268.8	13481.7	17524.9	11054.4	-	Inflorescence	C00256	ko00620,ko01100	44.51	0.01
889	Lmxn000398	341.11	89.02	342.116	C12H22O11	[M-H]-	D-Lactose*	Others	Saccharides	63-42-3	1	2.58393e+06	2.27867e+06	1.83583e+06	2.43778e+06	839239	760097	881218	814458	1.37978e+06	1.16127e+06	1.13977e+06	1.18068e+06	1.09398e+06	1.05949e+06	953715	1.19371e+06	1.00105e+06	749431	618459	796083	279441	253054	260656	153809	935413	782386	901695	-	Main-root	C01970	-	1.43	0.2
890	Lmsn000381	341.109	89.0244	342.116	C12H22O11	[M-H]-	D-Maltose*	Others	Saccharides	69-79-4	1	2.59049e+06	2.38991e+06	1.91938e+06	2.71215e+06	752756	710280	827956	771326	1.28644e+06	1.12012e+06	1.16089e+06	1.2573e+06	1.10367e+06	950514	1.00903e+06	1.15184e+06	1.03113e+06	791106	716093	787496	252390	239205	230443	165740	838814	666950	865935	-	Main-root	C01971	-	1.8	0.24
891	mws1593	665.21	161.04	666.222	C24H42O21	[M-H]-	D-Maltotetraose	Others	Saccharides	34612-38-9	3	73994.9	78283.1	91001.2	84400.6	43812.4	47697.4	53338.7	29222.7	22597.2	15697.8	19456.6	25414.6	19065.4	31762.1	38749.6	35570.2	24677.2	39537.3	21345.6	32403.5	17125.8	9790.36	9180	3766.85	14813.3	11928.7	17897.5	-	Main-root	C02052	-	-	-
892	MWSmce183	151.04	77.04	152.047	C8H8O3	[M-H]-	D-Mandelic acid	Organic acids	Organic acids	611-71-2	3	48760.8	67877.5	71832.3	57839.8	304574	287075	272480	233570	35112.1	34723.6	39532.9	29811.4	NA	NA	NA	NA	38887.6	66738	74059	47667.2	22003.3	32951.2	37578.8	36867.8	82372.4	71181.3	93580.6	-	Lateral-root	-	-	43.67	0.03
893	mws1155	181.07	101.02	182.079	C6H14O6	[M-H]-	D-Mannitol*	Others	Saccharides	69-65-8	3	49529.2	36080	36682.7	42195.7	207425	379804	321380	149856	53972	46442.1	60859	43418.9	37922.1	42189.3	34862.5	29957.8	67250.9	55024	60537.4	73977.7	222139	428970	1.24314e+06	598692	69717.4	69078.6	64814.1	-	Leaf	C00392	ko00051,ko01100,ko02010	17.73	0.03
894	pmf0138	179.06	59.01	180.063	C6H12O6	[M-H]-	D-Mannose*	Others	Saccharides	3458-28-4	1	389916	860146	877704	862123	914961	1.03199e+06	968211	806629	673878	642483	732807	781450	5.33834e+06	4.90452e+06	5.2083e+06	5.5932e+06	1.19097e+06	1.26789e+06	1.03914e+06	1.18847e+06	2.02724e+06	1.87262e+06	1.98864e+06	1.69818e+06	2.05123e+06	1.9503e+06	1.87935e+06	-	Inflorescence	C00159	ko00051,ko00052,ko00520,ko01100,ko01250,ko02010	43.04	0.04
895	pme0500	503.16	323.1	504.169	C18H32O16	[M-H]-	D-Melezitose	Others	Saccharides	597-12-6	3	1.72738e+06	2.69974e+06	2.09919e+06	2.34501e+06	385112	474341	510564	420819	314087	188057	315240	301414	314785	352290	250439	407663	451158	408373	324045	492715	167886	151258	103672	56255.5	276504	241423	222205	-	Main-root	C08243	-	-	-
896	mws1589	503.16	179.06	504.169	C18H32O16	[M-H]-	D-Panose*	Others	Saccharides	33401-87-5	3	4.10134e+06	5.24588e+06	4.56796e+06	5.0255e+06	804854	709629	835460	694029	811698	508244	571904	732377	313497	369501	231358	324866	1.12667e+06	974714	649546	1.02319e+06	354968	339782	150656	83476	515873	481313	392533	-	Main-root	C00713	-	-	-
897	pme1261	206.14	76.08	205.131	C9H19NO4	[M+H]+	D-Panthenol	Others	Alcohol compounds	81-13-0	3	12111.1	94752.3	61407.8	37401.4	156467	243398	125525	119340	8954.8	27226	6069.81	12236.4	8142.51	70528.8	30486	17896.4	147284	37397.7	92295.5	185454	79654	39190.6	119122	30085	64412.2	75062	54628.9	-	Lateral-root	C05944	ko00770	-	-
898	mws1337	220.12	90.05	219.111	C9H17NO5	[M+H]+	D-Pantothenic Acid	Others	Vitamin	79-83-4	1	1.82665e+06	1.91398e+06	1.60541e+06	1.83878e+06	5.55214e+06	5.90873e+06	5.55911e+06	4.27588e+06	6.76293e+06	6.66569e+06	6.74967e+06	7.00158e+06	9.27618e+06	1.10049e+07	1.01892e+07	1.01564e+07	4.49033e+06	6.11496e+06	4.92509e+06	4.37725e+06	8.40503e+06	1.64639e+07	1.14663e+07	9.14173e+06	8.27226e+06	8.10531e+06	7.74859e+06	-	Leaf	C00864	ko00410,ko00770,ko01100,ko01110,ko01240	21.29	0.06
899	mws2104	193.07	59.01	194.079	C7H14O6	[M-H]-	D-Pinitol*	Others	Saccharides	10284-63-6	2	1.26535e+06	1.61531e+06	1.08957e+06	1.34068e+06	2.75604e+06	2.68204e+06	2.71498e+06	2.17342e+06	3.05378e+06	3.20715e+06	2.76786e+06	2.93136e+06	3.5895e+06	3.89493e+06	3.4933e+06	3.39419e+06	3.46485e+06	2.84016e+06	2.49031e+06	2.93441e+06	1.06461e+07	7.6795e+06	9.53362e+06	9.52609e+06	2.80008e+06	2.77815e+06	2.95489e+06	-	Leaf	C03844	-	22.57	0.05
900	Zmgn000173	149.05	75.01	150.053	C5H10O5	[M-H]-	D-Ribose	Others	Saccharides	50-69-1	3	14158.5	12398.3	13083.8	12053.2	115819	121165	124695	111119	58232.9	72284.1	63586.1	64245.7	251378	287465	272296	423680	90357.1	86892.3	91682.7	84876.4	102676	111819	147549	86243	143276	140814	154903	-	Inflorescence	C00121	ko00030,ko01100,ko02010	40.76	0.02
901	Zmyn000108	209.03	85.03	210.038	C6H10O8	[M-H]-	D-Saccharic acid	Others	Saccharides	87-73-0	1	4.11592e+06	4.32124e+06	3.33972e+06	3.79229e+06	9.19143e+06	9.88238e+06	8.80127e+06	9.03451e+06	1.16932e+07	8.74366e+06	1.05982e+07	1.06204e+07	1.27826e+07	1.59353e+07	1.3236e+07	1.25839e+07	1.46466e+07	1.68607e+07	1.14925e+07	1.42728e+07	2.53098e+07	3.38516e+07	3.03034e+07	1.72915e+07	1.20068e+07	1.20137e+07	1.16833e+07	-	Leaf	C00818	ko00053,ko01100	15.96	0.06
902	pme3163	289.03	96.97	290.04	C7H15O10P	[M-H]-	D-Sedoheptuiose 7-phosphate	Others	Saccharides	2646-35-7	3	4.59331e+06	4.59037e+06	3.38935e+06	4.17797e+06	1.20702e+06	707006	1.18642e+06	3.50246e+06	6.21716e+06	6.05343e+06	5.27948e+06	6.08829e+06	1.01401e+06	734150	669159	860210	3.06407e+06	4.8898e+06	3518388	5.07708e+06	666039	156082	223970	289823	3.95461e+06	3.81837e+06	3.47022e+06	-	Fruit	-	-	-	-
903	mws0214	181.07	71.01	182.079	C6H14O6	[M-H]-	D-Sorbitol	Others	Saccharides	50-70-4	3	155602	159652	146767	167023	797464	1.47057e+06	1.18773e+06	523790	159619	170653	219255	213263	141912	146769	140066	115552	277131	273457	228182	302232	745467	1.55436e+06	3.13347e+06	1.73949e+06	234954	264252	239191	-	Leaf	C00794	ko00051,ko00052,ko01100,ko02010	1.19	0.03
904	pme0519	341.11	119.03	342.116	C12H22O11	[M-H]-	D-Sucrose*	Others	Saccharides	57-50-1	1	1.07802e+08	8.57415e+07	7.72688e+07	1.05001e+08	3.78463e+07	3.97347e+07	3.8159e+07	3.6056e+07	5.41642e+07	4.61655e+07	4.71311e+07	5.05938e+07	5.15367e+07	5.10294e+07	4.80283e+07	5.52691e+07	4.52002e+07	3.62575e+07	2.90299e+07	3.51589e+07	1.23211e+07	1.31704e+07	1.19521e+07	8.6865e+06	3.50649e+07	3.39516e+07	3.36375e+07	-	Main-root	C00089	ko00052,ko00500,ko01100,ko01110,ko02010	7.17	0.23
905	Lmzn001983	375.13	135.05	376.137	C16H24O10	[M-H]-	D-Threo-guaiacylglycerol-7-O-β-D-glucoside	Phenolic acids	Phenolic acids	-	3	NA	NA	NA	NA	16121.9	16048.8	12939.2	13005.1	34398.9	41937.7	26600.8	38890	35551	63849.5	47395.5	52949.1	NA	NA	NA	NA	NA	NA	NA	NA	24760.9	27719	12934.3	-	Inflorescence	-	-	-	-
906	mws0889	135.03	75.01	136.037	C4H8O5	[M-H]-	D-Threonic Acid	Others	Saccharides	3909-12-4	1	194836	186415	148132	150892	906633	954001	1.13633e+06	863486	651257	576425	563353	518415	8.13894e+06	8.54324e+06	8.01423e+06	8.35498e+06	918556	835576	724333	630358	4.98888e+06	4.8111e+06	8.40859e+06	5.23789e+06	2.41561e+06	2.65988e+06	2.60623e+06	-	Inflorescence	C21649	-	-	-
907	pma0134	121.05	93.06	120.042	C4H8O4	[M+H]+	D-Threose	Others	Saccharides	95-43-2	3	83827.6	103967	82858.3	91395.3	400057	359380	241177	300608	NA	NA	NA	NA	510672	517789	397444	362869	403151	414756	258866	519184	3.91529e+06	1.42449e+06	2.13279e+06	4.33919e+06	788076	886284	952589	-	Leaf	C06463	-	-	-
908	mws0264	341.11	119.03	342.116	C12H22O11	[M-H]-	D-Trehalose*	Others	Saccharides	99-20-7	1	9.84289e+07	7.52555e+07	8.4843e+07	1.0091e+08	3.71383e+07	3.46433e+07	3.39797e+07	3.27844e+07	5.12602e+07	4.11157e+07	4.235e+07	4.79721e+07	5.3495e+07	5.23413e+07	4.90339e+07	4.87859e+07	4.98206e+07	3.40554e+07	2.96292e+07	3.36662e+07	1.41922e+07	1.27672e+07	1.34986e+07	9.28608e+06	3.09551e+07	3.26976e+07	3.21516e+07	-	Main-root	C01083	ko00500,ko01100,ko01110,ko02010	2.32	0.24
909	mws0344	165.04	75.01	166.048	C5H10O6	[M-H]-	D-Xylonic acid	Others	Saccharides	526-91-0	1	1.5598e+06	2.46298e+06	1.68277e+06	1.35437e+06	2.36697e+07	2.43537e+07	2.73707e+07	1.63975e+07	1.68175e+07	1.70527e+07	1.70119e+07	1.77517e+07	6.27706e+07	6.8038e+07	6.73511e+07	6.36514e+07	1.22493e+07	1.24357e+07	1.03947e+07	1.05408e+07	4.37307e+07	4.31764e+07	5.37871e+07	3.59094e+07	1.95122e+07	2.01329e+07	2.1119e+07	-	Inflorescence	C00502	ko00040,ko01100	-	-
910	MWS4295	299.26	253.25	300.266	C18H36O3	[M-H]-	DL-2-hydroxystearic acid	Lipids	Free fatty acids	629-22-1	3	48304.5	59278.5	56747.9	58478.4	216939	258759	241949	158991	615955	759232	677053	741410	217807	260870	236740	238859	52567.4	54359.4	55641.4	51151.9	103997	83622.5	129913	134109	210863	193782	202088	-	Fruit	-	-	-	-
911	pme3186	168.99	78.96	169.998	C3H7O6P	[M-H]-	DL-Glyceraldehyde-3-phosphate	Organic acids	Organic acids	591-59-3	3	528950	716684	655041	561914	454927	342927	340256	580900	477477	421512	414974	435116	155245	219808	237747	106352	415048	697382	447446	519903	NA	NA	NA	NA	604131	588252	617890	-	Main-root	C00661	-	-	-
912	mws0267	105.02	105.02	106.027	C3H6O4	[M-H]-	DL-Glyceric Acid	Organic acids	Organic acids	473-81-4	3	NA	NA	NA	NA	795464	NA	1.08247e+06	569566	123755	114150	117151	197372	1.02315e+06	834289	1.03206e+06	908369	NA	NA	NA	NA	1.01287e+06	1.09162e+06	2.1996e+06	1.88572e+06	198550	133510	154903	-	Leaf	C00258	ko00030,ko00260,ko00561,ko00630,ko01100,ko01110,ko01200	54.23	0.01
913	MWS1926	132.1	86.1	131.095	C6H13NO2	[M+H]+	DL-Leucine*	Amino acids and derivatives	Amino acids and derivatives	328-39-2	1	3.16292e+07	4.24283e+07	3.98368e+07	3.84266e+07	3.94459e+06	5.20071e+06	4.56605e+06	3.41458e+06	4.53867e+06	4.95665e+06	3.87552e+06	4.40846e+06	5.48662e+06	5.95109e+06	3.72931e+06	5.4996e+06	6.71454e+06	3.27405e+06	4.14366e+06	6.70845e+06	6.66383e+06	1.269e+07	1.23202e+07	5.47307e+06	9.10981e+06	8.52525e+06	7.83393e+06	-	Main-root	-	-	-	-
914	MWSmce607	120.07	56.05	119.058	C4H9NO3	[M+H]+	DL-Threonine	Amino acids and derivatives	Amino acids and derivatives	80-68-2	3	5.54829e+06	9.21974e+06	8.32015e+06	7.00844e+06	1.26896e+06	1.62725e+06	1.72187e+06	2.0214e+06	1.21064e+06	1.38945e+06	1.04176e+06	1.14971e+06	1.59904e+06	1.5828e+06	1.51146e+06	1.81086e+06	3.47119e+06	1.93538e+06	2.78955e+06	3.45452e+06	1.82367e+06	1.3705e+06	1.58352e+06	1.5054e+06	2.12451e+06	2.10023e+06	1.99559e+06	-	Main-root	-	-	-	-
915	MWSmce056	205.09	146.06	204.09	C11H12N2O2	[M+H]+	DL-Tryptophan*	Amino acids and derivatives	Amino acids and derivatives	54-12-6	1	4.04661e+06	4.67382e+06	5.37131e+06	4.05812e+06	6.13709e+06	5.87891e+06	5.67478e+06	4.41926e+06	638304	699066	449293	613089	4.10332e+06	5.77533e+06	3.83267e+06	5.05432e+06	2.65894e+06	2.2647e+06	1.8425e+06	1.71848e+06	941941	1.70854e+06	1.23029e+06	869374	3.38383e+06	3.45112e+06	3.78337e+06	-	Lateral-root	-	-	-	-
916	MWSmce682	149.05	59.01	150.053	C5H10O5	[M-H]-	DL-Xylose*	Others	Saccharides	25990-60-7	2	108400	123767	92332.4	77175.5	272305	268505	229322	175040	1.08372e+06	905885	1.37029e+06	967912	675635	1.27666e+06	1.07798e+06	738709	1.23816e+06	1.08573e+06	945761	911864	8.24972e+06	1.19801e+07	5.79724e+06	3.86779e+06	1.71559e+06	1.74792e+06	1.75797e+06	-	Leaf	-	-	58.74	0.03
917	pmb2653	649.22	145.05	650.227	C24H42O20	[M-H]-	DMelezitose O-rhamnoside	Others	Saccharides	-	3	14741.6	41859.2	17093.6	37915.6	22217.1	20636.1	13577.2	16663.4	11792.1	8644.37	12377.8	10026.3	18519.3	12075.8	8324.7	10492.8	8643.2	6489.1	13566.7	4718.78	8847.07	14152.8	9435.82	4538.53	10028.2	14736	7668.14	-	Main-root	-	-	-	-
918	MWSHY0147	255.07	199.08	254.058	C15H10O4	[M+H]+	Daidzein	Flavonoids	Isoflavones	486-66-8	2	436586	636745	600070	483308	2.95983e+06	3.05581e+06	3.0332e+06	2.35412e+06	1.88284e+06	2.15046e+06	2.19029e+06	1.68773e+06	142713	130754	228568	207397	585142	728606	954803	724320	54486.7	317024	74111.9	72286.1	1.20903e+06	1.12432e+06	1.03947e+06	-	Lateral-root	C10208	ko00943,ko01100,ko01110	19.44	0.19
919	MWSprf140	339.09	255.07	338.079	C19H14O6	[M+H]+	Daidzein Diacetate	Flavonoids	Isoflavones	3682-01-7	2	3.05007e+06	1.89482e+06	2.92056e+06	2.51719e+06	1.97588e+07	2.1565e+07	1.86605e+07	1.66759e+07	NA	NA	NA	NA	61996.4	85913.1	103004	92175.4	57087.6	30981.6	15952.6	38072.6	NA	NA	NA	NA	7.51441e+06	7.26243e+06	7.14074e+06	-	Lateral-root	-	-	-	-
920	Lagp002737	665.17	255.07	664.164	C30H32O17	[M+H]+	Daidzein glucosyl malonyl glucoside	Flavonoids	Isoflavones	-	3	243236	410216	346779	264355	1.00623e+07	1.08728e+07	9.34332e+06	6.91081e+06	4.29796e+06	3.77588e+06	3.02368e+06	2.87912e+06	343028	290941	370874	319525	320837	804878	842422	865084	160246	351213	186887	189982	2.27765e+06	2.13786e+06	2.28222e+06	-	Lateral-root	-	-	-	-
921	Lasp002843	563.17	255.07	562.169	C27H30O13	[M+H]+	Daidzein rutinoside	Flavonoids	Isoflavones	-	1	9610.3	6077.63	24145.1	30125.7	25734.8	21672.8	27093.9	41400.6	1.41765e+06	1.8932e+06	1.55227e+06	1.65524e+06	7.15432e+06	8.14531e+06	1.01739e+07	7.78049e+06	17801.4	44150.3	19208.3	34498.5	133207	95888.3	120541	102853	1.72695e+06	1.7561e+06	2.04939e+06	-	Inflorescence	-	-	-	-
922	Lagp002372	579.17	255.07	578.164	C27H30O14	[M+H]+	Daidzein-4',7-Diglucoside	Flavonoids	Isoflavones	53681-67-7	1	1.55258e+06	1.76283e+06	2.0695e+06	1.93841e+06	1.70346e+07	1.86169e+07	1.55927e+07	1.48086e+07	1.11341e+07	8.79538e+06	8.54998e+06	7.28884e+06	2.75362e+06	2.30189e+06	3.04833e+06	2.93213e+06	2.39925e+06	3.23326e+06	4.04076e+06	5.2614e+06	656947	1.20678e+06	724278	558155	5.71173e+06	5.9309e+06	5.78171e+06	-	Lateral-root	-	-	47.27	0.67
923	pmp000417	417.12	255.07	416.111	C21H20O9	[M+H]+	Daidzein-4'-O-glucoside*	Flavonoids	Isoflavones	-	3	4.25183e+06	6.55627e+06	6.98811e+06	6228198	4.02824e+07	4.31288e+07	4.54486e+07	3.49805e+07	1.00814e+08	9.79145e+07	1.17401e+08	8.18889e+07	1.14065e+08	9.86796e+07	1.53827e+08	8.83645e+07	7.74213e+06	1.13431e+07	1.32998e+07	12375124	6.91888e+06	4.95398e+06	3.07059e+06	2.22262e+06	4.38292e+07	4.40706e+07	4.52462e+07	-	Inflorescence	-	-	-	-
924	Zmdp004305	505.16	255.07	504.142	C28H24O9	[M+H]+	Daidzein-7-O-(2''-benzoyl)rhamnoside	Flavonoids	Isoflavones	-	3	110598	178379	186747	165982	2.17761e+06	2.70449e+06	2.37906e+06	1.43694e+06	4.82933e+06	4.75462e+06	4.19929e+06	3.73354e+06	3.05969e+06	3.26569e+06	3.67388e+06	2.8377e+06	187679	330595	331447	316393	51560.9	81706.9	91109.5	101979	1.35145e+06	1.26567e+06	1.17844e+06	-	Fruit	-	-	-	-
925	Zmdp003677	549.16	255.07	548.153	C26H28O13	[M+H]+	Daidzein-7-O-Glucoside-4'-O-Apioside	Flavonoids	Isoflavones	108069-01-8	1	1.83937e+07	1.84089e+07	1.90974e+07	1.81949e+07	2.91708e+07	2.72201e+07	3.51045e+07	2.27884e+07	2.16809e+06	3.35918e+06	2.32175e+06	2.67768e+06	1.4638e+07	1.25184e+07	1.73804e+07	1.39524e+07	2.061e+07	2.66013e+07	2.41707e+07	3.44665e+07	1.37438e+06	1.78197e+06	1.92961e+06	1.91715e+06	1.46418e+07	1.76934e+07	1.67891e+07	-	Lateral-root	-	-	-	-
926	Zmdp003228	549.16	255.07	548.153	C26H28O13	[M+H]+	Daidzein-7-O-apiosyl(1→6)glucoside	Flavonoids	Isoflavones	-	1	1.80312e+07	1.712e+07	2.1452e+07	1.66983e+07	2.67135e+07	2.73602e+07	3.15192e+07	2.34694e+07	1.78798e+06	3.01302e+06	2.12699e+06	2.31684e+06	1.44128e+07	1.28513e+07	1.84829e+07	1.38867e+07	2.12639e+07	2.48716e+07	2.28631e+07	3.74358e+07	1.58582e+06	1.8783e+06	1.8401e+06	2.08107e+06	1.80737e+07	1.63408e+07	1.62042e+07	-	Lateral-root	-	-	-	-
927	MWSHY0039	417.12	255.07	416.111	C21H20O9	[M+H]+	Daidzein-7-O-glucoside(Daidzin)*	Flavonoids	Isoflavones	552-66-9	3	6.61067e+06	8.13344e+06	8.15338e+06	7.25757e+06	4.29241e+07	4.2026e+07	4.88462e+07	3.46252e+07	1.10547e+08	9.54277e+07	1.1305e+08	8.6484e+07	1.13007e+08	1.00615e+08	1.49362e+08	9.13093e+07	9.76004e+06	1.26235e+07	1.57806e+07	1.47022e+07	6.68523e+06	5.07169e+06	3.09244e+06	2.07748e+06	4.47213e+07	4.26228e+07	4.49065e+07	-	Inflorescence	C10216	ko00943,ko01100	14.32	0.73
928	Labp005049	431.13	269.08	430.126	C22H22O9	[M+H]+	Dalbergin glucoside	Lignans and Coumarins	Coumarins	-	1	595404	930927	916486	792046	1.38786e+07	1.65398e+07	1.42008e+07	1.09654e+07	685421	685521	658622	670428	181405	215339	171988	235961	929820	1.69924e+06	1.68704e+06	1.38068e+06	1.0728e+06	1.91912e+06	1.73002e+06	1.68836e+06	3.48854e+06	3.31059e+06	3.28434e+06	-	Lateral-root	-	-	-	-
929	Labp005432	517.13	269.08	516.127	C25H24O12	[M+H]+	Dalbergin malonyl glucoside	Lignans and Coumarins	Coumarins	-	1	1.70502e+06	2.86381e+06	2.72891e+06	2.29036e+06	3.19212e+07	3.70413e+07	3.06877e+07	2.82371e+07	2.57326e+06	2.45684e+06	2.44423e+06	2.36298e+06	524840	701641	667016	525287	4.10113e+06	6.5452e+06	5.74048e+06	5.69283e+06	5.35205e+06	9.41994e+06	7.11414e+06	7.1441e+06	1.09143e+07	1.01035e+07	9.68622e+06	-	Lateral-root	-	-	-	-
930	Lmsn000954	207.09	59.01	208.095	C8H16O6	[M-H]-	Dambonitol	Others	Saccharides	523-94-4	2	96330.5	105417	119393	119872	717187	669898	709303	473189	646996	471208	790642	684628	1.39669e+06	1.5648e+06	1.27168e+06	1.53328e+06	1.04374e+06	2.16712e+06	1.16722e+06	1.15619e+06	6.3185e+06	5.61343e+06	7.59703e+06	6.07181e+06	1.52073e+06	1.63927e+06	1.82189e+06	-	Leaf	-	-	12.44	0.06
931	MWSmce526	161.09	143.08	160.085	C6H12N2O3	[M+H]+	Daminozide	Alkaloids	Alkaloids	1596-84-5	3	102561	62317.4	86990.5	110983	90564.8	47833.9	85446.9	68795.1	91175.6	103347	87227.6	77897.3	117326	69330	59933.6	82801.5	66210.9	53228	87625.6	59322.3	177336	181828	103262	65630	136389	123379	93762.7	-	Leaf	C10996	-	-	-
932	Cmyn001328	339.07	177.02	340.079	C15H16O9	[M-H]-	Daphnin*	Lignans and Coumarins	Coumarins	486-55-5	2	105489	46929.6	98000.7	134158	61556.2	40449.3	42519.5	59140.7	NA	NA	NA	NA	2.58339e+06	2.29995e+06	2.81036e+06	2.05947e+06	75082.2	90924.8	102233	134794	396921	149497	58255.3	272503	285473	382418	269324	-	Inflorescence	C01421	-	-	-
933	Labn006238	815.19	283.06	816.19	C41H36O18	[M-H]-	Davidinin B malonyl glucoside	Flavonoids	Other Flavonoids	-	2	7429.46	24873.2	23418.3	19701.2	40968.1	47986.6	44919.5	31702.5	23081.4	25271.4	24790	31279.5	20991.1	25792.9	30195.7	23458.5	NA	NA	NA	NA	NA	NA	NA	NA	14204.3	25423.6	16971.4	-	Lateral-root	-	-	-	-
934	Cmmn012461	299.2	299.2	300.209	C20H28O2	[M-H]-	Dehydroabietic acid	Terpenoids	Ditepenoids	1740-19-8	2	1.46723e+06	1.7122e+06	1.65278e+06	1.71446e+06	3.95258e+06	4.53923e+06	4.06639e+06	2.70342e+06	2.25042e+06	2.21746e+06	1.88368e+06	2.09922e+06	2.43575e+06	2.21841e+06	2.58277e+06	2.36498e+06	1.77746e+06	1.80461e+06	1.75775e+06	1.80967e+06	2.13593e+06	2.00446e+06	2.33917e+06	2.01092e+06	1.85563e+06	1.67755e+06	1.74627e+06	-	Lateral-root	C12078	-	14.93	0.28
935	MA10039492	173.01	71.03	174.016	C6H6O6	[M-H]-	Dehydroascorbic acid	Others	Vitamin	490-83-5	2	31698	38129.4	36583.9	28105.7	46033.2	59947.1	73681.3	101974	54435.7	37202.5	48922.3	39956.4	139142	124019	158807	127033	101972	133668	121946	85667.3	333205	310610	375933	431609	106424	129173	135851	-	Leaf	C05422	ko00053,ko00480,ko01100	65.67	0.04
936	Cmsp003083	521.2	131.05	520.194	C26H32O11	[M+H]+	Dehydrodiconiferyl alcohol-4-O-glucoside*	Lignans and Coumarins	Lignans	107870-88-2	1	382588	515152	449785	460196	507613	525611	515308	724775	NA	NA	NA	NA	170467	115345	209136	194579	420617	439135	583249	497720	153390	110213	117799	135626	300089	278505	417472	-	Lateral-root	-	-	-	-
937	Lmsp003655	521.2	131.05	520.194	C26H32O11	[M+H]+	Dehydrodiconiferyl alcohol-gamma'-O-glucoside*	Lignans and Coumarins	Lignans	-	1	291193	582772	483614	383035	573541	771621	556900	539030	NA	NA	NA	NA	118477	84899.6	91228.4	101366	420455	369027	375290	671778	150231	104524	185625	199048	449345	290623	245976	-	Lateral-root	-	-	-	-
938	Jmwn006041	519.19	357.13	520.194	C26H32O11	[M-H]-	Dehydrodiconiferylalcohol-9'-O-glucoside	Lignans and Coumarins	Lignans	-	3	152757	398724	280381	297311	1.27497e+06	1.373e+06	1.13725e+06	1.17761e+06	250540	226879	259975	247480	NA	NA	NA	NA	143814	387169	290975	401492	76374.6	309468	385229	58584.3	408472	432863	443174	-	Lateral-root	-	-	-	-
939	mws4117	353.14	165.05	354.147	C21H22O5	[M-H]-	Dehydroglyasperin C	Phenolic acids	Phenolic acids	199331-35-6	3	NA	NA	NA	NA	16959.4	19047.8	18865.9	17049.9	NA	NA	NA	NA	NA	NA	NA	NA	68784.7	12122.1	39850.2	45782.2	NA	NA	NA	NA	16777.7	13680.4	16246.9	-	Stem	-	-	-	-
940	Lhmp093013	811.45	455.35	810.44	C42H66O15	[M+H]+	Dehydrosoyasaponin A glucuronic acid glucoside	Terpenoids	Triterpene Saponin	-	2	45722.8	35574.4	38427.9	70814.6	107124	139868	115965	190081	63757.2	66263.2	164174	112486	122678	115514	105633	153017	114522	84302.1	114903	64732.1	NA	NA	NA	NA	82870.3	78517.1	45641.9	-	Lateral-root	-	-	-	-
941	Lhdp090714	957.5	455.35	956.498	C48H76O19	[M+H]+	Dehydrosoyasaponin A3	Terpenoids	Triterpene Saponin	-	1	31508.9	120226	61947.3	68139.8	189486	129318	114157	241996	124637	128387	296631	56946.9	36038.8	153874	42103.7	49598	91943	51949	75277.6	195384	27286.1	12450.2	26420.9	19692.6	90636.8	66035.9	89465.4	-	Lateral-root	-	-	-	-
942	Lhmp110506	941.51	439.36	940.503	C48H76O18	[M+H]+	Dehydrosoyasaponin Bb	Terpenoids	Triterpene Saponin	-	3	37314.5	45291.6	25360.1	27609.7	227227	107834	191305	52537.1	468773	1.43529e+06	309468	212097	4.76079e+06	4.42409e+06	3.14786e+06	2.65818e+06	398979	190763	324694	588559	599791	237960	727057	345479	468220	215470	249582	-	Inflorescence	-	-	-	-
943	Lhyn080508	221.12	206.09	222.126	C13H18O3	[M-H]-	Dehydrovomifoliol	Terpenoids	Monoterpenoids	15764-81-5	3	NA	NA	NA	NA	21092.8	33843.8	31647.9	21488.9	923260	655798	845421	912953	NA	NA	NA	NA	NA	NA	NA	NA	NA	NA	NA	NA	142596	116612	146610	-	Fruit	-	-	51.13	0.08
944	Lhmp092905	925.52	423.36	924.508	C48H76O17	[M+H]+	Dehydroxysoyasaponin E glucuronic acid glucose rhamnoside	Terpenoids	Triterpene Saponin	-	2	26472.2	19337.7	11721.9	15362.3	65930.8	102234	127142	53156.8	39185.6	42382.5	64661.7	29623.9	217992	153275	348117	177595	39860.1	52551	57066.9	58258.8	117012	105474	109641	140301	69313.5	72034	38284.5	-	Inflorescence	-	-	-	-
945	Lhmp100906	779.46	423.36	778.45	C42H66O13	[M+H]+	Dehydroxysoyasaponin E glucuronic acid glucoside	Terpenoids	Triterpene Saponin	-	2	NA	NA	NA	NA	226892	172977	165961	455220	56554.7	89318.2	82463.3	55098.4	445166	489570	702699	606208	61648.8	70760.5	96124.7	112145	218141	195239	138287	182521	120603	120509	100499	-	Inflorescence	-	-	-	-
946	Hmsn002272	327.11	165.05	328.116	C15H20O8	[M-H]-	Demethyl coniferin	Phenolic acids	Phenolic acids	-	3	541525	604807	537977	550564	660513	569381	626820	831388	NA	NA	NA	NA	106768	94526.4	112466	93626.9	1.5196e+06	1.74502e+06	1.47191e+06	1.52633e+06	461526	667874	842956	556816	493503	498606	578200	-	Stem	-	-	-	-
947	Lmyn005330	331.153	165.057	332.162	C19H24O5	[M-H]-	Demethyl-dehydroxysecoisolariciresinol	Lignans and Coumarins	Lignans	-	3	53872.3	97238.3	114266	50018.9	209751	202117	254390	159010	148074	159119	104042	153289	NA	NA	NA	NA	89984.3	72031.9	99244.5	161333	123313	158199	115970	156759	87766.1	82346.2	139155	-	Lateral-root	-	-	-	-
948	MWSmce160	231.1	175.04	230.094	C14H14O3	[M+H]+	Demethylsuberosin	Lignans and Coumarins	Coumarins	21422-04-8	3	241356	225418	276316	242251	1.22322e+06	1.41696e+06	1.62568e+06	1.23639e+06	86587.2	121986	121028	66857.3	861604	985329	932660	859961	164482	142611	123540	126580	250231	253898	950413	109334	1.38075e+06	1.33234e+06	1.16109e+06	-	Lateral-root	C18083	ko00999,ko01110	41.19	0.11
949	Lacp006470	283.06	165.02	282.053	C16H10O5	[M+H]+	Deoxy-melimesSanol A	Lignans and Coumarins	Coumarins	-	2	369366	370571	473682	396719	3.75701e+06	3.88434e+06	5.84091e+06	3.1013e+06	1.22809e+07	1.24444e+07	1.13089e+07	1.47513e+07	1.17341e+07	2.21872e+07	1.02361e+07	1.33474e+07	449351	412445	374227	871139	8.37256e+06	5.57561e+06	5.63173e+06	1.17458e+07	6.39937e+06	6.24408e+06	6.04996e+06	-	Inflorescence	-	-	-	-
950	MWSmce678	193.087	108.022	194.094	C11H14O3	[M-H]-	Deoxyarbutin	Phenolic acids	Phenolic acids	53936-56-4	3	NA	NA	NA	NA	243903	287464	248653	151401	NA	NA	NA	NA	NA	NA	NA	NA	NA	NA	NA	NA	NA	NA	NA	NA	50260.3	52352	48602.1	Lateral-root	Lateral-root	-	-	-	-
951	Ladp009783	423.18	295.06	422.172	C25H26O6	[M+H]+	Dereticulatin*	Flavonoids	Flavanones	-	2	1.02415e+07	1.12739e+07	1.2534e+07	1.0273e+07	3.15412e+07	3.72246e+07	3.53646e+07	4.23018e+07	6.14174e+06	7.26098e+06	6.26122e+06	5.24056e+06	1.92085e+06	2.68541e+06	2.10764e+06	2.07527e+06	2.2157e+06	1.07916e+06	1.37529e+06	1.69316e+06	1.3768e+07	1.01905e+07	1.333e+07	1.36028e+07	1.61779e+07	1.60074e+07	1.60288e+07	-	Lateral-root	-	-	-	-
952	Zbdp004255	447.13	285.08	446.121	C22H22O10	[M+H]+	Derriscandenoside A*	Flavonoids	Isoflavones	-	1	1.57916e+06	2.32314e+06	1.54792e+06	1.59723e+06	1.27745e+07	1.21829e+07	1.10783e+07	9.94562e+06	1.19014e+07	1.52796e+07	1.1852e+07	1.42764e+07	758227	600815	551551	598528	4.56417e+06	4.33641e+06	3.83402e+06	5.20862e+06	1.04423e+06	2.83011e+06	2.05765e+06	1.18017e+06	5.72479e+06	4.64386e+06	5.34041e+06	-	Fruit	-	-	-	-
953	Zbdp010873	367.12	299.06	366.11	C21H18O6	[M+H]+	Derrubone; 5,7-Dihydroxy-3',4'-Methylenedioxy-6-Prenylisoflavone	Flavonoids	Isoflavones	22044-58-2	3	NA	NA	NA	NA	76246	88431.2	95600.5	74867.5	44370	38567.4	60139.3	43121.6	NA	NA	NA	NA	NA	NA	NA	NA	NA	NA	NA	NA	35407.8	32366.4	33231.7	-	Lateral-root	-	-	-	-
954	Wmkn004416	339.12	193.09	340.131	C20H20O5	[M-H]-	Desmethylxanthohumol	Flavonoids	Chalcones	115063-39-3	2	2.91728e+06	1.21065e+06	4.52922e+06	4.0432e+06	3.65266e+06	3.89311e+06	3.40281e+06	3.22956e+06	NA	NA	NA	NA	NA	NA	NA	NA	124125	43671.3	141428	136724	NA	NA	NA	NA	1.54616e+06	1.57614e+06	1.67106e+06	-	Lateral-root	C16416	ko00941	-	-
955	Lmmn005696	243.1	228.08	244.11	C15H16O3	[M-H]-	Desoxyhemigossypol	Phenolic acids	Phenolic acids	57765-65-8	3	20986.2	17008.1	17807.9	15175.2	NA	NA	NA	NA	16234.5	10821.3	14994.3	15583.9	39325.5	52958.6	70792.4	63489.1	17741.2	23326.9	19177.3	10620	8617.93	29773.8	23457.9	26082.8	12003.6	11449	9047.16	-	Inflorescence	-	-	-	-
956	Wahp005790	600.27	454.24	599.263	C34H37N3O7	[M+H]+	Di-p-coumaroylcaffeoyl Spermidine	Alkaloids	Phenolamine	-	2	NA	NA	NA	NA	NA	NA	NA	NA	NA	NA	NA	NA	453230	544776	787916	821572	NA	NA	NA	NA	NA	NA	NA	NA	768097	728412	742413	Inflorescence	Inflorescence	-	-	-	-
957	Wahp006178	614.29	468.25	613.278	C35H39N3O7	[M+H]+	Di-p-coumaroylferuloyl Spermidine	Alkaloids	Phenolamine	-	1	NA	NA	NA	NA	NA	NA	NA	NA	NA	NA	NA	NA	3.49682e+06	3.63784e+06	3.57247e+06	4.01505e+06	NA	NA	NA	NA	NA	NA	NA	NA	968983	1.06774e+06	1.12485e+06	Inflorescence	Inflorescence	-	-	-	-
958	Zbsn012113	379.21	295.19	380.22	C21H32O6	[M-H]-	Diacetoxy-[6]-gingerdiol	Phenolic acids	Phenolic acids	143615-75-2	3	NA	NA	NA	NA	7438.78	19180.9	19647.2	17532.3	16309.2	29254.2	25218.7	32331.9	121737	95635.3	73735.3	160408	3876.34	2711.7	3023.78	2755.59	NA	NA	NA	NA	16473	17340.4	11537.3	-	Inflorescence	-	-	-	-
959	MWSmce232	337.06	163.04	336.063	C19H12O6	[M+H]+	Dicumarol	Lignans and Coumarins	Coumarins	66-76-2	3	88201	107573	86345.6	86582.4	153097	178687	119462	160289	44053.7	66953.5	100351	114775	413825	122885	93705	406443	66146.7	115041	81081.3	93020	187122	342193	244076	184957	159139	167515	169758	-	Inflorescence	C00796	-	-	-
960	MWSslk252	593.19	285.08	594.195	C28H34O14	[M-H]-	Didymin (Isosakuranetin-7-O-rutinoside)*	Flavonoids	Flavanones	14259-47-3	3	NA	NA	NA	NA	NA	NA	NA	NA	11961.9	22615.9	53626.7	39536.8	3.89822e+06	2.7058e+06	3.13475e+06	2.13821e+06	NA	NA	NA	NA	382577	145012	78087.6	64212.3	419561	501864	485589	-	Inflorescence	-	-	41.24	0.72
961	pme2433	106.09	88.08	105.079	C4H11NO2	[M+H]+	Diethanolamine	Alkaloids	Alkaloids	111-42-2	3	294460	523406	474171	334642	94748	138976	110197	122031	78162.9	59106.3	76548.7	56902.8	99824.4	108929	99832.8	120586	176065	91620.8	138037	185629	172573	170297	197645	150720	147484	83447.1	136955	-	Main-root	C06772	ko00564	-	-
962	Wahp006262	644.31	468.25	643.289	C36H41N3O8	[M+H]+	Diferuloyl-p-coumaroyl Spermidine	Alkaloids	Phenolamine	-	2	NA	NA	NA	NA	NA	NA	NA	NA	NA	NA	NA	NA	2.78332e+06	2.7299e+06	3.01122e+06	2.52045e+06	NA	NA	NA	NA	NA	NA	NA	NA	709698	790818	752835	Inflorescence	Inflorescence	-	-	-	-
963	Lmhp005872	455.22	177.05	454.21	C25H30N2O6	[M+H]+	Diferuloylcadaverine	Alkaloids	Phenolamine	-	3	438434	455017	504081	496355	815002	805880	840611	829539	NA	NA	NA	NA	256481	283270	257844	264729	1.18474e+06	1.00558e+06	922477	1.14255e+06	127256	78208.1	122703	102114	448561	421437	313383	-	Stem	-	-	-	-
964	Lmxn000380	415.15	89.02	416.153	C15H28O13	[M-H]-	Digalactosylglycerol	Others	Saccharides	-	3	318870	211067	269204	309674	203746	255232	222672	146782	996705	894179	1.05359e+06	1.11183e+06	172518	193328	226367	160809	223862	136968	157182	230387	589803	821844	363059	228531	315214	320623	324991	-	Fruit	-	-	-	-
965	Cmyp007180	181.12	107.09	180.115	C11H16O2	[M+H]+	Dihydroactinidiolide	Others	Lactones	17092-92-1	3	52776.7	47159.5	48979.3	63974.9	89510.5	114694	119732	108588	518938	484547	448458	457880	321638	369204	297211	323920	202705	213644	161603	211258	563331	368105	636970	630812	275345	259939	205784	-	Leaf	-	-	40.48	0.07
966	Lmlp001436	183.07	165.06	182.058	C9H10O4	[M+H]+	Dihydrocaffeic acid	Phenolic acids	Phenolic acids	1078-61-1	3	120293	115254	142517	82407.2	387189	342594	354656	239577	60021.3	64159.3	37450.8	60490	NA	NA	NA	NA	111511	82679.8	62219.5	92709.3	NA	NA	NA	NA	115833	115297	121494	-	Lateral-root	C10447	ko00350,ko01100	32.79	0.05
967	Lmmn000774	343.1	181.05	344.111	C15H20O9	[M-H]-	Dihydrocaffeoylglucose*	Phenolic acids	Phenolic acids	-	2	186083	197520	171002	134597	363332	433266	427537	374636	45981.6	78999.4	90583.2	20021.6	194746	139767	131818	181621	184753	225446	208431	172861	269126	325449	293766	229896	227363	226188	272264	-	Lateral-root	-	-	-	-
968	Lmyn003971	521.2	359.15	522.21	C26H34O11	[M-H]-	Dihydrodehydrodiconiferyl alcohol-4-O-glucoside*	Lignans and Coumarins	Lignans	-	3	477946	599447	523063	543730	154062	298732	934773	362583	46934.1	100836	87853.2	50010.9	132569	145011	114778	113792	343910	347797	383425	301103	305703	205498	101332	100110	211322	223760	227674	-	Main-root	-	-	-	-
969	Wafn002827	357.12	195.07	358.126	C16H22O9	[M-H]-	Dihydroferulic acid glucoside	Phenolic acids	Phenolic acids	-	3	223115	225526	85173.1	203641	474226	558287	589709	483741	43942.8	143219	40199.7	87436.2	205420	182431	171922	186275	105985	53124.7	57284	97147.4	201338	174176	225678	295344	111653	143006	129947	-	Lateral-root	-	-	-	-
970	Lmmp002013	267.17	179.07	266.163	C14H22N2O3	[M+H]+	Dihydroferuloylputrescine	Alkaloids	Phenolamine	-	3	3.19306e+06	9.47592e+06	3.80211e+06	3.21276e+06	2.95879e+06	2.6041e+06	2.40172e+06	2.89962e+06	1.55552e+06	1.6179e+06	1.49072e+06	1.82908e+06	3.30628e+06	3.38164e+06	3.20328e+06	3.61449e+06	3.05157e+06	2.45131e+06	1.76225e+06	2.75231e+06	2.86207e+06	2.1918e+06	3.39971e+06	4.54311e+06	2.98371e+06	2.82891e+06	2.76561e+06	-	Main-root	-	-	-	-
971	Wbwn009556	329.174	314.152	330.183	C20H26O4	[M-H]-	Dihydroguaiaretic acid	Lignans and Coumarins	Lignans	36469-60-0	3	NA	NA	NA	NA	28290.8	22587.2	27536.7	20131.7	51801.5	47423.1	44863.6	37896.6	NA	NA	NA	NA	11723.2	10948.1	17577.4	18589.6	NA	NA	NA	NA	28856.7	38891.3	43861.7	-	Fruit	-	-	-	-
972	Lmlp005236	451.12	289.08	450.116	C21H22O11	[M+H]+	Dihydrokaempferol-3-O-glucoside*	Flavonoids	Flavanonols	31049-08-8	2	383419	479273	348633	435755	2.54504e+06	2.58415e+06	2.33891e+06	1.75762e+06	92640	108785	170960	138209	726164	826848	416213	736475	803893	696878	726803	767059	1.52166e+07	1.20023e+07	2.25988e+06	1.38742e+06	3.12787e+06	2.1498e+06	3.71516e+06	-	Leaf	-	-	-	-
973	Lmmn004625	449.11	287.06	450.116	C21H22O11	[M-H]-	Dihydrokaempferol-7-O-glucoside	Flavonoids	Flavanonols	-	1	677265	723962	564134	641779	692899	670411	642703	591827	1.0469e+06	1.27688e+06	900560	984733	7.47194e+07	6.0798e+07	7.60911e+07	7.77594e+07	636964	667207	987387	663828	2.92577e+06	1.06258e+06	2.36355e+06	2.44865e+06	1.69119e+07	1.63431e+07	1.77222e+07	-	Inflorescence	-	-	-	-
974	Cmxn004016	451.13	289.08	452.132	C21H24O11	[M-H]-	Dihydromarein	Flavonoids	Chalcones	-	2	202735	352470	420610	322098	3.50582e+06	3.24017e+06	3.12773e+06	2.7676e+06	2.42278e+06	3.91445e+06	2.7295e+06	3.14741e+06	155905	327219	89059.2	312986	255891	588152	477283	383813	125311	145300	283980	91930.7	860172	899527	977383	-	Lateral-root	-	-	-	-
975	HJN104	481.14	319.08	482.106	C21H22O13	[M-H]-	Dihydromyricetin-3-O-glucoside	Flavonoids	Flavanonols	-	3	NA	NA	NA	NA	NA	NA	NA	NA	187051	159796	133937	127307	314855	269890	314870	305758	NA	NA	NA	NA	99726.8	119461	73290.8	42717.3	146016	160955	151529	-	Inflorescence	-	-	-	-
976	HJAP057	315.09	282.06	314.079	C17H14O6	[M+H]+	Dihydroxy-dimethoxyflavone*	Flavonoids	Flavones	-	3	NA	NA	NA	NA	200968	234905	195648	106660	178490	212251	393918	258279	343803	474444	358474	300028	131296	114652	191907	127934	140045	188017	111039	203051	151943	188372	144876	-	Inflorescence	-	-	-	-
977	HJAP056	477.14	315.1	476.132	C23H24O11	[M+H]+	Dihydroxy-dimethoxyflavone-7-O-glucoside*	Flavonoids	Flavones	-	1	624121	939795	899865	768588	361999	311864	538268	560182	117764	83416.9	200975	96626.4	1.22271e+06	1.43307e+06	1.1471e+06	1.27144e+06	2.82002e+06	3.02283e+06	2.3982e+06	2.57748e+06	8.23271e+06	1.39037e+07	1.39901e+07	8.47769e+06	3.34217e+06	3.53588e+06	3.60819e+06	-	Leaf	-	-	-	-
978	Zmzn000078	168.99	78.96	169.998	C3H7O6P	[M-H]-	Dihydroxyacetone phosphate	Others	Saccharides	57-04-5	3	856949	860160	785439	783617	584217	508413	576847	909624	843052	783394	872993	888701	667040	579582	672590	575046	776838	907938	845114	829824	97795	50356.8	165701	200264	1.07067e+06	990009	947216	-	Fruit	C00111	ko00010,ko00040,ko00051,ko00052,ko00561,ko00562,ko00564,ko00630,ko00640,ko00710,ko00760,ko01100,ko01110,ko01200,ko01230	-	-
979	Lmxp011770	279.16	149.02	278.152	C16H22O4	[M+H]+	Diisobutyl phthalate*	Phenolic acids	Phenolic acids	84-69-5	1	1.44487e+06	1.75025e+06	1.47176e+06	1.28639e+06	1.47966e+06	1.2544e+06	1.43112e+06	1.17418e+06	2.42521e+06	1.91738e+06	1.50481e+06	1.72808e+06	1.80454e+06	1.52941e+06	1.42717e+06	1.25047e+06	1.41389e+06	1.56601e+06	2.76894e+06	1.52044e+06	1.39309e+06	1.36883e+06	1.45933e+06	1.5552e+06	2.20537e+06	1.65103e+06	1.83851e+06	-	Fruit	C15205	-	49.63	0.13
980	MWSslk097	195.06	163.04	194.058	C10H10O4	[M+H]+	Dimethyl phthalate	Phenolic acids	Phenolic acids	131-11-3	3	511915	195175	500512	498870	742129	845240	690243	495740	216658	225539	288945	297707	584127	515203	651919	500599	302538	195480	323966	182723	578730	496820	483719	402157	400901	412886	435098	-	Lateral-root	C11233	-	57.4	0.06
981	Lmmn000806	131.035	87.0459	132.042	C5H8O4	[M-H]-	Dimethylmalonic acid*	Organic acids	Organic acids	595-46-0	1	18941.3	19808.8	19357.8	24409.4	242470	313903	363502	242529	382289	388668	471670	313566	312740	153033	386597	172410	104184	68199.7	100348	91152.5	166895	67285	113611	148446	210103	224955	250998	-	Fruit	-	-	-	-
982	mws0058	299.06	284.03	300.063	C16H12O6	[M-H]-	Diosmetin (5,7,3'-Trihydroxy-4'-methoxyflavone)*	Flavonoids	Flavones	520-34-3	3	1.88864e+06	2.03841e+06	2.58515e+06	2.2204e+06	4.15416e+06	4.62551e+06	4.92027e+06	3.59247e+06	7.62196e+07	9.37827e+07	1.19716e+08	9.74407e+07	1.32506e+08	1.41837e+08	1.50997e+08	1.13641e+08	1.83502e+07	8.12027e+06	8.62164e+06	1.06379e+07	2.08068e+07	1.76187e+07	8.56232e+06	1.98267e+07	2.14831e+07	2.16764e+07	2.66599e+07	-	Inflorescence	C10038	-	31.14	0.27
983	MWSslk165	609.18	301.08	608.174	C28H32O15	[M+H]+	Diosmetin-7-O-Neohesperidoside (Neodiosmin)	Flavonoids	Flavones	38665-01-9	2	11914.8	12574.4	13185.6	11629	5455.44	2973.24	2975.98	5784.35	4.79435e+06	4.47566e+06	4.73314e+06	3.28405e+06	1.28545e+07	1.27089e+07	1.45592e+07	1.33392e+07	86469	155525	186916	282567	2.02023e+07	1.54429e+07	9.79898e+06	8.75567e+06	6.7968e+06	6.54405e+06	7.12136e+06	-	Leaf	-	-	-	-
984	pmp000579	463.12	301.07	462.116	C22H22O11	[M+H]+	Diosmetin-7-O-galactoside*	Flavonoids	Flavones	-	1	109419	201579	112446	146224	434193	467312	333117	387942	642536	928166	817463	683721	4.77907e+06	5.92559e+06	5.65659e+06	4.93358e+06	302841	362986	345723	146042	2.43312e+07	3.50127e+07	8.99302e+06	1.92013e+06	6.15228e+06	5.86193e+06	5.50989e+06	-	Leaf	-	-	-	-
985	pmp000583	477.1	301.07	476.096	C22H20O12	[M+H]+	Diosmetin-7-O-glucuronide	Flavonoids	Flavones	35110-20-4	2	NA	NA	NA	NA	34082.4	65300.8	77512.8	55393.2	2.24576e+08	2.30066e+08	1.58624e+08	2.61714e+08	66974.5	69110.7	70100.4	62376.4	NA	NA	NA	NA	39034.6	54021.5	57141.9	84173.7	2.20832e+07	2.14904e+07	2.15214e+07	-	Fruit	-	-	-	-
986	MWSHY0190	609.18	301.08	608.174	C28H32O15	[M+H]+	Diosmetin-7-O-rutinoside (Diosmin)*	Flavonoids	Flavones	520-27-4	1	12614.4	17528	14650.7	27350.3	NA	NA	NA	NA	5.46581e+06	4.92314e+06	5.04498e+06	4.0004e+06	1.49989e+07	1.50045e+07	1.54574e+07	1.47745e+07	79311.3	188121	191092	353072	2.22161e+07	2.07562e+07	1.21474e+07	9.44154e+06	7.07074e+06	6.95072e+06	7.53183e+06	-	Leaf	C10039	-	12.7	0.66
987	Wagp011465	381.09	351.05	380.09	C21H16O7	[M+H]+	Diphyllin	Lignans and Coumarins	Lignans	22055-22-7	2	134999	99245.3	153864	113981	638305	715824	640222	510276	254725	234895	254289	231305	174167	211416	145952	150484	37770.7	20209.2	30900.7	26018.6	1.57963e+06	2.00609e+06	1.84888e+06	1.86165e+06	509661	552078	483785	-	Leaf	C10559	-	36.23	0.75
988	mws2620	331.264	287.275	332.272	C22H36O2	[M-H]-	Docosatetraenoic acid	Lipids	Free fatty acids	28874-58-0	3	1.58939e+06	1.17797e+06	1.40596e+06	1.61616e+06	2.85908e+06	3.13013e+06	3.27939e+06	3.79267e+06	9207.78	13880.9	8186.22	11315.7	NA	NA	NA	NA	271654	198884	180039	238974	89858.1	91124.9	189036	111231	724125	719446	822421	-	Lateral-root	C16527	ko01040	-	-
989	mws0474	229.14	211.13	230.152	C12H22O4	[M-H]-	Dodecanedioic aicd	Lipids	Free fatty acids	693-23-2	1	23868.1	14515.5	15971.8	19192.9	21992.5	24661.6	26204.1	19898.7	11318.4	10365.6	13914	12871.2	25460.9	19714.4	19765.9	28292.1	11733	14321.6	15550.5	13834.7	21581.4	17446.2	15643.8	24452.7	14174.8	21413.8	22037.2	-	Inflorescence	C02678	-	-	-
990	pmb2640	199.17	199.17	200.178	C12H24O2	[M-H]-	Dodecanoic acid (Lauric acid)	Lipids	Free fatty acids	143-07-7	3	165540	189075	203560	207357	230368	247811	232636	199011	159819	180689	162722	165094	308778	279192	275366	285692	261821	293908	246031	234564	770851	610007	578586	623023	255901	261643	265515	-	Leaf	C02679	ko00061,ko01100,ko01110	23.59	0.04
991	mws4002	154.09	137.06	153.079	C8H11NO2	[M+H]+	Dopamine	Alkaloids	Phenolamine	51-61-6	3	NA	NA	NA	NA	68598.9	302650	385665	511034	30341.9	33262.9	28932.7	20066	NA	NA	NA	NA	NA	NA	NA	NA	34292.7	63620.4	99669.2	587289	98945.9	88924.6	89592.3	-	Lateral-root	C03758	ko00350,ko00950,ko00965,ko01100,ko01110	74.4	0.03
992	pme2237	181.072	101.024	182.079	C6H14O6	[M-H]-	Dulcitol*	Others	Saccharides	608-66-2	3	201702	178694	143749	199330	733825	1.16907e+06	923366	551622	183746	200275	254156	252363	151550	147323	142088	122259	312083	305524	232110	330017	820135	958228	2.1631e+06	969552	282855	298904	294146	-	Leaf	C01697	ko00052,ko01100	-	-
993	Lmcn009539	293.25	293.25	294.256	C19H34O2	[M-H]-	E,E,Z-1,3,12-Nonadecatriene-5,14-diol	Lipids	Free fatty acids	-	2	247419	217131	223165	318641	457593	435356	448454	459161	320167	323560	250179	375975	388848	396409	365011	402974	356691	285434	284694	234542	367327	377506	491461	381027	287514	211179	289172	-	Lateral-root	-	-	-	-
994	pmp000251	207.1	119.09	224.105	C12H16O4	[M-H2O+H]+	E-6,7-Dihydroxydihydroligustilide	Others	Lactones	-	3	6.78999e+06	5.03517e+06	6.23837e+06	6.49222e+06	2.5871e+06	2.60816e+06	2.12257e+06	2.38042e+06	981704	1.01338e+06	999311	835305	333812	394908	491294	424037	6.54124e+06	5.47784e+06	7.34287e+06	6.02774e+06	3.29828e+06	4.50946e+06	2.91366e+06	3.12163e+06	4.00007e+06	3.81748e+06	3.22413e+06	-	Stem	-	-	-	-
995	Ladp012987	423.18	349.1	422.173	C25H26O6	[M+H]+	ERYSENEGALENSEIN	Flavonoids	Isoflavones	-	1	4.3628e+06	3.62747e+06	5.25969e+06	3.99004e+06	9.30092e+06	9.54251e+06	9.2652e+06	8.7895e+06	11588.8	15104	9526.68	9971.9	3561.5	3936.07	7114.13	5641.81	315723	92599.9	328804	245580	NA	NA	NA	NA	4.05246e+06	3.60375e+06	4.90561e+06	-	Lateral-root	-	-	-	-
996	Lmlp004754	312.11	294.21	311.101	C14H17NO7	[M+H]+	Ehretioside B	Alkaloids	Phenolamine	156368-84-2	3	191381	175878	174328	135092	257213	356018	332574	269977	NA	NA	NA	NA	677771	583235	315996	1.15374e+06	137022	87100.1	103902	91119.3	112311	204756	107911	129528	270179	215358	201101	-	Inflorescence	-	-	-	-
997	pmn001610	307.26	307.26	308.272	C20H36O2	[M-H]-	Eicosadienoic acid*	Lipids	Free fatty acids	5598-38-9	3	832284	734537	677991	742142	1.46056e+06	1.20244e+06	1.34017e+06	1.02675e+06	1.18873e+06	1.12726e+06	984345	1.23809e+06	4.15661e+06	3.5152e+06	2.23653e+06	3.56131e+06	616349	580668	641714	794029	775684	720199	778052	976822	1.45041e+06	1.50228e+06	1.3309e+06	-	Inflorescence	C16525	ko01040	39.99	0.2
998	pmn001606	309.28	309.28	310.287	C20H38O2	[M-H]-	Eicosenoic acid	Lipids	Free fatty acids	26764-41-0	3	2.38357e+06	2.09823e+06	1.73376e+06	1.70948e+06	1.16351e+06	1.97501e+06	1.90921e+06	2.08544e+06	1.92781e+06	1.64175e+06	1.81172e+06	5.34668e+06	1.69208e+06	4.83924e+06	3.89154e+06	2.82547e+06	2.31257e+06	728229	689366	1.89409e+06	993522	991983	986119	1.01603e+06	235937	225244	190438	-	Inflorescence	C16526	ko01040	28.64	0.2
999	mws0396	281.25	281.25	282.256	C18H34O2	[M-H]-	Elaidic Acid*	Lipids	Free fatty acids	112-79-8	1	4.24298e+07	4.36674e+07	4.04923e+07	4.30045e+07	3.15244e+07	2.88822e+07	2.83187e+07	2.55002e+07	2.35428e+07	2.27442e+07	2.14152e+07	2.41821e+07	3.41778e+07	2.6506e+07	2.27419e+07	3.06164e+07	1.4536e+07	1.61103e+07	1.81009e+07	1.87579e+07	1.34896e+07	1.29722e+07	1.19944e+07	1.79877e+07	3.04019e+07	2.88181e+07	2.81368e+07	-	Main-root	C01712	-	33.13	0.14
1000	MWSmce294	209.11	153.05	208.11	C12H16O3	[M+H]+	Elemicin	Phenolic acids	Phenolic acids	487-11-6	3	90215.3	97617.7	95256	94826.8	89418.2	147246	132534	139081	51552.1	44882.4	46222.1	44635.1	61177.5	57802.4	79316.9	66130.3	72712.7	92417.5	87754.9	76960.2	127354	111408	167834	176127	77807.6	84179.5	90652	-	Leaf	C10451	-	21.94	0.06
1001	mws1603	741.26	579.21	742.268	C34H46O18	[M-H]-	Eleutheroside E	Lignans and Coumarins	Lignans	39432-56-9	3	615182	890578	619567	986208	723264	539649	674116	650711	7.3819e+06	7.07746e+06	8.53106e+06	6.85617e+06	1.75457e+07	1.83517e+07	1.67368e+07	1.77304e+07	2.34098e+06	2.77557e+06	3.15643e+06	2.77908e+06	1.67485e+07	1.90841e+07	1.51935e+07	1.73516e+07	8.32496e+06	7.95587e+06	1.01452e+07	-	Inflorescence	C20786	-	16.85	0.29
1002	pme2246	301	185.02	302.006	C14H6O8	[M-H]-	Ellagic acid	Tannins	Tannin	476-66-4	3	60500.2	89033	49593.5	65624.7	86170	86547	329411	138282	58889.3	87493.9	68450.4	74127.7	109606	104294	114785	111017	111288	142029	152313	110774	92144.4	107395	134745	136263	112922	107581	107396	-	Lateral-root	C10788	-	43.06	0.43
1003	Hmdn001667	463.05	300.99	464.059	C20H16O13	[M-H]-	Ellagic acid-4-O-glucoside	Tannins	Tannin	-	3	88469.2	160573	48305.7	302030	NA	NA	NA	NA	1.1117e+06	NA	313441	163904	8.4114e+06	6.57534e+06	7.37461e+06	7.19787e+06	313750	466615	515483	413298	6.48975e+06	8.03246e+06	5.91055e+06	4.14261e+06	2.91986e+06	2.82224e+06	2.70284e+06	-	Inflorescence	-	-	-	-
1004	Zbzn008048	293.18	221.15	294.183	C17H26O4	[M-H]-	Embelin	Quinones	Quinones	550-24-3	1	1.79114e+06	1.50503e+06	1.5398e+06	1.69115e+06	896151	757397	766819	1.1263e+06	1.46846e+06	2.96558e+06	1.56311e+06	2.65031e+06	470679	242834	299053	320144	1.69924e+06	2.27591e+06	1.41951e+06	1.66468e+06	1.1623e+06	1.68425e+06	1.93697e+06	1.21599e+06	648576	701211	919958	-	Fruit	-	-	37.72	0.18
1005	Zmdn005541	431.1	269.05	432.106	C21H20O10	[M-H]-	Emodin-6-O-glucoside*	Quinones	Anthraquinone	-	1	8.32015e+06	9.51849e+06	1.47141e+07	1.23941e+07	5.67079e+06	4.19863e+06	3.61795e+06	8.01394e+06	3.80775e+07	3.23303e+07	3.06896e+07	3.95877e+07	419389	268412	316075	346659	3.10933e+06	4.71405e+06	3.38616e+06	2.65807e+06	785429	7.9144e+06	2.17913e+06	547144	1.49239e+07	1.46575e+07	1.38259e+07	-	Fruit	-	-	-	-
1006	pmn001337	431.1	269.1	432.106	C21H20O10	[M-H]-	Emodin-8-O-glucoside*	Quinones	Anthraquinone	23313-21-5	1	4.21185e+06	5.26665e+06	7.41851e+06	5.92559e+06	2.679e+06	1.62878e+06	2.36682e+06	3.61528e+06	1.87303e+07	1.54715e+07	1.54444e+07	1.92748e+07	573474	455423	540256	559858	1.79503e+06	2.22886e+06	1.74847e+06	1.60329e+06	617093	3.88441e+06	1.24256e+06	446461	7.65167e+06	6.90876e+06	6.54066e+06	-	Fruit	C10345	-	44.81	0.8
1007	mws1422	275.09	107.05	274.084	C15H14O5	[M+H]+	Epiafzelechin	Flavonoids	Flavanols	24808-04-6	3	261391	398158	342299	274613	1.20044e+06	1.4859e+06	901081	943142	2.88072e+06	1.98021e+06	3.05021e+06	2.99295e+06	54585.1	80781.4	60684.5	38276.5	375344	530480	576684	523157	94854.8	168551	131826	104101	621897	607919	743561	-	Fruit	C12128	ko00941,ko01110	23.74	0.21
1008	mws1397	441.08	169.02	442.09	C22H18O10	[M-H]-	Epicatechin gallate*	Flavonoids	Flavanols	1257-08-5	3	24378.5	22559.3	33661.3	22721.9	25943	52911.9	2.1285e+06	75721.3	74826.1	32853.3	53985.4	25296.7	52195.7	51718.1	52213.5	58690.5	80064.7	98376.7	93079.1	83543.9	46984	28709.4	78303.9	83912.2	75472.1	115777	112747	-	Lateral-root	-	-	53.57	0.75
1009	HJN041	451.12	289.07	452.132	C21H24O11	[M-H]-	Epicatechin glucoside	Flavonoids	Flavanols	-	2	170019	165194	200072	106534	4.00052e+06	4.49624e+06	4.17171e+06	3.04426e+06	47221.8	66215.1	25890.9	62677.5	37432.5	61534.4	17814.2	35397.8	104772	150262	169265	106436	79046.9	104661	307983	153262	646644	718194	687745	-	Lateral-root	-	-	-	-
1010	Lahp002857	595.15	409.09	594.137	C30H26O13	[M+H]+	Epicatechin-(4β→8)-epigallocatechin	Flavonoids	Flavanols	-	3	152000	236788	227449	147090	1.36658e+06	1.49283e+06	1.44284e+06	1.12892e+06	146754	193838	186376	182353	2.93631e+06	3.40461e+06	3.17994e+06	3.2112e+06	146416	210029	201226	320482	2.60501e+06	3.59944e+06	2.03206e+06	1.84836e+06	1.32585e+06	1.25285e+06	1.25145e+06	-	Inflorescence	-	-	-	-
1011	Xmzn007677	580.36	506.33	581.264	C33H35N5O5	[M-H]-	Ergotamine	Alkaloids	Plumerane	113-15-5	3	179893	193744	209710	194663	177775	161605	175174	211186	221914	121498	281930	205982	968691	212841	209061	619683	16430.3	115980	93138.9	79093.9	162550	146021	100168	161326	169358	172297	168840	-	Inflorescence	C07544	ko00901,ko01110	-	-
1012	Zbnn006442	287.05	135.04	288.063	C15H12O6	[M-H]-	Eriodictyol (5,7,3',4'-Tetrahydroxyflavanone)	Flavonoids	Flavanones	552-58-9	2	NA	NA	NA	NA	NA	NA	NA	NA	60739.4	87795.4	118648	88121.6	509560	292853	349928	259648	38609.2	42122.7	53255.6	27380.2	53129.8	37841.5	33256.2	86059.7	360115	344918	390349	-	Inflorescence	C05631	ko00941,ko01100,ko01110	71.79	0.24
1013	Zbnp004170	451.12	289.07	450.116	C21H22O11	[M+H]+	Eriodictyol-3'-O-glucoside*	Flavonoids	Flavanones	-	2	397739	514629	436983	420217	2.23589e+06	2.55268e+06	2.07674e+06	2.16218e+06	NA	NA	NA	NA	807375	689836	633266	449772	710634	585013	790565	637048	1.10116e+07	1.66862e+07	2.29351e+06	1.45741e+06	4.37114e+06	5.59586e+06	4.17056e+06	-	Leaf	-	-	-	-
1014	Hmmn002588	741.21	621.16	742.196	C32H38O20	[M-H]-	Eriodictyol-7-O-(2''-O-rhamnosyl)xyloside-4'-O-glucuronide	Flavonoids	Flavanones	-	2	30390	11028.2	37140.3	35819.9	NA	NA	NA	NA	250210	186754	167633	179065	291915	292706	271824	262335	119471	130729	106825	116580	569235	507995	817070	855998	228654	269419	221709	-	Leaf	-	-	-	-
1015	Zbnn005416	491.116	287.055	492.127	C23H24O12	[M-H]-	Eriodictyol-7-O-(6''-acetyl)glucoside	Flavonoids	Flavanones	-	3	968849	1.41622e+06	1.15314e+06	1.3189e+06	4.86784e+06	4.69714e+06	4.24908e+06	3.45467e+06	1.2378e+06	1.08491e+06	1.02732e+06	1.23032e+06	6.74373e+06	4.3992e+06	6.64388e+06	6.9244e+06	2.8679e+06	3.25756e+06	4.60677e+06	3.53809e+06	421390	1.62373e+06	1.19467e+06	769190	2.72403e+06	2.85706e+06	2.81782e+06	-	Inflorescence	-	-	-	-
1016	mws1519	595.17	287.06	596.174	C27H32O15	[M-H]-	Eriodictyol-7-O-Rutinoside (Eriocitrin)	Flavonoids	Flavanones	13463-28-0	3	86591.3	75450.8	78042.5	153808	17647.6	37721.7	28133.6	37911.4	172718	334652	509787	416161	1.49949e+06	1.68284e+06	1.45164e+06	1.46548e+06	960544	796162	716191	811228	1.27664e+07	1.65801e+07	4.00016e+06	3.58978e+06	4.82931e+06	4.8023e+06	5.10618e+06	-	Leaf	C09732	-	4.52	0.7
1017	Hmpp103270	465.1	289.07	464.096	C21H20O12	[M+H]+	Eriodictyol-7-O-glucoronide	Flavonoids	Flavanones	133360-47-1	3	83767.1	49343.8	84376.5	69386	143599	248697	150771	166836	121692	120965	130258	143143	94074.3	161432	75065.6	94751	81732.7	60468.1	102736	84272.3	287060	647344	601494	508661	196174	179516	200565	-	Leaf	-	-	17.82	0.8
1018	MWS20145	451.12	289.07	450.116	C21H22O11	[M+H]+	Eriodictyol-7-O-glucoside*	Flavonoids	Flavanones	38965-51-4	2	361390	497671	455854	407910	2.09118e+06	2.45835e+06	2.24101e+06	2.10388e+06	115480	173231	62506	112091	506997	634780	386469	439035	713328	739581	802882	666293	1.10054e+07	1.42562e+07	2.77173e+06	1.80003e+06	3.87647e+06	3.21211e+06	3.86741e+06	-	Leaf	-	-	17.57	0.78
1019	Zbnn003132	611.16	371.08	612.169	C27H32O16	[M-H]-	Eriodictyol-8-C-glucoside-4'-O-glucoside	Flavonoids	Flavanones	-	2	NA	NA	NA	NA	104085	128726	141093	68636	4939.47	5643.6	10036.4	4646.42	1.31538e+06	1.29041e+06	1.49287e+06	1.20181e+06	4930.85	17249.7	11285.6	5995.6	34283	16218.2	30722.7	137796	238382	252994	264990	-	Inflorescence	-	-	-	-
1020	Zbdp008804	353.1	171.04	352.095	C20H16O6	[M+H]+	Erosone	Flavonoids	Other Flavonoids	-	3	377777	249441	327665	265952	214941	307608	293218	223060	NA	NA	NA	NA	NA	NA	NA	NA	120428	20404.8	62973.5	78850.3	NA	NA	NA	NA	167607	152855	108496	-	Main-root	-	-	-	-
1021	Lasp011695	391.19	149.02	390.183	C25H26O4	[M+H]+	Erybraedin D	Flavonoids	Other Flavonoids	119269-72-6	1	2.46859e+07	2.25435e+07	2.75897e+07	3.09597e+07	3.84334e+07	3.16812e+07	3.41468e+07	3.17998e+07	NA	NA	NA	NA	NA	NA	NA	NA	842961	346872	1.15708e+06	506803	NA	NA	NA	NA	1.39602e+07	1.4639e+07	1.44169e+07	-	Lateral-root	-	-	-	-
1022	Ladp012527	439.17	383.11	438.168	C25H26O7	[M+H]+	Erysenegalensein D	Flavonoids	Isoflavones	-	2	4.83291e+06	4.63835e+06	4.68756e+06	4.73594e+06	7.10299e+06	3.41263e+06	4.49968e+06	4.13152e+06	430585	635904	428716	347480	NA	NA	NA	NA	1.64871e+07	5.09703e+06	1.02872e+07	1.18065e+07	5.20826e+07	6.04997e+07	4.11614e+07	3.96937e+07	1.09e+07	2.22376e+07	1.09785e+07	-	Leaf	-	-	-	-
1023	Ladp011437	439.17	383.11	438.168	C25H26O7	[M+H]+	Erysenegalensein H	Flavonoids	Isoflavones	156162-07-1	1	244503	314452	307751	235498	1.06372e+06	1.18576e+06	1.29012e+06	1.09875e+06	258004	297735	294273	265493	103369	151939	108744	135175	113774	52123	89706.2	117417	271787	226663	230374	242284	595812	562235	634760	-	Lateral-root	-	-	-	-
1024	Ladp013128	437.16	381.09	436.152	C25H24O7	[M+H]+	Erysenegalensein J	Flavonoids	Isoflavones	164124-38-3	1	3.05848e+06	3.15645e+06	3.06203e+06	5.9169e+06	2.07725e+07	2.42383e+07	2.05456e+07	2.26002e+07	187284	270949	53743.9	43434.2	99752.5	197233	71737.4	132865	3.18668e+06	6.79961e+06	6.48219e+06	6.9662e+06	9.55084e+07	7.45428e+07	1.01277e+08	5.13779e+07	3.55796e+07	3.38266e+07	3.53236e+07	-	Leaf	-	-	-	-
1025	Ladp011932	439.17	383.11	438.168	C25H26O7	[M+H]+	Erysenegalensein O	Flavonoids	Isoflavones	-	2	419748	366588	319599	407537	517561	662034	645077	727917	NA	NA	NA	NA	NA	NA	NA	NA	215029	88267.7	136603	210015	32138.3	37392.4	38539.4	97734.3	215506	218618	227432	-	Lateral-root	-	-	-	-
1026	MWSmce690	175.02	59.01	176.032	C6H8O6	[M-H]-	Erythorbic Acid; Isoascorbic Acid	Others	Vitamin	89-65-6	3	494912	449624	349607	379867	313098	321629	305752	468888	41524	89975.6	177250	96258.5	406586	389106	582245	431023	547086	873667	421328	728817	1.60292e+06	1.85995e+06	1.42807e+06	1.31065e+06	822072	500380	1.01605e+06	-	Leaf	-	-	-	-
1027	HX1210	393.21	337.14	392.199	C25H28O4	[M+H]+	Erythrabssin II	Lignans and Coumarins	Lignans	-	2	1.06706e+06	1.27754e+06	1.22573e+06	965134	3.29731e+06	3.60722e+06	3.39614e+06	4.12922e+06	400348	403652	418026	390320	73603.3	71992.1	51513.4	39390.2	2.48676e+06	1.92475e+06	2.07314e+06	2.29225e+06	4.95258e+06	7.54044e+06	1.04993e+07	8.2197e+06	2.80365e+06	2.68181e+06	2.63437e+06	-	Leaf	-	-	-	-
1028	Lazn003893	375.15	327.12	376.152	C20H24O7	[M-H]-	Erythro-Guaiacylglycerol-β-Coniferyl Ether	Lignans and Coumarins	Lignans	890317-92-7	3	83576.9	56845.7	55621.2	37770.5	112854	99045.2	107355	122646	NA	NA	NA	NA	31946.7	30946.3	37994.7	29413.4	57997.5	86347.8	115274	105801	44671	36076	67360.7	67680.6	53275.3	72169.6	56470	-	Lateral-root	-	-	-	-
1029	Lazn003953	539.21	491.19	540.221	C26H36O12	[M-H]-	Erythro-Guaiacylglycerol-β-dihydroconiferyl Ether glucoside	Lignans and Coumarins	Lignans	-	3	432574	382956	429778	456175	99379.2	183107	189330	186493	50277.9	21160.1	43723	19716.3	53616.1	53027	39601.3	55344.8	176539	101479	154131	145194	111540	135126	198006	189559	135217	187323	152426	-	Main-root	-	-	-	-
1030	WaYn003112	439.16	195.07	440.168	C21H28O10	[M-H]-	Erythro-Guaiacylglycerol-β-threo-syringylglycerol Ether	Lignans and Coumarins	Lignans	1313434-74-0	3	145624	205385	217544	194681	167494	191967	133861	138892	30691.7	39169.8	30039.5	30054.8	101266	116123	103967	94516.4	392463	428125	444321	559341	1.2613e+06	790077	2.41366e+06	1.85407e+06	458761	430765	484904	-	Leaf	-	-	-	-
1031	mws1013	177.02	133.03	178.027	C9H6O4	[M-H]-	Esculetin (6,7-Dihydroxycoumarin)	Lignans and Coumarins	Coumarins	305-01-1	2	1.12304e+07	9.07714e+06	1.07134e+07	1.12065e+07	5.92158e+06	5.58794e+06	6.52937e+06	5.48067e+06	5.1839e+06	5.26653e+06	6.1687e+06	6.4716e+06	9.99059e+06	1.15578e+07	9.89006e+06	1.06791e+07	1.61415e+07	1.64616e+07	1.72101e+07	1.83054e+07	2.45102e+07	2.58352e+07	2.70186e+07	2.39064e+07	1.43616e+07	1.46581e+07	1.42154e+07	-	Leaf	C09263	ko00999,ko01110	22.97	0.07
1032	Lmbn001162	339.07	177.02	340.079	C15H16O9	[M-H]-	Esculetin-7-O-glucoside*	Lignans and Coumarins	Coumarins	-	2	46179.8	131975	51955.5	39620.4	37737.8	40932.6	43514.8	68017.6	NA	NA	NA	NA	2.60957e+06	2.33643e+06	2.64758e+06	2.09295e+06	80135.3	90922.6	114755	108503	425577	114003	92914.9	286020	311742	357402	288694	-	Inflorescence	-	-	-	-
1033	Yaap003128	341.09	179.03	340.079	C15H16O9	[M+H]+	Esculin (6,7-Dihydroxycoumarin-6-O-glucoside)	Lignans and Coumarins	Coumarins	531-75-9	1	554212	574619	472487	546112	215239	165356	226529	358496	174491	188207	269783	226873	4.98857e+07	3.90108e+07	5.37677e+07	4.24433e+07	5.96493e+06	6.31049e+06	6.79561e+06	7.24275e+06	2.15711e+07	2.83739e+07	3.04186e+07	3.52657e+07	1.53145e+07	1.66018e+07	1.67052e+07	-	Inflorescence	C09264	-	20.43	0.36
1034	Lbhp011919	427.08	179.03	426.08	C18H18O12	[M+H]+	Esculin 6'-Malonate	Lignans and Coumarins	Coumarins	-	2	26600.2	41045.7	40721.9	37906.6	139024	182658	191064	140154	133513	121808	111298	141146	NA	NA	NA	NA	30578.9	103387	97064	48358	77159.6	136624	201456	52910.6	79784.5	93394.3	75569.9	-	Lateral-root	-	-	-	-
1035	Wcsn011332	279.23	261.23	280.24	C18H32O2	[M-H]-	Ethyl (10Z,13Z)-hexadeca-10,13-dienoate	Others	Others	-	1	1.29102e+06	1.05667e+06	1.08151e+06	1.03802e+06	596227	561590	618390	504951	924414	866590	820931	940545	1.92927e+06	1.96399e+06	1.5606e+06	1.86489e+06	774463	744063	843242	897994	778290	864280	824962	1.00877e+06	924097	914801	864258	-	Inflorescence	-	-	-	-
1036	MWSmce177	221.09	133.03	222.089	C12H14O4	[M-H]-	Ethyl ferulate	Phenolic acids	Phenolic acids	4046-02-0	3	NA	NA	NA	NA	464105	1.27154e+06	1.05587e+06	227741	NA	NA	NA	NA	NA	NA	NA	NA	10883.8	11581.9	8203.96	12440.2	NA	NA	NA	NA	30870.3	39683.4	32614.3	-	Lateral-root	-	-	10.24	0.08
1037	Lmmn013100	307.263	307.262	308.272	C20H36O2	[M-H]-	Ethyl linoleate*	Lipids	Free fatty acids	544-35-4	3	347306	277623	250232	307758	579545	465827	531944	392852	538311	466201	394467	515165	1.82137e+06	1.52526e+06	961914	1.60537e+06	231860	209262	245660	293253	311377	315449	312184	401431	644913	637818	630116	-	Inflorescence	-	-	42	0.19
1038	pme3034	131.03	87.05	132.042	C5H8O4	[M-H]-	Ethylmalonic acid*	Organic acids	Organic acids	601-75-2	1	23799.4	26230.6	26512.4	28436.9	269025	418253	407940	299239	449572	446065	555207	422616	377533	175924	455414	218550	105144	100021	121924	94286	195759	66707.8	133802	206521	294485	252341	254487	-	Fruit	-	-	-	-
1039	Zbdp010350	437.2	381.13	436.189	C26H28O6	[M+H]+	Eturunagarone	Flavonoids	Other Flavonoids	-	1	473853	447662	414834	395405	1.83375e+06	2.50908e+06	1.98432e+06	2.03272e+06	34370.4	51626.6	41782.4	39177.4	4029.47	14143	9835.5	11281.1	482563	618179	680679	496278	6.31755e+06	3.53301e+06	5.79108e+06	6.58156e+06	1.69183e+06	1.76473e+06	1.75312e+06	-	Leaf	-	-	-	-
1040	Lasp011614	409.2	177.02	408.194	C25H28O5	[M+H]+	Euchrenone A16*	Flavonoids	Flavanones	-	1	9.81967e+06	9.59404e+06	1.06665e+07	1.05684e+07	2.32938e+07	2.49644e+07	2.25999e+07	2.28796e+07	17346.3	46352	34144.2	20847.5	NA	NA	NA	NA	5.0966e+06	1.73242e+06	3.21762e+06	3.72677e+06	25296.3	72865.9	47543.5	29135.3	6.50614e+06	6.58912e+06	6.77404e+06	-	Lateral-root	-	-	-	-
1041	Sahp010459	491.24	417.17	490.236	C30H34O6	[M+H]+	Euchrenone A3	Flavonoids	Dihydroisoflavones	-	2	1.00862e+06	1.19283e+06	961374	871807	5.39668e+06	7.97808e+06	6.83789e+06	6.29792e+06	NA	NA	NA	NA	NA	NA	NA	NA	393887	124883	247764	296638	210499	250533	414278	313380	2.16458e+06	1.92026e+06	1.84181e+06	-	Lateral-root	-	-	-	-
1042	Lhhp120823	193.08	105.07	192.079	C11H12O3	[M+H]+	Eugenyl formate	Others	Others	-	2	728712	728019	1.08749e+06	752807	1.45401e+06	1.70461e+06	1.87245e+06	1.51214e+06	105445	224312	144672	129813	120595	149025	144601	168613	1.23361e+06	1.39385e+06	1.77379e+06	1.50933e+06	465203	973602	2.25364e+06	472427	1.36324e+06	553896	1.35932e+06	-	Lateral-root	-	-	-	-
1043	pmp000351	339.12	283.06	338.115	C20H18O5	[M+H]+	Eurycarpin A	Flavonoids	Isoflavones	166547-20-2	1	728540	650791	735738	708436	3.28739e+06	3.86187e+06	3.20974e+06	2.98964e+06	NA	NA	NA	NA	NA	NA	NA	NA	128106	43829.2	55147.9	71830.3	NA	NA	NA	NA	1.1471e+06	1.05801e+06	1.10972e+06	-	Lateral-root	-	-	43.28	0.37
1044	Lafp002938	481.17	177.05	480.163	C23H28O11	[M+H]+	Evofolin B glucoside	Phenolic acids	Phenolic acids	-	2	35582.6	47801.2	64352.4	27237.1	NA	NA	NA	NA	NA	NA	NA	NA	19531.6	23901.4	15567.1	12227.2	92227.9	31374.3	42553	124813	118860	101122	148815	140094	29250.7	38957	40792	-	Leaf	-	-	-	-
1045	Lhhp102922	371.15	167.07	370.142	C21H22O6	[M+H]+	Fargesin	Lignans and Coumarins	Lignans	31008-19-2	3	1.27908e+06	1.81026e+06	1.95308e+06	1.58055e+06	2.66126e+06	2.5952e+06	2.36947e+06	2.3148e+06	54640.3	39238.8	94993.8	3945.55	30007.5	50739.2	80800.4	10093.7	2.35231e+06	1.92689e+06	2.17939e+06	2.8639e+06	245012	487731	461819	285910	982223	912971	1.10577e+06	-	Lateral-root	C16957	-	55.61	0.73
1046	Lmdn003665	623.2	299.09	624.205	C29H36O15	[M-H]-	Farrerol-5,7-di-O-glucoside	Flavonoids	Flavanones	-	3	7132.09	84248.1	35400.8	53204.6	NA	NA	NA	NA	135290	103588	130786	201974	137131	70892.7	64420.1	78919.8	99742.9	206910	223389	113368	1.53324e+06	1.21807e+06	504849	224248	315903	325007	292059	-	Leaf	-	-	-	-
1047	mws0014	193.05	134.04	194.058	C10H10O4	[M-H]-	Ferulic acid	Phenolic acids	Phenolic acids	537-98-4	3	173338	250698	167292	158417	280912	255174	89243.3	222042	274575	119600	183100	312994	1.35785e+06	1.15035e+06	1.26213e+06	1.27995e+06	220965	431202	450870	428987	394437	372611	217167	151143	392098	503414	362373	-	Inflorescence	C01494	ko00940,ko01100,ko01110	39.56	0.06
1048	mws1212	209.08	177.05	208.074	C11H12O4	[M+H]+	Ferulic acid methyl ester	Phenolic acids	Phenolic acids	2309-07-1	3	565175	604288	721654	1.1908e+06	4.61416e+06	6.15587e+06	4.55178e+06	2.81462e+06	154814	140808	116562	140870	NA	NA	NA	NA	NA	NA	NA	NA	NA	NA	NA	NA	613960	719618	746859	-	Lateral-root	-	-	-	-
1049	Hmmn002544	355.1	193.05	356.111	C16H20O9	[M-H]-	Ferulic acid-4-O-glucoside	Phenolic acids	Phenolic acids	117405-51-3	1	106279	238472	98805.3	48042.8	190131	338535	399909	160157	970063	864012	620367	727848	1.41296e+07	1.34718e+07	1.45807e+07	1.31979e+07	661162	723404	308898	586743	2.29877e+06	1.60789e+06	1.28142e+06	3.53095e+06	2.18851e+06	2.1411e+06	2.56903e+06	-	Inflorescence	-	-	34.62	0.07
1050	Wahp003681	468.25	322.22	467.241	C26H33N3O5	[M+H]+	Feruloyl-p-coumaroyl Spermidine	Alkaloids	Phenolamine	-	2	NA	NA	NA	NA	NA	NA	NA	NA	NA	NA	NA	NA	2.24921e+07	2.44617e+07	2.62257e+07	2.44525e+07	NA	NA	NA	NA	NA	NA	NA	NA	5.17929e+06	5.04602e+06	4.75494e+06	Inflorescence	Inflorescence	-	-	-	-
1051	Lmhn002895	487.09	193.06	488.096	C23H20O12	[M-H]-	Feruloylcaffeoyltartaric acid	Phenolic acids	Phenolic acids	-	3	271691	273545	295874	327598	339628	282467	299766	282474	NA	NA	NA	NA	73389	89077	33094	112099	544391	516024	422300	788246	372641	498725	926335	734712	418846	332174	379638	-	Leaf	-	-	-	-
1052	pmp001245	280.15	221.08	280.154	C15H22NO4+	[M]+	Feruloylcholine	Alkaloids	Phenolamine	85927-25-9	3	539451	395899	593376	518767	123995	136572	183805	72892	100567	112870	153457	147138	248655	240246	212961	288720	664076	813161	720801	692729	774071	792164	764187	684012	575184	542773	445015	-	Leaf	-	-	-	-
1053	Lmhn003799	501.1	307.05	502.111	C24H22O12	[M-H]-	Feruloylferuloyltartaric acid	Phenolic acids	Phenolic acids	-	3	NA	NA	NA	NA	NA	NA	NA	NA	459207	236791	230848	306422	599830	772418	468351	765136	NA	NA	NA	NA	31673.1	18115.9	21085.9	34755.9	143000	131017	144869	-	Inflorescence	-	-	-	-
1054	Lmhn003801	531.12	337.06	532.122	C25H24O13	[M-H]-	Feruloylsinapoyltartaric acid	Phenolic acids	Phenolic acids	-	3	NA	NA	NA	NA	NA	NA	NA	NA	227999	112365	153846	147338	339170	475751	325751	436041	NA	NA	NA	NA	NA	NA	NA	NA	101126	123990	104320	-	Inflorescence	-	-	-	-
1055	Lajp003377	579.15	127.04	578.142	C30H26O12	[M+H]+	Fisetinidol-(4α,6)-gallocatechin	Flavonoids	Flavanols	1262536-83-3	2	1.72012e+06	1.3967e+06	1.67055e+06	1.62706e+06	777471	2.69806e+06	4.30391e+06	4.5278e+06	75548.9	71054.5	149421	81184.3	74159.3	83565.6	78624	78176.9	1.73627e+06	1.59105e+06	1.30643e+06	1.97685e+06	596198	1.43819e+06	800353	548085	1.07764e+06	1.11163e+06	1.07405e+06	-	Lateral-root	-	-	-	-
1056	Lasp011735	423.18	231.07	422.173	C25H26O6	[M+H]+	Flavenochromane B	Flavonoids	Flavones	-	1	6.54458e+06	4.86718e+06	7.51566e+06	5.78773e+06	1.28126e+07	1.27294e+07	1.26874e+07	1.10188e+07	NA	NA	NA	NA	96366	69097.4	56230.7	97159.8	2.81686e+06	1.62287e+06	2.29685e+06	2.28697e+06	34684.4	88202.6	81448	40057.4	6.22415e+06	6.14029e+06	6.48716e+06	-	Lateral-root	-	-	-	-
1057	Labp001550	497.38	249.2	496.378	C30H48N4O2	[M+H]+	Flavesine A	Alkaloids	Quinorisidine alkaloids	-	1	423652	497810	462405	450385	3.31008e+06	4.39358e+06	1.8665e+06	2.42393e+06	1.57151e+07	1.52309e+07	1.0539e+07	1.43094e+07	1.33341e+07	7.102e+06	1.28453e+07	1.01461e+07	6.99589e+06	1.06141e+07	1.11364e+07	4.91061e+06	2.7927e+07	1.48383e+07	1.32018e+07	1.64589e+07	8.77222e+06	1.22537e+07	1.10162e+07	-	Leaf	-	-	-	-
1058	Labp001601	493.35	247.18	492.346	C30H44N4O2	[M+H]+	Flavesine D	Alkaloids	Quinorisidine alkaloids	-	1	NA	NA	NA	NA	27725.6	38323	24575.9	22096.8	1.28332e+07	1.93221e+07	1.00863e+07	1.18634e+07	727400	1.22285e+06	643614	1.16796e+06	NA	NA	NA	NA	NA	NA	NA	NA	1.17155e+06	1.17206e+06	1.12714e+06	-	Fruit	-	-	-	-
1059	Labp001674	263.18	150.13	262.168	C15H22N2O2	[M+H]+	Flavesines I	Alkaloids	Quinorisidine alkaloids	-	1	NA	NA	NA	NA	429979	422712	426429	431785	566091	621606	548029	827381	NA	NA	NA	NA	361775	10802.5	474717	215835	1.41517e+06	786498	422353	336899	1.39304e+06	1.24062e+06	1.1586e+06	-	Leaf	-	-	-	-
1060	Lahp004593	493.13	331.08	492.127	C23H24O12	[M+H]+	Flavoyadorinin A*	Flavonoids	Flavonols	-	1	2.62131e+06	2.69176e+06	2.85958e+06	2.9834e+06	1.56099e+06	1.25527e+06	1.29189e+06	1.92908e+06	540154	188785	475273	562851	2.83076e+06	3.23253e+06	3.48695e+06	2.8307e+06	7.74605e+06	9.52944e+06	9.75972e+06	5.07985e+06	2.57818e+06	7.50221e+06	7.91471e+06	4.99071e+06	4.22114e+06	4.36609e+06	4.5109e+06	-	Stem	-	-	-	-
1061	Zbdp007793	297.07	254.06	296.068	C17H12O5	[M+H]+	Flemichapparin B	Flavonoids	Other Flavonoids	3187-53-9	2	5896.71	18524.5	17520.2	16009.3	592620	550042	783239	460166	249994	159145	481151	583026	NA	NA	NA	NA	36560.8	44321.1	66056.9	56679.1	27862.7	32520.1	27252.5	14863.6	208466	162645	175210	-	Lateral-root	-	-	-	-
1062	Zbqp008844	407.18	283.06	406.178	C25H26O5	[M+H]+	Flemingin A	Flavonoids	Other Flavonoids	18296-58-7	2	356629	354937	434911	338312	1.92922e+06	2.55444e+06	1.95069e+06	2.11446e+06	1.25763e+07	1.40996e+07	1.50493e+07	1.24289e+07	2.26663e+06	2.34774e+06	2.13153e+06	2.08683e+06	1.88612e+06	2.23662e+06	2.4411e+06	2.02069e+06	4.1899e+06	4.8124e+06	5.98913e+06	5.43747e+06	3.97839e+06	3.94859e+06	4.02236e+06	-	Fruit	-	-	-	-
1063	Zbqp008170	423.18	295.06	422.173	C25H26O6	[M+H]+	Flemingin B*	Flavonoids	Other Flavonoids	18361-42-7	2	8.94426e+06	1.03122e+07	1.02849e+07	8.39941e+06	2.69177e+07	3.50111e+07	3.15678e+07	3.75046e+07	5.80312e+06	6.49691e+06	1.13395e+07	4.91316e+06	3.55633e+06	5.11697e+06	3.95139e+06	3.92835e+06	1.98549e+06	940585	1.11882e+06	1.4603e+06	1.32567e+07	1.00225e+07	1.26233e+07	1.34367e+07	1.57168e+07	1.49128e+07	1.50383e+07	-	Lateral-root	-	-	-	-
1064	Zbqp008272	423.18	295.06	422.173	C25H26O6	[M+H]+	Flemingin C*	Flavonoids	Chalcones	18296-60-1	2	2.27367e+07	2.80373e+07	2.80106e+07	2.58012e+07	6.23806e+07	6.46532e+07	7.31665e+07	6.87037e+07	4.64923e+06	5.94236e+06	5.23025e+06	4.13736e+06	1.59454e+06	2.22168e+06	1.88547e+06	1.70444e+06	3.25696e+06	1.32791e+06	1.83414e+06	2.67505e+06	7.21602e+06	4.5934e+06	5.97553e+06	5.57384e+06	2.7707e+07	2.55928e+07	2.94605e+07	-	Lateral-root	-	-	-	-
1065	Zbqp008182	407.19	283.06	406.178	C25H26O5	[M+H]+	Flemingin D	Flavonoids	Chalcones	-	3	7.71606e+06	4.73738e+06	7.98217e+06	8.84737e+06	3.29953e+07	3.84598e+07	3.1159e+07	3.7082e+07	NA	NA	NA	NA	224339	250732	265693	171691	347588	346376	285444	275049	126485	130339	176501	115135	9.45432e+06	9.51209e+06	9.43712e+06	-	Lateral-root	-	-	-	-
[truncated: 1,075 more rows]
