# Supplementary material for: Metabolomic profiles and health-promoting potential of Euchresta japonica tissues revealed by widely targeted metabolomics
Source: Front Plant Sci. 2025 May 1;16:1537273. doi: 10.3389/fpls.2025.1537273 (PMC12078262; doi:10.3389/fpls.2025.1537273)
Supplement: Supplementary file 2 [file DataSheet2.xlsx]

## Sheet: Sheet1
Table S2. Annotated active ingredients related to human health in Euchresta japonica samples belonged to Traditional Chinese Medicines
No.	Metabolite Class Ⅰ	Metabolites Name	CAS (Chemical Abstracts Service)	MetaboliteClass Ⅱ	Related target numbers	Related diseases numbers	OB % (Oral Bioavailability)	DL (Drug-Likeness)	key active ingredient	Core key active ingredient	Target-protein-related	Disease-related	Anti-cancer/tumor	Anti-Alzheimer’s Disease	Analgesics	Anti-myocardial infarction	Anti-inflammatory	Anti-arthritis	Anti-gestational hypertension	Anti-stroke	Anti-cardiovascular disease	Anti-disease number
1	Alkaloids	Lauroscholtzine; N-Methyllaurotetanine	2169-44-0	Aporphine alkaloids	16	93	41.62	0.56	Yes	Yes	Yes	Yes	Yes	Yes	Yes	Yes	Yes	Yes	Yes	Yes	Yes	9
2		Tetrahydroprotopapaverine*	26193-25-9	Isoquinoline alkaloids	23	89	57.28	0.33	Yes	Yes	Yes	Yes	Yes	Yes	Yes	Yes	Yes	Yes	Yes	Yes	Yes	9
3		N-Cis-Feruloyltyramine*	80510-09-4	Phenolamine	8	62	118.35	0.26	Yes	Yes	Yes	Yes	Yes	Yes	Yes	Yes	Yes	Yes	Yes	Yes	Yes	9
4		N-Feruloyltyramine; Moupinamide*	66648-43-9	Phenolamine	N/A	N/A	86.71	0.26	Yes	Yes	-	-	-	-	-	-	-	-	-	-	-	0
5		Isomatrine	17801-36-4	Quinorisidine alkaloids	N/A	N/A	68.68	0.25	Yes	Yes	-	-	-	-	-	-	-	-	-	-	-	0
6		Sophocarpine	145572-44-7	Quinorisidine alkaloids	2	19	64.26	0.25	Yes	Yes	Yes	Yes	Yes	-	-	-	Yes	Yes	-	-	-	3
7		Sparteine*	90-39-1	Quinorisidine alkaloids	2	12	61.89	0.21	Yes	Yes	Yes	Yes	-	Yes	Yes	-	-	-	-	-	-	2
8		β-Isosparteine*	24915-04-6	Quinorisidine alkaloids	5	16	59.81	0.21	Yes	Yes	Yes	Yes	-	Yes	Yes	-	-	-	-	-	-	2
9		p-Coumaroyltyramine	36417-86-4	Phenolamine	10	67	112.9	0.2	Yes	Yes	Yes	Yes	Yes	Yes	Yes	Yes	Yes	Yes	Yes	Yes	Yes	9
10		Betanin (Betanidin-5-O-glucoside)	7659-95-2	Plumerane	N/A	N/A	6.58	0.78	Yes	-	-	-	-	-	-	-	-	-	-	-	-	0
11		Baptifoline	732-50-3	Quinorisidine alkaloids	N/A	N/A	26.97	0.28	Yes	-	-	-	-	-	-	-	-	-	-	-	-	0
12		Reticuline	485-19-8	Isoquinoline alkaloids	29	101	3.22	0.33	-	-	Yes	Yes	Yes	Yes	Yes	Yes	Yes	Yes	Yes	Yes	Yes	9
13		Melatonin (N-Acetyl-5-methoxytryptamine)	73-31-4	Plumerane	7	37	52.96	0.11	-	-	Yes	Yes	Yes	Yes	Yes	Yes	Yes	Yes	Yes	Yes	-	8
14		Hexadecanamide	629-54-9	Alkaloids	N/A	N/A	19.79	0.1	-	-	-	-	-	-	-	-	-	-	-	-	-	0
15		Abrine	526-31-8	Plumerane	14	74	70.83	0.09	-	-	Yes	Yes	Yes	Yes	Yes	Yes	Yes	Yes	Yes	Yes	Yes	9
16		N,N-Dimethyl-5-methoxytryptamine	1019-45-0	Plumerane	29	102	63.78	0.09	-	-	Yes	Yes	Yes	Yes	Yes	Yes	Yes	Yes	Yes	Yes	Yes	9
17		Caffeine	58-08-2	Alkaloids	54	117	89.46	0.08	-	-	Yes	Yes	Yes	Yes	Yes	Yes	Yes	Yes	Yes	Yes	Yes	9
18		Indole-3-acetic acid (IAA)	87-51-4	Plumerane	9	53	46.15	0.06	-	-	Yes	Yes	Yes	Yes	Yes	Yes	Yes	Yes	Yes	Yes	Yes	9
19		Indole-3-carboxylic acid*	771-50-6	Plumerane	4	35	33.86	0.05	-	-	Yes	Yes	Yes	Yes	Yes	Yes	Yes	Yes	Yes	Yes	-	8
20		Tryptamine	61-54-1	Plumerane	15	69	32.08	0.05	-	-	Yes	Yes	Yes	Yes	Yes	Yes	Yes	Yes	Yes	Yes	Yes	9
21		3,4-Dimethoxybenzamide	1521-41-1	Phenolamine	N/A	N/A	29.32	0.05	-	-	-	-	-	-	-	-	-	-	-	-	-	0
22		Synephrine; 4-[1-Hydroxy-2-(methylamino)ethyl]phenol	94-07-5	Phenolamine	N/A	N/A	79	0.04	-	-	-	-	-	-	-	-	-	-	-	-	-	0
23		Candicine	6656-13-9	Phenolamine	3	3	38.7	0.04	-	-	Yes	Yes	-	-	-	-	-	-	-	-	-	0
24		Spermine	71-44-3	Alkaloids	N/A	N/A	26.81	0.04	-	-	-	-	-	-	-	-	-	-	-	-	-	0
25		Indole-3-carboxaldehyde	487-89-8	Plumerane	N/A	N/A	19.82	0.04	-	-	-	-	-	-	-	-	-	-	-	-	-	0
26		Dopamine	51-61-6	Phenolamine	N/A	N/A	74.4	0.03	-	-	-	-	-	-	-	-	-	-	-	-	-	0
27		2(3H)-Benzothiazolone	934-34-9	Alkaloids	N/A	N/A	70.03	0.03	-	-	-	-	-	-	-	-	-	-	-	-	-	0
28		Trigonelline	535-83-1	Pyridine alkaloids	6	34	60.07	0.03	-	-	Yes	Yes	Yes	Yes	Yes	Yes	Yes	Yes	Yes	Yes	Yes	9
29		Methylisopelletierine	18747-42-7	Piperidine alkaloids	10	26	49.09	0.03	-	-	Yes	Yes	-	Yes	Yes	-	-	-	-	-	-	2
30		Hordenine	539-15-1	Phenolamine	8	21	46.96	0.03	-	-	Yes	Yes	-	Yes	Yes	-	-	-	-	-	-	2
31		Indole	120-72-9	Plumerane	6	5	34.38	0.03	-	-	Yes	Yes	-	-	-	-	-	-	-	-	-	0
32		Stachydrine	471-87-4	Pyrrole alkaloids	6	9	0.27	0.03	-	-	Yes	Yes	-	Yes	-	-	-	-	-	-	-	1
33		Azetidine-2-carboxylic acid	2517-04-6	Alkaloids	N/A	N/A	75.66	0.02	-	-	-	-	-	-	-	-	-	-	-	-	-	0
34		2-Aminophenol	95-55-6	Phenolamine	3	1	65.8	0.02	-	-	Yes	Yes	-	-	-	-	-	-	-	-	-	0
35		Guvacoline	495-19-2	Piperidine alkaloids	3	9	32.67	0.02	-	-	Yes	Yes	-	Yes	-	-	-	-	-	-	-	1
36		Piperidine	110-89-4	Piperidine alkaloids	1	N/A	57.68	0.01	-	-	-	Yes	-	-	-	-	-	-	-	-	-	0
37		2-Picoline; 2-Methylpyridine	109-06-8	Pyridine alkaloids	6	5	47.89	0.01	-	-	Yes	Yes	-	-	-	-	-	-	-	-	-	0
38		Betaine	107-43-7	Alkaloids	32	57	40.92	0.01	-	-	Yes	Yes	Yes	Yes	Yes	Yes	Yes	Yes	Yes	Yes	Yes	9
39		Choline	62-49-7	Alkaloids	N/A	N/A	0.47	0.01	-	-	-	-	-	-	-	-	-	-	-	-	-	0
40		Putrescine	110-60-1	Alkaloids	11	16	81.23	0	-	-	Yes	Yes	-	-	-	-	-	-	-	-	-	0
41	Amino acids and derivatives	L-Tyrosine*	60-18-4	Amino acids and derivatives	2	44	78.27	0.13	-	-	Yes	Yes	Yes	Yes	Yes	Yes	Yes	Yes	Yes	Yes	-	8
42		L-Leucine*	61-90-5	Amino acids and derivatives	2	16	113.78	0.12	-	-	Yes	Yes	-	-	-	-	Yes	-	-	-	Yes	2
43		5-Hydroxy-DL-tryptophan(5-HTP)	56-69-9	Amino acids and derivatives	9	54	74.63	0.1	-	-	Yes	Yes	Yes	Yes	Yes	Yes	Yes	Yes	Yes	Yes	Yes	9
44		5-Hydroxy-L-tryptophan	4350-09-8	Amino acids and derivatives	9	54	74.63	0.1	-	-	Yes	Yes	Yes	Yes	Yes	Yes	Yes	Yes	Yes	Yes	Yes	9
45		L-Tryptophan*	73-22-3	Amino acids and derivatives	9	54	75.93	0.08	-	-	Yes	Yes	Yes	Yes	Yes	Yes	Yes	Yes	Yes	Yes	Yes	9
46		L-Cystine	56-89-3	Amino acids and derivatives	N/A	N/A	39.58	0.05	-	-	-	-	-	-	-	-	-	-	-	-	-	0
47		N-methylphenylalanine	2566-30-5	Amino acids and derivatives	25	97	81.82	0.04	-	-	Yes	Yes	Yes	Yes	Yes	Yes	Yes	Yes	Yes	Yes	Yes	9
48		L-Homocitrulline	1190-49-4	Amino acids and derivatives	2	35	40.04	0.04	-	-	Yes	Yes	Yes	Yes	Yes	Yes	Yes	Yes	Yes	Yes	-	8
49		Glycylphenylalanine*	3321-03-7	Amino acids and derivatives	N/A	N/A	19.82	0.04	-	-	-	-	-	-	-	-	-	-	-	-	-	0
50		N-Acetyl-L-glutamic acid	1188-37-0	Amino acids and derivatives	N/A	N/A	15.5	0.04	-	-	-	-	-	-	-	-	-	-	-	-	-	0
51		L-Histidine	71-00-1	Amino acids and derivatives	2	34	53.18	0.03	-	-	Yes	Yes	Yes	Yes	Yes	Yes	Yes	Yes	Yes	Yes	Yes	9
52		L-Citrulline	372-75-8	Amino acids and derivatives	2	35	52.96	0.03	-	-	Yes	Yes	Yes	Yes	Yes	Yes	Yes	Yes	Yes	Yes	-	8
53		L-Arginine	74-79-3	Amino acids and derivatives	2	35	47.64	0.03	-	-	Yes	Yes	Yes	Yes	Yes	Yes	Yes	Yes	Yes	Yes	-	8
54		5-Oxoproline*	149-87-1	Amino acids and derivatives	9	37	96.25	0.02	-	-	Yes	Yes	Yes	Yes	Yes	Yes	Yes	Yes	Yes	Yes	-	8
55		Pyroglutamic acid	4042-36-8	Amino acids and derivatives	9	37	96.25	0.02	-	-	Yes	Yes	Yes	Yes	Yes	Yes	Yes	Yes	Yes	Yes	-	8
56		L-Asparagine	70-47-3	Amino acids and derivatives	21	22	83.96	0.02	-	-	Yes	Yes	Yes	Yes	Yes	-	-	-	-	-	-	3
57		L-Aspartic acid	56-84-8	Amino acids and derivatives	50	50	79.74	0.02	-	-	Yes	Yes	Yes	Yes	Yes	-	-	-	-	-	-	3
58		Homoproline	56879-46-0	Amino acids and derivatives	3	3	66.14	0.02	-	-	Yes	Yes	-	Yes	-	-	-	-	-	-	-	1
59		L-Glutamic acid	56-86-0	Amino acids and derivatives	N/A	N/A	60.78	0.02	-	-	-	-	-	-	-	-	-	-	-	-	-	0
60		L-Lysine	56-87-1	Amino acids and derivatives	2	1	29.33	0.02	-	-	Yes	Yes	-	-	-	-	-	-	-	-	-	0
61		L-Alanine	56-41-7	Amino acids and derivatives	72	55	85.17	0.01	-	-	Yes	Yes	Yes	Yes	Yes	-	-	Yes	-	-	Yes	5
62		L-Serine	56-45-1	Amino acids and derivatives	40	27	83.59	0.01	-	-	Yes	Yes	Yes	Yes	Yes	-	-	-	-	-	Yes	4
63		L-Methionine	63-68-3	Amino acids and derivatives	5	5	70.87	0.01	-	-	Yes	Yes	-	Yes	-	-	-	-	-	-	-	1
64		L-Valine	72-18-4	Amino acids and derivatives	28	58	53.33	0.01	-	-	Yes	Yes	Yes	Yes	Yes	Yes	Yes	Yes	Yes	Yes	Yes	9
65		L-Alanyl-L-Phenylalanine	3061-90-3	Amino acids and derivatives	N/A	N/A	24.09	0.01	-	-	-	-	-	-	-	-	-	-	-	-	-	0
66	Flavonoids	Cinchonain Ic	85081-22-7	Flavanols	4	47	58.16	0.93	Yes	Yes	Yes	Yes	Yes	Yes	Yes	Yes	Yes	Yes	Yes	Yes	Yes	9
67		Cinchonain Id*	85022-67-9	Flavanols	2	15	31.31	0.93	Yes	Yes	Yes	Yes	Yes	-	-	-	-	-	-	-	Yes	2
68		6''-O-Malonylglycitin	137705-39-6	Isoflavones	N/A	N/A	30.4	0.81	Yes	Yes	-	-	-	-	-	-	-	-	-	-	-	0
69		Glycyroside	125310-04-5	Isoflavones	N/A	N/A	37.25	0.79	Yes	Yes	-	-	-	-	-	-	-	-	-	-	-	0
70		Luteolin-4'-O-glucoside	6920-38-3	Flavones	6	46	35.94	0.79	Yes	Yes	Yes	Yes	Yes	Yes	Yes	Yes	Yes	Yes	Yes	Yes	Yes	9
71		Kushenol O	102390-91-0	Other Flavonoids	N/A	N/A	42.41	0.76	Yes	Yes	-	-	-	-	-	-	-	-	-	-	-	0
72		Catechin gallate*	130405-40-2	Flavanols	1	1	53.57	0.75	Yes	Yes	Yes	Yes	-	-	-	-	-	-	-	-	-	0
73		Epicatechin gallate*	1257-08-5	Flavanols	1	1	53.57	0.75	Yes	Yes	Yes	Yes	-	-	-	-	-	-	-	-	-	0
74		Baicalin*	21967-41-9	Flavones	2	10	40.12	0.75	Yes	Yes	Yes	Yes	Yes	-	-	-	-	-	-	-	Yes	2
75		Liquiritigenin-4'-O-Glucoside (Liquiritin)	551-15-5	Flavanones	6	41	65.69	0.74	Yes	Yes	Yes	Yes	Yes	Yes	Yes	Yes	Yes	Yes	Yes	Yes	Yes	9
76		Poncirin (Isosakuranetin-7-O-neohesperidoside)*	14941-08-3	Flavanones	N/A	N/A	36.55	0.74	Yes	Yes	-	-	-	-	-	-	-	-	-	-	-	0
77		Acacetin-7-O-neohesperidoside*	20633-93-6	Flavonols	N/A	N/A	35.65	0.74	Yes	Yes	-	-	-	-	-	-	-	-	-	-	-	0
78		Flemiphilippinin C	133830-92-9	Isoflavones	19	96	47.66	0.73	Yes	Yes	Yes	Yes	Yes	Yes	Yes	Yes	Yes	Yes	Yes	Yes	Yes	9
79		Didymin (Isosakuranetin-7-O-rutinoside)*	14259-47-3	Flavanones	1	8	41.24	0.72	Yes	Yes	Yes	Yes	Yes	-	-	-	-	-	-	-	-	1
80		Apigenin-6-C-glucoside (Isovitexin)*	38953-85-4	Flavones	6	56	31.29	0.72	Yes	Yes	Yes	Yes	Yes	Yes	Yes	Yes	Yes	Yes	Yes	Yes	-	8
81		Acacetin-7-O-rutinoside (Linarin)*	480-36-4	Flavones	1	8	39.84	0.71	Yes	Yes	Yes	Yes	Yes	-	-	-	-	-	-	-	-	1
82		Aromadendrin-3-O-rhamnoside; Engeletin	572-31-6	Flavanonols	4	56	36.27	0.7	Yes	Yes	Yes	Yes	Yes	Yes	Yes	Yes	Yes	Yes	Yes	Yes	Yes	9
83		Neoglycyrol	23013-84-5	Other Flavonoids	11	80	90.78	0.67	Yes	Yes	Yes	Yes	Yes	Yes	Yes	Yes	Yes	Yes	Yes	Yes	Yes	9
84		Daidzein-4',7-Diglucoside	53681-67-7	Isoflavones	1	8	47.27	0.67	Yes	Yes	Yes	Yes	Yes	-	-	-	-	-	-	-	-	1
85		Kakkalide*	58274-56-9	Isoflavones	N/A	N/A	46.91	0.67	Yes	Yes	-	-	-	-	-	-	-	-	-	-	-	0
86		Complanatuside	116183-66-5	Flavonols	N/A	N/A	32.52	0.64	Yes	Yes	-	-	-	-	-	-	-	-	-	-	-	0
87		3'-Hydroxy-4'-O-methylglabridin	175554-11-7	Other Flavonoids	28	128	43.71	0.57	Yes	Yes	Yes	Yes	Yes	Yes	Yes	Yes	Yes	Yes	Yes	Yes	Yes	9
88		Licoisoflavone B	66056-30-2	Isoflavones	17	106	38.93	0.55	Yes	Yes	Yes	Yes	Yes	Yes	Yes	Yes	Yes	Yes	Yes	Yes	Yes	9
89		Maackiain	2035-15-6	Isoflavones	17	77	75.18	0.54	Yes	Yes	Yes	Yes	Yes	Yes	Yes	Yes	Yes	Yes	Yes	Yes	Yes	9
90		Licoisoflavanone*	66067-26-3	Other Flavonoids	20	116	52.47	0.54	Yes	Yes	Yes	Yes	Yes	Yes	Yes	Yes	Yes	Yes	Yes	Yes	Yes	9
91		Nobiletin (5,6,7,8,3',4'-Hexamethoxyflavone)	478-01-3	Flavones	35	118	61.67	0.52	Yes	Yes	Yes	Yes	Yes	Yes	Yes	Yes	Yes	Yes	Yes	Yes	Yes	9
92		Glabrone	60008-02-8	Isoflavones	21	111	52.51	0.5	Yes	Yes	Yes	Yes	Yes	Yes	Yes	Yes	Yes	Yes	Yes	Yes	Yes	9
93		Licoricone	51847-92-8	Isoflavones	15	86	63.58	0.47	Yes	Yes	Yes	Yes	Yes	Yes	Yes	Yes	Yes	Yes	Yes	Yes	Yes	9
94		Glabridin	59870-68-7	Other Flavonoids	25	117	53.25	0.47	Yes	Yes	Yes	Yes	Yes	Yes	Yes	Yes	Yes	Yes	Yes	Yes	Yes	9
95		Sinensetin (5,6,7,3',4'-pentamethoxyflavone)*	2306-27-6	Flavones	21	100	50.56	0.45	Yes	Yes	Yes	Yes	Yes	Yes	Yes	Yes	Yes	Yes	Yes	Yes	Yes	9
96		Glabrene	60008-03-9	Other Flavonoids	19	118	46.27	0.44	Yes	Yes	Yes	Yes	Yes	Yes	Yes	Yes	Yes	Yes	Yes	Yes	Yes	9
97		Icaritin	118525-40-9	Flavonols	37	149	45.41	0.44	Yes	Yes	Yes	Yes	Yes	Yes	Yes	Yes	Yes	Yes	Yes	Yes	Yes	9
98		Isolicoflavonol	94805-83-1	Flavonols	15	99	45.17	0.42	Yes	Yes	Yes	Yes	Yes	Yes	Yes	Yes	Yes	Yes	Yes	Yes	Yes	9
99		Licoisoflavone A*	66056-19-7	Other Flavonoids	19	110	41.61	0.42	Yes	Yes	Yes	Yes	Yes	Yes	Yes	Yes	Yes	Yes	Yes	Yes	Yes	9
100		Gancaonin G	126716-34-5	Isoflavones	20	112	60.44	0.39	Yes	Yes	Yes	Yes	Yes	Yes	Yes	Yes	Yes	Yes	Yes	Yes	Yes	9
101		Isoxanthohumol	70872-29-6	Flavonols	20	104	56.81	0.39	Yes	Yes	Yes	Yes	Yes	Yes	Yes	Yes	Yes	Yes	Yes	Yes	Yes	9
102		8-Prenylkaempferol*	28610-31-3	Flavonols	30	126	38.04	0.39	Yes	Yes	Yes	Yes	Yes	Yes	Yes	Yes	Yes	Yes	Yes	Yes	Yes	9
103		Eurycarpin A	166547-20-2	Isoflavones	19	112	43.28	0.37	Yes	Yes	Yes	Yes	Yes	Yes	Yes	Yes	Yes	Yes	Yes	Yes	Yes	9
104		Wighteone; Erythrinin B	51225-30-0	Isoflavones	19	112	42.8	0.36	Yes	Yes	Yes	Yes	Yes	Yes	Yes	Yes	Yes	Yes	Yes	Yes	Yes	9
105		Cirsiliol (3',4',5-Trihydroxy-6,7-Dimethoxyflavone)	34334-69-5	Flavanones	10	55	43.46	0.34	Yes	Yes	Yes	Yes	Yes	Yes	Yes	Yes	Yes	Yes	Yes	Yes	-	8
106		5-Hydroxy-4',6,7-trimethoxyflavone (Salvigenin)	19103-54-9	Flavones	18	91	49.07	0.33	Yes	Yes	Yes	Yes	Yes	Yes	Yes	Yes	Yes	Yes	Yes	Yes	Yes	9
107		Andrographidine E aglycone	1165-40-8	Flavones	24	98	37.57	0.33	Yes	Yes	Yes	Yes	Yes	Yes	Yes	Yes	Yes	Yes	Yes	Yes	Yes	9
108		Isobavachin*	31524-62-6	Flavanones	12	83	36.57	0.32	Yes	Yes	Yes	Yes	Yes	Yes	Yes	Yes	Yes	Yes	Yes	Yes	Yes	9
109		Pseudobaptigenin	90-29-9	Isoflavones	22	117	70.12	0.31	Yes	Yes	Yes	Yes	Yes	Yes	Yes	Yes	Yes	Yes	Yes	Yes	Yes	9
110		Glabranine*	41983-91-9	Flavanones	11	76	52.9	0.31	Yes	Yes	Yes	Yes	Yes	Yes	Yes	Yes	Yes	Yes	Yes	Yes	Yes	9
111		Quercetagetin; 3,3',4',5,6,7-Hexahydroxyflavone	90-18-6	Flavonols	8	77	45.01	0.31	Yes	Yes	Yes	Yes	Yes	Yes	Yes	Yes	Yes	Yes	Yes	Yes	-	8
112		Gossypetin(3,3',4',5,7,8-Hexahydroxyflavone)	489-35-0	Flavonols	10	77	35	0.31	Yes	Yes	Yes	Yes	Yes	Yes	Yes	Yes	Yes	Yes	Yes	Yes	-	8
113		Pedalitin	22384-63-0	Flavones	8	57	34.02	0.31	Yes	Yes	Yes	Yes	Yes	Yes	Yes	Yes	Yes	Yes	Yes	Yes	Yes	9
114		Tamarixetin (3,3',5,7-Tetrahydroxy-4'-Methoxyflavone)	603-61-2	Flavonols	15	81	32.86	0.31	Yes	Yes	Yes	Yes	Yes	Yes	Yes	Yes	Yes	Yes	Yes	Yes	Yes	9
115		Sexangularetin	571-74-4	Flavonols	9	67	62.86	0.3	Yes	Yes	Yes	Yes	Yes	Yes	Yes	Yes	Yes	Yes	Yes	Yes	Yes	9
116		Azaleatin (5-O-Methylquercetin)	529-51-1	Flavonols	13	71	54.28	0.3	Yes	Yes	Yes	Yes	Yes	Yes	Yes	Yes	Yes	Yes	Yes	Yes	Yes	9
117		Irisolidone	2345-17-7	Isoflavones	31	136	37.78	0.3	Yes	Yes	Yes	Yes	Yes	Yes	Yes	Yes	Yes	Yes	Yes	Yes	Yes	9
118		Cirsimaritin (4',5-dihydroxy-6,7-dimethoxyflavone)*	6601-62-3	Flavones	11	56	30.35	0.3	Yes	Yes	Yes	Yes	Yes	Yes	Yes	Yes	Yes	Yes	Yes	Yes	Yes	9
119		5,4'-Dihydroxy-3,7-dimethoxyflavone(Kumatakenin)*	3301-49-3	Flavonols	13	73	50.83	0.29	Yes	Yes	Yes	Yes	Yes	Yes	Yes	Yes	Yes	Yes	Yes	Yes	Yes	9
120		6-Hydroxyluteolin	18003-33-3	Flavones	6	52	46.93	0.28	Yes	Yes	Yes	Yes	Yes	Yes	Yes	Yes	Yes	Yes	Yes	Yes	Yes	9
121		Hypolaetin*	27696-41-9	Flavones	12	76	33.24	0.28	Yes	Yes	Yes	Yes	Yes	Yes	Yes	Yes	Yes	Yes	Yes	Yes	Yes	9
122		Kaempferide (3,5,7-Trihydroxy-4'-methoxyflavone)*	491-54-3	Flavonols	17	100	73.41	0.27	Yes	Yes	Yes	Yes	Yes	Yes	Yes	Yes	Yes	Yes	Yes	Yes	Yes	9
123		Hesperetin	520-33-2	Flavanones	9	52	70.31	0.27	Yes	Yes	Yes	Yes	Yes	Yes	Yes	Yes	Yes	Yes	Yes	Yes	Yes	9
124		Cajanin	32884-36-9	Isoflavones	21	107	68.8	0.27	Yes	Yes	Yes	Yes	Yes	Yes	Yes	Yes	Yes	Yes	Yes	Yes	Yes	9
125		Taxifolin(Dihydroquercetin)	480-18-2	Flavanonols	12	51	57.84	0.27	Yes	Yes	Yes	Yes	Yes	Yes	Yes	Yes	Yes	Yes	Yes	Yes	Yes	9
126		5,7,4'-Trihydroxy-3'-methoxyisoflavone; 3'-O-Methylorobol	36190-95-1	Isoflavones	18	99	57.41	0.27	Yes	Yes	Yes	Yes	Yes	Yes	Yes	Yes	Yes	Yes	Yes	Yes	Yes	9
127		Morin*	480-16-0	Flavonols	17	94	46.23	0.27	Yes	Yes	Yes	Yes	Yes	Yes	Yes	Yes	Yes	Yes	Yes	Yes	Yes	9
128		Chrysoeriol; 5,7,4'-Trihydroxy-3'-Methoxyflavone*	491-71-4	Flavones	18	100	35.85	0.27	Yes	Yes	Yes	Yes	Yes	Yes	Yes	Yes	Yes	Yes	Yes	Yes	Yes	9
129		Diosmetin (5,7,3'-Trihydroxy-4'-methoxyflavone)*	520-34-3	Flavones	10	51	31.14	0.27	Yes	Yes	Yes	Yes	Yes	Yes	Yes	Yes	Yes	Yes	Yes	Yes	Yes	9
130		Hispidulin (5,7,4'-Trihydroxy-6-methoxyflavone)*	1447-88-7	Flavones	17	75	30.97	0.27	Yes	Yes	Yes	Yes	Yes	Yes	Yes	Yes	Yes	Yes	Yes	Yes	Yes	9
131		Leucocyanidin	27015-21-0	Flavones	4	45	30.84	0.27	Yes	Yes	Yes	Yes	Yes	Yes	Yes	Yes	Yes	Yes	Yes	Yes	Yes	9
132		3-Methylkaempferol	1592-70-7	Flavonols	11	81	60.16	0.26	Yes	Yes	Yes	Yes	Yes	Yes	Yes	Yes	Yes	Yes	Yes	Yes	Yes	9
133		Luteolin (5,7,3',4'-Tetrahydroxyflavone)	491-70-3	Flavones	57	115	36.16	0.25	Yes	Yes	Yes	Yes	Yes	Yes	Yes	Yes	Yes	Yes	Yes	Yes	Yes	9
134		Eriodictyol (5,7,3',4'-Tetrahydroxyflavanone)	552-58-9	Flavanones	9	47	71.79	0.24	Yes	Yes	Yes	Yes	Yes	Yes	Yes	Yes	Yes	Yes	Yes	Yes	Yes	9
135		Norartocarpetin	520-30-9	Flavones	5	51	54.93	0.24	Yes	Yes	Yes	Yes	Yes	Yes	Yes	Yes	Yes	Yes	Yes	Yes	Yes	9
136		Catechin	154-23-4	Flavanols	11	57	54.83	0.24	Yes	Yes	Yes	Yes	Yes	Yes	Yes	Yes	Yes	Yes	Yes	Yes	Yes	9
137		Glycitein	40957-83-3	Isoflavones	23	109	50.48	0.24	Yes	Yes	Yes	Yes	Yes	Yes	Yes	Yes	Yes	Yes	Yes	Yes	Yes	9
138		3'-Methoxydaidzein	21913-98-4	Isoflavones	19	99	48.57	0.24	Yes	Yes	Yes	Yes	Yes	Yes	Yes	Yes	Yes	Yes	Yes	Yes	Yes	9
139		Calycosin	20575-57-9	Isoflavones	22	113	47.75	0.24	Yes	Yes	Yes	Yes	Yes	Yes	Yes	Yes	Yes	Yes	Yes	Yes	Yes	9
140		Kaempferol (3,5,7,4'-Tetrahydroxyflavone)	520-18-3	Flavonols	63	183	41.88	0.24	Yes	Yes	Yes	Yes	Yes	Yes	Yes	Yes	Yes	Yes	Yes	Yes	Yes	9
141		5,4'-Dihydroxy-7-methoxyflavanone (Sakuranetin)	2957-21-3	Flavanones	13	74	38.55	0.24	Yes	Yes	Yes	Yes	Yes	Yes	Yes	Yes	Yes	Yes	Yes	Yes	Yes	9
142		Genkwanin (Apigenin 7-methyl ether)*	437-64-9	Flavones	14	60	37.13	0.24	Yes	Yes	Yes	Yes	Yes	Yes	Yes	Yes	Yes	Yes	Yes	Yes	Yes	9
143		Acacetin*	480-44-4	Flavones	26	94	34.97	0.24	Yes	Yes	Yes	Yes	Yes	Yes	Yes	Yes	Yes	Yes	Yes	Yes	Yes	9
144		Wogonin (5,7-Dihydroxy-8-Methoxyflavone)	632-85-9	Flavones	45	150	30.68	0.23	Yes	Yes	Yes	Yes	Yes	Yes	Yes	Yes	Yes	Yes	Yes	Yes	Yes	9
145		Garbanzol	1226-22-8	Flavonols	6	48	83.67	0.21	Yes	Yes	Yes	Yes	Yes	Yes	Yes	Yes	Yes	Yes	Yes	Yes	Yes	9
146		Formononetin (7-Hydroxy-4'-methoxyisoflavone)*	485-72-3	Isoflavones	39	141	69.67	0.21	Yes	Yes	Yes	Yes	Yes	Yes	Yes	Yes	Yes	Yes	Yes	Yes	Yes	9
147		Naringenin (5,7,4'-Trihydroxyflavanone)*	480-41-1	Flavanones	37	92	59.29	0.21	Yes	Yes	Yes	Yes	Yes	Yes	Yes	Yes	Yes	Yes	Yes	Yes	Yes	9
148		Galangin (3,5,7-Trihydroxyflavone)	548-83-4	Flavonols	19	95	45.55	0.21	Yes	Yes	Yes	Yes	Yes	Yes	Yes	Yes	Yes	Yes	Yes	Yes	Yes	9
149		Isoformononetin	486-63-5	Isoflavones	27	117	38.37	0.21	Yes	Yes	Yes	Yes	Yes	Yes	Yes	Yes	Yes	Yes	Yes	Yes	Yes	9
150		Okanin	484-76-4	Chalcones	N/A	N/A	98.81	0.2	Yes	Yes	-	-	-	-	-	-	-	-	-	-	-	0
151		Pinocembrin (Dihydrochrysin)	480-39-7	Flavanones	14	78	64.72	0.18	Yes	Yes	Yes	Yes	Yes	Yes	Yes	Yes	Yes	Yes	Yes	Yes	Yes	9
152		Liquiritigenin	578-86-9	Flavanones	12	73	32.76	0.18	Yes	Yes	Yes	Yes	Yes	Yes	Yes	Yes	Yes	Yes	Yes	Yes	Yes	9
153		Wushanicariin	115516-53-5	Flavonols	N/A	N/A	5.49	0.86	Yes	-	-	-	-	-	-	-	-	-	-	-	-	0
154		6''-O-Acetylglycitin	134859-96-4	Isoflavones	2	11	27.06	0.85	Yes	-	Yes	Yes	Yes	-	-	-	-	-	-	-	-	1
155		6''-O-Acetylgenistin	73566-30-0	Isoflavones	N/A	N/A	22.1	0.84	Yes	-	-	-	-	-	-	-	-	-	-	-	-	0
156		6''-O-Malonyldaidzin	124590-31-4	Isoflavones	N/A	N/A	27.13	0.84	Yes	-	-	-	-	-	-	-	-	-	-	-	-	0
157		Iristectorin A*	37744-61-9	Isoflavones	1	8	13.97	0.84	Yes	-	Yes	Yes	Yes	-	-	-	-	-	-	-	-	1
158		6''-O-Acetyldaidzin	71385-83-6	Isoflavones	N/A	N/A	19.73	0.83	Yes	-	-	-	-	-	-	-	-	-	-	-	-	0
159		Hesperetin-5-O-glucoside	69651-80-5	Flavanones	N/A	N/A	21.82	0.83	Yes	-	-	-	-	-	-	-	-	-	-	-	-	0
160		Isoschaftoside	52012-29-0	Flavones	N/A	N/A	17.38	0.83	Yes	-	-	-	-	-	-	-	-	-	-	-	-	0
161		Chrysoeriol-7-O-glucoside	19993-32-9	Flavones	1	8	8.01	0.82	Yes	-	Yes	Yes	Yes	-	-	-	-	-	-	-	-	1
162		Hesperetin-7-O-glucoside*	31712-49-9	Flavanones	N/A	N/A	7.69	0.82	Yes	-	-	-	-	-	-	-	-	-	-	-	-	0
163		Calycosin-7-O-glucoside	20633-67-4	Isoflavones	5	54	5.49	0.81	Yes	-	Yes	Yes	Yes	Yes	Yes	Yes	Yes	Yes	Yes	Yes	Yes	9
164		Nepetin-7-O-glucoside(Nepitrin)*	569-90-4	Flavones	2	10	19	0.81	Yes	-	Yes	Yes	-	-	-	-	-	-	-	-	Yes	1
165		Pedaliin*	22860-72-6	Flavones	N/A	N/A	7.72	0.81	Yes	-	-	-	-	-	-	-	-	-	-	-	-	0
166		Violanthin	40581-17-7	Flavones	1	8	15.38	0.81	Yes	-	Yes	Yes	Yes	-	-	-	-	-	-	-	-	1
167		Eriodictyol-7-O-glucoronide	133360-47-1	Flavanones	2	15	17.82	0.8	Yes	-	Yes	Yes	Yes	-	-	-	-	-	-	-	Yes	2
168		Kanzonol H	152511-46-1	Other Flavonoids	N/A	N/A	16.92	0.8	Yes	-	-	-	-	-	-	-	-	-	-	-	-	0
169		Vitexin-2''-O-rhamnoside	64820-99-1	Flavones	1	8	6.98	0.8	Yes	-	Yes	Yes	Yes	-	-	-	-	-	-	-	-	1
170		Biochanin A-7-O-glucoside (Sissotrin)*	5928-26-7	Isoflavones	N/A	N/A	19.63	0.79	Yes	-	-	-	-	-	-	-	-	-	-	-	-	0
171		Hispidulin-7-O-glucoside(Homoplantaginin)*	17680-84-1	Flavones	N/A	N/A	8.57	0.79	Yes	-	-	-	-	-	-	-	-	-	-	-	-	0
172		Tectoridin*	611-40-5	Isoflavones	2	9	25.1	0.79	Yes	-	Yes	Yes	Yes	-	-	-	-	-	-	-	-	1
173		Trifolirhizin (Maackiain-3-O-glucoside)*	6807-83-6	Isoflavones	1	32	7.62	0.79	Yes	-	Yes	Yes	Yes	Yes	Yes	Yes	Yes	Yes	Yes	Yes	-	8
174		3'-Methoxypuerarin	117047-07-1	Isoflavones	5	20	11.73	0.78	Yes	-	Yes	Yes	Yes	-	-	-	-	-	-	-	-	1
175		Eriodictyol-7-O-glucoside*	38965-51-4	Flavanones	N/A	N/A	17.57	0.78	Yes	-	-	-	-	-	-	-	-	-	-	-	-	0
176		Formononetin-7-O-glucoside (Ononin)	486-62-4	Isoflavones	10	77	11.52	0.78	Yes	-	Yes	Yes	Yes	Yes	Yes	Yes	Yes	Yes	Yes	Yes	Yes	9
177		Glycitin*	40246-10-4	Isoflavones	4	47	22.48	0.78	Yes	-	Yes	Yes	Yes	Yes	Yes	Yes	Yes	Yes	Yes	Yes	-	8
178		Naringenin-7-O-Neohesperidoside(Naringin)*	10236-47-2	Flavanones	5	20	6.92	0.78	Yes	-	Yes	Yes	Yes	-	-	-	-	-	-	-	-	1
179		Sophoricoside*	152-95-4	Isoflavones	3	39	10.42	0.78	Yes	-	Yes	Yes	Yes	Yes	Yes	Yes	Yes	Yes	Yes	Yes	-	8
180		Apigenin-7-O-neohesperidoside (Rhoifolin)	17306-46-6	Flavones	N/A	N/A	6.68	0.77	Yes	-	-	-	-	-	-	-	-	-	-	-	-	0
181		Quercetin-3-O-galactoside (Hyperin)	482-36-0	Flavonols	9	56	6.94	0.77	Yes	-	Yes	Yes	Yes	Yes	Yes	Yes	Yes	Yes	Yes	Yes	Yes	9
182		Wogonin-7-O-Glucuronide (Wogonoside)	51059-44-0	Flavones	4	17	7.07	0.77	Yes	-	Yes	Yes	Yes	-	-	-	-	-	-	-	Yes	2
183		Luteolin-6-C-glucoside (Isoorientin)	4261-42-1	Flavones	3	4	23.2	0.76	Yes	-	Yes	Yes	Yes	-	-	-	-	-	-	-	-	1
184		Morusin	62596-29-6	Other Flavonoids	12	72	11.52	0.76	Yes	-	Yes	Yes	Yes	Yes	Yes	Yes	Yes	Yes	Yes	Yes	Yes	9
185		Naringenin-7-O-Rutinoside(Narirutin)*	14259-46-2	Flavanones	1	8	8.15	0.75	Yes	-	Yes	Yes	Yes	-	-	-	-	-	-	-	-	1
186		Apigenin-7-O-glucoside(Cosmosiin)*	578-74-5	Flavones	2	32	9.68	0.74	Yes	-	Yes	Yes	Yes	Yes	Yes	Yes	Yes	Yes	Yes	Yes	-	8
187		Naringenin-7-O-glucoside (Prunin)*	529-55-5	Flavanones	2	32	9.33	0.74	Yes	-	Yes	Yes	Yes	Yes	Yes	Yes	Yes	Yes	Yes	Yes	-	8
188		sophorabioside*	2945-88-2	Isoflavones	1	8	5.79	0.74	Yes	-	Yes	Yes	Yes	-	-	-	-	-	-	-	-	1
189		Daidzein-7-O-glucoside(Daidzin)*	552-66-9	Isoflavones	14	91	14.32	0.73	Yes	-	Yes	Yes	Yes	Yes	Yes	Yes	Yes	Yes	Yes	Yes	Yes	9
190		Hispaglabridin A	68978-03-0	Isoflavones	N/A	N/A	14.6	0.73	Yes	-	-	-	-	-	-	-	-	-	-	-	-	0
191		Kaempferol-3-O-robinobioside(Biorobin)	17297-56-2	Flavonols	N/A	N/A	5.15	0.73	Yes	-	-	-	-	-	-	-	-	-	-	-	-	0
192		Genistein-8-C-glucoside	66026-80-0	Isoflavones	4	17	15.27	0.72	Yes	-	Yes	Yes	Yes	-	-	-	-	-	-	-	-	1
193		Oroxin A	57396-78-8	Flavones	2	39	9.58	0.72	Yes	-	Yes	Yes	Yes	Yes	Yes	Yes	Yes	Yes	Yes	Yes	Yes	9
194		Kaempferol-3,7-O-diglucoside	25615-14-9	Flavonols	1	8	14.13	0.71	Yes	-	Yes	Yes	Yes	-	-	-	-	-	-	-	-	1
195		Kaempferol-3-O-sophoroside	19895-95-5	Flavonols	N/A	N/A	5.3	0.71	Yes	-	-	-	-	-	-	-	-	-	-	-	-	0
196		Apigenin-7-O-Gentiobioside	50826-94-3	Flavones	N/A	N/A	11.65	0.7	Yes	-	-	-	-	-	-	-	-	-	-	-	-	0
197		Hesperetin-7-O-neohesperidoside(Neohesperidin)	13241-33-3	Flavanones	N/A	N/A	11.57	0.69	Yes	-	-	-	-	-	-	-	-	-	-	-	-	0
198		Puerarin (7,4'-Dihydroxy-8-C-glucosylisoflavone)	3681-99-0	Isoflavones	55	112	24.03	0.69	Yes	-	Yes	Yes	Yes	Yes	Yes	Yes	Yes	Yes	Yes	Yes	Yes	9
199		Hesperetin-7-O-rutinoside (Hesperidin)	520-26-3	Flavanones	6	33	13.33	0.67	Yes	-	Yes	Yes	Yes	Yes	Yes	Yes	Yes	Yes	Yes	Yes	-	8
200		Isosaponarin(Isovitexin-4'-O-glucoside)	19416-87-6	Flavones	1	8	5.64	0.67	Yes	-	Yes	Yes	Yes	-	-	-	-	-	-	-	-	1
201		Diosmetin-7-O-rutinoside (Diosmin)*	520-27-4	Flavones	10	50	12.7	0.66	Yes	-	Yes	Yes	Yes	Yes	Yes	Yes	Yes	Yes	Yes	Yes	Yes	9
202		Isorhamnetin-3-O-rutinoside (Narcissin)	604-80-8	Flavonols	N/A	N/A	5.09	0.65	Yes	-	-	-	-	-	-	-	-	-	-	-	-	0
203		Kurarinone	34981-26-5	Flavanones	9	61	29.23	0.64	Yes	-	Yes	Yes	Yes	Yes	Yes	Yes	Yes	Yes	Yes	Yes	Yes	9
204		Carthamone*	86579-00-2	Chalcones	5	22	5.93	0.63	Yes	-	Yes	Yes	Yes	-	-	-	-	-	-	-	Yes	2
205		Luteolin-7,3'-di-O-glucoside	52187-80-1	Flavones	N/A	N/A	13.42	0.62	Yes	-	-	-	-	-	-	-	-	-	-	-	-	0
206		Gancaonin Q	134958-52-4	Flavones	N/A	N/A	8.98	0.6	Yes	-	-	-	-	-	-	-	-	-	-	-	-	0
207		Isoliquiritin	5041-81-6	Chalcones	N/A	N/A	8.61	0.6	Yes	-	-	-	-	-	-	-	-	-	-	-	-	0
208		Pterocarpine	524-97-0	Isoflavones	15	77	12.47	0.6	Yes	-	Yes	Yes	Yes	Yes	Yes	Yes	Yes	Yes	Yes	Yes	Yes	9
209		3,5,6,7,8,3',4'-Heptamethoxyflavone	1178-24-1	Flavonols	14	81	23.91	0.58	Yes	-	Yes	Yes	Yes	Yes	Yes	Yes	Yes	Yes	Yes	Yes	Yes	9
210		6,8-Diprenylgenistein; 5,7,4'-Trihydroxy-6,8-Diprenylisoflavone	51225-28-6	Isoflavones	N/A	N/A	23.22	0.54	Yes	-	-	-	-	-	-	-	-	-	-	-	-	0
211		Uralenol	139163-15-8	Flavonols	N/A	N/A	8.55	0.46	Yes	-	-	-	-	-	-	-	-	-	-	-	-	0
212		Isoanhydroicaritin	28610-30-2	Flavonols	27	124	7.62	0.43	Yes	-	Yes	Yes	Yes	Yes	Yes	Yes	Yes	Yes	Yes	Yes	Yes	9
213		Licoflavonol	60197-60-6	Flavonols	19	105	8.75	0.4	Yes	-	Yes	Yes	Yes	Yes	Yes	Yes	Yes	Yes	Yes	Yes	Yes	9
214		Kaempferol-3-O-robinoside-7-O-rhamnoside (Robinin)*	301-19-9	Flavonols	N/A	N/A	6.68	0.39	Yes	-	-	-	-	-	-	-	-	-	-	-	-	0
215		Limocitrin (5,7,4'-trihydroxy-8,3'-dimethoxyflavone)*	489-33-8	Flavonols	17	104	24.36	0.37	Yes	-	Yes	Yes	Yes	Yes	Yes	Yes	Yes	Yes	Yes	Yes	Yes	9
216		Nevadensin	10176-66-6	Flavones	19	93	14.26	0.37	Yes	-	Yes	Yes	Yes	Yes	Yes	Yes	Yes	Yes	Yes	Yes	Yes	9
217		Xanthomicrol (5,4'-Dihydroxy-6,7,8-trimethoxyflavone)	16545-23-6	Flavones	18	86	28.58	0.36	Yes	-	Yes	Yes	Yes	Yes	Yes	Yes	Yes	Yes	Yes	Yes	Yes	9
218		Quercetin-3',4'-dimethyl ether	3306-29-4	Flavonols	N/A	N/A	21.33	0.34	Yes	-	-	-	-	-	-	-	-	-	-	-	-	0
219		Tricin (5,7,4'-Trihydroxy-3',5'-dimethoxyflavone)	520-32-1	Flavones	18	106	27.86	0.34	Yes	-	Yes	Yes	Yes	Yes	Yes	Yes	Yes	Yes	Yes	Yes	Yes	9
220		3,7-Di-O-methylquercetin	2068-02-2	Flavonols	11	70	12.35	0.33	Yes	-	Yes	Yes	Yes	Yes	Yes	Yes	Yes	Yes	Yes	Yes	Yes	9
221		Licoflavone A	61153-77-3	Other Flavonoids	N/A	N/A	18.75	0.33	Yes	-	-	-	-	-	-	-	-	-	-	-	-	0
222		Myricetin	529-44-2	Flavonols	38	110	13.75	0.31	Yes	-	Yes	Yes	Yes	Yes	Yes	Yes	Yes	Yes	Yes	Yes	Yes	9
223		Nepetin (5,7,3',4'-Tetrahydroxy-6-methoxyflavone)	520-11-6	Flavones	9	57	26.75	0.31	Yes	-	Yes	Yes	Yes	Yes	Yes	Yes	Yes	Yes	Yes	Yes	-	8
224		3,5-Dihydroxy-7,4'-dimethoxyflavone	15486-33-6	Flavonols	17	104	12.52	0.3	Yes	-	Yes	Yes	Yes	Yes	Yes	Yes	Yes	Yes	Yes	Yes	Yes	9
225		Tricetin (5,7,3',4',5'-Pentahydroxyflavone)	520-31-0	Flavones	7	57	28.87	0.28	Yes	-	Yes	Yes	Yes	Yes	Yes	Yes	Yes	Yes	Yes	Yes	Yes	9
226		5,7,2'-Trihydroxy-8-methoxyflavone*	80713-32-2	Flavones	17	85	20.67	0.27	Yes	-	Yes	Yes	Yes	Yes	Yes	Yes	Yes	Yes	Yes	Yes	Yes	9
227		Afrormosin (6,4'-Dimethoxy-7-Hydroxyisoflavone)*	550-79-8	Isoflavones	30	133	23.54	0.27	Yes	-	Yes	Yes	Yes	Yes	Yes	Yes	Yes	Yes	Yes	Yes	Yes	9
228		Tectorigenin	548-77-6	Isoflavones	29	110	28.41	0.27	Yes	-	Yes	Yes	Yes	Yes	Yes	Yes	Yes	Yes	Yes	Yes	Yes	9
229		7,4'-Di-O-methyldaidzein	1157-39-7	Isoflavones	N/A	N/A	24.29	0.24	Yes	-	-	-	-	-	-	-	-	-	-	-	-	0
230		Aromadendrin (Dihydrokaempferol)	480-20-6	Flavanonols	3	44	24.15	0.24	Yes	-	Yes	Yes	Yes	Yes	Yes	Yes	Yes	Yes	Yes	Yes	Yes	9
231		Biochanin A	491-80-5	Isoflavones	25	118	25.21	0.24	Yes	-	Yes	Yes	Yes	Yes	Yes	Yes	Yes	Yes	Yes	Yes	Yes	9
232		Prunetin (5,4'-Dihydroxy-7-methoxyisoflavone)	552-59-0	Isoflavones	22	108	5.41	0.24	Yes	-	Yes	Yes	Yes	Yes	Yes	Yes	Yes	Yes	Yes	Yes	Yes	9
233		3',4',7-Trihydroxyflavone	2150-11-0	Flavones	N/A	N/A	17.43	0.21	Yes	-	-	-	-	-	-	-	-	-	-	-	-	0
234		Apigenin; 4',5,7-Trihydroxyflavone	520-36-5	Flavones	80	110	23.06	0.21	Yes	-	Yes	Yes	Yes	Yes	Yes	Yes	Yes	Yes	Yes	Yes	Yes	9
235		Epiafzelechin	24808-04-6	Flavanols	10	69	23.74	0.21	Yes	-	Yes	Yes	Yes	Yes	Yes	Yes	Yes	Yes	Yes	Yes	Yes	9
236		Genistein	446-72-0	Isoflavones	97	154	17.93	0.21	Yes	-	Yes	Yes	Yes	Yes	Yes	Yes	Yes	Yes	Yes	Yes	Yes	9
237		Daidzein	486-66-8	Isoflavones	70	126	19.44	0.19	Yes	-	Yes	Yes	Yes	Yes	Yes	Yes	Yes	Yes	Yes	Yes	Yes	9
238		7,4'-Dihydroxyflavone	2196-14-7	Flavones	N/A	N/A	19.18	0.18	Yes	-	-	-	-	-	-	-	-	-	-	-	-	0
239		Chrysin	480-40-0	Flavones	19	76	22.61	0.18	Yes	-	Yes	Yes	Yes	Yes	Yes	Yes	Yes	Yes	Yes	Yes	Yes	9
240		4,4'-Dihydroxy-2-methoxychalcone; Echinatin	34221-41-5	Chalcones	19	98	66.58	0.17	Yes	-	Yes	Yes	Yes	Yes	Yes	Yes	Yes	Yes	Yes	Yes	Yes	9
241		1,7-Dihydroxyxanthone	529-61-3	Other Flavonoids	15	87	92.98	0.16	Yes	-	Yes	Yes	Yes	Yes	Yes	Yes	Yes	Yes	Yes	Yes	Yes	9
242		6''-O-Malonylgenistin	51011-05-3	Isoflavones	N/A	N/A	4.37	0.82	-	-	-	-	-	-	-	-	-	-	-	-	-	0
243		Quercetin-4'-O-glucoside (Spiraeoside)*	20229-56-5	Flavonols	N/A	N/A	3.52	0.81	-	-	-	-	-	-	-	-	-	-	-	-	-	0
244		Isorhamnetin-3-O-Glucoside*	5041-82-7	Flavonols	3	18	1.17	0.8	-	-	Yes	Yes	Yes	-	-	-	-	-	-	-	Yes	2
245		Luteolin-7-O-glucuronide	29741-10-4	Flavones	3	17	2.62	0.8	-	-	Yes	Yes	Yes	-	-	-	-	-	-	-	Yes	2
246		Quercetagetin-7-O-glucoside(Quercetagitrin)*	548-75-4	Flavonols	N/A	N/A	2.84	0.8	-	-	-	-	-	-	-	-	-	-	-	-	-	0
247		Quercetin-5-O-β-D-glucoside*	34199-21-8	Flavonols	N/A	N/A	4.78	0.8	-	-	-	-	-	-	-	-	-	-	-	-	-	0
248		Myricetin-3-O-galactoside*	15648-86-9	Flavonols	1	8	2.68	0.79	-	-	Yes	Yes	Yes	-	-	-	-	-	-	-	-	1
249		Myricetin-3-O-β-D-glucoside*	19833-12-6	Flavonols	2	10	1.43	0.79	-	-	Yes	Yes	Yes	-	-	-	-	-	-	-	-	1
250		Quercetin-7-O-glucoside	491-50-9	Flavonols	N/A	N/A	2.85	0.79	-	-	-	-	-	-	-	-	-	-	-	-	-	0
251		Abrusin	120727-02-8	Flavones	1	8	3.56	0.78	-	-	Yes	Yes	Yes	-	-	-	-	-	-	-	-	1
252		Apigenin-6,8-di-C-glucoside (Vicenin-2)	23666-13-9	Flavones	1	8	3.42	0.78	-	-	Yes	Yes	Yes	-	-	-	-	-	-	-	-	1
253		Isovitexin-7-O-glucoside(Saponarin)	20310-89-8	Flavones	1	32	3.04	0.77	-	-	Yes	Yes	Yes	Yes	Yes	Yes	Yes	Yes	Yes	Yes	-	8
254		Quercetin-3-O-alloside; Isohyperoside*	35589-21-0	Flavonols	1	8	1.87	0.77	-	-	Yes	Yes	Yes	-	-	-	-	-	-	-	-	1
255		Kaempferol-7-O-glucoside*	16290-07-6	Flavonols	1	7	3.33	0.76	-	-	Yes	Yes	-	-	-	-	-	-	-	-	Yes	1
256		Kaempferol-3-O-neohesperidoside*	32602-81-6	Flavonols	1	8	3.09	0.75	-	-	Yes	Yes	Yes	-	-	-	-	-	-	-	-	1
257		Kushenol B*	99217-64-8	Other Flavonoids	1	8	1.21	0.75	-	-	Yes	Yes	Yes	-	-	-	-	-	-	-	-	1
258		Luteolin-8-C-glucoside (Orientin)	28608-75-5	Flavones	5	13	1.79	0.75	-	-	Yes	Yes	Yes	-	-	-	-	-	-	-	-	1
259		Kaempferol-3-O-galactoside (Trifolin)*	23627-87-4	Flavonols	13	67	3.1	0.74	-	-	Yes	Yes	Yes	Yes	Yes	Yes	Yes	Yes	Yes	Yes	Yes	9
260		Kaempferol-3-O-rutinoside(Nicotiflorin)*	17650-84-9	Flavonols	2	9	3.64	0.73	-	-	Yes	Yes	Yes	-	-	-	-	-	-	-	-	1
261		Luteolin-7-O-neohesperidoside (Lonicerin)*	25694-72-8	Flavones	N/A	N/A	3.84	0.73	-	-	-	-	-	-	-	-	-	-	-	-	-	0
262		Neoeriocitrin	13241-32-2	Flavones	1	8	3.93	0.73	-	-	Yes	Yes	Yes	-	-	-	-	-	-	-	-	1
263		Kaempferol-7-O-rhamnoside	20196-89-8	Flavonols	1	32	2.27	0.72	-	-	Yes	Yes	Yes	Yes	Yes	Yes	Yes	Yes	Yes	Yes	-	8
264		Apigenin-8-C-Glucoside (Vitexin)*	3681-93-4	Flavones	6	52	3.05	0.71	-	-	Yes	Yes	Yes	Yes	Yes	Yes	Yes	Yes	Yes	Yes	Yes	9
265		Eriodictyol-7-O-Rutinoside (Eriocitrin)	13463-28-0	Flavanones	N/A	N/A	4.52	0.7	-	-	-	-	-	-	-	-	-	-	-	-	-	0
266		Kaempferol-3-O-rhamnoside (Afzelin)(Kaempferin)	482-39-3	Flavonols	4	46	3.83	0.7	-	-	Yes	Yes	Yes	Yes	Yes	Yes	Yes	Yes	Yes	Yes	Yes	9
267		Quercetin-3-O-rutinoside (Rutin)	153-18-4	Flavonols	21	74	3.2	0.68	-	-	Yes	Yes	Yes	-	-	-	-	-	-	-	-	1
268		Quercetin-3-O-sophoroside (Baimaside)	18609-17-1	Flavonols	1	8	3.37	0.67	-	-	Yes	Yes	Yes	-	-	-	-	-	-	-	-	1
269		Kaempferol-3-O-(6''-p-Coumaroyl)glucoside (Tiliroside)	20316-62-5	Flavonols	N/A	N/A	1.94	0.66	-	-	-	-	-	-	-	-	-	-	-	-	-	0
270		Licorisoflavan A*	129314-37-0	Other Flavonoids	N/A	N/A	3.68	0.66	-	-	-	-	-	-	-	-	-	-	-	-	-	0
271		Leachianone A	97938-31-3	Flavanones	9	48	0.96	0.65	-	-	Yes	Yes	Yes	Yes	Yes	Yes	Yes	Yes	Yes	Yes	Yes	9
272		Gancaonin E	124596-89-0	Flavanones	N/A	N/A	1.21	0.63	-	-	-	-	-	-	-	-	-	-	-	-	-	0
273		Licoricidin	30508-27-1	Other Flavonoids	N/A	N/A	0.99	0.62	-	-	-	-	-	-	-	-	-	-	-	-	-	0
274		Phloretin-2'-O-glucoside (Phlorizin)	60-81-1	Chalcones	3	41	2.88	0.6	-	-	Yes	Yes	Yes	Yes	Yes	Yes	Yes	Yes	Yes	Yes	Yes	9
275		3-Hydroxyglabrol	74148-41-7	Flavanonols	N/A	N/A	4.73	0.58	-	-	-	-	-	-	-	-	-	-	-	-	-	0
276		Kushenol A	99217-63-7	Other Flavonoids	13	70	1.03	0.55	-	-	Yes	Yes	Yes	Yes	Yes	Yes	Yes	Yes	Yes	Yes	Yes	9
277		Gancaonin D	124596-88-9	Isoflavones	N/A	N/A	2.72	0.51	-	-	-	-	-	-	-	-	-	-	-	-	-	0
278		Gancaonin N	129145-52-4	Isoflavones	N/A	N/A	2.47	0.45	-	-	-	-	-	-	-	-	-	-	-	-	-	0
279		Clitorin	55804-74-5	Flavones	N/A	N/A	4.97	0.44	-	-	-	-	-	-	-	-	-	-	-	-	-	0
280		4',5,7-Trihydroxy-3',6-dimethoxyflavone (Jaceosidin)	18085-97-7	Flavones	16	103	2.14	0.34	-	-	Yes	Yes	Yes	Yes	Yes	Yes	Yes	Yes	Yes	Yes	Yes	9
281		Vaccarin	53452-16-7	Flavones	N/A	N/A	4.48	0.32	-	-	-	-	-	-	-	-	-	-	-	-	-	0
282		Gallocatechin	970-73-0	Flavanols	6	53	2.26	0.27	-	-	Yes	Yes	Yes	Yes	Yes	Yes	Yes	Yes	Yes	Yes	Yes	9
283		Homoeriodictyol	446-71-9	Flavanones	N/A	N/A	2.21	0.27	-	-	-	-	-	-	-	-	-	-	-	-	-	0
284		Phloretin	60-82-2	Chalcones	N/A	N/A	1.33	0.17	-	-	-	-	-	-	-	-	-	-	-	-	-	0
285	Lignans and Coumarins	Sesamin	607-80-7	Lignans	23	55	56.55	0.83	Yes	Yes	Yes	Yes	Yes	Yes	Yes	Yes	Yes	Yes	Yes	Yes	Yes	9
286		Syringaresinol-4'-O-glucoside; Acanthoside B	7374-79-0	Lignans	1	8	43.35	0.77	Yes	Yes	Yes	Yes	Yes	-	-	-	-	-	-	-	-	1
287		Diphyllin	22055-22-7	Lignans	7	41	36.23	0.75	Yes	Yes	Yes	Yes	Yes	Yes	Yes	Yes	Yes	Yes	Yes	Yes	Yes	9
288		Fargesin	31008-19-2	Lignans	N/A	N/A	55.61	0.73	Yes	Yes	-	-	-	-	-	-	-	-	-	-	-	0
289		Picraquassioside C	169312-06-5	Lignans	N/A	N/A	53.99	0.69	Yes	Yes	-	-	-	-	-	-	-	-	-	-	-	0
290		Glycyrin	66056-18-6	Lignans	17	90	52.61	0.47	Yes	Yes	Yes	Yes	Yes	Yes	Yes	Yes	Yes	Yes	Yes	Yes	Yes	9
291		Fraxetin-8-O-glucoside (Fraxin)	524-30-1	Coumarins	5	49	36.76	0.42	Yes	Yes	Yes	Yes	Yes	Yes	Yes	Yes	Yes	Yes	Yes	Yes	-	8
292		Coumestrol	479-13-0	Coumarins	8	63	32.49	0.34	Yes	Yes	Yes	Yes	Yes	Yes	Yes	Yes	Yes	Yes	Yes	Yes	-	8
293		stevenin	36286-69-8	Coumarins	11	57	36.54	0.24	Yes	Yes	Yes	Yes	Yes	Yes	Yes	Yes	Yes	Yes	Yes	Yes	Yes	9
294		dalbergin	482-83-7	Coumarins	16	84	78.18	0.2	Yes	Yes	Yes	Yes	Yes	Yes	Yes	Yes	Yes	Yes	Yes	Yes	Yes	9
295		Olivil-4'-O-glucoside	76880-93-8	Lignans	N/A	N/A	25.44	0.82	Yes	-	-	-	-	-	-	-	-	-	-	-	-	0
296		Praeruptorin A	73069-25-7	Coumarins	12	71	13.94	0.53	Yes	-	Yes	Yes	Yes	Yes	Yes	Yes	Yes	Yes	Yes	Yes	Yes	9
297		Glycycoumarin	94805-82-0	Coumarins	N/A	N/A	23.56	0.44	Yes	-	-	-	-	-	-	-	-	-	-	-	-	0
298		Scopoletin-7-O-glucoside (Scopolin)	531-44-2	Coumarins	2	34	22.91	0.39	Yes	-	Yes	Yes	Yes	Yes	Yes	Yes	Yes	Yes	Yes	Yes	-	8
299		Esculin (6,7-Dihydroxycoumarin-6-O-glucoside)	531-75-9	Coumarins	2	34	20.43	0.36	Yes	-	Yes	Yes	Yes	Yes	Yes	Yes	Yes	Yes	Yes	Yes	-	8
300		Cichoriin*	531-58-8	Coumarins	1	32	12.76	0.35	Yes	-	Yes	Yes	Yes	Yes	Yes	Yes	Yes	Yes	Yes	Yes	-	8
301		Pinoresinol-4,4'-O-diglucoside	63902-38-5	Lignans	N/A	N/A	14.93	0.34	Yes	-	-	-	-	-	-	-	-	-	-	-	-	0
302		Acanthoside D	66791-77-3	Lignans	N/A	N/A	5.19	0.29	Yes	-	-	-	-	-	-	-	-	-	-	-	-	0
303		Eleutheroside E	39432-56-9	Lignans	N/A	N/A	16.85	0.29	Yes	-	-	-	-	-	-	-	-	-	-	-	-	0
304		Honokiol	35354-74-6	Lignans	33	134	60.67	0.15	Yes	-	Yes	Yes	Yes	Yes	Yes	Yes	Yes	Yes	Yes	Yes	Yes	9
305		Syringaresinol	21453-71-4	Lignans	8	62	3.29	0.72	-	-	Yes	Yes	Yes	Yes	Yes	Yes	Yes	Yes	Yes	Yes	Yes	9
306		Lyoniresinol	14464-90-5	Lignans	16	95	4.87	0.54	-	-	Yes	Yes	Yes	Yes	Yes	Yes	Yes	Yes	Yes	Yes	Yes	9
307		Nectandrin B	74683-16-2	Lignans	15	80	4.09	0.32	-	-	Yes	Yes	Yes	Yes	Yes	Yes	Yes	Yes	Yes	Yes	Yes	9
308		Demethylsuberosin	21422-04-8	Coumarins	6	47	41.19	0.11	-	-	Yes	Yes	Yes	Yes	Yes	Yes	Yes	Yes	Yes	Yes	Yes	9
309		Angelicin	523-50-2	Coumarins	2	8	19.6	0.1	-	-	Yes	Yes	-	-	-	-	-	-	-	-	-	0
310		Fraxetin (7,8-Dihydroxy-6-methoxycoumarin)	574-84-5	Coumarins	19	96	23.04	0.09	-	-	Yes	Yes	Yes	Yes	Yes	Yes	Yes	Yes	Yes	Yes	Yes	9
311		5,7-Dihydroxy-4-methylcoumarin	2107-76-8	Coumarins	6	54	34.02	0.08	-	-	Yes	Yes	Yes	Yes	Yes	Yes	Yes	Yes	Yes	Yes	Yes	9
312		6-Hydroxy-7-methoxycoumarin	776-86-3	Coumarins	13	66	23.46	0.08	-	-	Yes	Yes	Yes	Yes	Yes	Yes	Yes	Yes	Yes	Yes	Yes	9
313		Esculetin (6,7-Dihydroxycoumarin)	305-01-1	Coumarins	9	18	22.97	0.07	-	-	Yes	Yes	Yes	-	-	-	-	-	-	-	-	1
314		4-Hydroxycoumarin	1076-38-6	Coumarins	8	66	64.35	0.05	-	-	Yes	Yes	Yes	Yes	Yes	Yes	Yes	Yes	Yes	Yes	Yes	9
315		7-Hydroxycoumarin;Umbelliferone	93-35-6	Coumarins	10	56	27.37	0.05	-	-	Yes	Yes	Yes	Yes	Yes	Yes	Yes	Yes	Yes	Yes	Yes	9
316	Lipids	Coixenolide	29066-43-1	Free fatty acids	N/A	N/A	32.4	0.43	Yes	Yes	-	-	-	-	-	-	-	-	-	-	-	0
317		1-Linoleoylglycerol*	2277-28-3	Glycerol ester	1	2	37.18	0.3	Yes	Yes	Yes	Yes	-	-	-	-	-	-	-	-	Yes	1
318		Arachidonic Acid	506-32-1	Free fatty acids	4	34	45.57	0.2	Yes	Yes	Yes	Yes	Yes	Yes	Yes	Yes	Yes	Yes	Yes	Yes	Yes	9
319		Eicosadienoic acid*	5598-38-9	Free fatty acids	1	N/A	39.99	0.2	Yes	Yes	Yes	-	-	-	-	-	-	-	-	-	-	0
320		Ethyl linoleate*	544-35-4	Free fatty acids	3	34	42	0.19	Yes	Yes	Yes	Yes	Yes	Yes	Yes	Yes	Yes	Yes	Yes	Yes	Yes	9
321		Gingerglycolipid A	145937-22-0	Glycerol ester	N/A	N/A	25.31	0.4	Yes	-	-	-	-	-	-	-	-	-	-	-	-	0
322		Gingerglycolipid B	88168-90-5	Glycerol ester	N/A	N/A	22.78	0.4	Yes	-	-	-	-	-	-	-	-	-	-	-	-	0
323		Monopalmitin	542-44-9	Glycerol ester	N/A	N/A	26.74	0.22	Yes	-	-	-	-	-	-	-	-	-	-	-	-	0
324		Eicosenoic acid	26764-41-0	Free fatty acids	N/A	N/A	28.64	0.2	Yes	-	-	-	-	-	-	-	-	-	-	-	-	0
325		9-Hydroxy-10,12,15-octadecatrienoic acid*	89886-42-0	Free fatty acids	2	34	37.92	0.17	Yes	-	Yes	Yes	Yes	Yes	Yes	Yes	Yes	Yes	Yes	Yes	Yes	9
326		Methyl linolenate	301-00-8	Free fatty acids	6	35	46.15	0.17	Yes	-	Yes	Yes	Yes	Yes	Yes	Yes	Yes	Yes	Yes	Yes	Yes	9
327		1-Eicosanol	629-96-9	Free fatty acids	N/A	N/A	12.1	0.16	Yes	-	-	-	-	-	-	-	-	-	-	-	-	0
328		12-Hydroxyoctadec-9-Enoic Acid; Ricinoleic acid	141-22-0	Free fatty acids	3	34	32.57	0.16	Yes	-	Yes	Yes	Yes	Yes	Yes	Yes	Yes	Yes	Yes	Yes	Yes	9
329		Hexadecanedioic acid	505-54-4	Free fatty acids	N/A	N/A	20.72	0.16	Yes	-	-	-	-	-	-	-	-	-	-	-	-	0
330		Octadeca-9,12,15-trienoic acid	28290-79-1	Free fatty acids	3	34	45.01	0.15	Yes	-	Yes	Yes	Yes	Yes	Yes	Yes	Yes	Yes	Yes	Yes	Yes	9
331		Pinolenic acid	16833-54-8	Free fatty acids	2	34	44.73	0.15	Yes	-	Yes	Yes	Yes	Yes	Yes	Yes	Yes	Yes	Yes	Yes	Yes	9
332		Punicic acid (9Z,11E,13Z-octadecatrienoic acid)	544-72-9	Free fatty acids	3	34	44.9	0.15	Yes	-	Yes	Yes	Yes	Yes	Yes	Yes	Yes	Yes	Yes	Yes	Yes	9
333		α-Linolenic Acid	463-40-1	Free fatty acids	16	40	45.01	0.15	Yes	-	Yes	Yes	Yes	Yes	Yes	Yes	Yes	Yes	Yes	Yes	Yes	9
334		γ-Linolenic Acid*	506-26-3	Free fatty acids	6	41	45.01	0.15	Yes	-	Yes	Yes	Yes	Yes	Yes	Yes	Yes	Yes	Yes	Yes	Yes	9
335		11-Octadecanoic acid(Vaccenic acid)*	506-17-2	Free fatty acids	2	2	33.13	0.14	Yes	-	Yes	Yes	-	-	-	-	-	-	-	-	Yes	1
336		13(S)-HODE;13(S)-Hydroxyoctadeca-9Z,11E-dienoic acid*	10219-69-9	Free fatty acids	N/A	N/A	22.19	0.14	Yes	-	-	-	-	-	-	-	-	-	-	-	-	0
337		Elaidic Acid*	112-79-8	Free fatty acids	24	85	33.13	0.14	Yes	-	Yes	Yes	Yes	Yes	Yes	Yes	Yes	Yes	Yes	Yes	Yes	9
338		Linoleic acid*	60-33-3	Free fatty acids	16	40	41.9	0.14	Yes	-	Yes	Yes	Yes	Yes	Yes	Yes	Yes	Yes	Yes	Yes	Yes	9
339		Octadec-6-enoic acid; Petroselinic acid*	593-39-5	Free fatty acids	2	2	33.13	0.14	Yes	-	Yes	Yes	-	-	-	-	-	-	-	-	Yes	1
340		Stearic Acid	57-11-4	Free fatty acids	7	34	17.83	0.14	Yes	-	Yes	Yes	Yes	Yes	Yes	Yes	Yes	Yes	Yes	Yes	Yes	9
341		1-Octadecanol	112-92-5	Free fatty acids	N/A	N/A	12.66	0.11	-	-	-	-	-	-	-	-	-	-	-	-	-	0
342		Palmitic acid	57-10-3	Free fatty acids	17	54	19.3	0.1	-	-	Yes	Yes	Yes	Yes	Yes	Yes	Yes	Yes	Yes	Yes	Yes	9
343		13-methylmyristic acid	2485-71-4	Free fatty acids	N/A	N/A	25.28	0.08	-	-	-	-	-	-	-	-	-	-	-	-	-	0
344		Palmitaldehyde	629-80-1	Free fatty acids	N/A	N/A	16.54	0.08	-	-	-	-	-	-	-	-	-	-	-	-	-	0
345		Pentadecanoic Acid	1002-84-2	Free fatty acids	6	35	20.18	0.08	-	-	Yes	Yes	Yes	Yes	Yes	Yes	Yes	Yes	Yes	Yes	Yes	9
346		Myristoleic acid	544-64-9	Free fatty acids	N/A	N/A	38.48	0.07	-	-	-	-	-	-	-	-	-	-	-	-	-	0
347		Dodecanoic acid (Lauric acid)	143-07-7	Free fatty acids	18	46	23.59	0.04	-	-	Yes	Yes	Yes	Yes	Yes	Yes	Yes	Yes	Yes	Yes	Yes	9
348		Undecylic Acid	112-37-8	Free fatty acids	3	4	30.14	0.03	-	-	Yes	Yes	-	-	-	-	Yes	Yes	-	-	-	2
349	Nucleotides and derivatives	Uridine 5'-monophosphate	58-97-9	Nucleotides and derivatives	1	3	40.25	0.2	Yes	Yes	Yes	Yes	-	-	-	-	-	-	-	-	-	0
350		Uridine 5'-diphosphate	27821-45-0	Nucleotides and derivatives	N/A	N/A	7.94	0.32	Yes	-	-	-	-	-	-	-	-	-	-	-	-	0
351		Guanosine	118-00-3	Nucleotides and derivatives	N/A	N/A	21.43	0.21	Yes	-	-	-	-	-	-	-	-	-	-	-	-	0
352		Adenosine*	58-61-7	Nucleotides and derivatives	N/A	N/A	18.32	0.18	Yes	-	-	-	-	-	-	-	-	-	-	-	-	0
353		Cordycepin (3'-Deoxyadenosine)*	73-03-0	Nucleotides and derivatives	3	44	38.44	0.16	Yes	-	Yes	Yes	Yes	Yes	Yes	Yes	Yes	Yes	Yes	Yes	Yes	9
354		2'-Deoxyadenosine*	958-09-8	Nucleotides and derivatives	3	44	30.13	0.15	Yes	-	Yes	Yes	Yes	Yes	Yes	Yes	Yes	Yes	Yes	Yes	Yes	9
355		Crotonoside; 2-Hydroxyadenosine	1818-71-9	Nucleotides and derivatives	N/A	N/A	4.28	0.21	-	-	-	-	-	-	-	-	-	-	-	-	-	0
356		1-Arabinosyluracil	3083-77-0	Nucleotides and derivatives	3	35	59.18	0.11	-	-	Yes	Yes	Yes	Yes	Yes	Yes	Yes	Yes	Yes	Yes	-	8
357		Cytidine	65-46-3	Nucleotides and derivatives	N/A	N/A	10.32	0.11	-	-	-	-	-	-	-	-	-	-	-	-	-	0
358		Uridine	58-96-8	Nucleotides and derivatives	N/A	N/A	17.85	0.11	-	-	-	-	-	-	-	-	-	-	-	-	-	0
359		Isoxanthopterin	529-69-1	Nucleotides and derivatives	N/A	N/A	29.4	0.07	-	-	-	-	-	-	-	-	-	-	-	-	-	0
360		Uric acid	69-93-2	Nucleotides and derivatives	1	3	78.46	0.06	-	-	Yes	Yes	-	-	-	-	-	-	-	-	-	0
361		Guanine	73-40-5	Nucleotides and derivatives	1	10	42.45	0.04	-	-	Yes	Yes	-	-	-	-	-	-	-	-	-	0
362		Hypoxanthine	68-94-0	Nucleotides and derivatives	2	10	52.29	0.04	-	-	Yes	Yes	-	-	-	-	-	-	-	-	-	0
363		Isoguanine	3373-53-3	Nucleotides and derivatives	N/A	N/A	68.19	0.04	-	-	-	-	-	-	-	-	-	-	-	-	-	0
364		Xanthine	69-89-6	Nucleotides and derivatives	1	10	46.17	0.04	-	-	Yes	Yes	-	-	-	-	-	-	-	-	-	0
365		Adenine	73-24-5	Nucleotides and derivatives	4	10	62.81	0.03	-	-	Yes	Yes	-	-	-	-	-	-	-	-	-	0
366		Cytosine	71-30-7	Nucleotides and derivatives	N/A	N/A	50.04	0.02	-	-	-	-	-	-	-	-	-	-	-	-	-	0
367		Uracil	66-22-8	Nucleotides and derivatives	13	12	42.53	0.02	-	-	Yes	Yes	-	-	-	-	Yes	-	-	-	-	1
368	Organic acids	Anacardic acid	16611-84-0	Organic acids	6	20	15.94	0.31	Yes	-	Yes	Yes	-	-	Yes	-	Yes	-	-	-	-	2
369		Tianshic acid	-	Organic acids	N/A	N/A	12.91	0.2	Yes	-	-	-	-	-	-	-	-	-	-	-	-	0
370		Phytic acid	83-86-3	Organic acids	N/A	N/A	4.78	0.5	-	-	-	-	-	-	-	-	-	-	-	-	-	0
371		Abscisic acid	21293-29-8	Organic acids	3	34	63.67	0.13	-	-	Yes	Yes	Yes	Yes	Yes	Yes	Yes	Yes	Yes	Yes	-	8
372		Tuberonic Acid	124649-26-9	Organic acids	N/A	N/A	14.11	0.08	-	-	-	-	-	-	-	-	-	-	-	-	-	0
373		Mandelic acid	90-64-2	Organic acids	2	32	61.92	0.07	-	-	Yes	Yes	Yes	Yes	Yes	Yes	Yes	Yes	Yes	Yes	-	8
374		Quinic Acid	77-95-2	Organic acids	2	32	63.53	0.06	-	-	Yes	Yes	Yes	Yes	Yes	Yes	Yes	Yes	Yes	Yes	-	8
375		Citric Acid	77-92-9	Organic acids	17	54	56.22	0.05	-	-	Yes	Yes	Yes	Yes	Yes	Yes	Yes	Yes	Yes	Yes	Yes	9
376		Piperonylic acid	94-53-1	Organic acids	3	38	56.94	0.05	-	-	Yes	Yes	Yes	Yes	Yes	Yes	Yes	Yes	Yes	Yes	-	8
377		3-Dehydroshikimic acid	2922-42-1	Organic acids	1	2	46.09	0.04	-	-	Yes	Yes	-	-	-	-	-	-	-	-	-	0
378		Azelaic acid	123-99-9	Organic acids	N/A	N/A	16.9	0.04	-	-	-	-	-	-	-	-	-	-	-	-	-	0
379		Cis-Aconitic acid	585-84-2	Organic acids	1	32	11.12	0.04	-	-	Yes	Yes	Yes	Yes	Yes	Yes	Yes	Yes	Yes	Yes	-	8
380		Phenylpyruvic acid	156-06-9	Organic acids	15	78	32.72	0.04	-	-	Yes	Yes	Yes	Yes	Yes	Yes	Yes	Yes	Yes	Yes	Yes	9
381		Shikimic acid	138-59-0	Organic acids	3	32	46.24	0.04	-	-	Yes	Yes	Yes	Yes	Yes	Yes	Yes	Yes	Yes	Yes	-	8
382		Tropic acid	552-63-6	Organic acids	17	65	95.05	0.04	-	-	Yes	Yes	Yes	Yes	Yes	Yes	Yes	Yes	Yes	Yes	Yes	9
383		2-Hydroxyphenylacetic acid	614-75-5	Organic acids	9	53	33.65	0.03	-	-	Yes	Yes	Yes	Yes	Yes	Yes	Yes	Yes	Yes	Yes	Yes	9
384		9-Oxononanoic acid	2553-17-5	Organic acids	N/A	N/A	19.6	0.03	-	-	-	-	-	-	-	-	-	-	-	-	-	0
385		D-Mandelic acid	611-71-2	Organic acids	15	47	43.67	0.03	-	-	Yes	Yes	-	Yes	Yes	-	Yes	-	-	-	Yes	4
386		Suberic Acid	505-48-6	Organic acids	N/A	N/A	26.92	0.03	-	-	-	-	-	-	-	-	-	-	-	-	-	0
387		4-Guanidinobutyric acid	463-00-3	Organic acids	14	53	47.74	0.02	-	-	Yes	Yes	-	Yes	Yes	-	Yes	-	-	-	Yes	4
388		Creatine	57-00-1	Organic acids	6	7	60.47	0.02	-	-	Yes	Yes	Yes	Yes	-	-	-	-	-	-	-	2
389		Creatinine	60-27-5	Organic acids	1	N/A	79.74	0.02	-	-	-	Yes	-	-	-	-	-	-	-	-	-	0
390		L-Malic acid	97-67-6	Organic acids	37	37	59.62	0.02	-	-	Yes	Yes	Yes	Yes	Yes	-	-	-	-	-	-	3
391		L-Pipecolic Acid	3105-95-1	Organic acids	3	3	59.88	0.02	-	-	Yes	Yes	-	Yes	-	-	-	-	-	-	-	1
392		L-Tartaric acid	87-69-4	Organic acids	29	78	45.27	0.02	-	-	Yes	Yes	Yes	Yes	Yes	Yes	Yes	Yes	Yes	Yes	Yes	9
393		Mono-Methyl Glutarate*	1501-27-5	Organic acids	N/A	N/A	25.29	0.02	-	-	-	-	-	-	-	-	-	-	-	-	-	0
394		Monomethyl succinate*	3878-55-5	Organic acids	5	3	72.07	0.02	-	-	Yes	Yes	-	Yes	-	-	-	-	-	-	-	1
395		α-Ketoglutaric acid	328-50-7	Organic acids	N/A	N/A	22.58	0.02	-	-	-	-	-	-	-	-	-	-	-	-	-	0
396		2,4-Hexadienoic acid	110-44-1	Organic acids	1	1	30.82	0.01	-	-	Yes	Yes	-	-	-	-	-	-	-	-	-	0
397		2-Aminoethanesulfonic acid	107-35-7	Organic acids	9	2	24.37	0.01	-	-	Yes	Yes	-	-	-	-	-	-	-	-	-	0
398		3-Hydroxybutyric acid	300-85-6	Organic acids	23	21	78.05	0.01	-	-	Yes	Yes	Yes	Yes	Yes	-	-	-	-	-	Yes	4
399		D-Lactic Acid	10326-41-7	Organic acids	98	90	44.51	0.01	-	-	Yes	Yes	Yes	Yes	Yes	Yes	Yes	Yes	Yes	Yes	Yes	9
400		DL-Glyceric Acid	473-81-4	Organic acids	55	42	54.23	0.01	-	-	Yes	Yes	Yes	Yes	Yes	-	-	-	-	-	Yes	4
401		Fumaric acid*	110-17-8	Organic acids	36	65	17.74	0.01	-	-	Yes	Yes	Yes	Yes	Yes	Yes	Yes	Yes	Yes	Yes	Yes	9
402		L-Lactic Acid	79-33-4	Organic acids	84	67	44.55	0.01	-	-	Yes	Yes	Yes	Yes	Yes	-	-	Yes	-	Yes	Yes	6
403		Maleic acid*	110-16-7	Organic acids	36	65	17.74	0.01	-	-	Yes	Yes	Yes	Yes	Yes	Yes	Yes	Yes	Yes	Yes	Yes	9
404		Malonic acid	141-82-2	Organic acids	22	14	21.69	0.01	-	-	Yes	Yes	Yes	Yes	-	-	-	-	-	-	Yes	3
405		Oxalic acid	144-62-7	Organic acids	125	94	29.68	0.01	-	-	Yes	Yes	Yes	Yes	Yes	Yes	Yes	Yes	Yes	Yes	Yes	9
406		Pyrrole-2-carboxylic acid	634-97-9	Organic acids	6	2	78.72	0.01	-	-	Yes	Yes	-	-	-	-	-	-	-	-	-	0
407		Succinic acid*	110-15-6	Organic acids	60	43	29.62	0.01	-	-	Yes	Yes	Yes	Yes	Yes	-	-	-	-	Yes	-	4
408		γ-Aminobutyric acid	56-12-2	Organic acids	19	18	24.09	0.01	-	-	Yes	Yes	-	Yes	-	-	-	-	-	-	-	1
409	Phenolic acids	Plantagoside	78708-33-5	Phenolic acids	N/A	N/A	10.24	0.81	Yes	-	-	-	-	-	-	-	-	-	-	-	-	0
410		hemerocallin	99305-33-6	Phenolic acids	1	1	22.9	0.81	Yes	-	Yes	Yes	-	-	-	-	-	-	-	-	-	0
411		Grandidentatin	15732-48-6	Phenolic acids	3	34	10.56	0.54	Yes	-	Yes	Yes	Yes	Yes	Yes	Yes	Yes	Yes	Yes	Yes	Yes	9
412		Salireposide	16955-55-8	Phenolic acids	4	16	13.51	0.53	Yes	-	Yes	Yes	-	Yes	Yes	-	-	-	-	-	-	2
413		Usnic acid	125-46-2	Phenolic acids	2	39	5.36	0.39	Yes	-	Yes	Yes	Yes	Yes	Yes	Yes	Yes	Yes	Yes	Yes	Yes	9
414		Chlorogenic acid methyl ester	29708-87-0	Phenolic acids	1	32	9.97	0.36	Yes	-	Yes	Yes	Yes	Yes	Yes	Yes	Yes	Yes	Yes	Yes	-	8
415		Sinapaldehyde-4-O-Glucoside	154461-65-1	Phenolic acids	2	42	20.91	0.33	Yes	-	Yes	Yes	Yes	Yes	Yes	Yes	Yes	Yes	Yes	Yes	-	8
416		Syringin	118-34-3	Phenolic acids	18	77	14.64	0.32	Yes	-	Yes	Yes	Yes	Yes	Yes	Yes	Yes	Yes	Yes	Yes	Yes	9
417		3-O-caffeoylshikimic acid	-	Phenolic acids	N/A	N/A	14.48	0.3	Yes	-	-	-	-	-	-	-	-	-	-	-	-	0
418		Glucosyringic acid	33228-65-8	Phenolic acids	1	32	24.29	0.3	Yes	-	Yes	Yes	Yes	Yes	Yes	Yes	Yes	Yes	Yes	Yes	-	8
419		Brevifolin carboxylic acid	18490-95-4	Phenolic acids	2	42	7.94	0.27	Yes	-	Yes	Yes	Yes	Yes	Yes	Yes	Yes	Yes	Yes	Yes	-	8
420		Coniferin	531-29-3	Phenolic acids	N/A	N/A	10.28	0.27	Yes	-	-	-	-	-	-	-	-	-	-	-	-	0
421		1-O-Galloyl-β-D-glucose	58511-73-2	Phenolic acids	N/A	N/A	18.88	0.25	Yes	-	-	-	-	-	-	-	-	-	-	-	-	0
422		Androsin	531-28-2	Phenolic acids	1	32	18.86	0.24	Yes	-	Yes	Yes	Yes	Yes	Yes	Yes	Yes	Yes	Yes	Yes	-	8
423		Leonuriside A	121748-12-7	Phenolic acids	N/A	N/A	12.9	0.24	Yes	-	-	-	-	-	-	-	-	-	-	-	-	0
424		Vanilloloside	74950-96-2	Phenolic acids	N/A	N/A	18.66	0.21	Yes	-	-	-	-	-	-	-	-	-	-	-	-	0
425		Salidroside	10338-51-9	Phenolic acids	7	53	15.96	0.2	Yes	-	Yes	Yes	Yes	Yes	Yes	Yes	Yes	Yes	Yes	Yes	Yes	9
426		Picein (4-Acetylphenyl-glucoside)	530-14-3	Phenolic acids	1	32	9.48	0.19	Yes	-	Yes	Yes	Yes	Yes	Yes	Yes	Yes	Yes	Yes	Yes	-	8
427		Salicin	138-52-3	Phenolic acids	1	32	7.15	0.16	Yes	-	Yes	Yes	Yes	Yes	Yes	Yes	Yes	Yes	Yes	Yes	-	8
428		Arbutin	497-76-7	Phenolic acids	N/A	N/A	6.82	0.15	Yes	-	-	-	-	-	-	-	-	-	-	-	-	0
429		Benzyl glucoside	4304-12-5	Phenolic acids	N/A	N/A	12.39	0.14	Yes	-	-	-	-	-	-	-	-	-	-	-	-	0
430		Isochlorogenic acid B	14534-61-3	Phenolic acids	1	7	1.78	0.69	-	-	Yes	Yes	-	-	-	-	-	-	-	-	Yes	1
431		Orobanchoside	-	Phenolic acids	N/A	N/A	2.74	0.68	-	-	-	-	-	-	-	-	-	-	-	-	-	0
432		4-Hydroxyphenyllactic Acid	306-23-0	Phenolic acids	N/A	N/A	3.25	0.59	-	-	-	-	-	-	-	-	-	-	-	-	-	0
433		Plantamajoside	104777-68-6	Phenolic acids	N/A	N/A	3.32	0.59	-	-	-	-	-	-	-	-	-	-	-	-	-	0
434		β-Hydroxyacteoside	95587-86-3	Phenolic acids	N/A	N/A	3.3	0.59	-	-	-	-	-	-	-	-	-	-	-	-	-	0
435		Purpureaside C	108648-07-3	Phenolic acids	N/A	N/A	3.14	0.38	-	-	-	-	-	-	-	-	-	-	-	-	-	0
436		Gancaonin R	134958-53-5	Phenolic acids	N/A	N/A	1.26	0.37	-	-	-	-	-	-	-	-	-	-	-	-	-	0
437		Rosmarinic acid methyl ester	99353-00-1	Phenolic acids	10	78	1.37	0.37	-	-	Yes	Yes	Yes	Yes	Yes	Yes	Yes	Yes	Yes	Yes	Yes	9
438		Rosmarinic acid	537-15-5	Phenolic acids	4	19	1.38	0.35	-	-	Yes	Yes	-	-	-	Yes	-	-	-	-	Yes	2
439		1,2,3,6-Tetra-O-galloyl-β-D-glucose	79886-50-3	Phenolic acids	N/A	N/A	3.01	0.33	-	-	-	-	-	-	-	-	-	-	-	-	-	0
440		Bisdemethoxycurcumin	33171-05-0	Phenolic acids	N/A	N/A	3.55	0.26	-	-	-	-	-	-	-	-	-	-	-	-	-	0
441		1-Feruloyl-sn-glycerol	120601-65-2	Phenolic acids	N/A	N/A	14.18	0.13	-	-	-	-	-	-	-	-	-	-	-	-	-	0
442		Butyl isobutyl phthalate*	17851-53-5	Phenolic acids	8	34	64.11	0.13	-	-	Yes	Yes	-	Yes	Yes	-	Yes	-	-	-	-	3
443		Diisobutyl phthalate*	84-69-5	Phenolic acids	14	46	49.63	0.13	-	-	Yes	Yes	-	Yes	Yes	-	Yes	-	-	-	-	3
444		Aloesone	40738-40-7	Phenolic acids	16	83	59.72	0.12	-	-	Yes	Yes	Yes	Yes	Yes	Yes	Yes	Yes	Yes	Yes	Yes	9
445		Phenyl-beta-D-glucoside	1464-44-4	Phenolic acids	1	32	57.42	0.12	-	-	Yes	Yes	Yes	Yes	Yes	Yes	Yes	Yes	Yes	Yes	-	8
446		Benzyl salicylate	118-58-1	Phenolic acids	7	52	7.81	0.1	-	-	Yes	Yes	Yes	Yes	Yes	Yes	Yes	Yes	Yes	Yes	Yes	9
447		Ethyl ferulate	4046-02-0	Phenolic acids	N/A	N/A	10.24	0.08	-	-	-	-	-	-	-	-	-	-	-	-	-	0
448		3,4-Dimethoxycinnamic acid	2316-26-9	Phenolic acids	N/A	N/A	45.83	0.07	-	-	-	-	-	-	-	-	-	-	-	-	-	0
449		Ferulic acid-4-O-glucoside	117405-51-3	Phenolic acids	N/A	N/A	34.62	0.07	-	-	-	-	-	-	-	-	-	-	-	-	-	0
450		2,6-Di-tert-butylphenol	128-39-2	Phenolic acids	10	32	38.9	0.06	-	-	Yes	Yes	-	Yes	Yes	-	Yes	-	-	-	Yes	4
451		3-Hydroxy-1-(4-Hydroxy-3-Methoxyphenyl)Propan-1-One	2196-18-1	Phenolic acids	26	108	34.95	0.06	-	-	Yes	Yes	Yes	Yes	Yes	Yes	Yes	Yes	Yes	Yes	Yes	9
452		Dimethyl phthalate	131-11-3	Phenolic acids	4	38	57.4	0.06	-	-	Yes	Yes	Yes	Yes	Yes	Yes	Yes	Yes	Yes	Yes	-	8
453		Elemicin	487-11-6	Phenolic acids	22	91	21.94	0.06	-	-	Yes	Yes	Yes	Yes	Yes	Yes	Yes	Yes	Yes	Yes	Yes	9
454		Ferulic acid	537-98-4	Phenolic acids	16	75	39.56	0.06	-	-	Yes	Yes	Yes	Yes	Yes	Yes	Yes	Yes	Yes	Yes	Yes	9
455		Syringic acid	530-57-4	Phenolic acids	3	4	47.78	0.06	-	-	Yes	Yes	-	-	-	-	-	-	-	-	-	0
456		2,6-Dimethoxybenzoic acid	1466-76-8	Phenolic acids	4	40	62.68	0.05	-	-	Yes	Yes	Yes	Yes	Yes	Yes	Yes	Yes	Yes	Yes	Yes	9
457		3,4-Dihydroxybenzoic Acid Ethyl Ester (Protocatechuic acid ethyl ester)	3943-89-3	Phenolic acids	6	51	35.77	0.05	-	-	Yes	Yes	Yes	Yes	Yes	Yes	Yes	Yes	Yes	Yes	Yes	9
458		3,5-Dihydroxy-4-methoxybenzoic acid; 4-O-Methylgallic Acid*	4319-02-2	Phenolic acids	3	37	36.74	0.05	-	-	Yes	Yes	Yes	Yes	Yes	Yes	Yes	Yes	Yes	Yes	Yes	9
459		Antiarol; 3,4,5-Trimethoxyphenol	642-71-7	Phenolic acids	N/A	N/A	71.24	0.05	-	-	-	-	-	-	-	-	-	-	-	-	-	0
460		Caffeic acid	331-39-5	Phenolic acids	9	57	54.97	0.05	-	-	Yes	Yes	Yes	Yes	Yes	Yes	Yes	Yes	Yes	Yes	Yes	9
461		Dihydrocaffeic acid	1078-61-1	Phenolic acids	15	78	32.79	0.05	-	-	Yes	Yes	Yes	Yes	Yes	Yes	Yes	Yes	Yes	Yes	Yes	9
462		Methyl gallate*	99-24-1	Phenolic acids	5	40	30.91	0.05	-	-	Yes	Yes	Yes	Yes	Yes	Yes	Yes	Yes	Yes	Yes	Yes	9
463		p-Coumaric acid methyl ester	19367-38-5	Phenolic acids	N/A	N/A	20.14	0.05	-	-	-	-	-	-	-	-	-	-	-	-	-	0
464		1-Naphthol*	90-15-3	Phenolic acids	N/A	N/A	47.41	0.04	-	-	-	-	-	-	-	-	-	-	-	-	-	0
465		2,3-Dihydroxybenzoic Acid*	303-38-8	Phenolic acids	N/A	N/A	28.55	0.04	-	-	-	-	-	-	-	-	-	-	-	-	-	0
466		2,5-Dihydroxybenzoic acid; Gentisic Acid*	490-79-9	Phenolic acids	8	63	29.33	0.04	-	-	Yes	Yes	Yes	Yes	Yes	Yes	Yes	Yes	Yes	Yes	Yes	9
467		2-Hydroxycinnamic acid*	583-17-5	Phenolic acids	7	43	53.6	0.04	-	-	Yes	Yes	Yes	Yes	Yes	Yes	Yes	Yes	Yes	Yes	Yes	9
468		3,4-Dihydroxybenzoic acid (Protocatechuic acid)*	99-50-3	Phenolic acids	13	64	25.37	0.04	-	-	Yes	Yes	Yes	Yes	Yes	Yes	Yes	Yes	Yes	Yes	Yes	9
469		3-(3-Hydroxyphenyl)-propionic acid	621-54-5	Phenolic acids	25	88	46.61	0.04	-	-	Yes	Yes	Yes	Yes	Yes	Yes	Yes	Yes	Yes	Yes	Yes	9
470		3-Hydroxy-4-methoxybenzoic acid; Isovanillic Acid	645-08-9	Phenolic acids	6	40	39.42	0.04	-	-	Yes	Yes	Yes	Yes	Yes	Yes	Yes	Yes	Yes	Yes	Yes	9
471		3-Hydroxycinnamic Acid*	14755-02-3	Phenolic acids	13	59	49.54	0.04	-	-	Yes	Yes	Yes	Yes	Yes	Yes	Yes	Yes	Yes	Yes	Yes	9
472		Gallic acid	149-91-7	Phenolic acids	15	67	31.69	0.04	-	-	Yes	Yes	Yes	Yes	Yes	Yes	Yes	Yes	Yes	Yes	Yes	9
473		Homogentisic acid*	451-13-8	Phenolic acids	10	57	92.44	0.04	-	-	Yes	Yes	Yes	Yes	Yes	Yes	Yes	Yes	Yes	Yes	Yes	9
474		Homovanillic alcohol; 4-Hydroxy-3-methoxyphenethanol	2380-78-1	Phenolic acids	17	64	38.2	0.04	-	-	Yes	Yes	Yes	Yes	Yes	Yes	Yes	Yes	Yes	Yes	Yes	9
475		Isoeugenol	97-54-1	Phenolic acids	22	79	70.1	0.04	-	-	Yes	Yes	Yes	Yes	Yes	Yes	Yes	Yes	Yes	Yes	Yes	9
476		Protocatechuic Acid Methyl Ester	2150-43-8	Phenolic acids	5	43	38.19	0.04	-	-	Yes	Yes	Yes	-	-	-	-	-	-	-	-	1
477		Vanillic acid	121-34-6	Phenolic acids	8	43	35.47	0.04	-	-	Yes	Yes	Yes	Yes	Yes	Yes	Yes	Yes	Yes	Yes	Yes	9
478		2-Methoxy-4-ethenylphenol	7786-61-0	Phenolic acids	12	31	38.39	0.03	-	-	Yes	Yes	-	Yes	Yes	-	-	-	-	-	Yes	3
479		4-Hydroxybenzoic acid	99-96-7	Phenolic acids	8	8	30.15	0.03	-	-	Yes	Yes	-	-	-	-	Yes	-	-	-	-	1
480		4-Hydroxyphenylacetic acid	156-38-7	Phenolic acids	9	44	41.89	0.03	-	-	Yes	Yes	Yes	Yes	Yes	Yes	Yes	Yes	Yes	Yes	Yes	9
481		4-Methylbenzoic acid	99-94-5	Phenolic acids	3	1	39.56	0.03	-	-	Yes	Yes	-	-	-	-	-	-	-	-	-	0
482		Anthranilic Acid	118-92-3	Phenolic acids	4	4	60.35	0.03	-	-	Yes	Yes	-	-	-	-	-	-	-	-	-	0
483		Hydrocinnamic acid	501-52-0	Phenolic acids	6	26	36.71	0.03	-	-	Yes	Yes	-	Yes	-	-	-	-	-	-	-	1
484		Vanillyl alcohol	498-00-0	Phenolic acids	5	11	14.98	0.03	-	-	Yes	Yes	-	-	-	-	-	-	-	-	-	0
485		2-Hydroxybenzaldehyde (Salicylaldehyde)	90-02-8	Phenolic acids	4	1	32.1	0.02	-	-	Yes	Yes	-	-	-	-	-	-	-	-	-	0
486		2-Phenylethanol	60-12-8	Phenolic acids	6	5	44.03	0.02	-	-	Yes	Yes	-	-	-	-	-	-	-	-	-	0
487		3,5-Dihydroxytoluene	504-15-4	Phenolic acids	4	1	48.14	0.02	-	-	Yes	Yes	-	-	-	-	-	-	-	-	-	0
488		3-hydroxybenzaldehyde	100-83-4	Phenolic acids	6	2	30.97	0.02	-	-	Yes	Yes	-	-	-	-	-	-	-	-	-	0
489		Benzoic acid	65-85-0	Phenolic acids	17	43	31.55	0.02	-	-	Yes	Yes	Yes	Yes	Yes	Yes	Yes	Yes	Yes	Yes	-	8
490		Phloroglucinol; 1,3,5-Benzenetriol	108-73-6	Phenolic acids	4	1	24.34	0.02	-	-	Yes	Yes	-	-	-	-	-	-	-	-	-	0
491	Quinones	Emodin-8-O-glucoside*	23313-21-5	Anthraquinone	1	8	44.81	0.8	Yes	Yes	Yes	Yes	Yes	-	-	-	-	-	-	-	-	1
492		Rheic Acid	478-43-3	Anthraquinone	7	55	47.07	0.28	Yes	Yes	Yes	Yes	Yes	Yes	Yes	Yes	Yes	Yes	Yes	Yes	Yes	9
493		Embelin	550-24-3	Quinones	4	46	37.72	0.18	Yes	Yes	Yes	Yes	Yes	Yes	Yes	Yes	Yes	Yes	Yes	Yes	-	8
494		Physcion	521-61-9	Anthraquinone	17	72	22.29	0.27	Yes	-	Yes	Yes	Yes	Yes	Yes	Yes	Yes	Yes	Yes	Yes	Yes	9
495		helminthosporin	518-80-9	Anthraquinone	N/A	N/A	18.93	0.24	Yes	-	-	-	-	-	-	-	-	-	-	-	-	0
496		Rubiadin-1-Methyl Ether	7460-43-7	Anthraquinone	N/A	N/A	20.03	0.23	Yes	-	-	-	-	-	-	-	-	-	-	-	-	0
497		1,2,4-Trihydroxyanthraquinonev (Purpurin)	81-54-9	Anthraquinone	8	52	18.41	0.21	Yes	-	Yes	Yes	Yes	Yes	Yes	Yes	Yes	Yes	Yes	Yes	Yes	9
498	Tannins	Procyanidin B1	20315-25-7	Proanthocyanidins	11	61	67.87	0.66	Yes	Yes	Yes	Yes	Yes	Yes	Yes	Yes	Yes	Yes	Yes	Yes	Yes	9
499		Ellagic acid	476-66-4	Tannin	20	63	43.06	0.43	Yes	Yes	Yes	Yes	Yes	-	-	Yes	-	-	-	-	Yes	3
500		3,3'-Di-O-Methylellagic acid 4'-glucoside	51803-68-0	Tannin	N/A	N/A	7.53	0.87	Yes	-	-	-	-	-	-	-	-	-	-	-	-	0
501		Procyanidin B4	29106-51-2	Proanthocyanidins	N/A	N/A	14.58	0.66	Yes	-	-	-	-	-	-	-	-	-	-	-	-	0
502		Procyanidin B2	29106-49-8	Proanthocyanidins	6	38	3.01	0.66	-	-	Yes	Yes	Yes	Yes	Yes	Yes	Yes	Yes	Yes	Yes	-	8
503		Procyanidin B3	23567-23-9	Proanthocyanidins	N/A	N/A	3.01	0.66	-	-	-	-	-	-	-	-	-	-	-	-	-	0
504		Procyanidin C1	37064-30-5	Proanthocyanidins	N/A	N/A	18.98	0.1	-	-	-	-	-	-	-	-	-	-	-	-	-	0
505	Terpenoids	3-Oxo-9,19-cyclolanost-24-en-26-oic acid (Mangiferonic acid)*	13878-90-5	Triterpene	N/A	N/A	40.45	0.82	Yes	Yes	-	-	-	-	-	-	-	-	-	-	-	0
506		2,3,23-Trihydroxyurs-12-en-28-oic acid (Asiatic acid)	464-92-6	Triterpene	N/A	N/A	41.38	0.71	Yes	Yes	-	-	-	-	-	-	-	-	-	-	-	0
507		Gibberellin A3	-	Ditepenoids	3	2	81.59	0.53	Yes	Yes	Yes	Yes	-	-	-	-	-	-	-	-	-	0
508		Kaurenoic Acid	6730-83-2	Ditepenoids	4	10	59.52	0.34	Yes	Yes	Yes	Yes	-	Yes	-	-	-	-	-	-	-	1
509		Isopimaric acid*	5835-26-7	Ditepenoids	5	32	36.2	0.28	Yes	Yes	Yes	Yes	Yes	Yes	Yes	Yes	Yes	Yes	Yes	Yes	-	8
510		3-Hydroxylup-20(29)-en-28-oic acid (Betulinic acid)*	472-15-1	Triterpene	N/A	N/A	15.52	0.78	Yes	-	-	-	-	-	-	-	-	-	-	-	-	0
511		3-Oxolup-20(29)-en-28-oic acid (Betulonic acid)*	4481-62-3	Triterpene	N/A	N/A	16.83	0.78	Yes	-	-	-	-	-	-	-	-	-	-	-	-	0
512		3-Hydroxyolean-12-en-29-oic acid (Epikatonic acid)	564-16-9	Triterpene	N/A	N/A	12.47	0.76	Yes	-	-	-	-	-	-	-	-	-	-	-	-	0
513		3-Hydroxyurs-12-en-28-oic acid (3-Epiursolic acid)	989-30-0	Triterpene	N/A	N/A	17.52	0.76	Yes	-	-	-	-	-	-	-	-	-	-	-	-	0
514		3-Oxoolean-12-en-28-oic Acid (Oleanonic acid)*	17990-42-0	Triterpene	N/A	N/A	21.55	0.76	Yes	-	-	-	-	-	-	-	-	-	-	-	-	0
515		3-Oxours-12-en-28-oic acid (Ursonic acid)*	6246-46-4	Triterpene	N/A	N/A	16.7	0.76	Yes	-	-	-	-	-	-	-	-	-	-	-	-	0
516		Abrisapogenol F	121994-08-9	Triterpene Saponin	N/A	N/A	16.37	0.76	Yes	-	-	-	-	-	-	-	-	-	-	-	-	0
517		3-Hydroxyurs-12-en-28-oic acid (Ursolic acid)	77-52-1	Triterpene	55	98	16.77	0.75	Yes	-	Yes	Yes	Yes	Yes	Yes	Yes	Yes	Yes	Yes	Yes	Yes	9
518		Olean-12-ene-3,22,23-triol (Soyasapogenol B)	595-15-3	Triterpene	N/A	N/A	16.82	0.75	Yes	-	-	-	-	-	-	-	-	-	-	-	-	0
519		2,3-Dihydroxyurs-12-en-28-oic acid (Corosolic acid)*	4547-24-4	Triterpene	N/A	N/A	15.86	0.74	Yes	-	-	-	-	-	-	-	-	-	-	-	-	0
520		3,19-Dihydroxyurs-12-en-28-oic acid (Pomolic acid)*	13849-91-7	Triterpene	N/A	N/A	16.85	0.73	Yes	-	-	-	-	-	-	-	-	-	-	-	-	0
521		3-Hydroxyolean-12-ene-28,29-dioic acid (Serratagenic Acid)	6488-64-8	Triterpene	N/A	N/A	14.35	0.73	Yes	-	-	-	-	-	-	-	-	-	-	-	-	0
522		2,3,6-Trihydroxyurs-12-en-28-oic acid (Madasiatic acid)*	26532-66-1	Triterpene	N/A	N/A	18.42	0.72	Yes	-	-	-	-	-	-	-	-	-	-	-	-	0
523		16,23:16,30-Diepoxydammar-24-ene-3,20-diol (Jujubogenin)*	54815-36-0	Triterpene	N/A	N/A	29.03	0.62	Yes	-	-	-	-	-	-	-	-	-	-	-	-	0
524		3,22-Dihydroxy-11-oxoolean-12-en-30-oic acid gamma-lactone (Glabrolide)	10401-33-9	Triterpene	N/A	N/A	17.46	0.61	Yes	-	-	-	-	-	-	-	-	-	-	-	-	0
525		Dehydroabietic acid	1740-19-8	Ditepenoids	21	92	14.93	0.28	Yes	-	Yes	Yes	Yes	Yes	Yes	Yes	Yes	Yes	Yes	Yes	-	8
526		8-Epiloganic acid	82509-41-9	Monoterpenoids	4	48	4.43	0.4	-	-	Yes	Yes	Yes	Yes	Yes	Yes	Yes	Yes	Yes	Yes	-	8
527		Azukisaponin I	82793-02-0	Triterpene Saponin	N/A	N/A	5.67	0.13	-	-	-	-	-	-	-	-	-	-	-	-	-	0
528		Soyasaponin III*	55304-02-4	Triterpene Saponin	N/A	N/A	5.35	0.13	-	-	-	-	-	-	-	-	-	-	-	-	-	0
529		Dehydrovomifoliol	15764-81-5	Monoterpenoids	5	10	51.13	0.08	-	-	Yes	Yes	-	Yes	Yes	-	-	-	-	-	-	2
530		Vomifoliol (Blumenol A)	189351-15-3	Monoterpenoids	7	15	29.01	0.08	-	-	Yes	Yes	-	Yes	Yes	-	-	-	-	-	-	2
531		Soyasaponin Bb	51330-27-9	Triterpene Saponin	N/A	N/A	2.06	0.05	-	-	-	-	-	-	-	-	-	-	-	-	-	0
532		Soyasaponin II	55319-36-3	Triterpene Saponin	N/A	N/A	2.1	0.05	-	-	-	-	-	-	-	-	-	-	-	-	-	0
533	Others	Phylloquinone (Vitamin K1)	84-80-0	Vitamin	1	32	47.6	0.66	Yes	Yes	Yes	Yes	Yes	Yes	Yes	Yes	Yes	Yes	Yes	Yes	-	8
534		Capillarisin	56365-38-9	Chromone	15	79	57.56	0.31	Yes	Yes	Yes	Yes	Yes	Yes	Yes	Yes	Yes	Yes	Yes	Yes	Yes	9
535		3'-O-methylorobol	36190-95-1	Others	18	99	57.41	0.27	Yes	Yes	Yes	Yes	Yes	Yes	Yes	Yes	Yes	Yes	Yes	Yes	Yes	9
536		Cimifugin-7-O-glucoside	80681-45-4	Chromone	N/A	N/A	27	0.79	Yes	-	-	-	-	-	-	-	-	-	-	-	-	0
537		Icariside E5	126176-79-2	Ketone compounds	1	8	16.76	0.72	Yes	-	Yes	Yes	Yes	-	-	-	-	-	-	-	-	1
538		Planteose	470-57-5	Saccharides	N/A	N/A	12.15	0.66	Yes	-	-	-	-	-	-	-	-	-	-	-	-	0
539		Raffinose*	512-69-6	Saccharides	4	7	11.79	0.66	Yes	-	Yes	Yes	Yes	-	-	-	-	-	-	-	-	1
540		Riboflavin (Vitamin B2)	83-88-5	Vitamin	2	39	6.79	0.5	Yes	-	Yes	Yes	Yes	Yes	Yes	Yes	Yes	Yes	Yes	Yes	-	8
541		Roseoside	54835-70-0	Ketone compounds	N/A	N/A	10.81	0.36	Yes	-	-	-	-	-	-	-	-	-	-	-	-	0
542		6-Methoxy-2-(2-phenylethyl)chromone	84294-89-3	Chromone	N/A	N/A	20.87	0.24	Yes	-	-	-	-	-	-	-	-	-	-	-	-	0
543		D-Sucrose*	57-50-1	Saccharides	21	30	7.17	0.23	Yes	-	Yes	Yes	-	-	Yes	Yes	-	Yes	-	-	-	3
544		Retinol (Vitamin A1)	68-26-8	Vitamin	24	34	19.53	0.16	Yes	-	Yes	Yes	Yes	Yes	-	-	-	-	-	-	-	2
545		Stachyose	470-55-3	Saccharides	N/A	N/A	3.25	0.59	-	-	-	-	-	-	-	-	-	-	-	-	-	0
546		Nystose	13133-07-8	Saccharides	N/A	N/A	3.95	0.57	-	-	-	-	-	-	-	-	-	-	-	-	-	0
547		D-Maltose*	69-79-4	Saccharides	N/A	N/A	1.8	0.24	-	-	-	-	-	-	-	-	-	-	-	-	-	0
548		D-Trehalose*	99-20-7	Saccharides	N/A	N/A	2.32	0.24	-	-	Yes	Yes	-	-	-	-	-	-	-	-	-	0
549		D-Lactose*	63-42-3	Saccharides	N/A	N/A	1.43	0.2	-	-	-	-	-	-	-	-	-	-	-	-	-	0
550		Senkyunolide M	146986-60-9	Lactones	N/A	N/A	3.36	0.16	-	-	-	-	-	-	-	-	-	-	-	-	-	0
551		Pentadecanoic acid,14-methyl-,methyl ester	5129-60-2	Others	N/A	N/A	9.42	0.11	-	-	-	-	-	-	-	-	-	-	-	-	-	0
552		Thiamine (Vitamin B1)	70-16-6	Vitamin	4	47	19.87	0.11	-	-	Yes	Yes	Yes	Yes	Yes	Yes	Yes	Yes	Yes	Yes	Yes	9
553		5,7-Dihydroxychromone	31721-94-5	Chromone	N/A	N/A	26.04	0.07	-	-	-	-	-	-	-	-	-	-	-	-	-	0
554		Dihydroactinidiolide	17092-92-1	Lactones	8	14	40.48	0.07	-	-	Yes	Yes	-	Yes	Yes	-	-	-	-	-	-	2
555		D-Galacturonic acid*	685-73-4	Saccharides	8	34	46.18	0.06	-	-	Yes	Yes	Yes	Yes	Yes	Yes	Yes	Yes	Yes	Yes	-	8
556		D-Pantothenic Acid	79-83-4	Vitamin	1	2	21.29	0.06	-	-	Yes	Yes	-	-	-	-	-	-	-	-	-	0
557		D-Saccharic acid	87-73-0	Saccharides	N/A	N/A	15.96	0.06	-	-	-	-	-	-	-	-	-	-	-	-	-	0
558		Dambonitol	523-94-4	Saccharides	4	34	12.44	0.06	-	-	Yes	Yes	Yes	Yes	Yes	Yes	Yes	Yes	Yes	Yes	-	8
559		D-Pinitol*	10284-63-6	Saccharides	N/A	N/A	22.57	0.05	-	-	-	-	-	-	-	-	-	-	-	-	-	0
560		Inositol*	87-89-8	Saccharides	N/A	N/A	13.33	0.05	-	-	-	-	-	-	-	-	-	-	-	-	-	0
561		Sedoheptulose	3019-74-7	Saccharides	N/A	N/A	22.22	0.05	-	-	-	-	-	-	-	-	-	-	-	-	-	0
562		1,5-Anhydro-D-glucitol	154-58-5	Saccharides	7	34	41.34	0.04	-	-	Yes	Yes	Yes	Yes	Yes	Yes	Yes	Yes	Yes	Yes	Yes	9
563		4-MethoxycinnaMaldehyde	1963-36-6	Aldehyde compounds	4	9	59.64	0.04	-	-	Yes	Yes	-	-	-	-	-	-	-	-	-	0
564		D-Glucoronic acid*	6556-12-3	Saccharides	N/A	N/A	3.35	0.04	-	-	-	-	-	-	-	-	-	-	-	-	-	0
565		D-Mannose*	3458-28-4	Saccharides	23	42	43.04	0.04	-	-	Yes	Yes	Yes	Yes	Yes	Yes	Yes	Yes	Yes	Yes	Yes	9
566		Dehydroascorbic acid	490-83-5	Vitamin	N/A	N/A	65.67	0.04	-	-	-	-	-	-	-	-	-	-	-	-	-	0
567		Gluconic acid	526-95-4	Saccharides	N/A	N/A	19.18	0.04	-	-	-	-	-	-	-	-	-	-	-	-	-	0
568		L-Ascorbic acid (Vitamin C)	50-81-7	Vitamin	6	37	13.34	0.04	-	-	Yes	Yes	Yes	Yes	Yes	Yes	Yes	Yes	Yes	Yes	Yes	9
569		Pyridoxine	65-23-6	Vitamin	8	57	61.54	0.04	-	-	Yes	Yes	Yes	Yes	Yes	Yes	Yes	Yes	Yes	Yes	Yes	9
570		Rhamnose*	3615-41-6	Saccharides	16	38	50.5	0.04	-	-	Yes	Yes	Yes	Yes	Yes	Yes	Yes	Yes	Yes	Yes	Yes	9
571		2',4'-Dimethylacetophenone	89-74-7	Ketone compounds	N/A	N/A	23.6	0.03	-	-	-	-	-	-	-	-	-	-	-	-	-	0
572		4-Hydroxyacetophenone	99-93-4	Ketone compounds	4	1	36.8	0.03	-	-	Yes	Yes	-	-	-	-	-	-	-	-	-	0
573		Allitol	488-44-8	Saccharides	N/A	N/A	15.46	0.03	-	-	-	-	-	-	-	-	-	-	-	-	-	0
574		D-Fructose*	57-48-7	Saccharides	1	N/A	1.68	0.03	-	-	-	Yes	-	-	-	-	-	-	-	-	-	0
575		D-Galactose*	59-23-4	Saccharides	N/A	N/A	47.81	0.03	-	-	-	-	-	-	-	-	-	-	-	-	-	0
576		D-Mannitol*	69-65-8	Saccharides	2	1	17.73	0.03	-	-	Yes	Yes	-	-	-	-	-	-	-	-	-	0
577		D-Sorbitol	50-70-4	Saccharides	19	52	1.19	0.03	-	-	Yes	Yes	Yes	Yes	Yes	Yes	Yes	Yes	Yes	Yes	-	8
578		DL-Xylose*	25990-60-7	Saccharides	11	37	58.74	0.03	-	-	Yes	Yes	Yes	Yes	Yes	Yes	Yes	Yes	Yes	Yes	Yes	9
579		Isovanillin	621-59-0	Aldehyde compounds	6	40	31.01	0.03	-	-	Yes	Yes	Yes	Yes	Yes	Yes	Yes	Yes	Yes	Yes	Yes	9
580		L-Fucose*	2438-80-4	Saccharides	2	N/A	42.51	0.03	-	-	-	Yes	-	-	-	-	-	-	-	-	-	0
581		Protocatechualdehyde	139-85-5	Aldehyde compounds	12	27	38.35	0.03	-	-	Yes	Yes	-	Yes	Yes	-	Yes	-	-	-	-	3
582		Vanillin; 4-Hydroxy-3-Methoxybenzaldehyde	121-33-5	Aldehyde compounds	11	48	52	0.03	-	-	Yes	Yes	Yes	Yes	Yes	Yes	Yes	Yes	Yes	Yes	-	8
583		sorbose*	3615-56-3	Saccharides	N/A	N/A	1.55	0.03	-	-	-	-	-	-	-	-	-	-	-	-	-	0
584		1-Decanol*	112-30-1	Alcohol compounds	N/A	N/A	16.85	0.02	-	-	-	-	-	-	-	-	-	-	-	-	-	0
585		2-Decanol*	1120-06-5	Alcohol compounds	2	1	35.45	0.02	-	-	Yes	Yes	-	-	-	-	-	-	-	-	-	0
586		4-Ethylbenzaldehyde	4748-78-1	Aldehyde compounds	2	4	40.95	0.02	-	-	Yes	Yes	-	-	-	-	-	-	-	-	-	0
587		4-Hydroxybenzaldehyde	123-08-0	Aldehyde compounds	4	1	29.98	0.02	-	-	Yes	Yes	-	-	-	-	-	-	-	-	-	0
588		4-Methylbenzaldehyde	104-87-0	Aldehyde compounds	3	1	44.18	0.02	-	-	Yes	Yes	-	-	-	-	-	-	-	-	-	0
589		5-Hydroxymethylfurfural*	67-47-0	Aldehyde compounds	20	71	45.07	0.02	-	-	Yes	Yes	Yes	Yes	Yes	Yes	Yes	Yes	Yes	Yes	Yes	9
590		D-Arabinose*	10323-20-3	Saccharides	2	N/A	1.87	0.02	-	-	-	Yes	-	-	-	-	-	-	-	-	-	0
591		D-Arabitol*	488-82-4	Saccharides	N/A	N/A	1.87	0.02	-	-	-	-	-	-	-	-	-	-	-	-	-	0
592		D-Ribose	50-69-1	Saccharides	2	N/A	40.76	0.02	-	-	-	Yes	-	-	-	-	-	-	-	-	-	0
593		Nicotinamide	98-92-0	Vitamin	7	35	71.13	0.02	-	-	Yes	Yes	Yes	Yes	Yes	Yes	Yes	Yes	Yes	Yes	Yes	9
594		Nicotinic acid (Vitamin B3)	59-67-6	Vitamin	17	37	47.65	0.02	-	-	Yes	Yes	Yes	Yes	Yes	Yes	Yes	Yes	Yes	Yes	Yes	9
595		Ribitol*	488-81-3	Saccharides	N/A	N/A	17.61	0.02	-	-	-	-	-	-	-	-	-	-	-	-	-	0
596		Xylitol*	87-99-0	Saccharides	N/A	N/A	27.37	0.02	-	-	-	-	-	-	-	-	-	-	-	-	-	0
