# Supplementary material for: Metabolomic profiles and health-promoting potential of Euchresta japonica tissues revealed by widely targeted metabolomics
Source: Front Plant Sci. 2025 May 1;16:1537273. doi: 10.3389/fpls.2025.1537273 (PMC12078262; doi:10.3389/fpls.2025.1537273)
Supplement: Supplementary file 3 [file DataSheet3.xlsx]

## Sheet: Sheet1
Table S3 Target proteins of the key active ingredients in Euchresta japonica.
No.	Compounds	CAS (Chemical Abstracts Service)	OB % (Oral Bioavailability)	DL (Drug-Likeness)	Related target numbers	Related target proteins	Core key active ingredient
1	Genistein	446-72-0	17.93	0.21	97	“1,25-dihydroxyvitamin D(3) 24-hydroxylase, mitochondrial; 15-hydroxyprostaglandin dehydrogenase [NAD+]; 3-hydroxy-3-methylglutaryl-coenzyme A reductase; Activator of 90 kDa heat shock protein ATPase homolog 1; Aldose reductase; Alpha-crystallin B chain; Androgen receptor; Apolipoprotein A-I; Apoptosis regulator BAX; Apoptosis regulator Bcl-2; ATP-sensitive inward rectifier potassium channel 11; …	-
2	Apigenin; 4',5,7-Trihydroxyflavone	520-36-5	23.06	0.21	80	“26S proteasome non-ATPase regulatory subunit 3; Acetyl-CoA carboxylase 1; Activator of 90 kDa heat shock protein ATPase homolog 1; Adenomatous polyposis coli protein; Aldo-keto reductase family 1 member C3; Alpha- and gamma-adaptin-binding protein p34; Androgen receptor; Apoptosis regulator BAX; Apoptosis regulator Bcl-2; Baculoviral IAP repeat-containing protein 4; Bcl2 antagonist of cell death…	-
3	Daidzein	486-66-8	19.44	0.19	70	“3 beta-hydroxysteroid dehydrogenase/Delta 5-->4-isomerase type 1; 3 beta-hydroxysteroid dehydrogenase/Delta 5-->4-isomerase type 2; Antigen KI-67; Apolipoprotein B-100; Apoptosis regulator BAX; Aryl hydrocarbon receptor; ATP synthase subunit beta, mitochondrial; Beta-1,4-galactosyltransferase 4; Beta-2 adrenergic receptor; BRCA1-associated RING domain protein 1; Calmodulin; Carnitine O-palmitoyl…	-
4	Kaempferol (3,5,7,4'-Tetrahydroxyflavone)	520-18-3	41.88	0.24	63	“26S proteasome non-ATPase regulatory subunit 3; Acetylcholinesterase; Activator of 90 kDa heat shock protein ATPase homolog 1; Aldo-keto reductase family 1 member C3; Alpha-1B adrenergic receptor; Androgen receptor; Antileukoproteinase; Apoptosis regulator BAX; Apoptosis regulator Bcl-2; Arachidonate 5-lipoxygenase; Aryl hydrocarbon receptor; Calmodulin; Caspase-3; Cell division control protein …	Yes
5	Luteolin (5,7,3',4'-Tetrahydroxyflavone)	491-70-3	36.16	0.25	57	“72 kDa type IV collagenase; Adenylate cyclase type 2; Amyloid beta A4 protein; Androgen receptor; Baculoviral IAP repeat-containing protein 4; Baculoviral IAP repeat-containing protein 5; Bcl-2-like protein 1; Caspase-3; Caspase-7; Caspase-9; CD40 ligand; Cell division protein kinase 4; Cellular tumor antigen p53; Cyclin-dependent kinase inhibitor 1; Dipeptidyl peptidase IV; DNA topoisomerase 1;…	Yes
6	3-Hydroxyurs-12-en-28-oic acid (Ursolic acid)	77-52-1	16.77	0.75	55	“72 kDa type IV collagenase; Apoptosis regulator BAX; Apoptosis regulator Bcl-2; Baculoviral IAP repeat-containing protein 5; Bcl-2-like protein 1; Caspase-1; Caspase-3; Caspase-8; Caspase-9; Cathepsin B; Cell division protein kinase 4; Cell division protein kinase 6; Cellular tumor antigen p53; C-Jun-amino-terminal kinase-interacting protein 2; Cyclic AMP-dependent transcription factor ATF-2; Cy…	-
7	Puerarin (7,4'-Dihydroxy-8-C-glucosylisoflavone)	3681-99-0	24.03	0.69	55	“72 kDa type IV collagenase; Alanine aminotransferase 1; Aldose reductase; Androgen receptor; Angiotensin-converting enzyme 2; Apoptosis regulator BAX; Apoptosis regulator Bcl-2; Baculoviral IAP repeat-containing protein 5; Bcl2 antagonist of cell death; Calmodulin; Carbonic anhydrase II; Caspase-3; Caspase-8; Caspase-9; CDKN2A-interacting protein; Cyclin-dependent kinase inhibitor 1B; Cytochrome…	-
8	Wogonin (5,7-Dihydroxy-8-Methoxyflavone)	632-85-9	30.68	0.23	45	“Activator of 90 kDa heat shock protein ATPase homolog 1; Androgen receptor; Apoptosis regulator BAX; Apoptosis regulator Bcl-2; Bcl-2-binding component 3; Beta-2 adrenergic receptor; Calmodulin; Caspase-3; Caspase-9; C-C motif chemokine 2; Cell division protein kinase 2; Cellular tumor antigen p53; CGMP-inhibited 3',5'-cyclic phosphodiesterase A; Cyclin-dependent kinase inhibitor 1; Dipeptidyl p…	Yes
9	Formononetin (7-Hydroxy-4'-methoxyisoflavone)*	485-72-3	69.67	0.21	39	“3 beta-hydroxysteroid dehydrogenase/Delta 5-->4-isomerase type 1; 3 beta-hydroxysteroid dehydrogenase/Delta 5-->4-isomerase type 2; Acetylcholinesterase; Alpha-1A adrenergic receptor; Amine oxidase [flavin-containing] B; Androgen receptor; ATP synthase subunit beta, mitochondrial; Beta-2 adrenergic receptor; Beta-lactamase; Calmodulin; cAMP-dependent protein kinase inhibitor alpha; Cell division…	Yes
10	Myricetin	529-44-2	13.75	0.31	38	“26S proteasome non-ATPase regulatory subunit 3; 72 kDa type IV collagenase; Aldose reductase; Androgen receptor; Apoptosis regulator BAX; Caspase-3; Caspase-8; Caspase-9; CUB domain-containing protein 1; Cytochrome P450 19A1; Dipeptidyl peptidase IV; DNA topoisomerase 1; DNA topoisomerase II; Heat shock protein HSP 90; Interleukin-1 beta; Interleukin-6; Mothers against decapentaplegic homolog 1;…	-
11	Icaritin	118525-40-9	45.41	0.44	37	“Acetylcholinesterase; Alpha-1B adrenergic receptor; Androgen receptor; Beta-2 adrenergic receptor; Calcium-activated potassium channel subunit alpha 1; Calmodulin; Cell division protein kinase 2; Coagulation factor VII; Coagulation factor Xa; Cyclin-A2; Dipeptidyl peptidase IV; DNA topoisomerase II; Estrogen receptor; Estrogen receptor beta; Glycogen synthase kinase-3 beta; Heat shock protein HS…	Yes
12	Naringenin (5,7,4'-Trihydroxyflavanone)*	480-41-1	59.29	0.21	37	“3-hydroxy-3-methylglutaryl-coenzyme A reductase; 4-aminobutyrate aminotransferase, mitochondrial; Adiponectin; Aldo-keto reductase family 1 member C1; Apolipoprotein B-100; Apoptosis regulator Bcl-2; Aspartate aminotransferase, cytoplasmic; Bcl2 antagonist of cell death; Beta-lactamase; Caspase-3; Catalase; Cytochrome P450 19A1; Estrogen receptor; Fatty acid synthase; Glutathione reductase, mito…	Yes
13	Nobiletin (5,6,7,8,3',4'-Hexamethoxyflavone)	478-01-3	61.67	0.52	35	“Androgen receptor; Apoptosis regulator BAX; Apoptosis regulator Bcl-2; Calcium-activated potassium channel subunit alpha 1; Calmodulin; Caspase-9; Cellular tumor antigen p53; Coagulation factor VII; Coagulation factor Xa; Cyclic AMP-responsive element-binding protein 1; Cytosolic phospholipase A2; Dipeptidyl peptidase IV; DNA topoisomerase II; Ephrin type-B receptor 2; Estrogen receptor; Estroge…	Yes
14	Honokiol	35354-74-6	60.67	0.15	33	“5-hydroxytryptamine 2A receptor; Alpha-1A adrenergic receptor; Amine oxidase [flavin-containing] B; Androgen receptor; Beta-2 adrenergic receptor; cAMP-dependent protein kinase inhibitor alpha; Cell division protein kinase 2; Cyclin-A2; Dipeptidyl peptidase IV; Estrogen receptor; Glycogen synthase kinase-3 beta; Heat shock protein HSP 90; Ig gamma-1 chain C region; Leukotriene A-4 hydrolase; Mit…	-
15	Irisolidone	2345-17-7	37.78	0.3	31	“3-hydroxy-3-methylglutaryl-coenzyme A reductase; Acetylcholinesterase; Androgen receptor; Beta-2 adrenergic receptor; Calmodulin; Cell division protein kinase 2; Cyclin-A2; Dipeptidyl peptidase IV; Estrogen receptor; Estrogen receptor beta; Glycogen synthase kinase-3 beta; Heat shock protein HSP 90; Ig gamma-1 chain C region; Interleukin-1 beta; Matrix metalloproteinase-9; Mitogen-activated prot…	Yes
16	8-Prenylkaempferol*	28610-31-3	38.04	0.39	30	“Androgen receptor; Calcium-activated potassium channel subunit alpha 1; Calmodulin; Cell division protein kinase 2; CGMP-inhibited 3',5'-cyclic phosphodiesterase A; Coagulation factor VII; Coagulation factor Xa; Cyclin-A2; Dipeptidyl peptidase IV; DNA topoisomerase II; Estrogen receptor; Ferrichrome-iron receptor; Gamma-aminobutyric acid receptor subunit alpha-1; Gamma-aminobutyric-acid receptor…	Yes
17	Afrormosin (6,4'-Dimethoxy-7-Hydroxyisoflavone)*	550-79-8	23.54	0.27	30	“Acetylcholinesterase; Alpha-1B adrenergic receptor; Androgen receptor; Beta-2 adrenergic receptor; Beta-secretase; Calmodulin; Cell division protein kinase 2; CGMP-inhibited 3',5'-cyclic phosphodiesterase A; Cyclin-A2; Dipeptidyl peptidase IV; Dopamine D1 receptor; Estrogen receptor; Estrogen receptor beta; Glycogen synthase kinase-3 beta; Heat shock protein HSP 90; Ig gamma-1 chain C region; Mi…	-
18	Tectorigenin	548-77-6	28.41	0.27	29	“Aldose reductase; Androgen receptor; Calmodulin; Cell division protein kinase 2; Cyclin-A2; Estrogen receptor; Estrogen receptor beta; Glycogen synthase kinase-3 beta; Heat shock protein HSP 90; Insulin-like growth factor IB; Interleukin-1 beta; Metalloproteinase inhibitor 3; Mitogen-activated protein kinase 14; mRNA of PKA Catalytic Subunit C-alpha; Nitric oxide synthase, inducible; Nuclear rec…	-
19	3'-Hydroxy-4'-O-methylglabridin	175554-11-7	43.71	0.57	28	“Alpha-1B adrenergic receptor; Androgen receptor; Beta-2 adrenergic receptor; Calcium-activated potassium channel subunit alpha 1; Calmodulin; Cell division protein kinase 2; Coagulation factor VII; Coagulation factor Xa; Cyclin-A2; DNA topoisomerase II; Estrogen receptor; Estrogen receptor beta; Glycogen synthase kinase-3 beta; Heat shock protein HSP 90; Mitogen-activated protein kinase 14; mRNA…	Yes
20	Isoanhydroicaritin	28610-30-2	7.62	0.43	27	“Alpha-1A adrenergic receptor; Alpha-1B adrenergic receptor; Androgen receptor; Calcium-activated potassium channel subunit alpha 1; Calmodulin; Cell division protein kinase 2; Coagulation factor VII; Coagulation factor Xa; Cyclin-A2; Dipeptidyl peptidase IV; DNA topoisomerase II; Estrogen receptor; Estrogen receptor beta; Glycogen synthase kinase-3 beta; Heat shock protein HSP 90; Mitogen-activa…	-
21	Isoformononetin	486-63-5	38.37	0.21	27	“Amine oxidase [flavin-containing] B; Androgen receptor; Beta-2 adrenergic receptor; Calmodulin; cAMP-dependent protein kinase inhibitor alpha; Cell division protein kinase 2; CGMP-inhibited 3',5'-cyclic phosphodiesterase A; Cyclin-A2; Dipeptidyl peptidase IV; Estrogen receptor; Estrogen receptor beta; Glycogen synthase kinase-3 beta; Ig gamma-1 chain C region; Mitogen-activated protein kinase 14…	Yes
22	Acacetin*	480-44-4	34.97	0.24	26	“Androgen receptor; Apoptosis regulator BAX; Apoptosis regulator Bcl-2; Beta-2 adrenergic receptor; Calmodulin; Caspase-3; Caspase-8; Cell division protein kinase 2; Cellular tumor antigen p53; CGMP-inhibited 3',5'-cyclic phosphodiesterase A; Cyclin-dependent kinase inhibitor 1; Cytochrome P450 19A1; Dipeptidyl peptidase IV; Fatty acid synthase; Heat shock protein HSP 90; mRNA of PKA Catalytic Su…	Yes
23	Biochanin A	491-80-5	25.21	0.24	25	“Androgen receptor; Beta-2 adrenergic receptor; Calmodulin; Cell division protein kinase 2; CGMP-inhibited 3',5'-cyclic phosphodiesterase A; Cyclin-A2; Dipeptidyl peptidase IV; Estrogen receptor; Estrogen receptor beta; Glycogen synthase kinase-3 beta; Heat shock protein HSP 90; Ig gamma-1 chain C region; Mitogen-activated protein kinase 14; mRNA of PKA Catalytic Subunit C-alpha; Nitric oxide syn…	-
24	Glabridin	59870-68-7	53.25	0.47	25	“Acetylcholinesterase; Alpha-1B adrenergic receptor; Androgen receptor; Beta-2 adrenergic receptor; Calmodulin; Cell division protein kinase 2; Cyclin-A2; Estrogen receptor; Estrogen receptor beta; Glycogen synthase kinase-3 beta; Ig gamma-1 chain C region; Mitogen-activated protein kinase 14; mRNA of PKA Catalytic Subunit C-alpha; Muscarinic acetylcholine receptor M1; Nitric oxide synthase, indu…	Yes
25	Andrographidine E aglycone	1165-40-8	37.57	0.33	24	“Alpha-1B adrenergic receptor; Androgen receptor; Calcium-activated potassium channel subunit alpha 1; Calmodulin; Coagulation factor VII; Coagulation factor Xa; Dipeptidyl peptidase IV; DNA topoisomerase II; Estrogen receptor beta; Heat shock protein HSP 90; mRNA of PKA Catalytic Subunit C-alpha; Nitric oxide synthase, inducible; Nitric-oxide synthase, endothelial; Nuclear receptor coactivator 1…	Yes
26	Elaidic Acid*	112-79-8	33.13	0.14	24	“Alpha-1B adrenergic receptor; Alpha-1D adrenergic receptor; Beta-2 adrenergic receptor; Calcium-activated potassium channel subunit alpha 1; Calmodulin; CGMP-inhibited 3',5'-cyclic phosphodiesterase A; Coagulation factor VII; Coagulation factor Xa; Cytochrome P450-cam; Delta-type opioid receptor; Heat shock protein HSP 90; Ig gamma-1 chain C region; mRNA of Protein-tyrosine phosphatase, non-rece…	-
27	Retinol (Vitamin A1)	68-26-8	19.53	0.16	24	“Alanine aminotransferase 1; Alpha-2A adrenergic receptor; Amyloid beta A4 protein; Arginase-2, mitochondrial; Catalase; Cholinesterase; Cytochrome P450 1A1; Elastin; Fibroblast growth factor 18; Gap junction alpha-1 protein; Glucose-6-phosphatase; Glycine N-methyltransferase; Guanine nucleotide-binding protein G(i) subunit alpha-1; Interleukin-10; Leptin; Leukocyte immunoglobulin-like receptor s…	-
28	Glycitein	40957-83-3	50.48	0.24	23	“Amyloid beta A4 protein; Androgen receptor; Calmodulin; Cell division protein kinase 2; CGMP-inhibited 3',5'-cyclic phosphodiesterase A; Collagenase 3; Cyclin-A2; Estrogen receptor; Estrogen receptor beta; Glycogen synthase kinase-3 beta; Heat shock protein HSP 90; Mitogen-activated protein kinase 14; mRNA of PKA Catalytic Subunit C-alpha; Neutrophil collagenase; Nitric oxide synthase, inducible…	Yes
29	Sesamin	607-80-7	56.55	0.83	23	“2,4-dienoyl-CoA reductase, mitochondrial; 3,2-trans-enoyl-CoA isomerase, mitochondrial; Acetyl-CoA carboxylase 1; ATP-citrate synthase; Coagulation factor Xa; Cytochrome P450 2B6; Endothelin-converting enzyme 1; Fatty acid synthase; G1/S-specific cyclin-D1; Glucose-6-phosphate 1-dehydrogenase; Interleukin-10; Medium-chain specific acyl-CoA dehydrogenase, mitochondrial; Methylglutaconyl-CoA hydra…	Yes
30	Tetrahydroprotopapaverine*	26193-25-9	57.28	0.33	23	“5-hydroxytryptamine 2C receptor; Alpha-1B adrenergic receptor; Alpha-1D adrenergic receptor; Alpha-2C adrenergic receptor; Beta-1 adrenergic receptor; Beta-2 adrenergic receptor; Calmodulin; Coagulation factor Xa; Delta-type opioid receptor; Dopamine D1 receptor; Heat shock protein HSP 90; Muscarinic acetylcholine receptor M1; Muscarinic acetylcholine receptor M3; Muscarinic acetylcholine recept…	Yes
31	Calycosin	20575-57-9	47.75	0.24	22	“Androgen receptor; Beta-2 adrenergic receptor; Calmodulin; Cell division protein kinase 2; CGMP-inhibited 3',5'-cyclic phosphodiesterase A; Cyclin-A2; Dipeptidyl peptidase IV; Estrogen receptor; Estrogen receptor beta; Glycogen synthase kinase-3 beta; Heat shock protein HSP 90; Mitogen-activated protein kinase 14; mRNA of PKA Catalytic Subunit C-alpha; Nitric oxide synthase, inducible; Nuclear r…	Yes
32	Prunetin (5,4'-Dihydroxy-7-methoxyisoflavone)	552-59-0	5.41	0.24	22	“Androgen receptor; Calmodulin; Cell division protein kinase 2; CGMP-inhibited 3',5'-cyclic phosphodiesterase A; Cyclin-A2; Dipeptidyl peptidase IV; Estrogen receptor; Estrogen receptor beta; Glycogen synthase kinase-3 beta; Heat shock protein HSP 90; Mitogen-activated protein kinase 14; mRNA of PKA Catalytic Subunit C-alpha; Nitric oxide synthase, inducible; Nuclear receptor coactivator 1; Perox…	-
33	Pseudobaptigenin	90-29-9	70.12	0.31	22	“Androgen receptor; Beta-2 adrenergic receptor; Calmodulin; Cell division protein kinase 2; Cyclin-A2; Dipeptidyl peptidase IV; Estrogen receptor; Estrogen receptor beta; Glycogen synthase kinase-3 beta; Heat shock protein HSP 90; Mitogen-activated protein kinase 14; mRNA of PKA Catalytic Subunit C-alpha; Nitric oxide synthase, inducible; Peroxisome proliferator activated receptor gamma; Phosphat…	Yes
34	Cajanin	32884-36-9	68.8	0.27	21	“Androgen receptor; Beta-lactamase; Calmodulin; Cell division protein kinase 2; Cyclin-A2; Dipeptidyl peptidase IV; DNA topoisomerase II; Estrogen receptor; Estrogen receptor beta; Glycogen synthase kinase-3 beta; Heat shock protein HSP 90; Mitogen-activated protein kinase 14; mRNA of PKA Catalytic Subunit C-alpha; Nitric oxide synthase, inducible; Nuclear receptor coactivator 2; Peroxisome proli…	Yes
35	Dehydroabietic acid	1740-19-8	14.93	0.28	21	“Acetylcholinesterase; Alpha-1A adrenergic receptor; Alpha-1B adrenergic receptor; Alpha-1D adrenergic receptor; Beta-2 adrenergic receptor; Carbonic anhydrase II; CGMP-inhibited 3',5'-cyclic phosphodiesterase A; D(1B) dopamine receptor; Dipeptidyl peptidase IV; Muscarinic acetylcholine receptor M1; Muscarinic acetylcholine receptor M2; Muscarinic acetylcholine receptor M3; Mu-type opioid recepto…	-
36	D-Sucrose*	57-50-1	7.17	0.23	21	“Aldose reductase; Alpha-amylase 1; Chitinase-3-like protein 1; Collagen alpha-1(I) chain; Collagen alpha-1(VII) chain; Cytochrome P450 1A2; Delta-aminolevulinic acid dehydratase; Fos-related antigen 2; Glucose-6-phosphatase; Glutamine synthetase; Hexokinase-1; Lactase-phlorizin hydrolase; Long-chain-fatty-acid--CoA ligase 1; Long-chain-fatty-acid--CoA ligase 4; Nuclear receptor subfamily 1 group…	-
37	Glabrone	60008-02-8	52.51	0.5	21	“Acetylcholinesterase; Androgen receptor; Calmodulin; Cell division protein kinase 2; Coagulation factor Xa; Cyclin-A2; Dipeptidyl peptidase IV; Estrogen receptor; Estrogen receptor beta; Glycogen synthase kinase-3 beta; Mitogen-activated protein kinase 14; Nitric oxide synthase, inducible; Peroxisome proliferator activated receptor gamma; Prostaglandin G/H synthase 1; Prostaglandin G/H synthase …	Yes
38	Sinensetin (5,6,7,3',4'-pentamethoxyflavone)*	2306-27-6	50.56	0.45	21	“Acetylcholinesterase; Alpha-1B adrenergic receptor; Androgen receptor; Beta-2 adrenergic receptor; Calmodulin; Coagulation factor VII; Coagulation factor Xa; Dipeptidyl peptidase IV; DNA topoisomerase II; Estrogen receptor beta; Heat shock protein HSP 90; Nitric oxide synthase, inducible; Nuclear receptor coactivator 1; Nuclear receptor coactivator 2; Potassium voltage-gated channel subfamily H …	Yes
39	Ellagic acid	476-66-4	43.06	0.43	20	“72 kDa type IV collagenase; Androgen receptor; Cell division protein kinase 2; Chitin synthase 2; Cyclin-dependent kinase inhibitor 1; Estrogen receptor; Glutathione S-transferase A1; Glutathione S-transferase A2; Glutathione S-transferase Mu 1; Glutathione S-transferase Mu 2; Glutathione S-transferase P; Heat shock protein HSP 90; Insulin-like growth factor II; Interleukin-8; Matrix metalloprot…	Yes
40	Gancaonin G	126716-34-5	60.44	0.39	20	“Androgen receptor; Calmodulin; Coagulation factor Xa; Cyclin-A2; Dipeptidyl peptidase IV; DNA topoisomerase II; Estrogen receptor; Estrogen receptor beta; Glycogen synthase kinase-3 beta; Heat shock protein HSP 90; Mitogen-activated protein kinase 14; Nitric oxide synthase, inducible; Nitric-oxide synthase, endothelial; Nuclear receptor coactivator 2; Peroxisome proliferator activated receptor g…	Yes
41	Isoxanthohumol	70872-29-6	56.81	0.39	20	“Alpha-1B adrenergic receptor; Beta-2 adrenergic receptor; Calcium-activated potassium channel subunit alpha 1; Calmodulin; CGMP-inhibited 3',5'-cyclic phosphodiesterase A; Coagulation factor Xa; DNA topoisomerase II; Estrogen receptor; Heat shock protein HSP 90; mRNA of PKA Catalytic Subunit C-alpha; Nitric oxide synthase, inducible; Nitric-oxide synthase, endothelial; Nuclear receptor coactivat…	Yes
42	Licoisoflavanone*	66067-26-3	52.47	0.54	20	“Acetylcholinesterase; Androgen receptor; Calmodulin; Cell division protein kinase 2; Coagulation factor VII; Coagulation factor Xa; Cyclin-A2; DNA topoisomerase II; Estrogen receptor; Estrogen receptor beta; Glycogen synthase kinase-3 beta; Heat shock protein HSP 90; Nitric oxide synthase, inducible; Nuclear receptor coactivator 1; Peroxisome proliferator activated receptor gamma; Prostaglandin …	Yes
43	3'-Methoxydaidzein	21913-98-4	48.57	0.24	19	“Androgen receptor; Calmodulin; Cell division protein kinase 2; Cyclin-A2; Estrogen receptor; Estrogen receptor beta; Glycogen synthase kinase-3 beta; Heat shock protein HSP 90; Mitogen-activated protein kinase 14; mRNA of PKA Catalytic Subunit C-alpha; Nitric oxide synthase, inducible; Nuclear receptor coactivator 1; Peroxisome proliferator activated receptor gamma; Prostaglandin G/H synthase 1;…	Yes
44	4,4'-Dihydroxy-2-methoxychalcone; Echinatin	34221-41-5	66.58	0.17	19	“Amine oxidase [flavin-containing] B; Beta-lactamase; cAMP-dependent protein kinase inhibitor alpha; Cell division protein kinase 2; CGMP-inhibited 3',5'-cyclic phosphodiesterase A; Cyclin-A2; Estrogen receptor; Glycogen synthase kinase-3 beta; Heat shock protein HSP 90; Mitogen-activated protein kinase 14; mRNA of PKA Catalytic Subunit C-alpha; Nitric oxide synthase, inducible; Nuclear receptor …	-
45	Chrysin	480-40-0	22.61	0.18	19	“Amine oxidase [flavin-containing] B; Androgen receptor; cAMP-dependent protein kinase inhibitor alpha; CGMP-inhibited 3',5'-cyclic phosphodiesterase A; Cyclin-dependent kinase inhibitor 1; Cytochrome P450 19A1; Dipeptidyl peptidase IV; Gamma-aminobutyric acid receptor subunit alpha-1; Heat shock protein HSP 90; High affinity immunoglobulin epsilon receptor subunit beta; Interleukin-13; Interleuk…	-
46	Eurycarpin A	166547-20-2	43.28	0.37	19	“Androgen receptor; Calmodulin; Cell division protein kinase 2; Coagulation factor Xa; Cyclin-A2; Dipeptidyl peptidase IV; Estrogen receptor; Estrogen receptor beta; Glycogen synthase kinase-3 beta; Heat shock protein HSP 90; Mitogen-activated protein kinase 14; Nitric oxide synthase, inducible; Peroxisome proliferator activated receptor gamma; Prostaglandin G/H synthase 2; Proto-oncogene serine/…	Yes
47	Flemiphilippinin C	133830-92-9	47.66	0.73	19	“Acetylcholinesterase; Androgen receptor; Calmodulin; Coagulation factor VII; Coagulation factor Xa; Cyclin-A2; Dipeptidyl peptidase IV; DNA topoisomerase II; Estrogen receptor; Estrogen receptor beta; Glycogen synthase kinase-3 beta; Nuclear receptor coactivator 2; Peroxisome proliferator activated receptor gamma; Prostaglandin G/H synthase 1; Prostaglandin G/H synthase 2; Proto-oncogene serine/…	Yes
48	Galangin (3,5,7-Trihydroxyflavone)	548-83-4	45.55	0.21	19	“Androgen receptor; Apoptosis regulator Bcl-2; Aryl hydrocarbon receptor; Cell division control protein 2 homolog; Cell division protein kinase 4; CGMP-inhibited 3',5'-cyclic phosphodiesterase A; Cytochrome P450 1A1; Dipeptidyl peptidase IV; G1/S-specific cyclin-D3; Glutathione S-transferase P; Heat shock protein HSP 90; mRNA of PKA Catalytic Subunit C-alpha; Nitric oxide synthase, inducible; Per…	Yes
49	Glabrene	60008-03-9	46.27	0.44	19	“Androgen receptor; Beta-2 adrenergic receptor; Calmodulin; Cell division protein kinase 2; Coagulation factor Xa; Estrogen receptor; Estrogen receptor beta; Glycogen synthase kinase-3 beta; Heat shock protein HSP 90; Mitogen-activated protein kinase 14; Nitric oxide synthase, inducible; Nuclear receptor coactivator 2; Peroxisome proliferator activated receptor gamma; Prostaglandin G/H synthase 1…	Yes
50	Licoflavonol	60197-60-6	8.75	0.4	19	“Androgen receptor; Calmodulin; Cell division protein kinase 2; Coagulation factor VII; Coagulation factor Xa; Cyclin-A2; Dipeptidyl peptidase IV; Estrogen receptor; Glycogen synthase kinase-3 beta; Heat shock protein HSP 90; Nitric oxide synthase, inducible; Nuclear receptor coactivator 2; Peroxisome proliferator activated receptor gamma; Prostaglandin G/H synthase 2; Proto-oncogene serine/threo…	-
51	Licoisoflavone A*	66056-19-7	41.61	0.42	19	“Androgen receptor; Calmodulin; Cell division protein kinase 2; Coagulation factor Xa; Cyclin-A2; Dipeptidyl peptidase IV; DNA topoisomerase II; Estrogen receptor; Heat shock protein HSP 90; Mitogen-activated protein kinase 14; Nitric oxide synthase, inducible; Nuclear receptor coactivator 2; Peroxisome proliferator activated receptor gamma; Prostaglandin G/H synthase 2; Proto-oncogene serine/thr…	Yes
52	Nevadensin	10176-66-6	14.26	0.37	19	“Acetylcholinesterase; Androgen receptor; Calmodulin; Cell division protein kinase 2; Coagulation factor VII; Coagulation factor Xa; Dipeptidyl peptidase IV; Estrogen receptor beta; Glycogen synthase kinase-3 beta; Heat shock protein HSP 90; Nitric oxide synthase, inducible; Nuclear receptor coactivator 1; Nuclear receptor coactivator 2; Prostaglandin G/H synthase 1; Prostaglandin G/H synthase 2;…	-
53	Wighteone; Erythrinin B	51225-30-0	42.8	0.36	19	“Androgen receptor; Calmodulin; Cell division protein kinase 2; Coagulation factor Xa; Cyclin-A2; Dipeptidyl peptidase IV; DNA topoisomerase II; Estrogen receptor; Estrogen receptor beta; Glycogen synthase kinase-3 beta; Mitogen-activated protein kinase 14; Nitric oxide synthase, inducible; Peroxisome proliferator activated receptor gamma; Prostaglandin G/H synthase 2; Proto-oncogene serine/threo…	Yes
54	3'-O-methylorobol	36190-95-1	57.41	0.27	18	“Androgen receptor; Calmodulin; Cell division protein kinase 2; Cyclin-A2; Estrogen receptor; Estrogen receptor beta; Glycogen synthase kinase-3 beta; Heat shock protein HSP 90; Mitogen-activated protein kinase 14; mRNA of PKA Catalytic Subunit C-alpha; Nitric oxide synthase, inducible; Nuclear receptor coactivator 1; Peroxisome proliferator activated receptor gamma; Prostaglandin G/H synthase 1;…	Yes
55	5,7,4'-Trihydroxy-3'-methoxyisoflavone; 3'-O-Methylorobol	36190-95-1	57.41	0.27	18	“Androgen receptor; Calmodulin; Cell division protein kinase 2; Cyclin-A2; Estrogen receptor; Estrogen receptor beta; Glycogen synthase kinase-3 beta; Heat shock protein HSP 90; Mitogen-activated protein kinase 14; mRNA of PKA Catalytic Subunit C-alpha; Nitric oxide synthase, inducible; Nuclear receptor coactivator 1; Peroxisome proliferator activated receptor gamma; Prostaglandin G/H synthase 1;…	Yes
56	5-Hydroxy-4',6,7-trimethoxyflavone (Salvigenin)	19103-54-9	49.07	0.33	18	“Acetylcholinesterase; Alpha-1B adrenergic receptor; Beta-2 adrenergic receptor; Calmodulin; Coagulation factor VII; Coagulation factor Xa; Dipeptidyl peptidase IV; Heat shock protein HSP 90; Ig gamma-1 chain C region; Nitric oxide synthase, inducible; Nitric-oxide synthase, endothelial; Nuclear receptor coactivator 2; Prostaglandin G/H synthase 1; Prostaglandin G/H synthase 2; Retinoic acid rece…	Yes
57	Chrysoeriol; 5,7,4'-Trihydroxy-3'-Methoxyflavone*	491-71-4	35.85	0.27	18	“Androgen receptor; Calmodulin; Cell division protein kinase 2; Dipeptidyl peptidase IV; Estrogen receptor; Glycogen synthase kinase-3 beta; Heat shock protein HSP 90; Mitogen-activated protein kinase 14; mRNA of PKA Catalytic Subunit C-alpha; Nitric oxide synthase, inducible; Nuclear receptor coactivator 1; Nuclear receptor coactivator 2; Peroxisome proliferator activated receptor gamma; Phospha…	Yes
58	Syringin	118-34-3	14.64	0.32	18	“Alpha-1A adrenergic receptor; Alpha-1B adrenergic receptor; Alpha-2A adrenergic receptor; Alpha-2B adrenergic receptor; Amine oxidase [flavin-containing] B; Beta-1 adrenergic receptor; Beta-2 adrenergic receptor; cAMP-dependent protein kinase inhibitor alpha; Gamma-aminobutyric acid receptor subunit alpha-1; Leukotriene A-4 hydrolase; Muscarinic acetylcholine receptor M1; Muscarinic acetylcholin…	-
59	Tricin (5,7,4'-Trihydroxy-3',5'-dimethoxyflavone)	520-32-1	27.86	0.34	18	“Androgen receptor; Calmodulin; Cell division protein kinase 2; Coagulation factor VII; Dipeptidyl peptidase IV; Estrogen receptor; Estrogen receptor beta; Estrogen sulfotransferase; Glycogen synthase kinase-3 beta; Heat shock protein HSP 90; Mitogen-activated protein kinase 14; Nitric oxide synthase, inducible; Nuclear receptor coactivator 2; Peroxisome proliferator activated receptor gamma; Pro…	-
60	Xanthomicrol (5,4'-Dihydroxy-6,7,8-trimethoxyflavone)	16545-23-6	28.58	0.36	18	“Androgen receptor; Calcium-activated potassium channel subunit alpha 1; Calmodulin; Cell division protein kinase 2; Coagulation factor VII; Coagulation factor Xa; Dipeptidyl peptidase IV; DNA topoisomerase II; Estrogen receptor beta; Heat shock protein HSP 90; Nitric oxide synthase, inducible; Nuclear receptor coactivator 1; Nuclear receptor coactivator 2; Prostaglandin G/H synthase 1; Prostagla…	-
61	3,5-Dihydroxy-7,4'-dimethoxyflavone	15486-33-6	12.52	0.3	17	“Androgen receptor; Calmodulin; Cell division protein kinase 2; Dipeptidyl peptidase IV; Estrogen receptor; Estrogen receptor beta; Glycogen synthase kinase-3 beta; Heat shock protein HSP 90; Mitogen-activated protein kinase 14; Nitric oxide synthase, inducible; Nuclear receptor coactivator 2; Peroxisome proliferator activated receptor gamma; Prostaglandin G/H synthase 1; Prostaglandin G/H syntha…	-
62	5,7,2'-Trihydroxy-8-methoxyflavone*	80713-32-2	20.67	0.27	17	“Androgen receptor; Calmodulin; Carbonic anhydrase II; Cell division protein kinase 2; Dipeptidyl peptidase IV; Glycogen phosphorylase, muscle form; Glycogen synthase kinase-3 beta; Heat shock protein HSP 90; Mitogen-activated protein kinase 14; mRNA of PKA Catalytic Subunit C-alpha; mRNA of Protein-tyrosine phosphatase, non-receptor type 1; Nitric oxide synthase, inducible; Phosphatidylinositol-…	-
63	Glycyrin	66056-18-6	52.61	0.47	17	“Androgen receptor; Calmodulin; Coagulation factor Xa; Dipeptidyl peptidase IV; DNA topoisomerase II; Estrogen receptor; Estrogen receptor beta; Nitric oxide synthase, inducible; Nuclear receptor coactivator 2; Peroxisome proliferator activated receptor gamma; Potassium voltage-gated channel subfamily H member 2; Prostaglandin G/H synthase 2; Proto-oncogene serine/threonine-protein kinase Pim-1; …	Yes
64	Hispidulin (5,7,4'-Trihydroxy-6-methoxyflavone)*	1447-88-7	30.97	0.27	17	“Acetylcholinesterase; Calmodulin; Dipeptidyl peptidase IV; Ferrichrome-iron receptor; Heat shock protein HSP 90; Ig gamma-1 chain C region; mRNA of PKA Catalytic Subunit C-alpha; Nitric oxide synthase, inducible; Nitric-oxide synthase, endothelial; Nuclear receptor coactivator 1; Nuclear receptor coactivator 2; Phosphatidylinositol-4,5-bisphosphate 3-kinase catalytic subunit, gamma isoform; Pros…	Yes
65	Kaempferide (3,5,7-Trihydroxy-4'-methoxyflavone)*	491-54-3	73.41	0.27	17	“Androgen receptor; Calmodulin; Cell division protein kinase 2; Dipeptidyl peptidase IV; Estrogen receptor; Glycogen synthase kinase-3 beta; Heat shock protein HSP 90; Mitogen-activated protein kinase 14; mRNA of PKA Catalytic Subunit C-alpha; Nitric oxide synthase, inducible; Nuclear receptor coactivator 2; Peroxisome proliferator activated receptor gamma; Phosphatidylinositol-4,5-bisphosphate 3…	Yes
66	Licoisoflavone B	66056-30-2	38.93	0.55	17	“Acetylcholinesterase; Androgen receptor; Calmodulin; Cell division protein kinase 2; Coagulation factor Xa; Cyclin-A2; DNA topoisomerase II; Estrogen receptor; Estrogen receptor beta; Glycogen synthase kinase-3 beta; Nitric oxide synthase, inducible; Peroxisome proliferator activated receptor gamma; Prostaglandin G/H synthase 2; Proto-oncogene serine/threonine-protein kinase Pim-1; Serine/threon…	Yes
67	Limocitrin (5,7,4'-trihydroxy-8,3'-dimethoxyflavone)*	489-33-8	24.36	0.37	17	“Androgen receptor; Calmodulin; Cell division protein kinase 2; Coagulation factor VII; Coagulation factor Xa; Dipeptidyl peptidase IV; Estrogen receptor; Estrogen receptor beta; Glycogen synthase kinase-3 beta; Heat shock protein HSP 90; Mitogen-activated protein kinase 14; mRNA of Protein-tyrosine phosphatase, non-receptor type 1; Nitric oxide synthase, inducible; Nuclear receptor coactivator 2…	-
68	Maackiain	2035-15-6	75.18	0.54	17	“5-hydroxytryptamine receptor 3A; Alpha-1B adrenergic receptor; Alpha-1D adrenergic receptor; Beta-2 adrenergic receptor; Calmodulin; Heat shock protein HSP 90; Ig gamma-1 chain C region; mRNA of PKA Catalytic Subunit C-alpha; Muscarinic acetylcholine receptor M1; Muscarinic acetylcholine receptor M3; Mu-type opioid receptor; Phosphatidylinositol-4,5-bisphosphate 3-kinase catalytic subunit, gamma…	Yes
69	Morin*	480-16-0	46.23	0.27	17	“Androgen receptor; Arachidonate 5-lipoxygenase; Basic leucine zipper transcriptional factor ATF-like 3; Dipeptidyl peptidase IV; DNA topoisomerase 1; Endothelin-1; Glutathione reductase, mitochondrial; Heat shock protein HSP 90; Multidrug resistance protein 1; Peroxisome proliferator activated receptor gamma; Phosphatidylinositol-4,5-bisphosphate 3-kinase catalytic subunit, gamma isoform; Phosph…	Yes
70	Physcion	521-61-9	22.29	0.27	17	“Beta-lactamase; Calmodulin; cAMP-dependent protein kinase inhibitor alpha; Coagulation factor VII; Coagulation factor Xa; DNA topoisomerase II; Heat shock protein HSP 90; Ig gamma-1 chain C region; mRNA of PKA Catalytic Subunit C-alpha; Nitric-oxide synthase, endothelial; Nuclear receptor coactivator 1; Nuclear receptor coactivator 2; Phosphatidylinositol-4,5-bisphosphate 3-kinase catalytic subu…	-
71	dalbergin	482-83-7	78.18	0.2	16	“Alpha-1B adrenergic receptor; Amine oxidase [flavin-containing] B; Beta-2 adrenergic receptor; Dipeptidyl peptidase IV; Gamma-aminobutyric acid receptor subunit alpha-1; Heat shock protein HSP 90; mRNA of PKA Catalytic Subunit C-alpha; Nuclear receptor coactivator 2; Phosphatidylinositol-4,5-bisphosphate 3-kinase catalytic subunit, gamma isoform; Prostaglandin G/H synthase 1; Prostaglandin G/H s…	Yes
72	Lauroscholtzine; N-Methyllaurotetanine	2169-44-0	41.62	0.56	16	“Alpha-1B adrenergic receptor; Alpha-1D adrenergic receptor; Androgen receptor; Beta-2 adrenergic receptor; Delta-type opioid receptor; DNA topoisomerase II; Heat shock protein HSP 90; Muscarinic acetylcholine receptor M1; Muscarinic acetylcholine receptor M3; Muscarinic acetylcholine receptor M5; Mu-type opioid receptor; Nitric-oxide synthase, endothelial; Prostaglandin G/H synthase 1; Prostagla…	Yes
73	Linoleic acid*	60-33-3	41.9	0.14	16	“Actin, cytoplasmic 1; Calmodulin; Hepatocyte nuclear factor 1-alpha; Hepatocyte nuclear factor 4-alpha; Mitochondrial uncoupling protein 2; Myc proto-oncogene protein; Nuclear receptor coactivator 2; Proliferating cell nuclear antigen; Prostaglandin G/H synthase 1; Prostaglandin G/H synthase 2; Retinoic acid receptor RXR-alpha; Retinoic acid receptor RXR-gamma; Serum albumin; Transcription facto…	-
74	α-Linolenic Acid	463-40-1	45.01	0.15	16	“Actin, cytoplasmic 1; Calmodulin; Hepatocyte nuclear factor 1-alpha; Hepatocyte nuclear factor 4-alpha; Mitochondrial uncoupling protein 2; Myc proto-oncogene protein; Nuclear receptor coactivator 2; Proliferating cell nuclear antigen; Prostaglandin G/H synthase 1; Prostaglandin G/H synthase 2; Retinoic acid receptor RXR-alpha; Retinoic acid receptor RXR-gamma; Serum albumin; Transcription facto…	-
75	1,7-Dihydroxyxanthone	529-61-3	92.98	0.16	15	“Amine oxidase [flavin-containing] B; cAMP-dependent protein kinase inhibitor alpha; CGMP-inhibited 3',5'-cyclic phosphodiesterase A; Dipeptidyl peptidase IV; Heat shock protein HSP 90; Leukotriene A-4 hydrolase; mRNA of PKA Catalytic Subunit C-alpha; mRNA of Protein-tyrosine phosphatase, non-receptor type 1; Nitric-oxide synthase, endothelial; Nuclear receptor coactivator 2; Peroxisome prolifera…	-
76	Capillarisin	56365-38-9	57.56	0.31	15	“Aldose reductase; Calmodulin; Cell division protein kinase 2; Dipeptidyl peptidase IV; Glycogen phosphorylase, muscle form; Glycogen synthase kinase-3 beta; Heat shock protein HSP 90; Matrix metalloproteinase-9; Mitogen-activated protein kinase 14; mRNA of PKA Catalytic Subunit C-alpha; mRNA of Protein-tyrosine phosphatase, non-receptor type 1; Phosphatidylinositol-4,5-bisphosphate 3-kinase cata…	Yes
77	Isolicoflavonol	94805-83-1	45.17	0.42	15	“Androgen receptor; Calmodulin; Cell division protein kinase 2; Coagulation factor Xa; Cyclin-A2; Estrogen receptor; Glycogen synthase kinase-3 beta; Heat shock protein HSP 90; Nitric oxide synthase, inducible; Nuclear receptor coactivator 2; Peroxisome proliferator activated receptor gamma; Prostaglandin G/H synthase 2; Proto-oncogene serine/threonine-protein kinase Pim-1; Thrombin; Trypsin-1”	Yes
78	Licoricone	51847-92-8	63.58	0.47	15	“Androgen receptor; Calmodulin; Coagulation factor Xa; DNA topoisomerase II; Estrogen receptor; Nitric oxide synthase, inducible; Nuclear receptor coactivator 2; Peroxisome proliferator activated receptor gamma; Potassium voltage-gated channel subfamily H member 2; Prostaglandin G/H synthase 2; Proto-oncogene serine/threonine-protein kinase Pim-1; Serine/threonine-protein kinase Chk1; Thrombin; T…	Yes
79	Pterocarpine	524-97-0	12.47	0.6	15	“5-hydroxytryptamine receptor 3A; Acetylcholinesterase; Alpha-1B adrenergic receptor; Alpha-1D adrenergic receptor; Beta-2 adrenergic receptor; Calmodulin; Heat shock protein HSP 90; Mu-type opioid receptor; Nuclear receptor coactivator 1; Phosphatidylinositol-4,5-bisphosphate 3-kinase catalytic subunit, gamma isoform; Prostaglandin G/H synthase 1; Prostaglandin G/H synthase 2; Retinoic acid rece…	-
80	Tamarixetin (3,3',5,7-Tetrahydroxy-4'-Methoxyflavone)	603-61-2	32.86	0.31	15	“Androgen receptor; Calmodulin; Cell division protein kinase 2; Coagulation factor VII; Dipeptidyl peptidase IV; Glycogen synthase kinase-3 beta; Heat shock protein HSP 90; Mitogen-activated protein kinase 14; Nitric oxide synthase, inducible; Nuclear receptor coactivator 2; Phosphatidylinositol-4,5-bisphosphate 3-kinase catalytic subunit, gamma isoform; Prostaglandin G/H synthase 1; Prostaglandi…	Yes
81	3,5,6,7,8,3',4'-Heptamethoxyflavone	1178-24-1	23.91	0.58	14	“Androgen receptor; Calcium-activated potassium channel subunit alpha 1; Calmodulin; Coagulation factor VII; Coagulation factor Xa; DNA topoisomerase II; Estrogen receptor; Estrogen receptor beta; Glycogen synthase kinase-3 beta; Heat shock protein HSP 90; Nuclear receptor coactivator 2; Potassium voltage-gated channel subfamily H member 2; Prostaglandin G/H synthase 2; Thrombin”	-
82	Daidzein-7-O-glucoside(Daidzin)*	552-66-9	14.32	0.73	14	“Acetylcholinesterase; Aldehyde dehydrogenase, mitochondrial; Amine oxidase [flavin-containing] A; Androgen receptor; Calmodulin; Coagulation factor VII; Coagulation factor Xa; Dipeptidyl peptidase IV; Estrogen receptor; Glycogen synthase kinase-3 beta; Peroxisome proliferator activated receptor gamma; Prostaglandin G/H synthase 2; Thrombin; Vascular endothelial growth factor receptor 2”	-
83	Genkwanin (Apigenin 7-methyl ether)*	437-64-9	37.13	0.24	14	“Androgen receptor; Calmodulin; Dipeptidyl peptidase IV; Estrogen receptor beta; Heat shock protein HSP 90; mRNA of PKA Catalytic Subunit C-alpha; Nitric oxide synthase, inducible; Nuclear receptor coactivator 1; Nuclear receptor coactivator 2; Prostaglandin G/H synthase 1; Prostaglandin G/H synthase 2; Retinoic acid receptor RXR-alpha; Serine/threonine-protein kinase Chk1; Trypsin-1”	Yes
84	Pinocembrin (Dihydrochrysin)	480-39-7	64.72	0.18	14	“Amine oxidase [flavin-containing] B; Beta-2 adrenergic receptor; Beta-lactamase; cAMP-dependent protein kinase inhibitor alpha; CGMP-inhibited 3',5'-cyclic phosphodiesterase A; Estrogen receptor; Gamma-aminobutyric acid receptor subunit alpha-1; Heat shock protein HSP 90; mRNA of PKA Catalytic Subunit C-alpha; Phosphatidylinositol-4,5-bisphosphate 3-kinase catalytic subunit, gamma isoform; Prost…	Yes
85	5,4'-Dihydroxy-3,7-dimethoxyflavone(Kumatakenin)*	3301-49-3	50.83	0.29	13	“Androgen receptor; Calmodulin; Cell division protein kinase 2; Dipeptidyl peptidase IV; Estrogen receptor beta; Heat shock protein HSP 90; Nitric oxide synthase, inducible; Nuclear receptor coactivator 2; Prostaglandin G/H synthase 1; Prostaglandin G/H synthase 2; Serine/threonine-protein kinase Chk1; Sodium channel protein type 5 subunit alpha; Trypsin-1”	Yes
86	5,4'-Dihydroxy-7-methoxyflavanone (Sakuranetin)	2957-21-3	38.55	0.24	13	“Beta-2 adrenergic receptor; Beta-lactamase; Calmodulin; Estrogen receptor; Heat shock protein HSP 90; mRNA of PKA Catalytic Subunit C-alpha; Nuclear receptor coactivator 1; Nuclear receptor coactivator 2; Phosphatidylinositol-4,5-bisphosphate 3-kinase catalytic subunit, gamma isoform; Prostaglandin G/H synthase 1; Prostaglandin G/H synthase 2; Retinoic acid receptor RXR-alpha; Sodium channel pro…	Yes
87	Azaleatin (5-O-Methylquercetin)	529-51-1	54.28	0.3	13	“Androgen receptor; Calmodulin; Cell division protein kinase 2; Coagulation factor VII; Dipeptidyl peptidase IV; Estrogen receptor beta; Heat shock protein HSP 90; Nitric oxide synthase, inducible; Nuclear receptor coactivator 2; Phosphatidylinositol-4,5-bisphosphate 3-kinase catalytic subunit, gamma isoform; Prostaglandin G/H synthase 1; Prostaglandin G/H synthase 2; Trypsin-1”	Yes
88	Hypolaetin*	27696-41-9	33.24	0.28	12	“Aldose reductase; Androgen receptor; Dipeptidyl peptidase IV; Heat shock protein HSP 90; mRNA of Protein-tyrosine phosphatase, non-receptor type 1; Nitric oxide synthase, inducible; Nuclear receptor coactivator 2; Peroxisome proliferator activated receptor gamma; Phosphatidylinositol-4,5-bisphosphate 3-kinase catalytic subunit, gamma isoform; Prostaglandin G/H synthase 1; Prostaglandin G/H synth…	Yes
89	Isobavachin*	31524-62-6	36.57	0.32	12	“Alpha-1B adrenergic receptor; Beta-2 adrenergic receptor; Calmodulin; CGMP-inhibited 3',5'-cyclic phosphodiesterase A; Coagulation factor Xa; Estrogen receptor; Estrogen receptor beta; Heat shock protein HSP 90; Nitric oxide synthase, inducible; Prostaglandin G/H synthase 1; Prostaglandin G/H synthase 2; Sodium channel protein type 5 subunit alpha”	Yes
90	Liquiritigenin	578-86-9	32.76	0.18	12	“Amine oxidase [flavin-containing] B; Beta-2 adrenergic receptor; Beta-lactamase; cAMP-dependent protein kinase inhibitor alpha; Estrogen receptor; Heat shock protein HSP 90; mRNA of PKA Catalytic Subunit C-alpha; Phosphatidylinositol-4,5-bisphosphate 3-kinase catalytic subunit, gamma isoform; Prostaglandin G/H synthase 1; Prostaglandin G/H synthase 2; Retinoic acid receptor RXR-alpha; Sodium-dep…	Yes
91	Morusin	62596-29-6	11.52	0.76	12	“Androgen receptor; Calcium-activated potassium channel subunit alpha 1; Calmodulin; Coagulation factor Xa; DNA topoisomerase II; Estrogen receptor; Heat shock protein HSP 90; Nuclear receptor coactivator 2; Prostaglandin G/H synthase 2; Proto-oncogene serine/threonine-protein kinase Pim-1; Trypsin-1; Vascular endothelial growth factor receptor 2”	-
92	Praeruptorin A	73069-25-7	13.94	0.53	12	“Calcium-activated potassium channel subunit alpha 1; Coagulation factor Xa; Dipeptidyl peptidase IV; DNA topoisomerase II; Heat shock protein HSP 90; mRNA of Protein-tyrosine phosphatase, non-receptor type 1; Nuclear receptor coactivator 1; Potassium voltage-gated channel subfamily H member 2; Prostaglandin G/H synthase 2; Sodium channel protein type 5 subunit alpha; Thrombin; Trypsin-1”	-
93	Taxifolin(Dihydroquercetin)	480-18-2	57.84	0.27	12	“Aldose reductase; Apolipoprotein B-100; Diacylglycerol O-acyltransferase 2; Heat shock protein HSP 90; Intercellular adhesion molecule 1; Metal-binding activator 1; Microsomal triglyceride transfer protein large subunit; Phosphatidylinositol-4,5-bisphosphate 3-kinase catalytic subunit, gamma isoform; Prostaglandin G/H synthase 1; Prostaglandin G/H synthase 2; Retinoic acid receptor RXR-alpha; Tr…	Yes
94	3,7-Di-O-methylquercetin	2068-02-2	12.35	0.33	11	“Androgen receptor; Calcium-activated potassium channel subunit alpha 1; Dipeptidyl peptidase IV; DNA topoisomerase II; Estrogen receptor beta; Heat shock protein HSP 90; Nitric oxide synthase, inducible; Nuclear receptor coactivator 2; Prostaglandin G/H synthase 2; Sodium channel protein type 5 subunit alpha; Trypsin-1”	-
95	3-Methylkaempferol	1592-70-7	60.16	0.26	11	“Androgen receptor; Cell division protein kinase 2; Dipeptidyl peptidase IV; Glycogen synthase kinase-3 beta; Heat shock protein HSP 90; Mitogen-activated protein kinase 14; mRNA of PKA Catalytic Subunit C-alpha; Nitric oxide synthase, inducible; Phosphatidylinositol-4,5-bisphosphate 3-kinase catalytic subunit, gamma isoform; Prostaglandin G/H synthase 1; Prostaglandin G/H synthase 2”	Yes
96	Catechin	154-23-4	54.83	0.24	11	“Beta-lactamase; Calmodulin; Catalase; Estrogen receptor; Heat shock protein HSP 90; Hyaluronan synthase 2; mRNA of PKA Catalytic Subunit C-alpha; Nuclear receptor coactivator 2; Prostaglandin G/H synthase 1; Prostaglandin G/H synthase 2; Retinoic acid receptor RXR-alpha”	Yes
97	Cirsimaritin (4',5-dihydroxy-6,7-dimethoxyflavone)*	6601-62-3	30.35	0.3	11	“Calmodulin; Dipeptidyl peptidase IV; Heat shock protein HSP 90; mRNA of PKA Catalytic Subunit C-alpha; Nitric oxide synthase, inducible; Nuclear receptor coactivator 1; Nuclear receptor coactivator 2; Prostaglandin G/H synthase 1; Prostaglandin G/H synthase 2; Sodium channel protein type 5 subunit alpha; Trypsin-1”	Yes
98	Glabranine*	41983-91-9	52.9	0.31	11	“Calmodulin; CGMP-inhibited 3',5'-cyclic phosphodiesterase A; Coagulation factor Xa; Estrogen receptor; Heat shock protein HSP 90; mRNA of PKA Catalytic Subunit C-alpha; Nitric oxide synthase, inducible; Nitric-oxide synthase, endothelial; Prostaglandin G/H synthase 1; Prostaglandin G/H synthase 2; Sodium channel protein type 5 subunit alpha”	Yes
99	Neoglycyrol	23013-84-5	90.78	0.67	11	“Cyclin-A2; Estrogen receptor; Glycogen synthase kinase-3 beta; Mitogen-activated protein kinase 14; Nitric oxide synthase, inducible; Peroxisome proliferator activated receptor gamma; Prostaglandin G/H synthase 2; Proto-oncogene serine/threonine-protein kinase Pim-1; Serine/threonine-protein kinase Chk1; Thrombin; Vascular endothelial growth factor receptor 2”	Yes
100	Procyanidin B1	20315-25-7	67.87	0.66	11	“cAMP-dependent protein kinase inhibitor alpha; Gamma-aminobutyric acid receptor subunit alpha-1; Heat shock protein HSP 90; Ig gamma-1 chain C region; mRNA of PKA Catalytic Subunit C-alpha; Nitric-oxide synthase, endothelial; Nuclear receptor coactivator 2; Phosphatidylinositol-4,5-bisphosphate 3-kinase catalytic subunit, gamma isoform; Prostaglandin G/H synthase 1; Prostaglandin G/H synthase 2;…	Yes
101	stevenin	36286-69-8	36.54	0.24	11	“Calmodulin; Dipeptidyl peptidase IV; Heat shock protein HSP 90; mRNA of PKA Catalytic Subunit C-alpha; Nuclear receptor coactivator 2; Phosphatidylinositol-4,5-bisphosphate 3-kinase catalytic subunit, gamma isoform; Prostaglandin G/H synthase 1; Prostaglandin G/H synthase 2; Retinoic acid receptor RXR-alpha; Sodium channel protein type 5 subunit alpha; Trypsin-1”	Yes
102	Cirsiliol (3',4',5-Trihydroxy-6,7-Dimethoxyflavone)	34334-69-5	43.46	0.34	10	“Calmodulin; Coagulation factor VII; Dipeptidyl peptidase IV; Glycogen phosphorylase, muscle form; Heat shock protein HSP 90; Nitric oxide synthase, inducible; Nuclear receptor coactivator 2; Prostaglandin G/H synthase 2; Sodium channel protein type 5 subunit alpha; Trypsin-1”	Yes
103	Diosmetin (5,7,3'-Trihydroxy-4'-methoxyflavone)*	520-34-3	31.14	0.27	10	“Calmodulin; Dipeptidyl peptidase IV; Heat shock protein HSP 90; mRNA of PKA Catalytic Subunit C-alpha; Nitric oxide synthase, inducible; Nuclear receptor coactivator 1; Nuclear receptor coactivator 2; Prostaglandin G/H synthase 1; Prostaglandin G/H synthase 2; Trypsin-1”	Yes
104	Diosmetin-7-O-rutinoside (Diosmin)*	520-27-4	12.7	0.66	10	“Calmodulin; Dipeptidyl peptidase IV; Heat shock protein HSP 90; mRNA of PKA Catalytic Subunit C-alpha; mRNA of Protein-tyrosine phosphatase, non-receptor type 1; Nuclear receptor coactivator 1; Nuclear receptor coactivator 2; Prostaglandin G/H synthase 1; Prostaglandin G/H synthase 2; Trypsin-1”	-
105	Epiafzelechin	24808-04-6	23.74	0.21	10	“Beta-2 adrenergic receptor; Beta-lactamase; Calmodulin; Estrogen receptor; Estrogen receptor beta; Heat shock protein HSP 90; Nitric oxide synthase, inducible; Prostaglandin G/H synthase 1; Prostaglandin G/H synthase 2; Retinoic acid receptor RXR-alpha”	-
106	Formononetin-7-O-glucoside (Ononin)	486-62-4	11.52	0.78	10	“Androgen receptor; Calmodulin; Coagulation factor VII; Dipeptidyl peptidase IV; Estrogen receptor; Nitric oxide synthase, inducible; Peroxisome proliferator activated receptor gamma; Prostaglandin G/H synthase 2; Thrombin; Vascular endothelial growth factor receptor 2”	-
107	Gossypetin(3,3',4',5,7,8-Hexahydroxyflavone)	489-35-0	35	0.31	10	“Androgen receptor; Cytochrome P450 19A1; Dipeptidyl peptidase IV; DNA topoisomerase II; Heat shock protein HSP 90; mRNA of Protein-tyrosine phosphatase, non-receptor type 1; Peroxisome proliferator activated receptor gamma; Phosphatidylinositol-4,5-bisphosphate 3-kinase catalytic subunit, gamma isoform; Poly [ADP-ribose] polymerase 1; Prostaglandin G/H synthase 2”	Yes
108	p-Coumaroyltyramine	36417-86-4	112.9	0.2	10	“Amine oxidase [flavin-containing] B; Beta-1 adrenergic receptor; Beta-2 adrenergic receptor; cAMP-dependent protein kinase inhibitor alpha; Heat shock protein HSP 90; Leukotriene A-4 hydrolase; mRNA of PKA Catalytic Subunit C-alpha; Muscarinic acetylcholine receptor M1; Prostaglandin G/H synthase 1; Prostaglandin G/H synthase 2”	Yes
109	Eriodictyol (5,7,3',4'-Tetrahydroxyflavanone)	552-58-9	71.79	0.24	9	“Heat shock protein HSP 90; Heme oxygenase 1; mRNA of PKA Catalytic Subunit C-alpha; NAD(P)H dehydrogenase [quinone] 1; Nuclear factor erythroid 2-related factor 2; Nuclear receptor coactivator 2; Phosphatidylinositol-4,5-bisphosphate 3-kinase catalytic subunit, gamma isoform; Prostaglandin G/H synthase 1; Prostaglandin G/H synthase 2”	Yes
110	Hesperetin	520-33-2	70.31	0.27	9	“Calmodulin; Heat shock protein HSP 90; mRNA of PKA Catalytic Subunit C-alpha; Nuclear receptor coactivator 1; Nuclear receptor coactivator 2; Phosphatidylinositol-4,5-bisphosphate 3-kinase catalytic subunit, gamma isoform; Prostaglandin G/H synthase 1; Prostaglandin G/H synthase 2; Sodium channel protein type 5 subunit alpha”	Yes
111	Kurarinone	34981-26-5	29.23	0.64	9	“Alpha-1B adrenergic receptor; Calmodulin; Carbonic anhydrase II; Coagulation factor Xa; DNA topoisomerase II; Heat shock protein HSP 90; Nuclear receptor coactivator 2; Potassium voltage-gated channel subfamily H member 2; Prostaglandin G/H synthase 2”	-
112	Nepetin (5,7,3',4'-Tetrahydroxy-6-methoxyflavone)	520-11-6	26.75	0.31	9	“Calmodulin; Coagulation factor VII; Dipeptidyl peptidase IV; DNA topoisomerase II; Heat shock protein HSP 90; Nuclear receptor coactivator 2; Phosphatidylinositol-4,5-bisphosphate 3-kinase catalytic subunit, gamma isoform; Prostaglandin G/H synthase 2; Trypsin-1”	-
113	Quercetin-3-O-galactoside (Hyperin)	482-36-0	6.94	0.77	9	“DNA topoisomerase II; Heat shock protein HSP 90; mRNA of Protein-tyrosine phosphatase, non-receptor type 1; Nitric oxide synthase, inducible; Nuclear receptor coactivator 2; Phosphatidylinositol-4,5-bisphosphate 3-kinase catalytic subunit, gamma isoform; Prostaglandin G/H synthase 1; Prostaglandin G/H synthase 2; Trypsin-1”	-
114	Sexangularetin	571-74-4	62.86	0.3	9	“Androgen receptor; Cell division protein kinase 2; Dipeptidyl peptidase IV; Heat shock protein HSP 90; Nitric oxide synthase, inducible; Phosphatidylinositol-4,5-bisphosphate 3-kinase catalytic subunit, gamma isoform; Prostaglandin G/H synthase 1; Prostaglandin G/H synthase 2; Trypsin-1”	Yes
115	1,2,4-Trihydroxyanthraquinone (Purpurin)	81-54-9	18.41	0.21	8	“Aldose reductase; cAMP-dependent protein kinase inhibitor alpha; Heat shock protein HSP 90; mRNA of PKA Catalytic Subunit C-alpha; Nuclear receptor coactivator 2; Phosphatidylinositol-4,5-bisphosphate 3-kinase catalytic subunit, gamma isoform; Prostaglandin G/H synthase 1; Prostaglandin G/H synthase 2”	-
116	Coumestrol	479-13-0	32.49	0.34	8	“Cytochrome P450 2B6; Cytochrome P450 3A4; Heat shock protein HSP 90; Hsp90 co-chaperone Cdc37; Nuclear receptor subfamily 1 group I member 2; Peroxisome proliferator activated receptor gamma; Phosphatidylinositol-4,5-bisphosphate 3-kinase catalytic subunit, gamma isoform; Prostaglandin G/H synthase 2”	Yes
117	N-Cis-Feruloyltyramine*	80510-09-4	118.35	0.26	8	“Alpha-1B adrenergic receptor; Beta-2 adrenergic receptor; Calmodulin; CGMP-inhibited 3',5'-cyclic phosphodiesterase A; Heat shock protein HSP 90; Leukotriene A-4 hydrolase; Prostaglandin G/H synthase 1; Prostaglandin G/H synthase 2”	Yes
118	Pedalitin	22384-63-0	34.02	0.31	8	“Dipeptidyl peptidase IV; DNA topoisomerase II; Heat shock protein HSP 90; Nitric oxide synthase, inducible; Nuclear receptor coactivator 2; Prostaglandin G/H synthase 1; Prostaglandin G/H synthase 2; Trypsin-1”	Yes
119	Quercetagetin; 3,3',4',5,6,7-Hexahydroxyflavone	90-18-6	45.01	0.31	8	“Androgen receptor; Dipeptidyl peptidase IV; DNA topoisomerase II; Heat shock protein HSP 90; Peroxisome proliferator activated receptor gamma; Phosphatidylinositol-4,5-bisphosphate 3-kinase catalytic subunit, gamma isoform; Prostaglandin G/H synthase 2; Trypsin-1”	Yes
120	Diphyllin	22055-22-7	36.23	0.75	7	“Calcium-activated potassium channel subunit alpha 1; Coagulation factor Xa; Nuclear receptor coactivator 1; Potassium voltage-gated channel subfamily H member 2; Prostaglandin G/H synthase 1; Prostaglandin G/H synthase 1; Prostaglandin G/H synthase 2; Trypsin-1”	Yes
121	Rheic Acid	478-43-3	47.07	0.28	7	“Aldose reductase; Heat shock protein HSP 90; Nuclear receptor coactivator 2; Phosphatidylinositol-4,5-bisphosphate 3-kinase catalytic subunit, gamma isoform; Prostaglandin G/H synthase 1; Prostaglandin G/H synthase 2; Transcription factor AP-1”	Yes
122	Salidroside	10338-51-9	15.96	0.2	7	“72 kDa type IV collagenase; Apoptosis regulator BAX; Apoptosis regulator Bcl-2; Beta-lactamase; Estrogen receptor; Matrix metalloproteinase-9; Prostaglandin G/H synthase 2”	-
123	Stearic Acid	57-11-4	17.83	0.14	7	“Ectonucleotide pyrophosphatase/phosphodiesterase family member 7; Ig gamma-1 chain C region; Nuclear receptor coactivator 2; Prostaglandin G/H synthase 1; Prostaglandin G/H synthase 2; Retinoic acid receptor RXR-alpha; Transcription factor Sp1”	-
124	Tricetin (5,7,3',4',5'-Pentahydroxyflavone)	520-31-0	28.87	0.28	7	“Androgen receptor; Dipeptidyl peptidase IV; Heat shock protein HSP 90; Nuclear receptor coactivator 2; Phosphatidylinositol-4,5-bisphosphate 3-kinase catalytic subunit, gamma isoform; Prostaglandin G/H synthase 1; Prostaglandin G/H synthase 2”	-
125	6-Hydroxyluteolin	18003-33-3	46.93	0.28	6	“Androgen receptor; Heat shock protein HSP 90; Nuclear receptor coactivator 2; Phosphatidylinositol-4,5-bisphosphate 3-kinase catalytic subunit, gamma isoform; Prostaglandin G/H synthase 1; Prostaglandin G/H synthase 2”	Yes
126	Anacardic acid	16611-84-0	15.94	0.31	6	“Alpha-1B adrenergic receptor; Beta-2 adrenergic receptor; Bifunctional protein NCOAT; Serine/threonine-protein kinase 6; Sodium channel protein type 5 subunit alpha; Sodium-dependent noradrenaline transporter”	-
127	Apigenin-6-C-glucoside (Isovitexin)*	38953-85-4	31.29	0.72	6	“Androgen receptor; DNA topoisomerase II; Inhibitor of nuclear factor kappa-B kinase subunit beta; Prostaglandin G/H synthase 2; Transcription factor p65; Tumor necrosis factor”	Yes
128	Garbanzol	1226-22-8	83.67	0.21	6	“Calmodulin; Carbonic anhydrase II; Heat shock protein HSP 90; mRNA of PKA Catalytic Subunit C-alpha; Prostaglandin G/H synthase 1; Prostaglandin G/H synthase 2”	Yes
129	Hesperetin-7-O-rutinoside (Hesperidin)	520-26-3	13.33	0.67	6	“Apoptosis regulator BAX; Caspase-3; Intercellular adhesion molecule 1; Prostaglandin G/H synthase 2; T-lymphoma invasion and metastasis-inducing protein 2; Vascular cell adhesion protein 1”	-
130	Liquiritigenin-4'-O-Glucoside (Liquiritin)	551-15-5	65.69	0.74	6	“Calmodulin; Coagulation factor VII; Coagulation factor Xa; Prostaglandin G/H synthase 2; Superoxide dismutase [Cu-Zn]; Vascular endothelial growth factor receptor 2”	Yes
131	Luteolin-4'-O-glucoside	6920-38-3	35.94	0.79	6	“Heat shock protein HSP 90; mRNA of Protein-tyrosine phosphatase, non-receptor type 1; Nuclear receptor coactivator 2; Prostaglandin G/H synthase 1; Prostaglandin G/H synthase 2; Trypsin-1”	Yes
132	Methyl linolenate	301-00-8	46.15	0.17	6	“Cytochrome P450-cam; Nuclear receptor coactivator 2; Prostaglandin G/H synthase 1; Prostaglandin G/H synthase 2; Retinoic acid receptor RXR-alpha; Sodium-dependent noradrenaline transporter”	-
133	γ-Linolenic Acid*	506-26-3	45.01	0.15	6	“Muscarinic acetylcholine receptor M2; Prostaglandin G/H synthase 1; Prostaglandin G/H synthase 2; Retinoic acid receptor RXR-alpha; Retinoic acid receptor RXR-gamma; Sodium-dependent noradrenaline transporter”	-
134	3'-Methoxypuerarin	117047-07-1	11.73	0.78	5	“Androgen receptor; Carbonic anhydrase II; DNA topoisomerase II; mRNA of Protein-tyrosine phosphatase, non-receptor type 1; Proto-oncogene serine/threonine-protein kinase Pim-1”	-
135	Calycosin-7-O-glucoside	20633-67-4	5.49	0.81	5	“Cell division protein kinase 2; mRNA of Protein-tyrosine phosphatase, non-receptor type 1; Prostaglandin G/H synthase 2; Thrombin; Trypsin-1”	-
136	Carthamone*	86579-00-2	5.93	0.63	5	“Carbonic anhydrase II; Coagulation factor Xa; DNA topoisomerase II; Thrombin; Trypsin-1”	-
137	Fraxetin-8-O-glucoside (Fraxin)	524-30-1	36.76	0.42	5	“DNA topoisomerase II; mRNA of Protein-tyrosine phosphatase, non-receptor type 1; Prostaglandin G/H synthase 2; Thrombin; Trypsin-1”	Yes
138	Isopimaric acid*	5835-26-7	36.2	0.28	5	“Nuclear receptor coactivator 1; Nuclear receptor coactivator 2; Progesterone receptor; Prostaglandin G/H synthase 2; Retinoic acid receptor RXR-alpha”	Yes
139	Naringenin-7-O-Neohesperidoside(Naringin)*	10236-47-2	6.92	0.78	5	“Cyclin-dependent kinase inhibitor 1; DNA topoisomerase II; RAF proto-oncogene serine/threonine-protein kinase; Ras-specific guanine nucleotide-releasing factor 2; Tumor necrosis factor”	-
140	Norartocarpetin	520-30-9	54.93	0.24	5	“Androgen receptor; Heat shock protein HSP 90; mRNA of PKA Catalytic Subunit C-alpha; Prostaglandin G/H synthase 1; Prostaglandin G/H synthase 2”	Yes
141	β-Isosparteine*	24915-04-6	59.81	0.21	5	“Gamma-aminobutyric acid receptor subunit alpha-1; Muscarinic acetylcholine receptor M1; Muscarinic acetylcholine receptor M2; Muscarinic acetylcholine receptor M3; Sodium-dependent serotonin transporter”	Yes
142	Arachidonic Acid	506-32-1	45.57	0.2	4	“Nuclear receptor coactivator 2; Prostaglandin G/H synthase 1; Prostaglandin G/H synthase 2; Retinoic acid receptor RXR-gamma”	Yes
143	Aromadendrin-3-O-rhamnoside; Engeletin	572-31-6	36.27	0.7	4	“Coagulation factor Xa; DNA topoisomerase II; Heat shock protein HSP 90; Prostaglandin G/H synthase 2”	Yes
144	Cinchonain Ic	85081-22-7	58.16	0.93	4	“Coagulation factor Xa; DNA topoisomerase II; Prostaglandin G/H synthase 2; Vascular endothelial growth factor receptor 2”	Yes
145	Embelin	550-24-3	37.72	0.18	4	“Acetylcholinesterase; Ig gamma-1 chain C region; Prostaglandin G/H synthase 2; Thrombin”	Yes
146	Genistein-8-C-glucoside	66026-80-0	15.27	0.72	4	“Androgen receptor; DNA topoisomerase II; mRNA of Protein-tyrosine phosphatase, non-receptor type 1; Proto-oncogene serine/threonine-protein kinase Pim-1”	-
147	Glycitin*	40246-10-4	22.48	0.78	4	“Coagulation factor VII; DNA topoisomerase II; Prostaglandin G/H synthase 2; Thrombin”	-
148	Kaurenoic Acid	6730-83-2	59.52	0.34	4	“Mineralocorticoid receptor; Myeloperoxidase; Nuclear receptor coactivator 2; Progesterone receptor”	Yes
149	Leucocyanidin	27015-21-0	30.84	0.27	4	“Beta-lactamase; Heat shock protein HSP 90; Prostaglandin G/H synthase 1; Prostaglandin G/H synthase 2”	Yes
150	Raffinose*	512-69-6	11.79	0.66	4	“Alpha-galactosidase A; Intercellular adhesion molecule 1; Mitogen-activated protein kinase 8; Solute carrier family 12 member 2”	-
151	Salireposide	16955-55-8	13.51	0.53	4	“Gamma-aminobutyric acid receptor subunit alpha-1; Muscarinic acetylcholine receptor M1; Muscarinic acetylcholine receptor M2; Neuronal acetylcholine receptor subunit alpha-2”	-
152	Wogonin-7-O-Glucuronide (Wogonoside)	51059-44-0	7.07	0.77	4	“Carbonic anhydrase II; Coagulation factor Xa; mRNA of Protein-tyrosine phosphatase, non-receptor type 1; Thrombin”	-
153	12-Hydroxyoctadec-9-Enoic Acid; Ricinoleic acid	141-22-0	32.57	0.16	3	“Nuclear receptor coactivator 2; Prostaglandin G/H synthase 1; Prostaglandin G/H synthase 2”	-
154	2'-Deoxyadenosine*	958-09-8	30.13	0.15	3	“Prostaglandin G/H synthase 1; Prostaglandin G/H synthase 2; Purine nucleoside phosphorylase”	-
155	Aromadendrin (Dihydrokaempferol)	480-20-6	24.15	0.24	3	“Heat shock protein HSP 90; Prostaglandin G/H synthase 1; Prostaglandin G/H synthase 2”	-
156	Cordycepin (3'-Deoxyadenosine)*	73-03-0	38.44	0.16	3	“Prostaglandin G/H synthase 1; Prostaglandin G/H synthase 2; Purine nucleoside phosphorylase”	-
157	Ethyl linoleate*	544-35-4	42	0.19	3	“Nuclear receptor coactivator 2; Prostaglandin G/H synthase 1; Prostaglandin G/H synthase 2”	Yes
158	Gibberellin A3	-	81.59	0.53	3	“GA-binding protein subunit beta-1; NADPH oxidase activator 1; Pancreatic alpha-amylase”	Yes
159	Grandidentatin	15732-48-6	10.56	0.54	3	“Prostaglandin G/H synthase 1; Prostaglandin G/H synthase 2; Retinoic acid receptor RXR-gamma”	-
160	Luteolin-6-C-glucoside (Isoorientin)	4261-42-1	23.2	0.76	3	“mRNA of Protein-tyrosine phosphatase, non-receptor type 1; NAD(P)H dehydrogenase [quinone] 1; Nuclear factor erythroid 2-related factor 2”	-
161	Octadeca-9,12,15-trienoic acid	28290-79-1	45.01	0.15	3	“Nuclear receptor coactivator 2; Prostaglandin G/H synthase 1; Prostaglandin G/H synthase 2”	-
162	Punicic acid (9Z,11E,13Z-octadecatrienoic acid)	544-72-9	44.9	0.15	3	“Nuclear receptor coactivator 2; Prostaglandin G/H synthase 1; Prostaglandin G/H synthase 2”	-
163	Sophoricoside*	152-95-4	10.42	0.78	3	“Androgen receptor; Coagulation factor VII; Prostaglandin G/H synthase 2”	-
164	11-Octadecanoic acid(Vaccenic acid)*	506-17-2	33.13	0.14	2	“Nuclear receptor coactivator 2；Prostaglandin G/H synthase 1”	-
165	6''-O-Acetylglycitin	134859-96-4	27.06	0.85	2	“mRNA of Protein-tyrosine phosphatase, non-receptor type 1; Thrombin”	-
166	9-Hydroxy-10,12,15-octadecatrienoic acid*	89886-42-0	37.92	0.17	2	“Prostaglandin G/H synthase 1; Prostaglandin G/H synthase 2”	-
167	Apigenin-7-O-glucoside(Cosmosiin)*	578-74-5	9.68	0.74	2	“Calmodulin; Prostaglandin G/H synthase 2”	-
168	Baicalin*	21967-41-9	40.12	0.75	2	“Coagulation factor Xa; mRNA of Protein-tyrosine phosphatase, non-receptor type 1”	Yes
169	Brevifolin carboxylic acid	18490-95-4	7.94	0.27	2	“Heat shock protein HSP 90; Prostaglandin G/H synthase 2”	-
170	Cinchonain Id*	85022-67-9	31.31	0.93	2	“Coagulation factor Xa; DNA topoisomerase II”	Yes
171	Eriodictyol-7-O-glucoronide	133360-47-1	17.82	0.8	2	“Coagulation factor Xa; DNA topoisomerase II”	-
172	Esculin (6,7-Dihydroxycoumarin-6-O-glucoside)	531-75-9	20.43	0.36	2	“mRNA of Protein-tyrosine phosphatase, non-receptor type 1; Prostaglandin G/H synthase 2”	-
173	Naringenin-7-O-glucoside (Prunin)*	529-55-5	9.33	0.74	2	“Calmodulin; Prostaglandin G/H synthase 2”	-
174	Nepetin-7-O-glucoside(Nepitrin)*	569-90-4	19	0.81	2	“Carbonic anhydrase II; Coagulation factor Xa”	-
175	Octadec-6-enoic acid; Petroselinic acid*	593-39-5	33.13	0.14	2	“Nuclear receptor coactivator 2; Prostaglandin G/H synthase 1”	-
176	Oroxin A	57396-78-8	9.58	0.72	2	“oagulation factor Xa; Prostaglandin G/H synthase 2”	-
177	Pinolenic acid	16833-54-8	44.73	0.15	2	“Prostaglandin G/H synthase 1; Prostaglandin G/H synthase 2”	-
178	Riboflavin (Vitamin B2)	83-88-5	6.79	0.5	2	“DNA topoisomerase II; Prostaglandin G/H synthase 2”	-
179	Scopoletin-7-O-glucoside (Scopolin)	531-44-2	22.91	0.39	2	“mRNA of Protein-tyrosine phosphatase, non-receptor type 1; Prostaglandin G/H synthase 2”	-
180	Sinapaldehyde-4-O-Glucoside	154461-65-1	20.91	0.33	2	“Heat shock protein HSP 90; Prostaglandin G/H synthase 2”	-
181	Sophocarpine	145572-44-7	64.26	0.25	2	“Interleukin-6; Tumor necrosis factor”	Yes
182	Sparteine*	90-39-1	61.89	0.21	2	“Muscarinic acetylcholine receptor M1; Muscarinic acetylcholine receptor M2”	Yes
183	Tectoridin*	611-40-5	25.1	0.79	2	“Coagulation factor VII; DNA topoisomerase II”	-
184	Usnic acid	125-46-2	5.36	0.39	2	“Coagulation factor Xa; Prostaglandin G/H synthase 2”	-
185	1-Linoleoylglycerol*	2277-28-3	37.18	0.3	1	"Prostaglandin G/H synthase 1"	Yes
186	Acacetin-7-O-rutinoside (Linarin)*	480-36-4	39.84	0.71	1	“DNA topoisomerase II”	Yes
187	Androsin	531-28-2	18.86	0.24	1	"Prostaglandin G/H synthase 2"	-
188	Catechin gallate*	130405-40-2	53.57	0.75	1	"Coagulation factor VII"	Yes
189	Chlorogenic acid methyl ester	29708-87-0	9.97	0.36	1	"Prostaglandin G/H synthase 2"	-
190	Chrysoeriol-7-O-glucoside	19993-32-9	8.01	0.82	1	“DNA topoisomerase II”	-
191	Cichoriin*	531-58-8	12.76	0.35	1	“Prostaglandin G/H synthase 2”	-
192	Daidzein-4',7-Diglucoside	53681-67-7	47.27	0.67	1	“DNA topoisomerase II”	Yes
193	Didymin (Isosakuranetin-7-O-rutinoside)*	14259-47-3	41.24	0.72	1	"DNA topoisomerase II"	Yes
194	Eicosadienoic acid*	5598-38-9	39.99	0.2	1	“Nuclear receptor coactivator 2”	Yes
195	Emodin-8-O-glucoside*	23313-21-5	44.81	0.8	1	“DNA topoisomerase II”	Yes
196	Epicatechin gallate*	1257-08-5	53.57	0.75	1	“Coagulation factor VII”	Yes
197	Glucosyringic acid	33228-65-8	24.29	0.3	1	“Prostaglandin G/H synthase 2”	-
198	hemerocallin	99305-33-6	22.9	0.81	1	"Coagulation factor VII"	-
199	Icariside E5	126176-79-2	16.76	0.72	1	"DNA topoisomerase II"	-
200	Iristectorin A*	37744-61-9	13.97	0.84	1	“DNA topoisomerase II”	-
201	Isosaponarin(Isovitexin-4'-O-glucoside)	19416-87-6	5.64	0.67	1	“DNA topoisomerase II”	-
202	Kaempferol-3,7-O-diglucoside	25615-14-9	14.13	0.71	1	"DNA topoisomerase II"	-
203	Naringenin-7-O-Rutinoside(Narirutin)*	14259-46-2	8.15	0.75	1	"DNA topoisomerase II"	-
204	Phylloquinone (Vitamin K1)	84-80-0	47.6	0.66	1	"Prostaglandin G/H synthase 2"	Yes
205	Picein (4-Acetylphenyl-glucoside)	530-14-3	9.48	0.19	1	"Prostaglandin G/H synthase 2"	-
206	Salicin	138-52-3	7.15	0.16	1	"Prostaglandin G/H synthase 2"	-
207	sophorabioside*	2945-88-2	5.79	0.74	1	“DNA topoisomerase II”	-
208	Syringaresinol-4'-O-glucoside; Acanthoside B	7374-79-0	43.35	0.77	1	“DNA topoisomerase II”	Yes
209	Trifolirhizin (Maackiain-3-O-glucoside)*	6807-83-6	7.62	0.79	1	“Prostaglandin G/H synthase 2”	-
210	Uridine 5'-monophosphate	58-97-9	40.25	0.2	1	“Carbonic anhydrase II”	Yes
211	Violanthin	40581-17-7	15.38	0.81	1	“DNA topoisomerase II”	-
212	Vitexin-2''-O-rhamnoside	64820-99-1	6.98	0.8	1	“DNA topoisomerase II”	-
