# Supplementary material for: Metabolomic profiles and health-promoting potential of Euchresta japonica tissues revealed by widely targeted metabolomics
Source: Front Plant Sci. 2025 May 1;16:1537273. doi: 10.3389/fpls.2025.1537273 (PMC12078262; doi:10.3389/fpls.2025.1537273)
Supplement: Supplementary file 4 [file DataSheet4.xlsx]

## Sheet: Sheet1
Table S4 The key active ingredients against diseases in Euchresta japonica.
No.	Compounds	CAS (Chemical Abstracts Service)	OB % (Oral Bioavailability)	DL (Drug-Likeness)	Related diseases numbers	Related diseases	Core key active ingredient
1	Kaempferol (3,5,7,4'-Tetrahydroxyflavone)	520-18-3	41.88	0.24	183	"Ischemia reperfusion injuries; Cardiovascular disease, unspecified; Chronic inflammatory diseases; Prostate cancer; Spinal and bulbar muscular atrophy; XY disorders of sex development (Other); XY disorders of sex development (Disorders in androgen synthesis or action); Spinal and bulbar muscular atrophy of Kennedy; Hypospadias 1, X-linked; Androgen insensitivity; Adrenocorticotrophic hormone-sec…	Yes
2	Genistein	446-72-0	17.93	0.21	154	"Cardiovascular disease, unspecified; Chronic inflammatory diseases; Brain injury; Breast cancer; Coronary atherosclerosis; Endocrine independent cancer; Neurodegenerative diseases; Osteoporosis, unspecified; Postmenopausal symptoms; Osteoporosis; Myocardial Infarction; Migraine; Cardiovascular disease; Adrenocorticotrophic hormone-secreting pituitary tumors; Asthma; Atherosclerosis; Atopic Derma…	-
3	Wogonin (5,7-Dihydroxy-8-Methoxyflavone)	632-85-9	30.68	0.23	150	"Ischemia reperfusion injuries; Cardiovascular disease, unspecified; Chronic inflammatory diseases; Brain injury; Breast cancer; Coronary atherosclerosis; Endocrine independent cancer; Neurodegenerative diseases; Osteoporosis, unspecified; Postmenopausal symptoms; Osteoporosis; Myocardial Infarction; Migraine; Cardiovascular disease; Prostate cancer; Spinal and bulbar muscular atrophy; XY disorde…	Yes
4	Icaritin	118525-40-9	45.41	0.44	149	"Ischemia reperfusion injuries; Cardiovascular disease, unspecified; Chronic inflammatory diseases; Airway hyperreactivity; Urge incontinence; Coagulative disorders; Coronary atherosclerosis; Gliomas; Heparin-induced thrombocytopenia type II; Multiple organ failure; Thromboembolic disorders; Thrombosis; Thrombotic disease; Cardiac arrhythmias; Alzheimer's Disease; Bronchospasm (histamine induced)…	Yes
5	Formononetin (7-Hydroxy-4'-methoxyisoflavone)*	485-72-3	69.67	0.21	141	"Ischemia reperfusion injuries; Cardiovascular disease, unspecified; Chronic inflammatory diseases; Alzheimer's Disease; Bronchospasm (histamine induced); Cognitive deficits; Schizophrenia; Brain injury; Breast cancer; Coronary atherosclerosis; Endocrine independent cancer; Neurodegenerative diseases; Osteoporosis, unspecified; Postmenopausal symptoms; Osteoporosis; Myocardial Infarction; Migrain…	Yes
6	Irisolidone	2345-17-7	37.78	0.3	136	"Ischemia reperfusion injuries; Cardiovascular disease, unspecified; Chronic inflammatory diseases; Brain injury; Breast cancer; Coronary atherosclerosis; Endocrine independent cancer; Neurodegenerative diseases; Osteoporosis, unspecified; Postmenopausal symptoms; Osteoporosis; Myocardial Infarction; Migraine; Cardiovascular disease; Prostate cancer; Spinal and bulbar muscular atrophy; XY disorde…	Yes
7	Honokiol	35354-74-6	60.67	0.15	134	"Cardiovascular disease, unspecified; Chronic inflammatory diseases; Airway hyperreactivity; Urge incontinence; Coagulative disorders; Coronary atherosclerosis; Gliomas; Heparin-induced thrombocytopenia type II; Multiple organ failure; Thromboembolic disorders; Thrombosis; Thrombotic disease; Alzheimer's Disease; Bronchospasm (histamine induced); Cognitive deficits; Schizophrenia; Brain injury; B…	-
8	Afrormosin (6,4'-Dimethoxy-7-Hydroxyisoflavone)*	550-79-8	23.54	0.27	133	"Ischemia reperfusion injuries; Cardiovascular disease, unspecified; Chronic inflammatory diseases; Airway hyperreactivity; Urge incontinence; Brain injury; Breast cancer; Coronary atherosclerosis; Endocrine independent cancer; Neurodegenerative diseases; Osteoporosis, unspecified; Postmenopausal symptoms; Osteoporosis; Myocardial Infarction; Migraine; Cardiovascular disease; Prostate cancer; Spi…	-
9	3'-Hydroxy-4'-O-methylglabridin	175554-11-7	43.71	0.57	128	"Ischemia reperfusion injuries; Cardiovascular disease, unspecified; Chronic inflammatory diseases; Cardiac arrhythmias; Brain injury; Breast cancer; Coronary atherosclerosis; Endocrine independent cancer; Neurodegenerative diseases; Osteoporosis, unspecified; Postmenopausal symptoms; Osteoporosis; Myocardial Infarction; Migraine; Cardiovascular disease; Prostate cancer; Spinal and bulbar muscula…	Yes
10	8-Prenylkaempferol*	28610-31-3	38.04	0.39	126	"Coagulative disorders; Coronary atherosclerosis; Gliomas; Heparin-induced thrombocytopenia type II; Multiple organ failure; Thromboembolic disorders; Thrombosis; Thrombotic disease; Brain injury; Breast cancer; Cardiovascular disease, unspecified; Endocrine independent cancer; Neurodegenerative diseases; Osteoporosis, unspecified; Postmenopausal symptoms; Osteoporosis; Myocardial Infarction; Mig…	Yes
11	Daidzein	486-66-8	19.44	0.19	126	"Cardiovascular disease, unspecified; Chronic inflammatory diseases; Brain injury; Breast cancer; Coronary atherosclerosis; Endocrine independent cancer; Neurodegenerative diseases; Osteoporosis, unspecified; Postmenopausal symptoms; Osteoporosis; Myocardial Infarction; Migraine; Cardiovascular disease; Adrenocorticotrophic hormone-secreting pituitary tumors; Asthma; Atherosclerosis; Atopic Derma…	-
12	Isoanhydroicaritin	28610-30-2	7.62	0.43	124	“Ischemia reperfusion injuries; Coagulative disorders; Coronary atherosclerosis; Gliomas; Heparin-induced thrombocytopenia type II; Multiple organ failure; Thromboembolic disorders; Thrombosis; Thrombotic disease; Cardiac arrhythmias; Brain injury; Breast cancer; Cardiovascular disease, unspecified; Endocrine independent cancer; Neurodegenerative diseases; Osteoporosis, unspecified; Postmenopausa…	-
13	Biochanin A	491-80-5	25.21	0.24	118	"Ischemia reperfusion injuries; Cardiovascular disease, unspecified; Chronic inflammatory diseases; Brain injury; Breast cancer; Coronary atherosclerosis; Endocrine independent cancer; Neurodegenerative diseases; Osteoporosis, unspecified; Postmenopausal symptoms; Osteoporosis; Myocardial Infarction; Migraine; Cardiovascular disease; Prostate cancer; Spinal and bulbar muscular atrophy; XY disorde…	-
14	Glabrene	60008-03-9	46.27	0.44	118	"Ischemia reperfusion injuries; Cardiovascular disease, unspecified; Chronic inflammatory diseases; Brain injury; Breast cancer; Coronary atherosclerosis; Endocrine independent cancer; Neurodegenerative diseases; Osteoporosis, unspecified; Postmenopausal symptoms; Osteoporosis; Myocardial Infarction; Migraine; Cardiovascular disease; Prostate cancer; Spinal and bulbar muscular atrophy; XY disorde…	Yes
15	Nobiletin (5,6,7,8,3',4'-Hexamethoxyflavone)	478-01-3	61.67	0.52	118	"Ischemia reperfusion injuries; Cardiovascular disease, unspecified; Chronic inflammatory diseases; Coagulative disorders; Coronary atherosclerosis; Gliomas; Heparin-induced thrombocytopenia type II; Multiple organ failure; Thromboembolic disorders; Thrombosis; Thrombotic disease; Cardiac arrhythmias; Brain injury; Breast cancer; Endocrine independent cancer; Neurodegenerative diseases; Osteoporo…	Yes
16	Glabridin	59870-68-7	53.25	0.47	117	"Ischemia reperfusion injuries; Alzheimer's Disease; Bronchospasm (histamine induced); Cognitive deficits; Schizophrenia; Brain injury; Breast cancer; Cardiovascular disease, unspecified; Coronary atherosclerosis; Endocrine independent cancer; Neurodegenerative diseases; Osteoporosis, unspecified; Postmenopausal symptoms; Osteoporosis; Myocardial Infarction; Migraine; Cardiovascular disease; Pros…	Yes
17	Isoformononetin	486-63-5	38.37	0.21	117	"Ischemia reperfusion injuries; Cardiovascular disease, unspecified; Chronic inflammatory diseases; Alzheimer's Disease; Bronchospasm (histamine induced); Cognitive deficits; Schizophrenia; Brain injury; Breast cancer; Coronary atherosclerosis; Endocrine independent cancer; Neurodegenerative diseases; Osteoporosis, unspecified; Postmenopausal symptoms; Osteoporosis; Myocardial Infarction; Migrain…	Yes
18	Pseudobaptigenin	90-29-9	70.12	0.31	117	"Ischemia reperfusion injuries; Cardiovascular disease, unspecified; Chronic inflammatory diseases; Brain injury; Breast cancer; Coronary atherosclerosis; Endocrine independent cancer; Neurodegenerative diseases; Osteoporosis, unspecified; Postmenopausal symptoms; Osteoporosis; Myocardial Infarction; Migraine; Cardiovascular disease; Prostate cancer; Spinal and bulbar muscular atrophy; XY disorde…	Yes
19	Licoisoflavanone*	66067-26-3	52.47	0.54	116	"Ischemia reperfusion injuries; Cardiovascular disease, unspecified; Chronic inflammatory diseases; Brain injury; Breast cancer; Coronary atherosclerosis; Endocrine independent cancer; Neurodegenerative diseases; Osteoporosis, unspecified; Postmenopausal symptoms; Osteoporosis; Myocardial Infarction; Migraine; Cardiovascular disease; Prostate cancer; Spinal and bulbar muscular atrophy; XY disorde…	Yes
20	Luteolin (5,7,3',4'-Tetrahydroxyflavone)	491-70-3	36.16	0.25	115	"Cardiovascular disease, unspecified; Chronic inflammatory diseases; Prostate cancer; Spinal and bulbar muscular atrophy; XY disorders of sex development (Other); XY disorders of sex development (Disorders in androgen synthesis or action); Spinal and bulbar muscular atrophy of Kennedy; Hypospadias 1, X-linked; Androgen insensitivity; Abdominal aortic aneurysm; Adenomatous polyposis; Alzheimer's D…	Yes
21	Calycosin	20575-57-9	47.75	0.24	113	"Ischemia reperfusion injuries; Cardiovascular disease, unspecified; Chronic inflammatory diseases; Brain injury; Breast cancer; Coronary atherosclerosis; Endocrine independent cancer; Neurodegenerative diseases; Osteoporosis, unspecified; Postmenopausal symptoms; Osteoporosis; Myocardial Infarction; Migraine; Cardiovascular disease; Prostate cancer; Spinal and bulbar muscular atrophy; XY disorde…	Yes
22	Eurycarpin A	-	43.28	0.37	112	"Ischemia reperfusion injuries; Coagulative disorders; Coronary atherosclerosis; Gliomas; Heparin-induced thrombocytopenia type II; Multiple organ failure; Thromboembolic disorders; Thrombosis; Thrombotic disease; Brain injury; Breast cancer; Cardiovascular disease, unspecified; Endocrine independent cancer; Neurodegenerative diseases; Osteoporosis, unspecified; Postmenopausal symptoms; Osteoporo…	Yes
23	Gancaonin G	126716-34-5	60.44	0.39	112	"Ischemia reperfusion injuries; Coagulative disorders; Coronary atherosclerosis; Gliomas; Heparin-induced thrombocytopenia type II; Multiple organ failure; Thromboembolic disorders; Thrombosis; Thrombotic disease; Brain injury; Breast cancer; Cardiovascular disease, unspecified; Endocrine independent cancer; Neurodegenerative diseases; Osteoporosis, unspecified; Postmenopausal symptoms; Osteoporo…	Yes
24	Puerarin (7,4'-Dihydroxy-8-C-glucosylisoflavone)	3681-99-0	24.03	0.69	112	"Brain injury; Breast cancer; Cardiovascular disease, unspecified; Coronary atherosclerosis; Endocrine independent cancer; Neurodegenerative diseases; Osteoporosis, unspecified; Postmenopausal symptoms; Osteoporosis; Myocardial Infarction; Migraine; Cardiovascular disease; Prostate cancer; Spinal and bulbar muscular atrophy; XY disorders of sex development (Other); XY disorders of sex development…	-
25	Wighteone; Erythrinin B	51225-30-0	42.8	0.36	112	"Ischemia reperfusion injuries; Coagulative disorders; Coronary atherosclerosis; Gliomas; Heparin-induced thrombocytopenia type II; Multiple organ failure; Thromboembolic disorders; Thrombosis; Thrombotic disease; Brain injury; Breast cancer; Cardiovascular disease, unspecified; Endocrine independent cancer; Neurodegenerative diseases; Osteoporosis, unspecified; Postmenopausal symptoms; Osteoporo…	Yes
26	Glabrone	60008-02-8	52.51	0.5	111	"Ischemia reperfusion injuries; Cardiovascular disease, unspecified; Chronic inflammatory diseases; Coagulative disorders; Coronary atherosclerosis; Gliomas; Heparin-induced thrombocytopenia type II; Multiple organ failure; Thromboembolic disorders; Thrombosis; Thrombotic disease; Brain injury; Breast cancer; Endocrine independent cancer; Neurodegenerative diseases; Osteoporosis, unspecified; Pos…	Yes
27	Myricetin	529-44-2	13.75	0.31	110	“Prostate cancer; Spinal and bulbar muscular atrophy; XY disorders of sex development (Other); XY disorders of sex development (Disorders in androgen synthesis or action); Spinal and bulbar muscular atrophy of Kennedy; Hypospadias 1, X-linked; Androgen insensitivity; Adrenocorticotrophic hormone-secreting pituitary tumors; Asthma; Atherosclerosis; Atopic Dermatitis; Autoimmune Diseases; Bladder c…	-
28	Apigenin; 4',5,7-Trihydroxyflavone	520-36-5	23.06	0.21	110	"Cardiovascular disease, unspecified; Chronic inflammatory diseases; Prostate cancer; Spinal and bulbar muscular atrophy; XY disorders of sex development (Other); XY disorders of sex development (Disorders in androgen synthesis or action); Spinal and bulbar muscular atrophy of Kennedy; Hypospadias 1, X-linked; Androgen insensitivity; Abdominal aortic aneurysm; Adenomatous polyposis; Alzheimer's D…	-
29	Licoisoflavone A*	66056-19-7	41.61	0.42	110	"Ischemia reperfusion injuries; Coagulative disorders; Coronary atherosclerosis; Gliomas; Heparin-induced thrombocytopenia type II; Multiple organ failure; Thromboembolic disorders; Thrombosis; Thrombotic disease; Brain injury; Breast cancer; Cardiovascular disease, unspecified; Endocrine independent cancer; Neurodegenerative diseases; Osteoporosis, unspecified; Postmenopausal symptoms; Osteoporo…	Yes
30	Tectorigenin	548-77-6	28.41	0.27	110	"Ischemia reperfusion injuries; Cardiovascular disease, unspecified; Chronic inflammatory diseases; Brain injury; Breast cancer; Coronary atherosclerosis; Endocrine independent cancer; Neurodegenerative diseases; Osteoporosis, unspecified; Postmenopausal symptoms; Osteoporosis; Myocardial Infarction; Migraine; Cardiovascular disease; Prostate cancer; Spinal and bulbar muscular atrophy; XY disorde…	-
31	Glycitein	40957-83-3	50.48	0.24	109	"Cardiovascular disease, unspecified; Chronic inflammatory diseases; Brain injury; Breast cancer; Coronary atherosclerosis; Endocrine independent cancer; Neurodegenerative diseases; Osteoporosis, unspecified; Postmenopausal symptoms; Osteoporosis; Myocardial Infarction; Migraine; Cardiovascular disease; Prostate cancer; Spinal and bulbar muscular atrophy; XY disorders of sex development (Other); …	Yes
32	Prunetin (5,4'-Dihydroxy-7-methoxyisoflavone)	552-59-0	5.41	0.24	108	"Ischemia reperfusion injuries; Cardiovascular disease, unspecified; Chronic inflammatory diseases; Brain injury; Breast cancer; Coronary atherosclerosis; Endocrine independent cancer; Neurodegenerative diseases; Osteoporosis, unspecified; Postmenopausal symptoms; Osteoporosis; Myocardial Infarction; Migraine; Cardiovascular disease; Prostate cancer; Spinal and bulbar muscular atrophy; XY disorde…	-
33	Cajanin	32884-36-9	68.8	0.27	107	"Ischemia reperfusion injuries; Cardiovascular disease, unspecified; Chronic inflammatory diseases; Brain injury; Breast cancer; Coronary atherosclerosis; Endocrine independent cancer; Neurodegenerative diseases; Osteoporosis, unspecified; Postmenopausal symptoms; Osteoporosis; Myocardial Infarction; Migraine; Cardiovascular disease; Prostate cancer; Spinal and bulbar muscular atrophy; XY disorde…	Yes
34	Licoisoflavone B	66056-30-2	38.93	0.55	106	"Ischemia reperfusion injuries; Coagulative disorders; Coronary atherosclerosis; Gliomas; Heparin-induced thrombocytopenia type II; Multiple organ failure; Thromboembolic disorders; Thrombosis; Thrombotic disease; Brain injury; Breast cancer; Cardiovascular disease, unspecified; Endocrine independent cancer; Neurodegenerative diseases; Osteoporosis, unspecified; Postmenopausal symptoms; Osteoporo…	Yes
35	Tricin (5,7,4'-Trihydroxy-3',5'-dimethoxyflavone)	520-32-1	27.86	0.34	106	"Ischemia reperfusion injuries; Brain injury; Breast cancer; Cardiovascular disease, unspecified; Coronary atherosclerosis; Endocrine independent cancer; Neurodegenerative diseases; Osteoporosis, unspecified; Postmenopausal symptoms; Osteoporosis; Myocardial Infarction; Migraine; Cardiovascular disease; Prostate cancer; Spinal and bulbar muscular atrophy; XY disorders of sex development (Other); …	-
36	Licoflavonol	60197-60-6	8.75	0.4	105	“Ischemia reperfusion injuries; Coagulative disorders; Coronary atherosclerosis; Gliomas; Heparin-induced thrombocytopenia type II; Multiple organ failure; Thromboembolic disorders; Thrombosis; Thrombotic disease; Brain injury; Breast cancer; Cardiovascular disease, unspecified; Endocrine independent cancer; Neurodegenerative diseases; Osteoporosis, unspecified; Postmenopausal symptoms; Osteoporo…	-
37	3,5-Dihydroxy-7,4'-dimethoxyflavone	15486-33-6	12.52	0.3	104	“Ischemia reperfusion injuries; Cardiovascular disease, unspecified; Chronic inflammatory diseases; Brain injury; Breast cancer; Coronary atherosclerosis; Endocrine independent cancer; Neurodegenerative diseases; Osteoporosis, unspecified; Postmenopausal symptoms; Osteoporosis; Myocardial Infarction; Migraine; Cardiovascular disease; Prostate cancer; Spinal and bulbar muscular atrophy; XY disorde…	-
38	Isoxanthohumol	70872-29-6	56.81	0.39	104	"Ischemia reperfusion injuries; Cardiac arrhythmias; Brain injury; Breast cancer; Cardiovascular disease, unspecified; Coronary atherosclerosis; Endocrine independent cancer; Neurodegenerative diseases; Osteoporosis, unspecified; Postmenopausal symptoms; Osteoporosis; Myocardial Infarction; Migraine; Cardiovascular disease; Analgesics; Cardiac dysrhythmias; Epileptic seizures; Pain; Refractory pa…	Yes
39	Limocitrin (5,7,4'-trihydroxy-8,3'-dimethoxyflavone)*	489-33-8	24.36	0.37	104	"Ischemia reperfusion injuries; Brain injury; Breast cancer; Cardiovascular disease, unspecified; Coronary atherosclerosis; Endocrine independent cancer; Neurodegenerative diseases; Osteoporosis, unspecified; Postmenopausal symptoms; Osteoporosis; Myocardial Infarction; Migraine; Cardiovascular disease; Prostate cancer; Spinal and bulbar muscular atrophy; XY disorders of sex development (Other); …	-
40	Chrysoeriol; 5,7,4'-Trihydroxy-3'-Methoxyflavone*	491-71-4	35.85	0.27	100	"Ischemia reperfusion injuries; Cardiovascular disease, unspecified; Chronic inflammatory diseases; Brain injury; Breast cancer; Coronary atherosclerosis; Endocrine independent cancer; Neurodegenerative diseases; Osteoporosis, unspecified; Postmenopausal symptoms; Osteoporosis; Myocardial Infarction; Migraine; Cardiovascular disease; Prostate cancer; Spinal and bulbar muscular atrophy; XY disorde…	Yes
41	Kaempferide (3,5,7-Trihydroxy-4'-methoxyflavone)*	491-54-3	73.41	0.27	100	"Ischemia reperfusion injuries; Cardiovascular disease, unspecified; Chronic inflammatory diseases; Brain injury; Breast cancer; Coronary atherosclerosis; Endocrine independent cancer; Neurodegenerative diseases; Osteoporosis, unspecified; Postmenopausal symptoms; Osteoporosis; Myocardial Infarction; Migraine; Cardiovascular disease; Prostate cancer; Spinal and bulbar muscular atrophy; XY disorde…	Yes
42	Sinensetin (5,6,7,3',4'-pentamethoxyflavone)*	2306-27-6	50.56	0.45	100	"Ischemia reperfusion injuries; Coagulative disorders; Coronary atherosclerosis; Gliomas; Heparin-induced thrombocytopenia type II; Multiple organ failure; Thromboembolic disorders; Thrombosis; Thrombotic disease; Cardiac arrhythmias; Prostate cancer; Spinal and bulbar muscular atrophy; XY disorders of sex development (Other); XY disorders of sex development (Disorders in androgen synthesis or ac…	Yes
43	3'-Methoxydaidzein	21913-98-4	48.57	0.24	99	"Ischemia reperfusion injuries; Cardiovascular disease, unspecified; Chronic inflammatory diseases; Brain injury; Breast cancer; Coronary atherosclerosis; Endocrine independent cancer; Neurodegenerative diseases; Osteoporosis, unspecified; Postmenopausal symptoms; Osteoporosis; Myocardial Infarction; Migraine; Cardiovascular disease; Prostate cancer; Spinal and bulbar muscular atrophy; XY disorde…	Yes
44	3'-O-methylorobol	36190-95-1	57.41	0.27	99	"Ischemia reperfusion injuries; Cardiovascular disease, unspecified; Chronic inflammatory diseases; Brain injury; Breast cancer; Coronary atherosclerosis; Endocrine independent cancer; Neurodegenerative diseases; Osteoporosis, unspecified; Postmenopausal symptoms; Osteoporosis; Myocardial Infarction; Migraine; Cardiovascular disease; Prostate cancer; Spinal and bulbar muscular atrophy; XY disorde…	Yes
45	5,7,4'-Trihydroxy-3'-methoxyisoflavone; 3'-O-Methylorobol	36190-95-1	57.41	0.27	99	"Ischemia reperfusion injuries; Cardiovascular disease, unspecified; Chronic inflammatory diseases; Brain injury; Breast cancer; Coronary atherosclerosis; Endocrine independent cancer; Neurodegenerative diseases; Osteoporosis, unspecified; Postmenopausal symptoms; Osteoporosis; Myocardial Infarction; Migraine; Cardiovascular disease; Prostate cancer; Spinal and bulbar muscular atrophy; XY disorde…	Yes
46	Isolicoflavonol	94805-83-1	45.17	0.42	99	"Ischemia reperfusion injuries; Coagulative disorders; Coronary atherosclerosis; Gliomas; Heparin-induced thrombocytopenia type II; Multiple organ failure; Thromboembolic disorders; Thrombosis; Thrombotic disease; Brain injury; Breast cancer; Cardiovascular disease, unspecified; Endocrine independent cancer; Neurodegenerative diseases; Osteoporosis, unspecified; Postmenopausal symptoms; Osteoporo…	Yes
47	3-Hydroxyurs-12-en-28-oic acid (Ursolic acid)	77-52-1	16.77	0.75	98	"Cancer, unspecific; Melanoma; Acute otitis media; Arthritis; Ischemia; Tumor angiogenesis; Colorectal Neoplasms; Macular Degeneration; Chronic lymphocytic leukemia; Prostate cancer (hormone refractory); Waldenstrom's macroglobulinemia; Brain Cancer; Breast cancer; Hepatocellular carcinoma; Hormone-refractory Prostate cancer; Kaposi's Sarcoma; Lung Cancer; Non-small Cell Lung Cancer; Osteoarthrit…	-
48	4,4'-Dihydroxy-2-methoxychalcone; Echinatin	34221-41-5	66.58	0.17	98	"Ischemia reperfusion injuries; Cardiovascular disease, unspecified; Chronic inflammatory diseases; Brain injury; Breast cancer; Coronary atherosclerosis; Endocrine independent cancer; Neurodegenerative diseases; Osteoporosis, unspecified; Postmenopausal symptoms; Osteoporosis; Myocardial Infarction; Migraine; Cardiovascular disease; Adrenocorticotrophic hormone-secreting pituitary tumors; Asthma…	-
49	Andrographidine E aglycone	1165-40-8	37.57	0.33	98	"Ischemia reperfusion injuries; Cardiovascular disease, unspecified; Chronic inflammatory diseases; Coagulative disorders; Coronary atherosclerosis; Gliomas; Heparin-induced thrombocytopenia type II; Multiple organ failure; Thromboembolic disorders; Thrombosis; Thrombotic disease; Cardiac arrhythmias; Prostate cancer; Spinal and bulbar muscular atrophy; XY disorders of sex development (Other); XY…	Yes
50	Flemiphilippinin C	133830-92-9	47.66	0.73	96	"Cardiovascular disease, unspecified; Chronic inflammatory diseases; Coagulative disorders; Coronary atherosclerosis; Gliomas; Heparin-induced thrombocytopenia type II; Multiple organ failure; Thromboembolic disorders; Thrombosis; Thrombotic disease; Brain injury; Breast cancer; Endocrine independent cancer; Neurodegenerative diseases; Osteoporosis, unspecified; Postmenopausal symptoms; Osteoporo…	Yes
51	Galangin (3,5,7-Trihydroxyflavone)	548-83-4	45.55	0.21	95	"Ischemia reperfusion injuries; Cardiovascular disease, unspecified; Chronic inflammatory diseases; Prostate cancer; Spinal and bulbar muscular atrophy; XY disorders of sex development (Other); XY disorders of sex development (Disorders in androgen synthesis or action); Spinal and bulbar muscular atrophy of Kennedy; Hypospadias 1, X-linked; Androgen insensitivity; Adrenocorticotrophic hormone-sec…	Yes
52	Acacetin*	480-44-4	34.97	0.24	94	"Ischemia reperfusion injuries; Cardiovascular disease, unspecified; Chronic inflammatory diseases; Prostate cancer; Spinal and bulbar muscular atrophy; XY disorders of sex development (Other); XY disorders of sex development (Disorders in androgen synthesis or action); Spinal and bulbar muscular atrophy of Kennedy; Hypospadias 1, X-linked; Androgen insensitivity; Abdominal aortic aneurysm; Adeno…	Yes
53	Morin*	480-16-0	46.23	0.27	94	"Cardiovascular disease, unspecified; Chronic inflammatory diseases; Prostate cancer; Spinal and bulbar muscular atrophy; XY disorders of sex development (Other); XY disorders of sex development (Disorders in androgen synthesis or action); Spinal and bulbar muscular atrophy of Kennedy; Hypospadias 1, X-linked; Androgen insensitivity; Adrenocorticotrophic hormone-secreting pituitary tumors; Asthma…	Yes
54	Nevadensin	10176-66-6	14.26	0.37	93	“Ischemia reperfusion injuries; Cardiovascular disease, unspecified; Chronic inflammatory diseases; Coagulative disorders; Coronary atherosclerosis; Gliomas; Heparin-induced thrombocytopenia type II; Multiple organ failure; Thromboembolic disorders; Thrombosis; Thrombotic disease; Prostate cancer; Spinal and bulbar muscular atrophy; XY disorders of sex development (Other); XY disorders of sex dev…	-
55	Lauroscholtzine; N-Methyllaurotetanine	2169-44-0	41.62	0.56	93	"Cardiovascular disease, unspecified; Chronic inflammatory diseases; Airway hyperreactivity; Urge incontinence; Alzheimer's Disease; Bronchospasm (histamine induced); Cognitive deficits; Schizophrenia; Prostate cancer; Spinal and bulbar muscular atrophy; XY disorders of sex development (Other); XY disorders of sex development (Disorders in androgen synthesis or action); Spinal and bulbar muscular…	Yes
56	Dehydroabietic acid	1740-19-8	14.93	0.28	92	“Airway hyperreactivity; Urge incontinence; Coagulative disorders; Coronary atherosclerosis; Gliomas; Heparin-induced thrombocytopenia type II; Multiple organ failure; Thromboembolic disorders; Thrombosis; Thrombotic disease; Alzheimer's Disease; Bronchospasm (histamine induced); Cognitive deficits; Schizophrenia; Respiratory diseases; Analgesics; Cardiac dysrhythmias; Epileptic seizures; Pain; R…	-
57	Naringenin (5,7,4'-Trihydroxyflavanone)*	480-41-1	59.29	0.21	92	"Cardiovascular disease, unspecified; Chronic inflammatory diseases; Brain injury; Breast cancer; Coronary atherosclerosis; Endocrine independent cancer; Neurodegenerative diseases; Osteoporosis, unspecified; Postmenopausal symptoms; Osteoporosis; Myocardial Infarction; Migraine; Cardiovascular disease; Abdominal aortic aneurysm; Adenomatous polyposis; Alzheimer's Disease; Analgesics; Arthritis; …	Yes
58	Daidzein-7-O-glucoside(Daidzin)*	552-66-9	14.32	0.73	91	“Coagulative disorders; Coronary atherosclerosis; Gliomas; Heparin-induced thrombocytopenia type II; Multiple organ failure; Thromboembolic disorders; Thrombosis; Thrombotic disease; Prostate cancer; Spinal and bulbar muscular atrophy; XY disorders of sex development (Other); XY disorders of sex development (Disorders in androgen synthesis or action); Spinal and bulbar muscular atrophy of Kennedy…	-
59	5-Hydroxy-4',6,7-trimethoxyflavone (Salvigenin)	19103-54-9	49.07	0.33	91	"Ischemia reperfusion injuries; Cardiovascular disease, unspecified; Chronic inflammatory diseases; Coagulative disorders; Coronary atherosclerosis; Gliomas; Heparin-induced thrombocytopenia type II; Multiple organ failure; Thromboembolic disorders; Thrombosis; Thrombotic disease; Analgesics; Cardiac dysrhythmias; Epileptic seizures; Pain; Refractory partial epilepsy; Sustained ventricular tachyc…	Yes
60	Glycyrin	66056-18-6	52.61	0.47	90	"Ischemia reperfusion injuries; Coagulative disorders; Coronary atherosclerosis; Gliomas; Heparin-induced thrombocytopenia type II; Multiple organ failure; Thromboembolic disorders; Thrombosis; Thrombotic disease; Cardiac arrhythmias; Brain injury; Breast cancer; Cardiovascular disease, unspecified; Endocrine independent cancer; Neurodegenerative diseases; Osteoporosis, unspecified; Postmenopausa…	Yes
61	Tetrahydroprotopapaverine*	26193-25-9	57.28	0.33	89	"Parkinson's disease; Airway hyperreactivity; Urge incontinence; Cardiac arrhythmias; Alzheimer's Disease; Bronchospasm (histamine induced); Cognitive deficits; Schizophrenia; Anxiety disorder, unspecified; Asthma; Cardiovascular disease, unspecified; Coronary heart disease; Dilated cardiomyopathy; Glaucoma; Hypertension; Analgesics; Cardiac dysrhythmias; Epileptic seizures; Pain; Refractory part…	Yes
62	1,7-Dihydroxyxanthone	529-61-3	92.98	0.16	87	"Cardiovascular disease, unspecified; Chronic inflammatory diseases; Coagulative disorders; Coronary atherosclerosis; Gliomas; Heparin-induced thrombocytopenia type II; Multiple organ failure; Thromboembolic disorders; Thrombosis; Thrombotic disease; Adrenocorticotrophic hormone-secreting pituitary tumors; Asthma; Atherosclerosis; Atopic Dermatitis; Autoimmune Diseases; Bladder cancer; Crohns's D…	-
63	Licoricone	51847-92-8	63.58	0.47	86	"Ischemia reperfusion injuries; Coagulative disorders; Coronary atherosclerosis; Gliomas; Heparin-induced thrombocytopenia type II; Multiple organ failure; Thromboembolic disorders; Thrombosis; Thrombotic disease; Cardiac arrhythmias; Brain injury; Breast cancer; Cardiovascular disease, unspecified; Endocrine independent cancer; Neurodegenerative diseases; Osteoporosis, unspecified; Postmenopausa…	Yes
64	Xanthomicrol (5,4'-Dihydroxy-6,7,8-trimethoxyflavone)	16545-23-6	28.58	0.36	86	"Ischemia reperfusion injuries; Cardiovascular disease, unspecified; Chronic inflammatory diseases; Prostate cancer; Spinal and bulbar muscular atrophy; XY disorders of sex development (Other); XY disorders of sex development (Disorders in androgen synthesis or action); Spinal and bulbar muscular atrophy of Kennedy; Hypospadias 1, X-linked; Androgen insensitivity; Analgesics; Cardiac dysrhythmias…	-
65	5,7,2'-Trihydroxy-8-methoxyflavone*	80713-32-2	20.67	0.27	85	"Ischemia reperfusion injuries; Cardiovascular disease, unspecified; Chronic inflammatory diseases; Prostate cancer; Spinal and bulbar muscular atrophy; XY disorders of sex development (Other); XY disorders of sex development (Disorders in androgen synthesis or action); Spinal and bulbar muscular atrophy of Kennedy; Hypospadias 1, X-linked; Androgen insensitivity; Abdominal aortic aneurysm; Adeno…	-
66	Elaidic Acid*	112-79-8	33.13	0.14	85	"Cardiovascular disease, unspecified; Chronic inflammatory diseases; Abdominal aortic aneurysm; Adenomatous polyposis; Alzheimer's Disease; Analgesics; Arthritis; Bladder cancer; Breast cancer; Cancer, unspecific; Carcinoma in situ, unspecified; Carpal tunnel syndrome; Colorectal cancer; Dysmenorrhea, unspecified; Endometriosis; Genitourinary tumors; Gestational hypertension; Inflammation; Inflam…	-
67	dalbergin	482-83-7	78.18	0.2	84	"Cardiovascular disease, unspecified; Chronic inflammatory diseases; Coagulative disorders; Coronary atherosclerosis; Gliomas; Heparin-induced thrombocytopenia type II; Multiple organ failure; Thromboembolic disorders; Thrombosis; Thrombotic disease; Analgesics; Cardiac dysrhythmias; Epileptic seizures; Pain; Refractory partial epilepsy; Sustained ventricular tachycardia; Abdominal aortic aneurys…	Yes
68	Isobavachin*	31524-62-6	36.57	0.32	83	"Ischemia reperfusion injuries; Cardiovascular disease, unspecified; Chronic inflammatory diseases; Brain injury; Breast cancer; Coronary atherosclerosis; Endocrine independent cancer; Neurodegenerative diseases; Osteoporosis, unspecified; Postmenopausal symptoms; Osteoporosis; Myocardial Infarction; Migraine; Cardiovascular disease; Analgesics; Cardiac dysrhythmias; Epileptic seizures; Pain; Ref…	Yes
69	3,5,6,7,8,3',4'-Heptamethoxyflavone	1178-24-1	23.91	0.58	81	"Abdominal aortic aneurysm; Acute promyelocytic leukemia; Adenomatous polyposis; Alzheimer's Disease; Analgesics; Androgen insensitivity; Arthritis; Atrial fibrillation and flutter; Bacterial Infections; Bipolar Affective Disorder; Bladder cancer; Brain injury; Breast cancer; Cancer, unspecific; Carcinoma in situ, unspecified; Cardiac arrhythmias; Cardiovascular disease; Cardiovascular disease, u…	-
70	3-Methylkaempferol	1592-70-7	60.16	0.26	81	"Ischemia reperfusion injuries; Cardiovascular disease, unspecified; Chronic inflammatory diseases; Prostate cancer; Spinal and bulbar muscular atrophy; XY disorders of sex development (Other); XY disorders of sex development (Disorders in androgen synthesis or action); Spinal and bulbar muscular atrophy of Kennedy; Hypospadias 1, X-linked; Androgen insensitivity; Abdominal aortic aneurysm; Adeno…	Yes
71	Tamarixetin (3,3',5,7-Tetrahydroxy-4'-Methoxyflavone)	603-61-2	32.86	0.31	81	"Ischemia reperfusion injuries; Cardiovascular disease, unspecified; Chronic inflammatory diseases; Prostate cancer; Spinal and bulbar muscular atrophy; XY disorders of sex development (Other); XY disorders of sex development (Disorders in androgen synthesis or action); Spinal and bulbar muscular atrophy of Kennedy; Hypospadias 1, X-linked; Androgen insensitivity; Abdominal aortic aneurysm; Adeno…	Yes
72	Neoglycyrol	23013-84-5	90.78	0.67	80	"Ischemia reperfusion injuries; Brain injury; Breast cancer; Cardiovascular disease, unspecified; Coronary atherosclerosis; Endocrine independent cancer; Neurodegenerative diseases; Osteoporosis, unspecified; Postmenopausal symptoms; Osteoporosis; Myocardial Infarction; Migraine; Cardiovascular disease; Adrenocorticotrophic hormone-secreting pituitary tumors; Asthma; Atherosclerosis; Atopic Derma…	Yes
73	Capillarisin	56365-38-9	57.56	0.31	79	"Cardiovascular disease, unspecified; Chronic inflammatory diseases; Abdominal aortic aneurysm; Adenomatous polyposis; Alzheimer's Disease; Analgesics; Arthritis; Bladder cancer; Breast cancer; Cancer, unspecific; Carcinoma in situ, unspecified; Carpal tunnel syndrome; Colorectal cancer; Dysmenorrhea, unspecified; Endometriosis; Genitourinary tumors; Gestational hypertension; Inflammation; Inflam…	Yes
74	Pinocembrin (Dihydrochrysin)	480-39-7	64.72	0.18	78	"Cardiovascular disease, unspecified; Chronic inflammatory diseases; Brain injury; Breast cancer; Coronary atherosclerosis; Endocrine independent cancer; Neurodegenerative diseases; Osteoporosis, unspecified; Postmenopausal symptoms; Osteoporosis; Myocardial Infarction; Migraine; Cardiovascular disease; Abdominal aortic aneurysm; Adenomatous polyposis; Alzheimer's Disease; Analgesics; Arthritis; …	Yes
75	Formononetin-7-O-glucoside (Ononin)	486-62-4	11.52	0.78	77	“Ischemia reperfusion injuries; Coagulative disorders; Coronary atherosclerosis; Gliomas; Heparin-induced thrombocytopenia type II; Multiple organ failure; Thromboembolic disorders; Thrombosis; Thrombotic disease; Brain injury; Breast cancer; Cardiovascular disease, unspecified; Endocrine independent cancer; Neurodegenerative diseases; Osteoporosis, unspecified; Postmenopausal symptoms; Osteoporo…	-
76	Pterocarpine	524-97-0	12.47	0.6	77	"Cardiovascular disease, unspecified; Chronic inflammatory diseases; Analgesics; Cardiac dysrhythmias; Epileptic seizures; Pain; Refractory partial epilepsy; Sustained ventricular tachycardia; Abdominal aortic aneurysm; Adenomatous polyposis; Alzheimer's Disease; Arthritis; Bladder cancer; Breast cancer; Cancer, unspecific; Carcinoma in situ, unspecified; Carpal tunnel syndrome; Colorectal cancer…	-
77	Syringin	118-34-3	14.64	0.32	77	"Abdominal aortic aneurysm; Adenomatous polyposis; Alzheimer's Disease; Analgesics; Arthritis; Bladder cancer; Breast cancer; Cancer, unspecific; Carcinoma in situ, unspecified; Carpal tunnel syndrome; Colorectal cancer; Dysmenorrhea, unspecified; Endometriosis; Genitourinary tumors; Gestational hypertension; Inflammation; Inflammatory diseases; Lung Cancer; Malignant mesothelioma; Meningioma; My…	-
78	Gossypetin(3,3',4',5,7,8-Hexahydroxyflavone)	489-35-0	35	0.31	77	"Prostate cancer; Spinal and bulbar muscular atrophy; XY disorders of sex development (Other); XY disorders of sex development (Disorders in androgen synthesis or action); Spinal and bulbar muscular atrophy of Kennedy; Hypospadias 1, X-linked; Androgen insensitivity; Adrenocorticotrophic hormone-secreting pituitary tumors; Asthma; Atherosclerosis; Atopic Dermatitis; Autoimmune Diseases; Bladder c…	Yes
79	Maackiain	2035-15-6	75.18	0.54	77	"Cardiovascular disease, unspecified; Chronic inflammatory diseases; Airway hyperreactivity; Urge incontinence; Analgesics; Cardiac dysrhythmias; Epileptic seizures; Pain; Refractory partial epilepsy; Sustained ventricular tachycardia; Abdominal aortic aneurysm; Adenomatous polyposis; Alzheimer's Disease; Arthritis; Bladder cancer; Breast cancer; Cancer, unspecific; Carcinoma in situ, unspecified…	Yes
80	Quercetagetin; 3,3',4',5,6,7-Hexahydroxyflavone	90-18-6	45.01	0.31	77	"Prostate cancer; Spinal and bulbar muscular atrophy; XY disorders of sex development (Other); XY disorders of sex development (Disorders in androgen synthesis or action); Spinal and bulbar muscular atrophy of Kennedy; Hypospadias 1, X-linked; Androgen insensitivity; Adrenocorticotrophic hormone-secreting pituitary tumors; Asthma; Atherosclerosis; Atopic Dermatitis; Autoimmune Diseases; Bladder c…	Yes
81	Chrysin	480-40-0	22.61	0.18	76	"Cardiovascular disease, unspecified; Chronic inflammatory diseases; Prostate cancer; Spinal and bulbar muscular atrophy; XY disorders of sex development (Other); XY disorders of sex development (Disorders in androgen synthesis or action); Spinal and bulbar muscular atrophy of Kennedy; Hypospadias 1, X-linked; Androgen insensitivity; Abdominal aortic aneurysm; Adenomatous polyposis; Alzheimer's D…	-
82	Glabranine*	41983-91-9	52.9	0.31	76	"Ischemia reperfusion injuries; Cardiovascular disease, unspecified; Chronic inflammatory diseases; Brain injury; Breast cancer; Coronary atherosclerosis; Endocrine independent cancer; Neurodegenerative diseases; Osteoporosis, unspecified; Postmenopausal symptoms; Osteoporosis; Myocardial Infarction; Migraine; Cardiovascular disease; Analgesics; Cardiac dysrhythmias; Epileptic seizures; Pain; Ref…	Yes
83	Hypolaetin*	27696-41-9	33.24	0.28	76	"Ischemia reperfusion injuries; Cardiovascular disease, unspecified; Chronic inflammatory diseases; Prostate cancer; Spinal and bulbar muscular atrophy; XY disorders of sex development (Other); XY disorders of sex development (Disorders in androgen synthesis or action); Spinal and bulbar muscular atrophy of Kennedy; Hypospadias 1, X-linked; Androgen insensitivity; Adrenocorticotrophic hormone-sec…	Yes
84	Hispidulin (5,7,4'-Trihydroxy-6-methoxyflavone)*	1447-88-7	30.97	0.27	75	"Ischemia reperfusion injuries; Cardiovascular disease, unspecified; Chronic inflammatory diseases; Abdominal aortic aneurysm; Adenomatous polyposis; Alzheimer's Disease; Analgesics; Arthritis; Bladder cancer; Breast cancer; Cancer, unspecific; Carcinoma in situ, unspecified; Carpal tunnel syndrome; Colorectal cancer; Dysmenorrhea, unspecified; Endometriosis; Genitourinary tumors; Gestational hyp…	Yes
85	5,4'-Dihydroxy-7-methoxyflavanone (Sakuranetin)	2957-21-3	38.55	0.24	74	"Cardiovascular disease, unspecified; Chronic inflammatory diseases; Brain injury; Breast cancer; Coronary atherosclerosis; Endocrine independent cancer; Neurodegenerative diseases; Osteoporosis, unspecified; Postmenopausal symptoms; Osteoporosis; Myocardial Infarction; Migraine; Cardiovascular disease; Analgesics; Cardiac dysrhythmias; Epileptic seizures; Pain; Refractory partial epilepsy; Susta…	Yes
86	5,4'-Dihydroxy-3,7-dimethoxyflavone(Kumatakenin)*	3301-49-3	50.83	0.29	73	"Ischemia reperfusion injuries; Cardiovascular disease, unspecified; Chronic inflammatory diseases; Prostate cancer; Spinal and bulbar muscular atrophy; XY disorders of sex development (Other); XY disorders of sex development (Disorders in androgen synthesis or action); Spinal and bulbar muscular atrophy of Kennedy; Hypospadias 1, X-linked; Androgen insensitivity; Analgesics; Cardiac dysrhythmias…	Yes
87	Liquiritigenin	578-86-9	32.76	0.18	73	"Cardiovascular disease, unspecified; Chronic inflammatory diseases; Brain injury; Breast cancer; Coronary atherosclerosis; Endocrine independent cancer; Neurodegenerative diseases; Osteoporosis, unspecified; Postmenopausal symptoms; Osteoporosis; Myocardial Infarction; Migraine; Cardiovascular disease; Abdominal aortic aneurysm; Adenomatous polyposis; Alzheimer's Disease; Analgesics; Arthritis; …	Yes
88	Morusin	62596-29-6	11.52	0.76	72	“Brain injury; Breast cancer; Cardiovascular disease, unspecified; Coronary atherosclerosis; Endocrine independent cancer; Neurodegenerative diseases; Osteoporosis, unspecified; Postmenopausal symptoms; Osteoporosis; Myocardial Infarction; Migraine; Cardiovascular disease; Prostate cancer; Spinal and bulbar muscular atrophy; XY disorders of sex development (Other); XY disorders of sex development…	-
89	Physcion	521-61-9	22.29	0.27	72	"Cardiovascular disease, unspecified; Chronic inflammatory diseases; Analgesics; Cardiac dysrhythmias; Epileptic seizures; Pain; Refractory partial epilepsy; Sustained ventricular tachycardia; Abdominal aortic aneurysm; Adenomatous polyposis; Alzheimer's Disease; Arthritis; Bladder cancer; Breast cancer; Cancer, unspecific; Carcinoma in situ, unspecified; Carpal tunnel syndrome; Colorectal cancer…	-
90	Praeruptorin A	73069-25-7	13.94	0.53	71	“Coagulative disorders; Coronary atherosclerosis; Gliomas; Heparin-induced thrombocytopenia type II; Multiple organ failure; Thromboembolic disorders; Thrombosis; Thrombotic disease; Cardiac arrhythmias; Analgesics; Cardiac dysrhythmias; Epileptic seizures; Pain; Refractory partial epilepsy; Sustained ventricular tachycardia; Atrial fibrillation and flutter; Cardiovascular disease, unspecified; T…	-
91	Azaleatin (5-O-Methylquercetin)	529-51-1	54.28	0.3	71	"Ischemia reperfusion injuries; Cardiovascular disease, unspecified; Chronic inflammatory diseases; Prostate cancer; Spinal and bulbar muscular atrophy; XY disorders of sex development (Other); XY disorders of sex development (Disorders in androgen synthesis or action); Spinal and bulbar muscular atrophy of Kennedy; Hypospadias 1, X-linked; Androgen insensitivity; Abdominal aortic aneurysm; Adeno…	Yes
92	3,7-Di-O-methylquercetin	2068-02-2	12.35	0.33	70	“Ischemia reperfusion injuries; Prostate cancer; Spinal and bulbar muscular atrophy; XY disorders of sex development (Other); XY disorders of sex development (Disorders in androgen synthesis or action); Spinal and bulbar muscular atrophy of Kennedy; Hypospadias 1, X-linked; Androgen insensitivity; Analgesics; Cardiac dysrhythmias; Epileptic seizures; Pain; Refractory partial epilepsy; Sustained v…	-
93	Epiafzelechin	24808-04-6	23.74	0.21	69	"Ischemia reperfusion injuries; Cardiovascular disease, unspecified; Chronic inflammatory diseases; Brain injury; Breast cancer; Coronary atherosclerosis; Endocrine independent cancer; Neurodegenerative diseases; Osteoporosis, unspecified; Postmenopausal symptoms; Osteoporosis; Myocardial Infarction; Migraine; Cardiovascular disease; Abdominal aortic aneurysm; Adenomatous polyposis; Alzheimer's D…	-
94	Sexangularetin	571-74-4	62.86	0.3	67	"Ischemia reperfusion injuries; Cardiovascular disease, unspecified; Chronic inflammatory diseases; Prostate cancer; Spinal and bulbar muscular atrophy; XY disorders of sex development (Other); XY disorders of sex development (Disorders in androgen synthesis or action); Spinal and bulbar muscular atrophy of Kennedy; Hypospadias 1, X-linked; Androgen insensitivity; Abdominal aortic aneurysm; Adeno…	Yes
95	p-Coumaroyltyramine	36417-86-4	112.9	0.2	67	"Alzheimer's Disease; Bronchospasm (histamine induced); Cognitive deficits; Schizophrenia; Anxiety disorder, unspecified; Asthma; Cardiac arrhythmias; Cardiovascular disease, unspecified; Coronary heart disease; Dilated cardiomyopathy; Glaucoma; Hypertension; Abdominal aortic aneurysm; Adenomatous polyposis; Analgesics; Arthritis; Bladder cancer; Breast cancer; Cancer, unspecific; Carcinoma in si…	Yes
96	Coumestrol	479-13-0	32.49	0.34	63	"Adrenocorticotrophic hormone-secreting pituitary tumors; Asthma; Atherosclerosis; Atopic Dermatitis; Autoimmune Diseases; Bladder cancer; Chronic inflammatory diseases; Crohns's Disease, unspecified; Diabetes mellitus; Inflammation; Inflammatory Bowel Disease; Insulin resistance; Ischemic heart disease; Multiple Sclerosis; Obesity; Pancreatic Cancer; Psoriasis; Renal Cell Carcinoma; Testicular c…	Yes
97	Ellagic acid	476-66-4	43.06	0.43	63	"Acute lymphoblastic leukemia (ALL); Acute myeloid leukemia (AML); Advanced solid tumors; B-cell malignancies; Cancer, unspecific; Cardiovascular disease, unspecified; Chronic lymphocytic leukemia (CLL); Hepatocellular Carcinoma (HCC); Nasopharyngeal Cancer (NPC); Non-Hodgkin's Lymphoma; Non-small Cell Lung Cancer; Solid tumors; Viral infection, unspecified; Brain injury; Breast cancer; Coronary …	Yes
98	N-Cis-Feruloyltyramine*	80510-09-4	118.35	0.26	62	"Cardiovascular disease, unspecified; Chronic inflammatory diseases; Abdominal aortic aneurysm; Adenomatous polyposis; Alzheimer's Disease; Analgesics; Arthritis; Bladder cancer; Breast cancer; Cancer, unspecific; Carcinoma in situ, unspecified; Carpal tunnel syndrome; Colorectal cancer; Dysmenorrhea, unspecified; Endometriosis; Genitourinary tumors; Gestational hypertension; Inflammation; Inflam…	Yes
99	Kurarinone	34981-26-5	29.23	0.64	61	"Cardiac arrhythmias; Atrial fibrillation and flutter; Cardiovascular disease, unspecified; Coagulative disorders; Thromboembolic disorders; Thromboembolism; Thrombosis; Thrombotic disease; Abdominal aortic aneurysm; Adenomatous polyposis; Alzheimer's Disease; Analgesics; Arthritis; Bladder cancer; Breast cancer; Cancer, unspecific; Carcinoma in situ, unspecified; Carpal tunnel syndrome; Colorect…	-
100	Procyanidin B1	20315-25-7	67.87	0.66	61	“Cardiovascular disease, unspecified; Chronic inflammatory diseases; Analgesics; Cardiac dysrhythmias; Epileptic seizures; Pain; Refractory partial epilepsy; Sustained ventricular tachycardia; Abdominal aortic aneurysm; Adenomatous polyposis; Alzheimer's Disease; Arthritis; Bladder cancer; Breast cancer; Cancer, unspecific; Carcinoma in situ, unspecified; Carpal tunnel syndrome; Colorectal cancer…	Yes
101	Genkwanin (Apigenin 7-methyl ether)*	437-64-9	37.13	0.24	60	"Ischemia reperfusion injuries; Cardiovascular disease, unspecified; Chronic inflammatory diseases; Prostate cancer; Spinal and bulbar muscular atrophy; XY disorders of sex development (Other); XY disorders of sex development (Disorders in androgen synthesis or action); Spinal and bulbar muscular atrophy of Kennedy; Hypospadias 1, X-linked; Androgen insensitivity; Abdominal aortic aneurysm; Adeno…	Yes
102	Catechin	154-23-4	54.83	0.24	57	"Cardiovascular disease, unspecified; Chronic inflammatory diseases; Brain injury; Breast cancer; Coronary atherosclerosis; Endocrine independent cancer; Neurodegenerative diseases; Osteoporosis, unspecified; Postmenopausal symptoms; Osteoporosis; Myocardial Infarction; Migraine; Cardiovascular disease; Abdominal aortic aneurysm; Adenomatous polyposis; Alzheimer's Disease; Analgesics; Arthritis; …	Yes
103	Nepetin (5,7,3',4'-Tetrahydroxy-6-methoxyflavone)	520-11-6	26.75	0.31	57	"Abdominal aortic aneurysm; Adenomatous polyposis; Alzheimer's Disease; Analgesics; Arthritis; Bladder cancer; Breast cancer; Cancer, unspecific; Carcinoma in situ, unspecified; Carpal tunnel syndrome; Colorectal cancer; Dysmenorrhea, unspecified; Endometriosis; Genitourinary tumors; Gestational hypertension; Inflammation; Inflammatory diseases; Lung Cancer; Malignant mesothelioma; Meningioma; My…	-
104	Pedalitin	22384-63-0	34.02	0.31	57	"Ischemia reperfusion injuries; Cardiovascular disease, unspecified; Chronic inflammatory diseases; Abdominal aortic aneurysm; Adenomatous polyposis; Alzheimer's Disease; Analgesics; Arthritis; Bladder cancer; Breast cancer; Cancer, unspecific; Carcinoma in situ, unspecified; Carpal tunnel syndrome; Colorectal cancer; Dysmenorrhea, unspecified; Endometriosis; Genitourinary tumors; Gestational hyp…	Yes
105	Tricetin (5,7,3',4',5'-Pentahydroxyflavone)	520-31-0	28.87	0.28	57	"Cardiovascular disease, unspecified; Chronic inflammatory diseases; Prostate cancer; Spinal and bulbar muscular atrophy; XY disorders of sex development (Other); XY disorders of sex development (Disorders in androgen synthesis or action); Spinal and bulbar muscular atrophy of Kennedy; Hypospadias 1, X-linked; Androgen insensitivity; Abdominal aortic aneurysm; Adenomatous polyposis; Alzheimer's D…	-
106	stevenin	36286-69-8	36.54	0.24	57	"Cardiovascular disease, unspecified; Chronic inflammatory diseases; Analgesics; Cardiac dysrhythmias; Epileptic seizures; Pain; Refractory partial epilepsy; Sustained ventricular tachycardia; Abdominal aortic aneurysm; Adenomatous polyposis; Alzheimer's Disease; Arthritis; Bladder cancer; Breast cancer; Cancer, unspecific; Carcinoma in situ, unspecified; Carpal tunnel syndrome; Colorectal cancer…	Yes
107	Quercetin-3-O-galactoside (Hyperin)	482-36-0	6.94	0.77	56	"Acute promyelocytic leukemia; Bacterial Infections; Cancer, unspecific; Fungal diseases; Herpes virus infection; Leishmania Infections; Malaria; Trichomoniasis; Noninsulin-dependent diabetes mellitus; Obesity; Ischemia reperfusion injuries; Cardiovascular disease, unspecified; Chronic inflammatory diseases; Abdominal aortic aneurysm; Adenomatous polyposis; Alzheimer's Disease; Analgesics; Arthri…	-
108	Apigenin-6-C-glucoside (Isovitexin)*	38953-85-4	31.29	0.72	56	"Abdominal aortic aneurysm; Adenomatous polyposis; Alzheimer's Disease; Analgesics; Arthritis; Bladder cancer; Breast cancer; Cancer, unspecific; Carcinoma in situ, unspecified; Carpal tunnel syndrome; Colorectal cancer; Dysmenorrhea, unspecified; Endometriosis; Genitourinary tumors; Gestational hypertension; Inflammation; Inflammatory diseases; Lung Cancer; Malignant mesothelioma; Meningioma; My…	Yes
109	Aromadendrin-3-O-rhamnoside; Engeletin	572-31-6	36.27	0.7	56	"Atrial fibrillation and flutter; Cardiovascular disease, unspecified; Coagulative disorders; Thromboembolic disorders; Thromboembolism; Thrombosis; Thrombotic disease; Abdominal aortic aneurysm; Adenomatous polyposis; Alzheimer's Disease; Analgesics; Arthritis; Bladder cancer; Breast cancer; Cancer, unspecific; Carcinoma in situ, unspecified; Carpal tunnel syndrome; Colorectal cancer; Dysmenorrh…	Yes
110	Cirsimaritin (4',5-dihydroxy-6,7-dimethoxyflavone)*	6601-62-3	30.35	0.3	56	"Ischemia reperfusion injuries; Cardiovascular disease, unspecified; Chronic inflammatory diseases; Analgesics; Cardiac dysrhythmias; Epileptic seizures; Pain; Refractory partial epilepsy; Sustained ventricular tachycardia; Abdominal aortic aneurysm; Adenomatous polyposis; Alzheimer's Disease; Arthritis; Bladder cancer; Breast cancer; Cancer, unspecific; Carcinoma in situ, unspecified; Carpal tun…	Yes
111	Cirsiliol (3',4',5-Trihydroxy-6,7-Dimethoxyflavone)	34334-69-5	43.46	0.34	55	"Ischemia reperfusion injuries; Analgesics; Cardiac dysrhythmias; Epileptic seizures; Pain; Refractory partial epilepsy; Sustained ventricular tachycardia; Abdominal aortic aneurysm; Adenomatous polyposis; Alzheimer's Disease; Arthritis; Bladder cancer; Breast cancer; Cancer, unspecific; Carcinoma in situ, unspecified; Carpal tunnel syndrome; Colorectal cancer; Dysmenorrhea, unspecified; Endometr…	Yes
112	Rheic Acid	478-43-3	47.07	0.28	55	"Cardiovascular disease, unspecified; Chronic inflammatory diseases; Abdominal aortic aneurysm; Adenomatous polyposis; Alzheimer's Disease; Analgesics; Arthritis; Bladder cancer; Breast cancer; Cancer, unspecific; Carcinoma in situ, unspecified; Carpal tunnel syndrome; Colorectal cancer; Dysmenorrhea, unspecified; Endometriosis; Genitourinary tumors; Gestational hypertension; Inflammation; Inflam…	Yes
113	Sesamin	607-80-7	56.55	0.83	55	"Atrial fibrillation and flutter; Cardiovascular disease, unspecified; Coagulative disorders; Thromboembolic disorders; Thromboembolism; Thrombosis; Thrombotic disease; Abdominal aortic aneurysm; Adenomatous polyposis; Alzheimer's Disease; Analgesics; Arthritis; Bladder cancer; Breast cancer; Cancer, unspecific; Carcinoma in situ, unspecified; Carpal tunnel syndrome; Colorectal cancer; Dysmenorrh…	Yes
114	Calycosin-7-O-glucoside	20633-67-4	5.49	0.81	54	“Coagulative disorders; Coronary atherosclerosis; Gliomas; Heparin-induced thrombocytopenia type II; Multiple organ failure; Thromboembolic disorders; Thrombosis; Thrombotic disease; Abdominal aortic aneurysm; Adenomatous polyposis; Alzheimer's Disease; Analgesics; Arthritis; Bladder cancer; Breast cancer; Cancer, unspecific; Carcinoma in situ, unspecified; Carpal tunnel syndrome; Colorectal canc…	-
115	Salidroside	10338-51-9	15.96	0.2	53	"Brain injury; Breast cancer; Cardiovascular disease, unspecified; Coronary atherosclerosis; Endocrine independent cancer; Neurodegenerative diseases; Osteoporosis, unspecified; Postmenopausal symptoms; Osteoporosis; Myocardial Infarction; Migraine; Cardiovascular disease; Abdominal aortic aneurysm; Adenomatous polyposis; Alzheimer's Disease; Analgesics; Arthritis; Bladder cancer; Cancer, unspeci…	-
116	1,2,4-Trihydroxyanthraquinone	81-54-9	18.41	0.21	52	"Cardiovascular disease, unspecified; Chronic inflammatory diseases; Abdominal aortic aneurysm; Adenomatous polyposis; Alzheimer's Disease; Analgesics; Arthritis; Bladder cancer; Breast cancer; Cancer, unspecific; Carcinoma in situ, unspecified; Carpal tunnel syndrome; Colorectal cancer; Dysmenorrhea, unspecified; Endometriosis; Genitourinary tumors; Gestational hypertension; Inflammation; Inflam…	-
117	6-Hydroxyluteolin	18003-33-3	46.93	0.28	52	“Cardiovascular disease, unspecified; Chronic inflammatory diseases; Prostate cancer; Spinal and bulbar muscular atrophy; XY disorders of sex development (Other); XY disorders of sex development (Disorders in androgen synthesis or action); Spinal and bulbar muscular atrophy of Kennedy; Hypospadias 1, X-linked; Androgen insensitivity; Abdominal aortic aneurysm; Adenomatous polyposis; Alzheimer's D…	Yes
118	Hesperetin	520-33-2	70.31	0.27	52	"Cardiovascular disease, unspecified; Chronic inflammatory diseases; Analgesics; Cardiac dysrhythmias; Epileptic seizures; Pain; Refractory partial epilepsy; Sustained ventricular tachycardia; Abdominal aortic aneurysm; Adenomatous polyposis; Alzheimer's Disease; Arthritis; Bladder cancer; Breast cancer; Cancer, unspecific; Carcinoma in situ, unspecified; Carpal tunnel syndrome; Colorectal cancer…	Yes
119	Diosmetin (5,7,3'-Trihydroxy-4'-methoxyflavone)*	520-34-3	31.14	0.27	51	“Abdominal aortic aneurysm; Adenomatous polyposis; Alzheimer's Disease; Analgesics; Arthritis; Autoimmune Diseases; Bladder cancer; Breast cancer; Cancer, unspecific; Carcinoma in situ, unspecified; Cardiovascular disease, unspecified; Carpal tunnel syndrome; Chronic inflammatory diseases; Chronic Myelogenous Leukemia (CML); Colorectal cancer; Diabetes mellitus; Dysmenorrhea, unspecified; Endomet…	Yes
120	Norartocarpetin	520-30-9	54.93	0.24	51	"Cardiovascular disease, unspecified; Chronic inflammatory diseases; Prostate cancer; Spinal and bulbar muscular atrophy; XY disorders of sex development (Other); XY disorders of sex development (Disorders in androgen synthesis or action); Spinal and bulbar muscular atrophy of Kennedy; Hypospadias 1, X-linked; Androgen insensitivity; Abdominal aortic aneurysm; Adenomatous polyposis; Alzheimer's D…	Yes
121	Taxifolin(Dihydroquercetin)	480-18-2	57.84	0.27	51	"Cardiovascular disease, unspecified; Chronic inflammatory diseases; Abdominal aortic aneurysm; Adenomatous polyposis; Alzheimer's Disease; Analgesics; Arthritis; Bladder cancer; Breast cancer; Cancer, unspecific; Carcinoma in situ, unspecified; Carpal tunnel syndrome; Colorectal cancer; Dysmenorrhea, unspecified; Endometriosis; Genitourinary tumors; Gestational hypertension; Inflammation; Inflam…	Yes
122	Diosmetin-7-O-rutinoside (Diosmin)*	520-27-4	12.7	0.66	50	“Cardiovascular disease, unspecified; Chronic inflammatory diseases; Abdominal aortic aneurysm; Adenomatous polyposis; Alzheimer's Disease; Analgesics; Arthritis; Bladder cancer; Breast cancer; Cancer, unspecific; Carcinoma in situ, unspecified; Carpal tunnel syndrome; Colorectal cancer; Dysmenorrhea, unspecified; Endometriosis; Genitourinary tumors; Gestational hypertension; Inflammation; Inflam…	-
123	Fraxetin-8-O-glucoside (Fraxin)	524-30-1	36.76	0.42	49	"Coagulative disorders; Coronary atherosclerosis; Gliomas; Heparin-induced thrombocytopenia type II; Multiple organ failure; Thromboembolic disorders; Thrombosis; Thrombotic disease; Abdominal aortic aneurysm; Adenomatous polyposis; Alzheimer's Disease; Analgesics; Arthritis; Bladder cancer; Breast cancer; Cancer, unspecific; Carcinoma in situ, unspecified; Carpal tunnel syndrome; Colorectal canc…	Yes
124	Garbanzol	1226-22-8	83.67	0.21	48	"Cardiovascular disease, unspecified; Chronic inflammatory diseases; Abdominal aortic aneurysm; Adenomatous polyposis; Alzheimer's Disease; Analgesics; Arthritis; Bladder cancer; Breast cancer; Cancer, unspecific; Carcinoma in situ, unspecified; Carpal tunnel syndrome; Colorectal cancer; Dysmenorrhea, unspecified; Endometriosis; Genitourinary tumors; Gestational hypertension; Inflammation; Inflam…	Yes
125	Cinchonain Ic	85081-22-7	58.16	0.93	47	"Atrial fibrillation and flutter; Cardiovascular disease, unspecified; Coagulative disorders; Thromboembolic disorders; Thromboembolism; Thrombosis; Thrombotic disease; Abdominal aortic aneurysm; Adenomatous polyposis; Alzheimer's Disease; Analgesics; Arthritis; Bladder cancer; Breast cancer; Cancer, unspecific; Carcinoma in situ, unspecified; Carpal tunnel syndrome; Colorectal cancer; Dysmenorrh…	Yes
126	Eriodictyol (5,7,3',4'-Tetrahydroxyflavanone)	552-58-9	71.79	0.24	47	"Cardiovascular disease, unspecified; Chronic inflammatory diseases; Abdominal aortic aneurysm; Adenomatous polyposis; Alzheimer's Disease; Analgesics; Arthritis; Bladder cancer; Breast cancer; Cancer, unspecific; Carcinoma in situ, unspecified; Carpal tunnel syndrome; Colorectal cancer; Dysmenorrhea, unspecified; Endometriosis; Genitourinary tumors; Gestational hypertension; Inflammation; Inflam…	Yes
127	Glycitin*	40246-10-4	22.48	0.78	47	"Coagulative disorders; Coronary atherosclerosis; Gliomas; Heparin-induced thrombocytopenia type II; Multiple organ failure; Thromboembolic disorders; Thrombosis; Thrombotic disease; Abdominal aortic aneurysm; Adenomatous polyposis; Alzheimer's Disease; Analgesics; Arthritis; Bladder cancer; Breast cancer; Cancer, unspecific; Carcinoma in situ, unspecified; Carpal tunnel syndrome; Colorectal canc…	-
128	Embelin	550-24-3	37.72	0.18	46	"Coagulative disorders; Coronary atherosclerosis; Gliomas; Heparin-induced thrombocytopenia type II; Multiple organ failure; Thromboembolic disorders; Thrombosis; Thrombotic disease; Alzheimer's Disease; Cognitive deficits; Hypoxic-ischemic encephalopathy; Motor neurone disease; Parkinson's disease; Blood group, Yt system; Parkinson Disease; Abdominal aortic aneurysm; Adenomatous polyposis; Analg…	Yes
129	Luteolin-4'-O-glucoside	6920-38-3	35.94	0.79	46	"Cardiovascular disease, unspecified; Chronic inflammatory diseases; Abdominal aortic aneurysm; Adenomatous polyposis; Alzheimer's Disease; Analgesics; Arthritis; Bladder cancer; Breast cancer; Cancer, unspecific; Carcinoma in situ, unspecified; Carpal tunnel syndrome; Colorectal cancer; Dysmenorrhea, unspecified; Endometriosis; Genitourinary tumors; Gestational hypertension; Inflammation; Inflam…	Yes
130	Leucocyanidin	480-17-1	30.84	0.27	45	"Cardiovascular disease, unspecified; Chronic inflammatory diseases; Abdominal aortic aneurysm; Adenomatous polyposis; Alzheimer's Disease; Analgesics; Arthritis; Bladder cancer; Breast cancer; Cancer, unspecific; Carcinoma in situ, unspecified; Carpal tunnel syndrome; Colorectal cancer; Dysmenorrhea, unspecified; Endometriosis; Genitourinary tumors; Gestational hypertension; Inflammation; Inflam…	Yes
131	2'-Deoxyadenosine*	958-09-8	30.13	0.15	44	"Cardiovascular disease, unspecified; Chronic inflammatory diseases; B cell acute lymphoblastic leukemia (B-ALL); Cutaneous T-Cell Lymphoma; Malaria; Moderate to Severe Plaque Psoriasis; Psoriasis; Refractory Cutaneous T-cell Lymphoma (CTCL); Schistosomiasis [bilharziasis]; T-cell proliferation; Trypanosomatid infections; Tumors; Abdominal aortic aneurysm; Adenomatous polyposis; Alzheimer's Disea…	-
132	Aromadendrin (Dihydrokaempferol)	480-20-6	24.15	0.24	44	"Cardiovascular disease, unspecified; Chronic inflammatory diseases; Abdominal aortic aneurysm; Adenomatous polyposis; Alzheimer's Disease; Analgesics; Arthritis; Bladder cancer; Breast cancer; Cancer, unspecific; Carcinoma in situ, unspecified; Carpal tunnel syndrome; Colorectal cancer; Dysmenorrhea, unspecified; Endometriosis; Genitourinary tumors; Gestational hypertension; Inflammation; Inflam…	-
133	Cordycepin (3'-Deoxyadenosine)*	73-03-0	38.44	0.16	44	"Cardiovascular disease, unspecified; Chronic inflammatory diseases; B cell acute lymphoblastic leukemia (B-ALL); Cutaneous T-Cell Lymphoma; Malaria; Moderate to Severe Plaque Psoriasis; Psoriasis; Refractory Cutaneous T-cell Lymphoma (CTCL); Schistosomiasis [bilharziasis]; T-cell proliferation; Trypanosomatid infections; Tumors; Abdominal aortic aneurysm; Adenomatous polyposis; Alzheimer's Disea…	-
134	Brevifolin carboxylic acid	18490-95-4	7.94	0.27	42	“Abdominal aortic aneurysm; Adenomatous polyposis; Alzheimer's Disease; Analgesics; Arthritis; Bladder cancer; Breast cancer; Cancer, unspecific; Carcinoma in situ, unspecified; Carpal tunnel syndrome; Colorectal cancer; Dysmenorrhea, unspecified; Endometriosis; Genitourinary tumors; Gestational hypertension; Inflammation; Inflammatory diseases; Lung Cancer; Malignant mesothelioma; Meningioma; My…	-
135	Sinapaldehyde-4-O-Glucoside	154461-65-1	20.91	0.33	42	"Abdominal aortic aneurysm; Adenomatous polyposis; Alzheimer's Disease; Analgesics; Arthritis; Bladder cancer; Breast cancer; Cancer, unspecific; Carcinoma in situ, unspecified; Carpal tunnel syndrome; Colorectal cancer; Dysmenorrhea, unspecified; Endometriosis; Genitourinary tumors; Gestational hypertension; Inflammation; Inflammatory diseases; Lung Cancer; Malignant mesothelioma; Meningioma; My…	-
136	Diphyllin	22055-22-7	36.23	0.75	41	"Cardiovascular disease, unspecified; Chronic inflammatory diseases; Cardiac arrhythmias; Atrial fibrillation and flutter; Coagulative disorders; Thromboembolic disorders; Thromboembolism; Thrombosis; Thrombotic disease; Abdominal aortic aneurysm; Adenomatous polyposis; Alzheimer's Disease; Analgesics; Arthritis; Bladder cancer; Breast cancer; Cancer, unspecific; Carcinoma in situ, unspecified; C…	Yes
137	Liquiritigenin-4'-O-Glucoside (Liquiritin)	551-15-5	65.69	0.74	41	"Atrial fibrillation and flutter; Cardiovascular disease, unspecified; Coagulative disorders; Thromboembolic disorders; Thromboembolism; Thrombosis; Thrombotic disease; Abdominal aortic aneurysm; Adenomatous polyposis; Alzheimer's Disease; Analgesics; Arthritis; Bladder cancer; Breast cancer; Cancer, unspecific; Carcinoma in situ, unspecified; Carpal tunnel syndrome; Colorectal cancer; Dysmenorrh…	Yes
138	γ-Linolenic Acid*	506-26-3	45.01	0.15	41	"Cardiovascular disease, unspecified; Chronic inflammatory diseases; Abdominal aortic aneurysm; Adenomatous polyposis; Alzheimer's Disease; Analgesics; Arthritis; Bladder cancer; Breast cancer; Cancer, unspecific; Carcinoma in situ, unspecified; Carpal tunnel syndrome; Colorectal cancer; Dysmenorrhea, unspecified; Endometriosis; Genitourinary tumors; Gestational hypertension; Inflammation; Inflam…	-
139	Linoleic acid*	60-33-3	45.01	0.15	40	"Cardiovascular disease, unspecified; Chronic inflammatory diseases; Abdominal aortic aneurysm; Adenomatous polyposis; Alzheimer's Disease; Analgesics; Arthritis; Bladder cancer; Breast cancer; Cancer, unspecific; Carcinoma in situ, unspecified; Carpal tunnel syndrome; Colorectal cancer; Dysmenorrhea, unspecified; Endometriosis; Genitourinary tumors; Gestational hypertension; Inflammation; Inflam…	-
140	α-Linolenic Acid	463-40-1	45.01	0.15	40	"Cardiovascular disease, unspecified; Chronic inflammatory diseases; Abdominal aortic aneurysm; Adenomatous polyposis; Alzheimer's Disease; Analgesics; Arthritis; Bladder cancer; Breast cancer; Cancer, unspecific; Carcinoma in situ, unspecified; Carpal tunnel syndrome; Colorectal cancer; Dysmenorrhea, unspecified; Endometriosis; Genitourinary tumors; Gestational hypertension; Inflammation; Inflam…	-
141	Oroxin A	57396-78-8	9.58	0.72	39	“Atrial fibrillation and flutter; Cardiovascular disease, unspecified; Coagulative disorders; Thromboembolic disorders; Thromboembolism; Thrombosis; Thrombotic disease; Abdominal aortic aneurysm; Adenomatous polyposis; Alzheimer's Disease; Analgesics; Arthritis; Bladder cancer; Breast cancer; Cancer, unspecific; Carcinoma in situ, unspecified; Carpal tunnel syndrome; Colorectal cancer; Dysmenorrh…	-
142	Riboflavin (Vitamin B2)	83-88-5	6.79	0.5	39	"Abdominal aortic aneurysm; Adenomatous polyposis; Alzheimer's Disease; Analgesics; Arthritis; Bladder cancer; Breast cancer; Cancer, unspecific; Carcinoma in situ, unspecified; Carpal tunnel syndrome; Colorectal cancer; Dysmenorrhea, unspecified; Endometriosis; Genitourinary tumors; Gestational hypertension; Inflammation; Inflammatory diseases; Lung Cancer; Malignant mesothelioma; Meningioma; My…	-
143	Sophoricoside*	152-95-4	10.42	0.78	39	"Prostate cancer; Spinal and bulbar muscular atrophy; XY disorders of sex development (Other); XY disorders of sex development (Disorders in androgen synthesis or action); Spinal and bulbar muscular atrophy of Kennedy; Hypospadias 1, X-linked; Androgen insensitivity; Abdominal aortic aneurysm; Adenomatous polyposis; Alzheimer's Disease; Analgesics; Arthritis; Bladder cancer; Breast cancer; Cancer…	-
144	Usnic acid	125-46-2	5.36	0.39	39	"Atrial fibrillation and flutter; Cardiovascular disease, unspecified; Coagulative disorders; Thromboembolic disorders; Thromboembolism; Thrombosis; Thrombotic disease; Abdominal aortic aneurysm; Adenomatous polyposis; Alzheimer's Disease; Analgesics; Arthritis; Bladder cancer; Breast cancer; Cancer, unspecific; Carcinoma in situ, unspecified; Carpal tunnel syndrome; Colorectal cancer; Dysmenorrh…	-
145	Methyl linolenate	301-00-8	46.15	0.17	35	"Cardiovascular disease, unspecified; Chronic inflammatory diseases; Abdominal aortic aneurysm; Adenomatous polyposis; Alzheimer's Disease; Analgesics; Arthritis; Bladder cancer; Breast cancer; Cancer, unspecific; Carcinoma in situ, unspecified; Carpal tunnel syndrome; Colorectal cancer; Dysmenorrhea, unspecified; Endometriosis; Genitourinary tumors; Gestational hypertension; Inflammation; Inflam…	-
146	Grandidentatin	15732-48-6	10.56	0.54	34	“Cardiovascular disease, unspecified; Chronic inflammatory diseases; Abdominal aortic aneurysm; Adenomatous polyposis; Alzheimer's Disease; Analgesics; Arthritis; Bladder cancer; Breast cancer; Cancer, unspecific; Carcinoma in situ, unspecified; Carpal tunnel syndrome; Colorectal cancer; Dysmenorrhea, unspecified; Endometriosis; Genitourinary tumors; Gestational hypertension; Inflammation; Inflam…	-
147	12-Hydroxyoctadec-9-Enoic Acid; Ricinoleic acid	141-22-0	32.57	0.16	34	"Cardiovascular disease, unspecified; Chronic inflammatory diseases; Abdominal aortic aneurysm; Adenomatous polyposis; Alzheimer's Disease; Analgesics; Arthritis; Bladder cancer; Breast cancer; Cancer, unspecific; Carcinoma in situ, unspecified; Carpal tunnel syndrome; Colorectal cancer; Dysmenorrhea, unspecified; Endometriosis; Genitourinary tumors; Gestational hypertension; Inflammation; Inflam…	-
148	9-Hydroxy-10,12,15-octadecatrienoic acid*	89886-42-0	37.92	0.17	34	"Cardiovascular disease, unspecified; Chronic inflammatory diseases; Abdominal aortic aneurysm; Adenomatous polyposis; Alzheimer's Disease; Analgesics; Arthritis; Bladder cancer; Breast cancer; Cancer, unspecific; Carcinoma in situ, unspecified; Carpal tunnel syndrome; Colorectal cancer; Dysmenorrhea, unspecified; Endometriosis; Genitourinary tumors; Gestational hypertension; Inflammation; Inflam…	-
149	Arachidonic Acid	506-32-1	45.57	0.2	34	"Cardiovascular disease, unspecified; Chronic inflammatory diseases; Abdominal aortic aneurysm; Adenomatous polyposis; Alzheimer's Disease; Analgesics; Arthritis; Bladder cancer; Breast cancer; Cancer, unspecific; Carcinoma in situ, unspecified; Carpal tunnel syndrome; Colorectal cancer; Dysmenorrhea, unspecified; Endometriosis; Genitourinary tumors; Gestational hypertension; Inflammation; Inflam…	Yes
150	Esculin (6,7-Dihydroxycoumarin-6-O-glucoside)	531-75-9	20.43	0.36	34	"Abdominal aortic aneurysm; Adenomatous polyposis; Alzheimer's Disease; Analgesics; Arthritis; Bladder cancer; Breast cancer; Cancer, unspecific; Carcinoma in situ, unspecified; Carpal tunnel syndrome; Colorectal cancer; Dysmenorrhea, unspecified; Endometriosis; Genitourinary tumors; Gestational hypertension; Inflammation; Inflammatory diseases; Lung Cancer; Malignant mesothelioma; Meningioma; My…	-
151	Ethyl linoleate*	544-35-4	42	0.19	34	"Cardiovascular disease, unspecified; Chronic inflammatory diseases; Abdominal aortic aneurysm; Adenomatous polyposis; Alzheimer's Disease; Analgesics; Arthritis; Bladder cancer; Breast cancer; Cancer, unspecific; Carcinoma in situ, unspecified; Carpal tunnel syndrome; Colorectal cancer; Dysmenorrhea, unspecified; Endometriosis; Genitourinary tumors; Gestational hypertension; Inflammation; Inflam…	Yes
152	Octadeca-9,12,15-trienoic acid	28290-79-1	45.01	0.15	34	"Cardiovascular disease, unspecified; Chronic inflammatory diseases; Abdominal aortic aneurysm; Adenomatous polyposis; Alzheimer's Disease; Analgesics; Arthritis; Bladder cancer; Breast cancer; Cancer, unspecific; Carcinoma in situ, unspecified; Carpal tunnel syndrome; Colorectal cancer; Dysmenorrhea, unspecified; Endometriosis; Genitourinary tumors; Gestational hypertension; Inflammation; Inflam…	-
153	Pinolenic acid	13237-97-3	44.73	0.15	34	"Cardiovascular disease, unspecified; Chronic inflammatory diseases; Abdominal aortic aneurysm; Adenomatous polyposis; Alzheimer's Disease; Analgesics; Arthritis; Bladder cancer; Breast cancer; Cancer, unspecific; Carcinoma in situ, unspecified; Carpal tunnel syndrome; Colorectal cancer; Dysmenorrhea, unspecified; Endometriosis; Genitourinary tumors; Gestational hypertension; Inflammation; Inflam…	-
154	Punicic acid (9Z,11E,13Z-octadecatrienoic acid)	544-72-9	44.9	0.15	34	"Cardiovascular disease, unspecified; Chronic inflammatory diseases; Abdominal aortic aneurysm; Adenomatous polyposis; Alzheimer's Disease; Analgesics; Arthritis; Bladder cancer; Breast cancer; Cancer, unspecific; Carcinoma in situ, unspecified; Carpal tunnel syndrome; Colorectal cancer; Dysmenorrhea, unspecified; Endometriosis; Genitourinary tumors; Gestational hypertension; Inflammation; Inflam…	-
155	Retinol (Vitamin A1)	68-26-8	19.53	0.16	34	"Neurodegenerative diseases; Proliferative diseases; Asthma; Behcet's disease; Chronic inflammatory diseases; Congestive Heart Failure; Crohns's Disease, unspecified; Heart Failure; Hyperimmunoglobulinemia D; Noninsulin-dependent diabetes mellitus; Periodic fever syndrome; Rheumatic diseases; Rheumatoid arthritis, unspecified; Solid Tumor; Allergic airway inflammation; Breast cancer; Cancer (mult…	-
156	Scopoletin-7-O-glucoside (Scopolin)	531-44-2	22.91	0.39	34	"Abdominal aortic aneurysm; Adenomatous polyposis; Alzheimer's Disease; Analgesics; Arthritis; Bladder cancer; Breast cancer; Cancer, unspecific; Carcinoma in situ, unspecified; Carpal tunnel syndrome; Colorectal cancer; Dysmenorrhea, unspecified; Endometriosis; Genitourinary tumors; Gestational hypertension; Inflammation; Inflammatory diseases; Lung Cancer; Malignant mesothelioma; Meningioma; My…	-
157	Stearic Acid	57-11-4	17.83	0.14	34	"Cardiovascular disease, unspecified; Chronic inflammatory diseases; Abdominal aortic aneurysm; Adenomatous polyposis; Alzheimer's Disease; Analgesics; Arthritis; Bladder cancer; Breast cancer; Cancer, unspecific; Carcinoma in situ, unspecified; Carpal tunnel syndrome; Colorectal cancer; Dysmenorrhea, unspecified; Endometriosis; Genitourinary tumors; Gestational hypertension; Inflammation; Inflam…	-
158	Hesperetin-7-O-rutinoside (Hesperidin)	520-26-3	13.33	0.67	33	“Abdominal aortic aneurysm; Adenomatous polyposis; Alzheimer's Disease; Analgesics; Arthritis; Bladder cancer; Breast cancer; Cancer, unspecific; Carcinoma in situ, unspecified; Carpal tunnel syndrome; Colorectal cancer; Dysmenorrhea, unspecified; Endometriosis; Genitourinary tumors; Gestational hypertension; Inflammation; Inflammatory diseases; Lung Cancer; Malignant mesothelioma; Meningioma; My…	-
159	Apigenin-7-O-glucoside(Cosmosiin)*	578-74-5	9.68	0.74	32	“Abdominal aortic aneurysm; Adenomatous polyposis; Alzheimer's Disease; Analgesics; Arthritis; Bladder cancer; Breast cancer; Cancer, unspecific; Carcinoma in situ, unspecified; Carpal tunnel syndrome; Colorectal cancer; Dysmenorrhea, unspecified; Endometriosis; Genitourinary tumors; Gestational hypertension; Inflammation; Inflammatory diseases; Lung Cancer; Malignant mesothelioma; Meningioma; My…	-
160	Chlorogenic acid methyl ester	29708-87-0	9.97	0.36	32	“Abdominal aortic aneurysm; Adenomatous polyposis; Alzheimer's Disease; Analgesics; Arthritis; Bladder cancer; Breast cancer; Cancer, unspecific; Carcinoma in situ, unspecified; Carpal tunnel syndrome; Colorectal cancer; Dysmenorrhea, unspecified; Endometriosis; Genitourinary tumors; Gestational hypertension; Inflammation; Inflammatory diseases; Lung Cancer; Malignant mesothelioma; Meningioma; My…	-
161	Cichoriin*	531-58-8	12.76	0.35	32	“Abdominal aortic aneurysm; Adenomatous polyposis; Alzheimer's Disease; Analgesics; Arthritis; Bladder cancer; Breast cancer; Cancer, unspecific; Carcinoma in situ, unspecified; Carpal tunnel syndrome; Colorectal cancer; Dysmenorrhea, unspecified; Endometriosis; Genitourinary tumors; Gestational hypertension; Inflammation; Inflammatory diseases; Lung Cancer; Malignant mesothelioma; Meningioma; My…	-
162	Naringenin-7-O-glucoside (Prunin)*	529-55-5	9.33	0.74	32	“Abdominal aortic aneurysm; Adenomatous polyposis; Alzheimer's Disease; Analgesics; Arthritis; Bladder cancer; Breast cancer; Cancer, unspecific; Carcinoma in situ, unspecified; Carpal tunnel syndrome; Colorectal cancer; Dysmenorrhea, unspecified; Endometriosis; Genitourinary tumors; Gestational hypertension; Inflammation; Inflammatory diseases; Lung Cancer; Malignant mesothelioma; Meningioma; My…	-
163	Picein (4-Acetylphenyl-glucoside)	530-14-3	9.48	0.19	32	“Abdominal aortic aneurysm; Adenomatous polyposis; Alzheimer's Disease; Analgesics; Arthritis; Bladder cancer; Breast cancer; Cancer, unspecific; Carcinoma in situ, unspecified; Carpal tunnel syndrome; Colorectal cancer; Dysmenorrhea, unspecified; Endometriosis; Genitourinary tumors; Gestational hypertension; Inflammation; Inflammatory diseases; Lung Cancer; Malignant mesothelioma; Meningioma; My…	-
164	Salicin	138-52-3	7.15	0.16	32	"Abdominal aortic aneurysm; Adenomatous polyposis; Alzheimer's Disease; Analgesics; Arthritis; Bladder cancer; Breast cancer; Cancer, unspecific; Carcinoma in situ, unspecified; Carpal tunnel syndrome; Colorectal cancer; Dysmenorrhea, unspecified; Endometriosis; Genitourinary tumors; Gestational hypertension; Inflammation; Inflammatory diseases; Lung Cancer; Malignant mesothelioma; Meningioma; My…	-
165	Trifolirhizin (Maackiain-3-O-glucoside)*	6807-83-6	7.62	0.79	32	"Abdominal aortic aneurysm; Adenomatous polyposis; Alzheimer's Disease; Analgesics; Arthritis; Bladder cancer; Breast cancer; Cancer, unspecific; Carcinoma in situ, unspecified; Carpal tunnel syndrome; Colorectal cancer; Dysmenorrhea, unspecified; Endometriosis; Genitourinary tumors; Gestational hypertension; Inflammation; Inflammatory diseases; Lung Cancer; Malignant mesothelioma; Meningioma; My…	-
166	Androsin	531-28-2	18.86	0.24	32	"Abdominal aortic aneurysm; Adenomatous polyposis; Alzheimer's Disease; Analgesics; Arthritis; Bladder cancer; Breast cancer; Cancer, unspecific; Carcinoma in situ, unspecified; Carpal tunnel syndrome; Colorectal cancer; Dysmenorrhea, unspecified; Endometriosis; Genitourinary tumors; Gestational hypertension; Inflammation; Inflammatory diseases; Lung Cancer; Malignant mesothelioma; Meningioma; My…	-
167	Glucosyringic acid	33228-65-8	24.29	0.3	32	"Abdominal aortic aneurysm; Adenomatous polyposis; Alzheimer's Disease; Analgesics; Arthritis; Bladder cancer; Breast cancer; Cancer, unspecific; Carcinoma in situ, unspecified; Carpal tunnel syndrome; Colorectal cancer; Dysmenorrhea, unspecified; Endometriosis; Genitourinary tumors; Gestational hypertension; Inflammation; Inflammatory diseases; Lung Cancer; Malignant mesothelioma; Meningioma; My…	-
168	Isopimaric acid*	5835-26-7	36.2	0.28	32	"Prostate cancer; Breast cancer; Abdominal aortic aneurysm; Adenomatous polyposis; Alzheimer's Disease; Analgesics; Arthritis; Bladder cancer; Cancer, unspecific; Carcinoma in situ, unspecified; Carpal tunnel syndrome; Colorectal cancer; Dysmenorrhea, unspecified; Endometriosis; Genitourinary tumors; Gestational hypertension; Inflammation; Inflammatory diseases; Lung Cancer; Malignant mesotheliom…	Yes
169	Phylloquinone (Vitamin K1)	84-80-0	47.6	0.66	32	"Abdominal aortic aneurysm; Adenomatous polyposis; Alzheimer's Disease; Analgesics; Arthritis; Bladder cancer; Breast cancer; Cancer, unspecific; Carcinoma in situ, unspecified; Carpal tunnel syndrome; Colorectal cancer; Dysmenorrhea, unspecified; Endometriosis; Genitourinary tumors; Gestational hypertension; Inflammation; Inflammatory diseases; Lung Cancer; Malignant mesothelioma; Meningioma; My…	Yes
170	D-Sucrose*	57-50-1	7.17	0.23	30	“Abortion, Spontaneous; Arthritis; Arthritis, Rheumatoid; Asthma; Breast Neoplasms; Colorectal Neoplasms; Fatigue; Myocardial Infarction; Neural Tube Defects; Ovarian Neoplasms; Parkinson Disease; Pulmonary Disease, Chronic Obstructive; Schizophrenia; Tardive dyskinesia; Tobacco Use Disorder; Urinary Bladder Neoplasms; Bone Diseases, Metabolic; Fractures, Bone; Multiple Myeloma; Osteonecrosis; Os…	-
171	Carthamone*	86579-00-2	5.93	0.63	22	“Coagulative disorders; Coronary atherosclerosis; Gliomas; Heparin-induced thrombocytopenia type II; Multiple organ failure; Thromboembolic disorders; Thrombosis; Thrombotic disease; Atrial fibrillation and flutter; Cardiovascular disease, unspecified; Thromboembolism; Glaucoma; Pancreatic Cancer; Renal failure; Acute promyelocytic leukemia; Bacterial Infections; Cancer, unspecific; Fungal diseas…	-
172	3'-Methoxypuerarin	117047-07-1	11.73	0.78	20	“Prostate cancer; Spinal and bulbar muscular atrophy; XY disorders of sex development (Other); XY disorders of sex development (Disorders in androgen synthesis or action); Spinal and bulbar muscular atrophy of Kennedy; Hypospadias 1, X-linked; Androgen insensitivity; Glaucoma; Pancreatic Cancer; Renal failure; Cancer, unspecific; Noninsulin-dependent diabetes mellitus; Obesity; Acute promyelocyti…	-
173	Naringenin-7-O-Neohesperidoside(Naringin)*	10236-47-2	6.92	0.78	20	“Acute promyelocytic leukemia; Bacterial Infections; Cancer, unspecific; Fungal diseases; Herpes virus infection; Leishmania Infections; Malaria; Trichomoniasis; Asthma; Behcet's disease; Chronic inflammatory diseases; Congestive Heart Failure; Crohns's Disease, unspecified; Heart Failure; Hyperimmunoglobulinemia D; Noninsulin-dependent diabetes mellitus; Periodic fever syndrome; Rheumatic diseas…	-
174	Anacardic acid	16611-84-0	15.94	0.31	20	"Depression; Shy-Drager syndrome; Anxiety disorder, unspecified; Asthma; Cardiac arrhythmias; Chronic obstructive pulmonary disease, unspecified; Glaucoma; Hypertension; Inflammation; Multiple Sclerosis; Obstructive airway disease; Respiratory distress syndrome; Skeletal muscle wasting; Skeletal muscle weakness; Analgesics; Cardiac dysrhythmias; Epileptic seizures; Pain; Refractory partial epilep…	-
175	Sophocarpine	145572-44-7	64.26	0.25	19	"Asthma; Behcet's disease; Chronic inflammatory diseases; Congestive Heart Failure; Crohns's Disease, unspecified; Heart Failure; Hyperimmunoglobulinemia D; Noninsulin-dependent diabetes mellitus; Periodic fever syndrome; Rheumatic diseases; Rheumatoid arthritis, unspecified; Solid Tumor; Cachexia; Glioblastoma multiforme; Hyperinflammatory provoked organ injury; Inflammatory Disorders, Unspecifi…	Yes
176	Wogonin-7-O-Glucuronide (Wogonoside)	51059-44-0	7.07	0.77	17	"Coagulative disorders; Coronary atherosclerosis; Gliomas; Heparin-induced thrombocytopenia type II; Multiple organ failure; Thromboembolic disorders; Thrombosis; Thrombotic disease; Atrial fibrillation and flutter; Cardiovascular disease, unspecified; Thromboembolism; Glaucoma; Pancreatic Cancer; Renal failure; Cancer, unspecific; Noninsulin-dependent diabetes mellitus; Obesity"	-
177	Genistein-8-C-glucoside	66026-80-0	15.27	0.72	17	"Prostate cancer; Spinal and bulbar muscular atrophy; XY disorders of sex development (Other); XY disorders of sex development (Disorders in androgen synthesis or action); Spinal and bulbar muscular atrophy of Kennedy; Hypospadias 1, X-linked; Androgen insensitivity; Cancer, unspecific; Noninsulin-dependent diabetes mellitus; Obesity; Acute promyelocytic leukemia; Bacterial Infections; Fungal dis…	-
178	Salireposide	16955-55-8	13.51	0.53	16	"Alzheimer's Disease; Bronchospasm (histamine induced); Cognitive deficits; Schizophrenia; Analgesics; Autoimmune cardiomyopathy; Bronchoconstriction (cold air-induced); Chronic obstructive pulmonary disease, unspecified; Hypothermia; Neurogenic bladder; Pain, unspecified; Tremor, unspecified; Anesthesia; Postoperative residual curarisation; Anxiety Disorders; Insomnia"	-
179	β-Isosparteine*	24915-04-6	59.81	0.21	16	"Airway hyperreactivity; Urge incontinence; Alzheimer's Disease; Bronchospasm (histamine induced); Cognitive deficits; Schizophrenia; Analgesics; Autoimmune cardiomyopathy; Bronchoconstriction (cold air-induced); Chronic obstructive pulmonary disease, unspecified; Hypothermia; Neurogenic bladder; Pain, unspecified; Tremor, unspecified; Anxiety Disorders; Insomnia"	Yes
180	Cinchonain Id*	85022-67-9	31.31	0.93	15	"Atrial fibrillation and flutter; Cardiovascular disease, unspecified; Coagulative disorders; Thromboembolic disorders; Thromboembolism; Thrombosis; Thrombotic disease; Acute promyelocytic leukemia; Bacterial Infections; Cancer, unspecific; Fungal diseases; Herpes virus infection; Leishmania Infections; Malaria; Trichomoniasis"	Yes
181	Eriodictyol-7-O-glucoronide	133360-47-1	17.82	0.8	15	"Atrial fibrillation and flutter; Cardiovascular disease, unspecified; Coagulative disorders; Thromboembolic disorders; Thromboembolism; Thrombosis; Thrombotic disease; Acute promyelocytic leukemia; Bacterial Infections; Cancer, unspecific; Fungal diseases; Herpes virus infection; Leishmania Infections; Malaria; Trichomoniasis"	-
182	Sparteine*	492-08-0	61.89	0.21	12	"Alzheimer's Disease; Bronchospasm (histamine induced); Cognitive deficits; Schizophrenia; Analgesics; Autoimmune cardiomyopathy; Bronchoconstriction (cold air-induced); Chronic obstructive pulmonary disease, unspecified; Hypothermia; Neurogenic bladder; Pain, unspecified; Tremor, unspecified"	Yes
183	6''-O-Acetylglycitin	134859-96-4	27.06	0.85	11	"Coagulative disorders; Coronary atherosclerosis; Gliomas; Heparin-induced thrombocytopenia type II; Multiple organ failure; Thromboembolic disorders; Thrombosis; Thrombotic disease; Cancer, unspecific; Noninsulin-dependent diabetes mellitus; Obesity"	-
184	Baicalin*	21967-41-9	40.12	0.75	10	"Atrial fibrillation and flutter; Cardiovascular disease, unspecified; Coagulative disorders; Thromboembolic disorders; Thromboembolism; Thrombosis; Thrombotic disease; Cancer, unspecific; Noninsulin-dependent diabetes mellitus; Obesity"	Yes
185	Kaurenoic Acid	6730-83-2	59.52	0.34	10	"Breast cancer; Autoimmune and sudden sensorineural hearing loss; Brain injury; Hyperkalemic distal renal tubular acidosis (RTA type 4); Pseudohypoaldosteronism type I, autosomal dominant; Hypertension, early-onset, autosomal dominant, with exacerbation in pregnancy; Alzheimer's Disease; Atherosclerosis; Lung Cancer; Multiple Sclerosis"	Yes
186	Nepetin-7-O-glucoside(Nepitrin)*	569-90-4	19	0.81	10	"Atrial fibrillation and flutter; Cardiovascular disease, unspecified; Coagulative disorders; Thromboembolic disorders; Thromboembolism; Thrombosis; Thrombotic disease; Glaucoma; Pancreatic Cancer; Renal failure"	-
187	Tectoridin*	611-40-5	25.1	0.79	9	"Acute promyelocytic leukemia; Bacterial Infections; Cancer, unspecific; Fungal diseases; Herpes virus infection; Leishmania Infections; Malaria; Trichomoniasis; Coagulative disorders"	-
188	Chrysoeriol-7-O-glucoside	19993-32-9	8.01	0.82	8	“Acute promyelocytic leukemia; Bacterial Infections; Cancer, unspecific; Fungal diseases; Herpes virus infection; Leishmania Infections; Malaria; Trichomoniasis”	-
189	Iristectorin A*	37744-61-9	13.97	0.84	8	“Acute promyelocytic leukemia; Bacterial Infections; Cancer, unspecific; Fungal diseases; Herpes virus infection; Leishmania Infections; Malaria; Trichomoniasis”	-
190	Isosaponarin(Isovitexin-4'-O-glucoside)	19416-87-6	5.64	0.67	8	“Acute promyelocytic leukemia; Bacterial Infections; Cancer, unspecific; Fungal diseases; Herpes virus infection; Leishmania Infections; Malaria; Trichomoniasis”	-
191	Kaempferol-3,7-O-diglucoside	25615-14-9	14.13	0.71	8	“Acute promyelocytic leukemia; Bacterial Infections; Cancer, unspecific; Fungal diseases; Herpes virus infection; Leishmania Infections; Malaria; Trichomoniasis”	-
192	Naringenin-7-O-Rutinoside(Narirutin)*	14259-46-2	8.15	0.75	8	“Acute promyelocytic leukemia; Bacterial Infections; Cancer, unspecific; Fungal diseases; Herpes virus infection; Leishmania Infections; Malaria; Trichomoniasis”	-
193	Vitexin-2''-O-rhamnoside	64820-99-1	6.98	0.8	8	"Acute promyelocytic leukemia; Bacterial Infections; Cancer, unspecific; Fungal diseases; Herpes virus infection; Leishmania Infections; Malaria; Trichomoniasis"	-
194	sophorabioside*	2945-88-2	5.79	0.74	8	"Acute promyelocytic leukemia; Bacterial Infections; Cancer, unspecific; Fungal diseases; Herpes virus infection; Leishmania Infections; Malaria; Trichomoniasis"	-
195	Acacetin-7-O-rutinoside (Linarin)*	480-36-4	39.84	0.71	8	"Acute promyelocytic leukemia; Bacterial Infections; Cancer, unspecific; Fungal diseases; Herpes virus infection; Leishmania Infections; Malaria; Trichomoniasis"	Yes
196	Daidzein-4',7-Diglucoside	53681-67-7	47.27	0.67	8	"Acute promyelocytic leukemia; Bacterial Infections; Cancer, unspecific; Fungal diseases; Herpes virus infection; Leishmania Infections; Malaria; Trichomoniasis"	Yes
197	Didymin (Isosakuranetin-7-O-rutinoside)*	14259-47-3	41.24	0.72	8	"Acute promyelocytic leukemia; Bacterial Infections; Cancer, unspecific; Fungal diseases; Herpes virus infection; Leishmania Infections; Malaria; Trichomoniasis"	Yes
198	Emodin-8-O-glucoside*	23313-21-5	44.81	0.8	8	"Acute promyelocytic leukemia; Bacterial Infections; Cancer, unspecific; Fungal diseases; Herpes virus infection; Leishmania Infections; Malaria; Trichomoniasis"	Yes
199	Icariside E5	126176-79-2	16.76	0.72	8	"Acute promyelocytic leukemia; Bacterial Infections; Cancer, unspecific; Fungal diseases; Herpes virus infection; Leishmania Infections; Malaria; Trichomoniasis"	-
200	Syringaresinol-4'-O-glucoside; Acanthoside B	7374-79-0	43.35	0.77	8	"Acute promyelocytic leukemia; Bacterial Infections; Cancer, unspecific; Fungal diseases; Herpes virus infection; Leishmania Infections; Malaria; Trichomoniasis"	Yes
201	Violanthin	40581-17-7	15.38	0.81	8	"Acute promyelocytic leukemia; Bacterial Infections; Cancer, unspecific; Fungal diseases; Herpes virus infection; Leishmania Infections; Malaria; Trichomoniasis"	-
202	Raffinose*	512-69-6	11.79	0.66	7	"Cancer, unspecific; Crohns's Disease, unspecified; Hearing Loss; Inflammatory Disorders, Unspecified; Insulin resistance; Obesity; Fabry Disease"	-
203	Luteolin-6-C-glucoside (Isoorientin)	4261-42-1	23.3	0.76	4	"Cancer, unspecific; Noninsulin-dependent diabetes mellitus; Obesity; Non-small Cell Lung Cancer"	-
204	Uridine 5'-monophosphate	58-97-9	40.25	0.2	3	"Glaucoma; Pancreatic Cancer; Renal failure"	Yes
205	1-Linoleoylglycerol*	2277-28-3	37.18	0.3	2	"Cardiovascular disease, unspecified; Chronic inflammatory diseases"	Yes
206	11-Octadecanoic acid(Vaccenic acid)*	506-17-2	33.13	0.14	2	"Cardiovascular disease, unspecified; Chronic inflammatory diseases";	-
207	Gibberellin A3	7121-55-3	81.59	0.53	2	"Hypoglycemia; Pancreatic disease"	Yes
208	Octadec-6-enoic acid; Petroselinic acid*	593-39-5	33.13	0.14	2	"Cardiovascular disease, unspecified; Chronic inflammatory diseases"	-
209	Catechin gallate*	130405-40-2	53.57	0.75	1	“Coagulative disorders”	Yes
210	Epicatechin gallate*	1257-08-5	53.57	0.75	1	“Coagulative disorders”	Yes
211	hemerocallin	99305-33-6	22.9	0.81	1	“Coagulative disorders”	-
