# Supplementary material for: Metabolomic profiles and health-promoting potential of Euchresta japonica tissues revealed by widely targeted metabolomics
Source: Front Plant Sci. 2025 May 1;16:1537273. doi: 10.3389/fpls.2025.1537273 (PMC12078262; doi:10.3389/fpls.2025.1537273)
Supplement: Supplementary file 6 [file DataSheet6.xlsx]

## Sheet: Sheet1
Table S6 The top 50 enriched diseases in non-key active ingredients against diseases in Euchresta japonica.
No.	Diseases	Number of Compounds	Related Compounds
1	Alzheimer's Disease	134	“1,5-Anhydro-D-glucitol; 1-Arabinosyluracil; 2,5-Dihydroxybenzoic acid; Gentisic Acid*; 2,6-Di-tert-butylphenol; 2,6-Dimethoxybenzoic acid; 2-Hydroxycinnamic acid*; 2-Hydroxyphenylacetic acid; 2-Methoxy-4-ethenylphenol; 3,4-Dihydroxybenzoic Acid Ethyl Ester (Protocatechuic acid ethyl ester); 3,4-Dihydroxybenzoic acid (Protocatechuic acid)*; 3,5-Dihydroxy-4-methoxybenzoic acid; 4-O-Methylgallic Ac…
2	Cancer, unspecific	130	“1,5-Anhydro-D-glucitol; 1-Arabinosyluracil; 2,5-Dihydroxybenzoic acid; Gentisic Acid*; 2,6-Dimethoxybenzoic acid; 2-Hydroxycinnamic acid*; 2-Hydroxyphenylacetic acid; 3,4-Dihydroxybenzoic Acid Ethyl Ester (Protocatechuic acid ethyl ester); 3,4-Dihydroxybenzoic acid (Protocatechuic acid)*; 3,5-Dihydroxy-4-methoxybenzoic acid; 4-O-Methylgallic Acid*; 3-(3-Hydroxyphenyl)-propionic acid; 3-Hydroxy-1…
3	Analgesics	124	“1,5-Anhydro-D-glucitol; 1-Arabinosyluracil; 2,5-Dihydroxybenzoic acid; Gentisic Acid*; 2,6-Di-tert-butylphenol; 2,6-Dimethoxybenzoic acid; 2-Hydroxycinnamic acid*; 2-Hydroxyphenylacetic acid; 2-Methoxy-4-ethenylphenol; 3,4-Dihydroxybenzoic Acid Ethyl Ester (Protocatechuic acid ethyl ester); 3,4-Dihydroxybenzoic acid (Protocatechuic acid)*; 3,5-Dihydroxy-4-methoxybenzoic acid; 4-O-Methylgallic Ac…
4	Breast cancer	120	“1,5-Anhydro-D-glucitol; 1-Arabinosyluracil; 2,5-Dihydroxybenzoic acid; Gentisic Acid*; 2,6-Dimethoxybenzoic acid; 2-Hydroxycinnamic acid*; 2-Hydroxyphenylacetic acid; 3,4-Dihydroxybenzoic Acid Ethyl Ester (Protocatechuic acid ethyl ester); 3,4-Dihydroxybenzoic acid (Protocatechuic acid)*; 3,5-Dihydroxy-4-methoxybenzoic acid; 4-O-Methylgallic Acid*; 3-(3-Hydroxyphenyl)-propionic acid; 3-Hydroxy-1…
5	Inflammation	113	“1,5-Anhydro-D-glucitol; 1-Arabinosyluracil; 2,5-Dihydroxybenzoic acid; Gentisic Acid*; 2,6-Di-tert-butylphenol; 2,6-Dimethoxybenzoic acid; 2-Hydroxycinnamic acid*; 2-Hydroxyphenylacetic acid; 3,4-Dihydroxybenzoic Acid Ethyl Ester (Protocatechuic acid ethyl ester); 3,4-Dihydroxybenzoic acid (Protocatechuic acid)*; 3,5-Dihydroxy-4-methoxybenzoic acid; 4-O-Methylgallic Acid*; 3-(3-Hydroxyphenyl)-pr…
6	Pain, unspecified	111	“1,5-Anhydro-D-glucitol; 1-Arabinosyluracil; 2,5-Dihydroxybenzoic acid; Gentisic Acid*; 2,6-Dimethoxybenzoic acid; 2-Hydroxycinnamic acid*; 2-Hydroxyphenylacetic acid; 2-Methoxy-4-ethenylphenol; 3,4-Dihydroxybenzoic Acid Ethyl Ester (Protocatechuic acid ethyl ester); 3,4-Dihydroxybenzoic acid (Protocatechuic acid)*; 3,5-Dihydroxy-4-methoxybenzoic acid; 4-O-Methylgallic Acid*; 3-(3-Hydroxyphenyl)-…
7	Prostate cancer	111	“1,5-Anhydro-D-glucitol; 1-Arabinosyluracil; 2,5-Dihydroxybenzoic acid; Gentisic Acid*; 2,6-Dimethoxybenzoic acid; 2-Hydroxycinnamic acid*; 2-Hydroxyphenylacetic acid; 3,4-Dihydroxybenzoic Acid Ethyl Ester (Protocatechuic acid ethyl ester); 3,4-Dihydroxybenzoic acid (Protocatechuic acid)*; 3,5-Dihydroxy-4-methoxybenzoic acid; 4-O-Methylgallic Acid*; 3-(3-Hydroxyphenyl)-propionic acid; 3-Hydroxy-1…
8	Rheumatoid arthritis, unspecified	111	“1,5-Anhydro-D-glucitol; 1-Arabinosyluracil; 2,5-Dihydroxybenzoic acid; Gentisic Acid*; 2,6-Dimethoxybenzoic acid; 2-Hydroxycinnamic acid*; 2-Hydroxyphenylacetic acid; 3,4-Dihydroxybenzoic Acid Ethyl Ester (Protocatechuic acid ethyl ester); 3,4-Dihydroxybenzoic acid (Protocatechuic acid)*; 3,5-Dihydroxy-4-methoxybenzoic acid; 4-O-Methylgallic Acid*; 3-(3-Hydroxyphenyl)-propionic acid; 3-Hydroxy-1…
9	Osteoarthritis	109	“1,5-Anhydro-D-glucitol; 1-Arabinosyluracil; 2,5-Dihydroxybenzoic acid; Gentisic Acid*; 2,6-Dimethoxybenzoic acid; 2-Hydroxycinnamic acid*; 2-Hydroxyphenylacetic acid; 3,4-Dihydroxybenzoic Acid Ethyl Ester (Protocatechuic acid ethyl ester); 3,4-Dihydroxybenzoic acid (Protocatechuic acid)*; 3,5-Dihydroxy-4-methoxybenzoic acid; 4-O-Methylgallic Acid*; 3-(3-Hydroxyphenyl)-propionic acid; 3-Hydroxy-1…
10	Arthritis	106	“1,5-Anhydro-D-glucitol; 1-Arabinosyluracil; 2,5-Dihydroxybenzoic acid; Gentisic Acid*; 2,6-Dimethoxybenzoic acid; 2-Hydroxycinnamic acid*; 2-Hydroxyphenylacetic acid; 3,4-Dihydroxybenzoic Acid Ethyl Ester (Protocatechuic acid ethyl ester); 3,4-Dihydroxybenzoic acid (Protocatechuic acid)*; 3,5-Dihydroxy-4-methoxybenzoic acid; 4-O-Methylgallic Acid*; 3-(3-Hydroxyphenyl)-propionic acid; 3-Hydroxy-1…
11	Inflammatory diseases	106	“1,5-Anhydro-D-glucitol; 1-Arabinosyluracil; 2,5-Dihydroxybenzoic acid; Gentisic Acid*; 2,6-Dimethoxybenzoic acid; 2-Hydroxycinnamic acid*; 2-Hydroxyphenylacetic acid; 3,4-Dihydroxybenzoic Acid Ethyl Ester (Protocatechuic acid ethyl ester); 3,4-Dihydroxybenzoic acid (Protocatechuic acid)*; 3,5-Dihydroxy-4-methoxybenzoic acid; 4-O-Methylgallic Acid*; 3-(3-Hydroxyphenyl)-propionic acid; 3-Hydroxy-1…
12	Renal Cell Carcinoma	105	“1,5-Anhydro-D-glucitol; 1-Arabinosyluracil; 2,5-Dihydroxybenzoic acid; Gentisic Acid*; 2,6-Dimethoxybenzoic acid; 2-Hydroxycinnamic acid*; 2-Hydroxyphenylacetic acid; 3,4-Dihydroxybenzoic Acid Ethyl Ester (Protocatechuic acid ethyl ester); 3,4-Dihydroxybenzoic acid (Protocatechuic acid)*; 3,5-Dihydroxy-4-methoxybenzoic acid; 4-O-Methylgallic Acid*; 3-(3-Hydroxyphenyl)-propionic acid; 3-Hydroxy-1…
13	Stroke	105	“1,5-Anhydro-D-glucitol; 1-Arabinosyluracil; 2,5-Dihydroxybenzoic acid; Gentisic Acid*; 2,6-Dimethoxybenzoic acid; 2-Hydroxycinnamic acid*; 2-Hydroxyphenylacetic acid; 3,4-Dihydroxybenzoic Acid Ethyl Ester (Protocatechuic acid ethyl ester); 3,4-Dihydroxybenzoic acid (Protocatechuic acid)*; 3,5-Dihydroxy-4-methoxybenzoic acid; 4-O-Methylgallic Acid*; 3-(3-Hydroxyphenyl)-propionic acid; 3-Hydroxy-1…
14	Lung Cancer	104	“1,5-Anhydro-D-glucitol; 1-Arabinosyluracil; 2,5-Dihydroxybenzoic acid; Gentisic Acid*; 2,6-Dimethoxybenzoic acid; 2-Hydroxycinnamic acid*; 2-Hydroxyphenylacetic acid; 3,4-Dihydroxybenzoic Acid Ethyl Ester (Protocatechuic acid ethyl ester); 3,4-Dihydroxybenzoic acid (Protocatechuic acid)*; 3,5-Dihydroxy-4-methoxybenzoic acid; 4-O-Methylgallic Acid*; 3-(3-Hydroxyphenyl)-propionic acid; 3-Hydroxy-1…
15	Myocardial Infarction	104	“1,5-Anhydro-D-glucitol; 1-Arabinosyluracil; 2,5-Dihydroxybenzoic acid; Gentisic Acid*; 2,6-Dimethoxybenzoic acid; 2-Hydroxycinnamic acid*; 2-Hydroxyphenylacetic acid; 3,4-Dihydroxybenzoic Acid Ethyl Ester (Protocatechuic acid ethyl ester); 3,4-Dihydroxybenzoic acid (Protocatechuic acid)*; 3,5-Dihydroxy-4-methoxybenzoic acid; 4-O-Methylgallic Acid*; 3-(3-Hydroxyphenyl)-propionic acid; 3-Hydroxy-1…
16	Abdominal aortic aneurysm	103	“1,5-Anhydro-D-glucitol; 1-Arabinosyluracil; 2,5-Dihydroxybenzoic acid; Gentisic Acid*; 2,6-Dimethoxybenzoic acid; 2-Hydroxycinnamic acid*; 2-Hydroxyphenylacetic acid; 3,4-Dihydroxybenzoic Acid Ethyl Ester (Protocatechuic acid ethyl ester); 3,4-Dihydroxybenzoic acid (Protocatechuic acid)*; 3,5-Dihydroxy-4-methoxybenzoic acid; 4-O-Methylgallic Acid*; 3-(3-Hydroxyphenyl)-propionic acid; 3-Hydroxy-1…
17	Adenomatous polyposis	103	“1,5-Anhydro-D-glucitol; 1-Arabinosyluracil; 2,5-Dihydroxybenzoic acid; Gentisic Acid*; 2,6-Dimethoxybenzoic acid; 2-Hydroxycinnamic acid*; 2-Hydroxyphenylacetic acid; 3,4-Dihydroxybenzoic Acid Ethyl Ester (Protocatechuic acid ethyl ester); 3,4-Dihydroxybenzoic acid (Protocatechuic acid)*; 3,5-Dihydroxy-4-methoxybenzoic acid; 4-O-Methylgallic Acid*; 3-(3-Hydroxyphenyl)-propionic acid; 3-Hydroxy-1…
18	Carcinoma in situ, unspecified	103	“1,5-Anhydro-D-glucitol; 1-Arabinosyluracil; 2,5-Dihydroxybenzoic acid; Gentisic Acid*; 2,6-Dimethoxybenzoic acid; 2-Hydroxycinnamic acid*; 2-Hydroxyphenylacetic acid; 3,4-Dihydroxybenzoic Acid Ethyl Ester (Protocatechuic acid ethyl ester); 3,4-Dihydroxybenzoic acid (Protocatechuic acid)*; 3,5-Dihydroxy-4-methoxybenzoic acid; 4-O-Methylgallic Acid*; 3-(3-Hydroxyphenyl)-propionic acid; 3-Hydroxy-1…
19	Carpal tunnel syndrome	103	“1,5-Anhydro-D-glucitol; 1-Arabinosyluracil; 2,5-Dihydroxybenzoic acid; Gentisic Acid*; 2,6-Dimethoxybenzoic acid; 2-Hydroxycinnamic acid*; 2-Hydroxyphenylacetic acid; 3,4-Dihydroxybenzoic Acid Ethyl Ester (Protocatechuic acid ethyl ester); 3,4-Dihydroxybenzoic acid (Protocatechuic acid)*; 3,5-Dihydroxy-4-methoxybenzoic acid; 4-O-Methylgallic Acid*; 3-(3-Hydroxyphenyl)-propionic acid; 3-Hydroxy-1…
20	Colorectal cancer	103	“1,5-Anhydro-D-glucitol; 1-Arabinosyluracil; 2,5-Dihydroxybenzoic acid; Gentisic Acid*; 2,6-Dimethoxybenzoic acid; 2-Hydroxycinnamic acid*; 2-Hydroxyphenylacetic acid; 3,4-Dihydroxybenzoic Acid Ethyl Ester (Protocatechuic acid ethyl ester); 3,4-Dihydroxybenzoic acid (Protocatechuic acid)*; 3,5-Dihydroxy-4-methoxybenzoic acid; 4-O-Methylgallic Acid*; 3-(3-Hydroxyphenyl)-propionic acid; 3-Hydroxy-1…
21	Dysmenorrhea, unspecified	103	“1,5-Anhydro-D-glucitol; 1-Arabinosyluracil; 2,5-Dihydroxybenzoic acid; Gentisic Acid*; 2,6-Dimethoxybenzoic acid; 2-Hydroxycinnamic acid*; 2-Hydroxyphenylacetic acid; 3,4-Dihydroxybenzoic Acid Ethyl Ester (Protocatechuic acid ethyl ester); 3,4-Dihydroxybenzoic acid (Protocatechuic acid)*; 3,5-Dihydroxy-4-methoxybenzoic acid; 4-O-Methylgallic Acid*; 3-(3-Hydroxyphenyl)-propionic acid; 3-Hydroxy-1…
22	Endometriosis	103	“1,5-Anhydro-D-glucitol; 1-Arabinosyluracil; 2,5-Dihydroxybenzoic acid; Gentisic Acid*; 2,6-Dimethoxybenzoic acid; 2-Hydroxycinnamic acid*; 2-Hydroxyphenylacetic acid; 3,4-Dihydroxybenzoic Acid Ethyl Ester (Protocatechuic acid ethyl ester); 3,4-Dihydroxybenzoic acid (Protocatechuic acid)*; 3,5-Dihydroxy-4-methoxybenzoic acid; 4-O-Methylgallic Acid*; 3-(3-Hydroxyphenyl)-propionic acid; 3-Hydroxy-1…
23	Genitourinary tumors	103	“1,5-Anhydro-D-glucitol; 1-Arabinosyluracil; 2,5-Dihydroxybenzoic acid; Gentisic Acid*; 2,6-Dimethoxybenzoic acid; 2-Hydroxycinnamic acid*; 2-Hydroxyphenylacetic acid; 3,4-Dihydroxybenzoic Acid Ethyl Ester (Protocatechuic acid ethyl ester); 3,4-Dihydroxybenzoic acid (Protocatechuic acid)*; 3,5-Dihydroxy-4-methoxybenzoic acid; 4-O-Methylgallic Acid*; 3-(3-Hydroxyphenyl)-propionic acid; 3-Hydroxy-1…
24	Gestational hypertension	103	“1,5-Anhydro-D-glucitol; 1-Arabinosyluracil; 2,5-Dihydroxybenzoic acid; Gentisic Acid*; 2,6-Dimethoxybenzoic acid; 2-Hydroxycinnamic acid*; 2-Hydroxyphenylacetic acid; 3,4-Dihydroxybenzoic Acid Ethyl Ester (Protocatechuic acid ethyl ester); 3,4-Dihydroxybenzoic acid (Protocatechuic acid)*; 3,5-Dihydroxy-4-methoxybenzoic acid; 4-O-Methylgallic Acid*; 3-(3-Hydroxyphenyl)-propionic acid; 3-Hydroxy-1…
25	Malignant mesothelioma	103	“1,5-Anhydro-D-glucitol; 1-Arabinosyluracil; 2,5-Dihydroxybenzoic acid; Gentisic Acid*; 2,6-Dimethoxybenzoic acid; 2-Hydroxycinnamic acid*; 2-Hydroxyphenylacetic acid; 3,4-Dihydroxybenzoic Acid Ethyl Ester (Protocatechuic acid ethyl ester); 3,4-Dihydroxybenzoic acid (Protocatechuic acid)*; 3,5-Dihydroxy-4-methoxybenzoic acid; 4-O-Methylgallic Acid*; 3-(3-Hydroxyphenyl)-propionic acid; 3-Hydroxy-1…
26	Meningioma	103	“1,5-Anhydro-D-glucitol; 1-Arabinosyluracil; 2,5-Dihydroxybenzoic acid; Gentisic Acid*; 2,6-Dimethoxybenzoic acid; 2-Hydroxycinnamic acid*; 2-Hydroxyphenylacetic acid; 3,4-Dihydroxybenzoic Acid Ethyl Ester (Protocatechuic acid ethyl ester); 3,4-Dihydroxybenzoic acid (Protocatechuic acid)*; 3,5-Dihydroxy-4-methoxybenzoic acid; 4-O-Methylgallic Acid*; 3-(3-Hydroxyphenyl)-propionic acid; 3-Hydroxy-1…
27	Oropharyngeal squamous cell carcinoma	103	“1,5-Anhydro-D-glucitol; 1-Arabinosyluracil; 2,5-Dihydroxybenzoic acid; Gentisic Acid*; 2,6-Dimethoxybenzoic acid; 2-Hydroxycinnamic acid*; 2-Hydroxyphenylacetic acid; 3,4-Dihydroxybenzoic Acid Ethyl Ester (Protocatechuic acid ethyl ester); 3,4-Dihydroxybenzoic acid (Protocatechuic acid)*; 3,5-Dihydroxy-4-methoxybenzoic acid; 4-O-Methylgallic Acid*; 3-(3-Hydroxyphenyl)-propionic acid; 3-Hydroxy-1…
28	Pathological angiogenesis	103	“1,5-Anhydro-D-glucitol; 1-Arabinosyluracil; 2,5-Dihydroxybenzoic acid; Gentisic Acid*; 2,6-Dimethoxybenzoic acid; 2-Hydroxycinnamic acid*; 2-Hydroxyphenylacetic acid; 3,4-Dihydroxybenzoic Acid Ethyl Ester (Protocatechuic acid ethyl ester); 3,4-Dihydroxybenzoic acid (Protocatechuic acid)*; 3,5-Dihydroxy-4-methoxybenzoic acid; 4-O-Methylgallic Acid*; 3-(3-Hydroxyphenyl)-propionic acid; 3-Hydroxy-1…
29	Peutz-Jeghers syndrome	103	“1,5-Anhydro-D-glucitol; 1-Arabinosyluracil; 2,5-Dihydroxybenzoic acid; Gentisic Acid*; 2,6-Dimethoxybenzoic acid; 2-Hydroxycinnamic acid*; 2-Hydroxyphenylacetic acid; 3,4-Dihydroxybenzoic Acid Ethyl Ester (Protocatechuic acid ethyl ester); 3,4-Dihydroxybenzoic acid (Protocatechuic acid)*; 3,5-Dihydroxy-4-methoxybenzoic acid; 4-O-Methylgallic Acid*; 3-(3-Hydroxyphenyl)-propionic acid; 3-Hydroxy-1…
30	Pyresis	103	“1,5-Anhydro-D-glucitol; 1-Arabinosyluracil; 2,5-Dihydroxybenzoic acid; Gentisic Acid*; 2,6-Dimethoxybenzoic acid; 2-Hydroxycinnamic acid*; 2-Hydroxyphenylacetic acid; 3,4-Dihydroxybenzoic Acid Ethyl Ester (Protocatechuic acid ethyl ester); 3,4-Dihydroxybenzoic acid (Protocatechuic acid)*; 3,5-Dihydroxy-4-methoxybenzoic acid; 4-O-Methylgallic Acid*; 3-(3-Hydroxyphenyl)-propionic acid; 3-Hydroxy-1…
31	Vascular lesion regression	103	“1,5-Anhydro-D-glucitol; 1-Arabinosyluracil; 2,5-Dihydroxybenzoic acid; Gentisic Acid*; 2,6-Dimethoxybenzoic acid; 2-Hydroxycinnamic acid*; 2-Hydroxyphenylacetic acid; 3,4-Dihydroxybenzoic Acid Ethyl Ester (Protocatechuic acid ethyl ester); 3,4-Dihydroxybenzoic acid (Protocatechuic acid)*; 3,5-Dihydroxy-4-methoxybenzoic acid; 4-O-Methylgallic Acid*; 3-(3-Hydroxyphenyl)-propionic acid; 3-Hydroxy-1…
32	Bladder cancer	102	“1,5-Anhydro-D-glucitol; 1-Arabinosyluracil; 2,5-Dihydroxybenzoic acid; Gentisic Acid*; 2,6-Dimethoxybenzoic acid; 2-Hydroxycinnamic acid*; 2-Hydroxyphenylacetic acid; 3,4-Dihydroxybenzoic Acid Ethyl Ester (Protocatechuic acid ethyl ester); 3,4-Dihydroxybenzoic acid (Protocatechuic acid)*; 3,5-Dihydroxy-4-methoxybenzoic acid; 4-O-Methylgallic Acid*; 3-(3-Hydroxyphenyl)-propionic acid; 3-Hydroxy-1…
33	Cardiovascular disease, unspecified	93	“1,5-Anhydro-D-glucitol; 2,5-Dihydroxybenzoic acid; Gentisic Acid*; 2,6-Di-tert-butylphenol; 2,6-Dimethoxybenzoic acid; 2-Hydroxycinnamic acid*; 2-Hydroxyphenylacetic acid; 2-Methoxy-4-ethenylphenol; 3,4-Dihydroxybenzoic Acid Ethyl Ester (Protocatechuic acid ethyl ester); 3,4-Dihydroxybenzoic acid (Protocatechuic acid)*; 3,5-Dihydroxy-4-methoxybenzoic acid; 4-O-Methylgallic Acid*; 3-(3-Hydroxyphe…
34	Chronic inflammatory diseases	74	“1,5-Anhydro-D-glucitol; 2,5-Dihydroxybenzoic acid; Gentisic Acid*; 2,6-Dimethoxybenzoic acid; 2-Hydroxycinnamic acid*; 2-Hydroxyphenylacetic acid; 3,4-Dihydroxybenzoic Acid Ethyl Ester (Protocatechuic acid ethyl ester); 3,4-Dihydroxybenzoic acid (Protocatechuic acid)*; 3,5-Dihydroxy-4-methoxybenzoic acid; 4-O-Methylgallic Acid*; 3-(3-Hydroxyphenyl)-propionic acid; 3-Hydroxy-1-(4-Hydroxy-3-Methox…
35	Depression	67	“2,6-Di-tert-butylphenol; 2-Aminoethanesulfonic acid; 2-Hydroxycinnamic acid*; 2-Hydroxyphenylacetic acid; 2-Methoxy-4-ethenylphenol; 2-Phenylethanol; 3,4-Dihydroxybenzoic Acid Ethyl Ester (Protocatechuic acid ethyl ester); 3-(3-Hydroxyphenyl)-propionic acid; 3-Hydroxy-1-(4-Hydroxy-3-Methoxyphenyl)Propan-1-One; 3-Hydroxy-4-methoxybenzoic acid; Isovanillic Acid; 3-Hydroxybutyric acid; 3-Hydroxycin…
36	Parkinson's disease	65	“2,5-Dihydroxybenzoic acid; Gentisic Acid*; 2,6-Di-tert-butylphenol; 2,6-Dimethoxybenzoic acid; 2-Hydroxycinnamic acid*; 2-Hydroxyphenylacetic acid; 2-Methoxy-4-ethenylphenol; 3,4-Dihydroxybenzoic Acid Ethyl Ester (Protocatechuic acid ethyl ester); 3,4-Dihydroxybenzoic acid (Protocatechuic acid)*; 3,5-Dihydroxy-4-methoxybenzoic acid; 4-O-Methylgallic Acid*; 3-(3-Hydroxyphenyl)-propionic acid; 3-H…
37	Schizophrenia	61	“2,6-Di-tert-butylphenol; 2-Methoxy-4-ethenylphenol; 3-(3-Hydroxyphenyl)-propionic acid; 3-Hydroxy-1-(4-Hydroxy-3-Methoxyphenyl)Propan-1-One; 3-Hydroxybutyric acid; 4-Guanidinobutyric acid; 5-Hydroxymethylfurfural*; 6-Hydroxy-7-methoxycoumarin; Abrine; Aloesone; Benzyl salicylate; Betaine; Butyl isobutyl phthalate*; Caffeine; Candicine; Citric Acid; Creatine; D-Lactic Acid; D-Mandelic acid; D-Man…
38	Alcoholism	57	“2,4-Hexadienoic acid; 2,5-Dihydroxybenzoic acid; Gentisic Acid*; 2-Aminophenol; 2-Decanol*; 2-Hydroxybenzaldehyde (Salicylaldehyde); 2-Phenylethanol; 2-Picoline; 2-Methylpyridine; 3,4-Dihydroxybenzoic acid (Protocatechuic acid)*; 3,5-Dihydroxytoluene; 3-Hydroxybutyric acid; 3-hydroxybenzaldehyde; 4-Ethylbenzaldehyde; 4-Hydroxyacetophenone; 4-Hydroxybenzaldehyde; 4-Hydroxybenzoic acid; 4-Methylbe…
39	Neurological diseases	56	“2,5-Dihydroxybenzoic acid; Gentisic Acid*; 2,6-Dimethoxybenzoic acid; 2-Hydroxycinnamic acid*; 2-Hydroxyphenylacetic acid; 2-Methoxy-4-ethenylphenol; 3,4-Dihydroxybenzoic Acid Ethyl Ester (Protocatechuic acid ethyl ester); 3,4-Dihydroxybenzoic acid (Protocatechuic acid)*; 3,5-Dihydroxy-4-methoxybenzoic acid; 4-O-Methylgallic Acid*; 3-(3-Hydroxyphenyl)-propionic acid; 3-Hydroxy-1-(4-Hydroxy-3-Met…
40	Major Depressive Disorder	55	“2,5-Dihydroxybenzoic acid; Gentisic Acid*; 2,6-Dimethoxybenzoic acid; 2-Hydroxycinnamic acid*; 2-Hydroxyphenylacetic acid; 2-Methoxy-4-ethenylphenol; 3,4-Dihydroxybenzoic Acid Ethyl Ester (Protocatechuic acid ethyl ester); 3,4-Dihydroxybenzoic acid (Protocatechuic acid)*; 3,5-Dihydroxy-4-methoxybenzoic acid; 4-O-Methylgallic Acid*; 3-(3-Hydroxyphenyl)-propionic acid; 3-Hydroxy-1-(4-Hydroxy-3-Met…
41	Anxiety disorder, unspecified	53	“2,6-Di-tert-butylphenol; 2-Hydroxyphenylacetic acid; 2-Methoxy-4-ethenylphenol; 3,4-Dihydroxybenzoic Acid Ethyl Ester (Protocatechuic acid ethyl ester); 3-(3-Hydroxyphenyl)-propionic acid; 3-Hydroxy-1-(4-Hydroxy-3-Methoxyphenyl)Propan-1-One; 3-Hydroxycinnamic Acid*; 4-Guanidinobutyric acid; 4-Hydroxycoumarin; 5,7-Dihydroxy-4-methylcoumarin; 5-Hydroxymethylfurfural*; 5-Oxoproline*; 6-Hydroxy-7-me…
42	Asthma	51	“2,5-Dihydroxybenzoic acid; Gentisic Acid*; 2,6-Di-tert-butylphenol; 2-Hydroxyphenylacetic acid; 2-Methoxy-4-ethenylphenol; 3,4-Dihydroxybenzoic Acid Ethyl Ester (Protocatechuic acid ethyl ester); 3,4-Dihydroxybenzoic acid (Protocatechuic acid)*; 3-(3-Hydroxyphenyl)-propionic acid; 3-Hydroxy-1-(4-Hydroxy-3-Methoxyphenyl)Propan-1-One; 3-Hydroxycinnamic Acid*; 4',5,7-Trihydroxy-3',6-dimethoxyflavon…
43	Anxiety Disorders	50	“3-Dehydroshikimic acid; 3-Hydroxy-1-(4-Hydroxy-3-Methoxyphenyl)Propan-1-One; 4-Guanidinobutyric acid; 5-Hydroxymethylfurfural*; 5-Oxoproline*; Abrine; Abscisic acid; Aloesone; Benzoic acid; Betaine; Caffeine; Citric Acid; Creatine; D-Lactic Acid; D-Mandelic acid; D-Mannose*; D-Pantothenic Acid; DL-Glyceric Acid; Dambonitol; Dehydrovomifoliol; Dihydroactinidiolide; Diisobutyl phthalate*; Elemicin…
44	Insomnia	50	“3-Dehydroshikimic acid; 3-Hydroxy-1-(4-Hydroxy-3-Methoxyphenyl)Propan-1-One; 4-Guanidinobutyric acid; 5-Hydroxymethylfurfural*; 5-Oxoproline*; Abrine; Abscisic acid; Aloesone; Benzoic acid; Betaine; Caffeine; Citric Acid; Creatine; D-Lactic Acid; D-Mandelic acid; D-Mannose*; D-Pantothenic Acid; DL-Glyceric Acid; Dambonitol; Dehydrovomifoliol; Dihydroactinidiolide; Diisobutyl phthalate*; Elemicin…
45	Hypertension	47	“2,6-Di-tert-butylphenol; 2,6-Dimethoxybenzoic acid; 2-Hydroxycinnamic acid*; 2-Hydroxyphenylacetic acid; 2-Methoxy-4-ethenylphenol; 3,4-Dihydroxybenzoic Acid Ethyl Ester (Protocatechuic acid ethyl ester); 3-(3-Hydroxyphenyl)-propionic acid; 3-Hydroxy-1-(4-Hydroxy-3-Methoxyphenyl)Propan-1-One; 3-Hydroxycinnamic Acid*; 4-Guanidinobutyric acid; 4-Hydroxycoumarin; 4-MethoxycinnaMaldehyde; 5,7-Dihydr…
46	Noninsulin-dependent diabetes mellitus	45	“3-(3-Hydroxyphenyl)-propionic acid; 3-Hydroxy-1-(4-Hydroxy-3-Methoxyphenyl)Propan-1-One; 3-Hydroxybutyric acid; 4',5,7-Trihydroxy-3',6-dimethoxyflavone (Jaceosidin); 5-Hydroxy-DL-tryptophan(5-HTP); 5-Hydroxy-L-tryptophan; 5-Hydroxymethylfurfural*; 8-Epiloganic acid; Aloesone; Betaine; Caffeine; Citric Acid; Creatine; D-Lactic Acid; D-Mannose*; D-Sorbitol; DL-Glyceric Acid; Dihydrocaffeic acid; F…
47	Glaucoma	43	“1-Arabinosyluracil; 2,6-Di-tert-butylphenol; 2-Hydroxyphenylacetic acid; 2-Methoxy-4-ethenylphenol; 2-Picoline; 2-Methylpyridine; 3,4-Dihydroxybenzoic Acid Ethyl Ester (Protocatechuic acid ethyl ester); 3-(3-Hydroxyphenyl)-propionic acid; 3-Hydroxy-1-(4-Hydroxy-3-Methoxyphenyl)Propan-1-One; 3-Hydroxycinnamic Acid*; 4-Guanidinobutyric acid; 4-Hydroxycoumarin; 4-MethoxycinnaMaldehyde; 5,7-Dihydrox…
48	Cardiac arrhythmias	41	“2,6-Di-tert-butylphenol; 2-Hydroxyphenylacetic acid; 2-Methoxy-4-ethenylphenol; 3,4-Dihydroxybenzoic Acid Ethyl Ester (Protocatechuic acid ethyl ester); 3-(3-Hydroxyphenyl)-propionic acid; 3-Hydroxy-1-(4-Hydroxy-3-Methoxyphenyl)Propan-1-One; 3-Hydroxycinnamic Acid*; 4-Guanidinobutyric acid; 4-Hydroxycoumarin; 5,7-Dihydroxy-4-methylcoumarin; 6-Hydroxy-7-methoxycoumarin; Abrine; Aloesone; Benzyl s…
49	Malaria	40	“5-Hydroxy-DL-tryptophan(5-HTP); 5-Hydroxy-L-tryptophan; 6-Hydroxy-7-methoxycoumarin; Abrusin; Adenine; Apigenin-6,8-di-C-glucoside (Vicenin-2); Apigenin-8-C-Glucoside (Vitexin)*; Caffeine; D-Lactic Acid; DL-Glyceric Acid; Fraxetin (7,8-Dihydroxy-6-methoxycoumarin); Guanine; Hypoxanthine; Indole-3-acetic acid (IAA); Isorhamnetin-3-O-Glucoside*; Kaempferol-3-O-galactoside (Trifolin)*; Kaempferol-3…
50	Chronic obstructive pulmonary disease, unspecified	39	“2,6-Di-tert-butylphenol; 2-Hydroxyphenylacetic acid; 2-Methoxy-4-ethenylphenol; 3,4-Dihydroxybenzoic Acid Ethyl Ester (Protocatechuic acid ethyl ester); 3-(3-Hydroxyphenyl)-propionic acid; 3-Hydroxy-1-(4-Hydroxy-3-Methoxyphenyl)Propan-1-One; 3-Hydroxycinnamic Acid*; 4-Guanidinobutyric acid; 4-Hydroxycoumarin; 5,7-Dihydroxy-4-methylcoumarin; 5-Hydroxymethylfurfural*; 6-Hydroxy-7-methoxycoumarin; …
