# Supplementary material for: Metabolomic profiles and health-promoting potential of Euchresta japonica tissues revealed by widely targeted metabolomics
Source: Front Plant Sci. 2025 May 1;16:1537273. doi: 10.3389/fpls.2025.1537273 (PMC12078262; doi:10.3389/fpls.2025.1537273)
Supplement: Supplementary file 7 [file DataSheet7.xlsx]

## Sheet: DEM-2045
Table S7. The detailed information of 2045 significant differential metabolites (DEMs) in Euchresta japonica.
No	Class Ⅰ	Compounds	Subclass	MR vs. LR				MR vs. Fr				MR vs. Inf				MR vs. S				MR vs. L				LR vs. Fr				LR vs. Inf				LR vs. S				LR vs. L				Fr vs. Inf				Fr vs. S				Fr vs. L
				VIP	P-value	Log2FC	Type	VIP	P-value	Log2FC	Type	VIP	P-value	Log2FC	Type	VIP	P-value	Log2FC	Type	VIP	P-value	Log2FC	Type	VIP	P-value	Log2FC	Type	VIP	P-value	Log2FC	Type	VIP	P-value	Log2FC	Type	VIP	P-value	Log2FC	Type	VIP	P-value	Log2FC	Type	VIP	P-value	Log2FC	Type	VIP	P-value
1	Alkaloids	(1s)-1-[(3-hydroxy-4-methoxyphenyl)methyl]-7-methoxy-2-methyl-3,4-dihydro-1h-isoquinolin-8-ol*	2	1.11973	0.0681949	-11.2327	-	1.13459	0.0095834	11.2703	up	1.11313	0.0095834	11.2703	up	1.23279	0.0095834	11.2703	up	1.16496	0.0095834	11.2703	up	1.11597	0.0681291	22.503	-	1.10915	0.0681291	22.503	-	1.18018	0.0681291	22.503	-	1.15314	0.0681291	22.503	-	-	-	-	-	-	-	-	-	-	-
2		(1s)-7-methoxy-1-[(4-methoxyphenyl)methyl]-2-methyl-3,4-dihydro-1h-isoquinolin-6-ol	2	1.146	0.0492411	-16.1125	down	-	-	-	-	-	-	-	-	-	-	-	-	-	-	-	-	1.1147	0.0492411	16.1125	up	1.10786	0.0492411	16.1125	up	1.17897	0.0492411	16.1125	up	1.15189	0.0492411	16.1125	up	-	-	-	-	-	-	-	-	-	-
3		(3S,3'S)-N,N'-((1R,2R)-5-((3,4,5-trihydroxy-6-methyltetrahydro-2H-pyran-2-yl)oxy)cyclohex-3-ene-1,2-diyl)bis(2-methyl-2,3,4,9-tetrahydro-1H-pyrido[3,4-b]indole-3-carboxamide)	9	1.12917	0.00404045	-2.10774	down	-	-	-	-	1.10603	0.0125866	-5.78677	down	1.21509	0.00455656	-2.54147	down	1.16468	0.00174813	-6.21049	down	1.03755	0.00251372	1.70399	up	1.09133	0.0148852	-3.67903	down	-	-	-	-	1.15171	0.00194809	-4.10275	down	1.11157	0.0127773	-5.38301	down	1.11102	0.00355812	-2.13771	down	1.16275	0.0017594
4		1,10-Dimethoxy-6-methyl-5,6,6a,7-tetrahydro-4H-dibenzo[de,g]quinoline-2,9-diol	2	1.14435	0.0797215	-18.9436	-	-	-	-	-	-	-	-	-	-	-	-	-	1.15973	0.0443024	-11.3487	down	1.11338	0.0797215	18.9436	-	1.10649	0.0797215	18.9436	-	1.17754	0.0797215	18.9436	-	1.07897	0.0806547	7.59492	-	-	-	-	-	-	-	-	-	1.16281	0.0443024
5		1,4-Dideoxy-1,4-imino-(2-O-β-D-glucosyl)-D-arabinitol	1	1.12162	0.0032554	1.74552	up	-	-	-	-	1.08745	0.00215358	2.35414	up	-	-	-	-	-	-	-	-	1.10456	0.000245242	-1.68028	down	-	-	-	-	-	-	-	-	1.14047	2.3498e-05	-1.45506	down	1.10566	0.000151269	2.2889	up	-	-	-	-	-	-
6		1,4-Dihydro-1-Methyl-4-oxo-3-pyridinecarboxamide	10	-	-	-	-	1.08855	0.000522633	-1.07539	down	-	-	-	-	1.22194	0.000131968	-2.01159	down	1.07892	0.033491	-1.94473	down	-	-	-	-	-	-	-	-	1.16367	4.84074e-05	-1.82549	down	1.04713	0.0372073	-1.75863	down	1.10451	0.000691884	1.33341	up	-	-	-	-	-	-
7		1-(Hydroxymethyl)hexahydro-1h-pyrrolizin-2-ol	6	-	-	-	-	-	-	-	-	-	-	-	-	-	-	-	-	1.04508	0.026889	-1.25089	down	1.08594	0.0011059	-1.5508	down	-	-	-	-	-	-	-	-	1.09582	0.0141171	-1.90923	down	1.10981	0.00174153	1.71564	up	1.07162	0.000609816	1.45134	up	-	-
8		1-Methyl-6-Oxo-1,6-Dihydropyridine-3-Carboxamide	7	1.15236	0.023407	-13.3751	down	-	-	-	-	1.11416	0.00573541	-13.8308	down	-	-	-	-	-	-	-	-	1.12105	0.023407	13.3751	up	-	-	-	-	1.185	0.023407	13.3751	up	1.15901	0.023407	13.3751	up	1.12702	0.00573541	-13.8308	down	-	-	-	-	-	-
9		1-piperidin-2-yl-3,15-diazatetracyclo[7.7.1.02,7.010,15]heptadec-7-ene	6	-	-	-	-	-	-	-	-	-	-	-	-	1.23463	0.00445188	-18.7438	down	1.1655	0.0672854	-22.6575	-	-	-	-	-	-	-	-	-	1.18734	0.00445188	-18.7438	down	1.16026	0.0672854	-22.6575	-	-	-	-	-	1.17083	0.00445188	-18.7438	down	1.16766	0.0672854
10		10-Formyltetrahydrofolic Acid	6	1.12325	0.00132263	-1.37458	down	-	-	-	-	-	-	-	-	-	-	-	-	1.13798	0.00285407	-1.44278	down	1.0963	0.00301215	1.16865	up	-	-	-	-	1.1491	0.00286208	1.08158	up	-	-	-	-	-	-	-	-	-	-	-	-	1.14087	0.00501884
11		18-Demethylparaensidimerin C	2	1.10386	0.00125643	-3.77484	down	-	-	-	-	-	-	-	-	-	-	-	-	-	-	-	-	1.1069	0.00163394	3.52915	up	1.11209	0.00165684	4.78172	up	1.11846	0.00096017	3.44873	up	1.15773	0.00157984	5.82997	up	-	-	-	-	-	-	-	-	1.12478	0.016233
12		2(3H)-Benzothiazolone	4	-	-	-	-	-	-	-	-	-	-	-	-	-	-	-	-	-	-	-	-	-	-	-	-	-	-	-	-	-	-	-	-	-	-	-	-	1.00018	0.030731	-1.28951	down	-	-	-	-	-	-
13		2,10,11-trimethoxy-6-methyl-5,6,6a,7-tetrahydro-4H-dibenzo[de,g]quinolin-1-ol	2	1.08458	0.0744099	-7.51784	-	-	-	-	-	1.11473	0.00019892	12.4678	up	1.23494	0.00019892	12.4678	up	-	-	-	-	1.05156	0.074359	7.59791	-	1.10764	0.0734854	19.9857	-	1.17865	0.0734854	19.9857	-	1.0798	0.0746535	7.18304	-	1.12578	0.01486	12.3878	up	1.16934	0.01486	12.3878	up	-	-
14		2,3'-Bipyridine	8	-	-	-	-	1.13597	0.00207479	14.0771	up	1.11434	0.00207479	14.0771	up	-	-	-	-	1.16659	0.00207479	14.0771	up	1.12344	0.0013636	13.5892	up	1.11714	0.0013636	13.5892	up	-	-	-	-	1.16131	0.0013636	13.5892	up	-	-	-	-	1.17109	0.000483507	-13.5215	down	-	-
15		2-(Acetylamino)-3-phenyl-2-propenoic acid	7	-	-	-	-	1.12621	0.000387511	2.15837	up	-	-	-	-	-	-	-	-	1.06417	0.000307269	1.34568	up	1.11661	0.000820554	2.76811	up	-	-	-	-	-	-	-	-	1.10661	0.000201804	1.95542	up	1.11467	0.00258344	-2.54599	down	1.16217	0.000291253	-2.20087	down	-	-
16		2-Amino-4,5-dihydro-1H-imidazole-4-acetic acid	9	-	-	-	-	-	-	-	-	-	-	-	-	-	-	-	-	1.05704	0.000469088	-1.43183	down	1.0568	0.000196989	-1.24976	down	1.08438	1.1701e-05	-1.75876	down	1.1306	9.46906e-05	-1.39114	down	1.13557	0.000129769	-2.19459	down	-	-	-	-	-	-	-	-	-	-
17		2-Aminophenol	3	-	-	-	-	-	-	-	-	1.11463	0.000870704	13.4164	up	-	-	-	-	-	-	-	-	-	-	-	-	1.11707	0.00182397	12.9376	up	-	-	-	-	-	-	-	-	1.12754	0.000707058	13.7451	up	-	-	-	-	-	-
18		2-Ethyl-2,6,6-trimethylpiperidin-4-one	5	-	-	-	-	1.0615	0.00240274	-1.06195	down	-	-	-	-	1.21216	0.00262691	-2.16782	down	1.12829	0.00107194	-1.50371	down	1.09366	0.00223187	-1.52228	down	-	-	-	-	1.17531	0.00260406	-2.62814	down	1.14376	0.00143747	-1.96404	down	-	-	-	-	1.09746	0.00612899	-1.10586	down	-	-
19		2-Hydroxypyridine	4	1.08708	0.0186924	-2.28004	down	1.11169	0.000212414	-2.4152	down	1.10457	2.66247e-07	-3.59414	down	-	-	-	-	1.12254	0.00673712	-2.26391	down	-	-	-	-	1.0031	0.00230825	-1.31409	down	1.08876	0.0206784	1.994	up	-	-	-	-	1.11016	4.50223e-06	-1.17893	down	1.13387	9.45083e-05	2.12916	up	-	-
20		2-Piperidone	3	1.06823	0.0131947	-1.82606	down	1.10267	0.000478429	-2.19923	down	1.1138	0.00570185	12.3782	up	-	-	-	-	-	-	-	-	-	-	-	-	1.11649	0.00647302	14.2042	up	1.08486	0.0224211	1.43446	up	1.02819	0.0158158	1.49478	up	1.12753	0.00076764	14.5774	up	1.15512	0.00161734	1.80763	up	1.11909	0.000324104
21		3'-Glucosyl-6,7-dihydroxy-N-methyl-benzyltetrahydroisoquinoline	1	1.09881	0.00374931	2.00727	up	1.13443	0.00255965	8.26934	up	1.11461	0.00253555	22.5011	up	1.12471	0.00184538	2.09755	up	1.16685	0.00253555	22.5011	up	1.11902	0.00485922	6.26206	up	1.11702	0.00467999	20.4938	up	-	-	-	-	1.161	0.00467999	20.4938	up	1.12759	0.000469737	14.2317	up	1.15587	0.0301311	-6.17179	down	1.16922	0.000469737
22		3,4-Dimethoxybenzamide	8	-	-	-	-	1.13594	0.00289774	13.224	up	1.11434	0.00289774	13.224	up	-	-	-	-	1.16649	0.00289774	13.224	up	1.12322	0.00346245	13.2817	up	1.11687	0.00346245	13.2817	up	-	-	-	-	1.16082	0.00346245	13.2817	up	-	-	-	-	1.1709	0.00189266	-13.4879	down	-	-
23		3,5-Dihydro-2H-Furo[3,2-C]Quinolin-4-One*	7	-	-	-	-	1.12654	0.0006596	2.86155	up	-	-	-	-	1.16523	0.000944225	1.06034	up	1.1236	0.000206533	1.89167	up	1.11626	0.000248591	3.18199	up	-	-	-	-	1.15217	0.000107366	1.38078	up	1.13337	3.6295e-05	2.21211	up	1.11347	0.00277185	-2.97045	down	1.13862	0.00226506	-1.80121	down	-	-
24		3-Carbamyl-1-methylpyridinium;(1-Methylnicotinamide)	9	1.12323	0.0653761	-10.1223	-	1.1362	0.000310349	-17.203	down	1.1148	6.38667e-06	-17.634	down	1.22824	0.0632601	-12.6889	-	1.16687	0.000801004	-17.0015	down	1.0817	0.000308953	-7.08063	down	1.08023	4.64298e-06	-7.51165	down	-	-	-	-	1.1169	0.000808981	-6.87917	down	-	-	-	-	1.1275	0.000152332	4.51403	up	-	-
25		3-Chloroaniline	1	1.14558	6.15536e-07	1.1198	up	-	-	-	-	1.08905	2.78724e-05	1.32076	up	-	-	-	-	-	-	-	-	1.11367	5.84234e-07	-1.12644	down	-	-	-	-	-	-	-	-	-	-	-	-	1.10228	1.99927e-05	1.3274	up	-	-	-	-	-	-
26		3-Hydroxyanthranilic acid	5	-	-	-	-	-	-	-	-	1.11345	0.0112726	12.4432	up	1.21372	0.000131884	-3.40852	down	1.16527	0.0112726	12.4432	up	-	-	-	-	1.11731	0.00029273	12.6372	up	1.18441	0.000354446	-3.21458	down	1.16135	0.00029273	12.6372	up	1.12412	0.059198	12.7387	-	1.11781	1.4741e-05	-3.1131	down	1.16618	0.059198
27		3-Indoleacrylic acid*	7	-	-	-	-	1.12318	0.000829215	2.8825	up	-	-	-	-	1.1474	0.00134986	1.06034	up	1.11841	0.000314562	1.89951	up	1.11306	0.00040829	3.20613	up	-	-	-	-	1.13949	0.000230165	1.38396	up	1.12891	9.5034e-05	2.22314	up	1.11097	0.00264844	-2.97231	down	1.12633	0.00395267	-1.82216	down	-	-
28		3-Indolepropionic acid	7	-	-	-	-	1.1255	0.000947755	3.09453	up	-	-	-	-	1.15984	0.00102003	1.21636	up	1.12666	0.000421588	2.0293	up	1.11305	0.00109388	3.3585	up	-	-	-	-	1.13338	0.000982947	1.48033	up	1.13006	0.000631005	2.29327	up	1.10964	0.00364135	-2.93322	down	1.12841	0.00533517	-1.87817	down	1.00342	0.0343334
29		3-Succinoylpyridine	9	1.15372	0.00105151	13.3756	up	-	-	-	-	1.1034	0.00045596	-2.37865	down	1.18633	0.00297588	-1.36067	down	1.15385	0.000209188	-2.22044	down	1.12354	0.000903551	-13.3271	down	1.11736	0.000429696	-15.7543	down	1.18757	0.00128639	-14.7363	down	1.16147	0.000277582	-15.5961	down	1.11678	0.000484167	-2.42715	down	1.12717	0.00300103	-1.40918	down	1.1576	0.000234184
30		3-amino-2-naphthoic acid*	7	-	-	-	-	1.12376	0.00069496	2.89708	up	-	-	-	-	1.16026	0.00103952	1.07771	up	1.12478	0.000261379	1.94807	up	1.11348	0.000300731	3.21538	up	-	-	-	-	1.14674	0.000152029	1.39602	up	1.1332	6.52174e-05	2.26637	up	1.10984	0.00315162	-2.98564	down	1.12876	0.00280767	-1.81937	down	-	-
31		3-hydroxy-1-methylpyrrolidin-2-one*	3	1.12035	0.00114589	1.27935	up	1.11762	0.00178584	-2.03459	down	1.08858	0.000364917	-1.34655	down	-	-	-	-	1.12821	0.0019207	1.093	up	1.11684	0.00133438	-3.31393	down	1.11064	0.000406652	-2.6259	down	1.04857	0.0558335	-1.95948	-	-	-	-	-	-	-	-	-	-	-	-	-	1.16187	0.00141186
32		3-pyridine-methanol-O-β-D-glucopyranosyl	4	1.14718	0.000527993	-3.33356	down	1.13382	0.000141489	-4.46018	down	1.11195	0.000669177	-5.00432	down	1.2226	0.002511	-2.98928	down	-	-	-	-	1.09577	6.35117e-05	-1.12662	down	1.09639	0.00109297	-1.67076	down	-	-	-	-	-	-	-	-	-	-	-	-	1.13768	2.06836e-05	1.47089	up	1.07383	1.44208e-05
33		3-quinolinecarboxylic acid	6	-	-	-	-	1.13618	0.000360424	-16.0135	down	1.1146	0.00217928	-18.0756	down	1.23394	0.0104931	-15.8156	down	1.16638	0.0229203	-20.4865	down	1.1237	0.000360424	-16.0135	down	1.11721	0.00217928	-18.0756	down	1.18633	0.0104931	-15.8156	down	1.16068	0.0229203	-20.4865	down	1.10346	0.00440516	-2.06213	down	-	-	-	-	1.15156	0.0258898
34		4-Hydroxyquinoline	2	1.12548	0.00241527	-1.96169	down	-	-	-	-	-	-	-	-	1.21526	0.0017391	2.35741	up	1.15311	0.00147634	3.39437	up	1.11152	0.0021995	2.67203	up	1.04853	0.000986675	1.97227	up	1.18073	0.00163584	4.3191	up	1.15547	0.00153257	5.35606	up	-	-	-	-	1.13941	0.000280711	1.64707	up	1.14982	0.000316335
35		4-Methylazetidine-2-Carboxylic acid*	3	1.10863	0.00215412	1.33158	up	1.11669	0.0010428	-2.08078	down	1.0852	4.11666e-05	-1.3499	down	-	-	-	-	1.10822	0.00321199	1.11258	up	1.11679	0.000933307	-3.41236	down	1.11027	0.000108955	-2.68149	down	1.04823	0.0556709	-2.01126	-	-	-	-	-	-	-	-	-	-	-	-	-	1.16181	0.000979872
36		4-hydroxy-4-(3-pyridyl)-butanoic acid	6	1.15351	0.000230292	-14.2237	down	1.13614	0.000970985	-13.8603	down	-	-	-	-	1.23492	0.00139862	-11.9203	down	1.16565	0.0194681	-15.4521	down	-	-	-	-	1.11733	0.000230292	14.2237	up	1.17398	0.000127786	2.30337	up	-	-	-	-	1.12755	0.000970985	13.8603	up	1.14896	0.00136154	1.93997	up	1.03895	0.0537739
37		5-Hydroxy-2-pyrrolidinone	1	1.06198	0.00116403	1.32779	up	-	-	-	-	1.11467	0.00103962	16.2274	up	-	-	-	-	-	-	-	-	-	-	-	-	1.11667	0.00829546	14.8996	up	1.07843	0.00280049	-1.12234	down	-	-	-	-	1.12764	0.000509311	15.8161	up	-	-	-	-	-	-
38		5-Hydroxytryptophol	10	1.15358	0.00065524	14.8712	up	1.08668	0.00044309	1.56766	up	-	-	-	-	-	-	-	-	1.12032	0.000656121	-1.0738	down	1.12322	0.00314253	-13.3036	down	1.11735	0.000212884	-14.8157	down	1.18759	0.000923492	-15.4605	down	1.16144	0.000409908	-15.945	down	1.08163	4.56829e-05	-1.51207	down	1.14052	0.000919313	-2.15694	down	1.1519	0.00028652
39		6,10-dimethoxy-1-methyl-2,3,12,12a-tetrahydro-1H-benzo[6,7]oxepino[2,3,4-ij]isoquinolin-9-ol	2	1.12027	0.0658275	-11.4158	-	1.13241	0.0222266	10.5086	up	1.11067	0.0222266	10.5086	up	1.2303	0.0222266	10.5086	up	1.16259	0.0222266	10.5086	up	1.11567	0.0657713	21.9244	-	1.10885	0.0657713	21.9244	-	1.17993	0.0657713	21.9244	-	1.15289	0.0657713	21.9244	-	-	-	-	-	-	-	-	-	-	-
40		6-Hydroxynicotinic acid	2	1.15238	0.0156212	-16.7472	down	1.13473	0.0184738	-13.3792	down	1.11448	0.00298474	-14.6149	down	-	-	-	-	1.16685	0.000511221	-13.4084	down	1.06118	0.0199785	3.36808	up	1.00006	0.0300923	2.13237	up	1.18559	0.0156212	16.7472	up	1.11379	0.0206614	3.33881	up	-	-	-	-	1.16977	0.0184738	13.3792	up	-	-
41		6-Methylnicotinamide	1	-	-	-	-	1.11599	5.0537e-05	2.75326	up	1.08892	1.16074e-05	2.6279	up	1.23497	0.000180811	14.6437	up	1.05084	0.00107853	1.07004	up	1.07304	0.00072781	1.84699	up	1.0509	0.000435211	1.72163	up	1.18731	0.000911448	13.7375	up	-	-	-	-	-	-	-	-	1.17013	0.00410621	11.8905	up	1.07171	0.0128091
42		6-beta-d-glucopyranosyloxyindole-3-carboxylic acid	6	1.07543	0.0158156	1.01858	up	-	-	-	-	-	-	-	-	-	-	-	-	1.1087	0.0326022	-2.52562	down	-	-	-	-	1.10359	0.00118036	-1.6467	down	1.17965	6.78129e-05	-1.57002	down	1.13473	0.0254034	-3.5442	down	1.03073	9.36408e-05	-2.09276	down	1.069	4.08398e-05	-2.01608	down	1.11992	0.0236026
43		7,11-Dehydromatrine	3	1.07333	0.000980694	-2.56642	down	1.12922	0.00391148	-9.77888	down	1.10522	0.00184074	-7.98081	down	-	-	-	-	-	-	-	-	1.12086	0.00397524	-7.21246	down	1.1133	0.00194488	-5.41439	down	-	-	-	-	-	-	-	-	1.08247	0.00848703	1.79807	up	1.1591	0.00392638	8.64594	up	1.05107	0.00350238
44		8-hydroxyquinoline	7	-	-	-	-	1.12828	0.000917759	3.25942	up	-	-	-	-	1.15199	0.000842652	1.23947	up	1.12174	0.000313495	2.10543	up	1.11482	0.00144013	3.51182	up	-	-	-	-	1.12362	0.00140885	1.49187	up	1.12452	0.00086256	2.35782	up	1.10963	0.00624298	-3.07067	down	1.13347	0.00672508	-2.01995	down	1.00979	0.0420185
45		9α-Hydroxysophoramine	4	-	-	-	-	-	-	-	-	1.10149	0.00370946	-3.26539	down	1.04398	0.00769082	1.18477	up	-	-	-	-	-	-	-	-	1.08119	0.0030768	-3.26124	down	-	-	-	-	-	-	-	-	1.11815	0.00354226	-3.58838	down	-	-	-	-	-	-
46		Abrine	3	1.13132	0.00351015	-1.1893	down	1.13466	1.22904e-05	-1.38288	down	1.08198	0.000219437	1.08369	up	1.21952	0.00145582	-1.14226	down	-	-	-	-	-	-	-	-	1.10371	0.00087736	2.27299	up	-	-	-	-	-	-	-	-	1.12089	4.26775e-08	2.46656	up	-	-	-	-	-	-
47		Ailanindole	2	1.15309	0.0127497	-20.4563	down	1.1353	0.00721677	-14.1932	down	-	-	-	-	-	-	-	-	-	-	-	-	1.11227	0.0132153	6.26307	up	1.1168	0.0127497	20.4563	up	1.18679	0.0127497	20.4563	up	1.16087	0.0127497	20.4563	up	1.12679	0.00721677	14.1932	up	1.17037	0.00721677	14.1932	up	1.16868	0.00721677
48		Azetidine-2-carboxylic acid	1	1.11072	0.000534349	1.27099	up	-	-	-	-	1.09723	0.000873087	1.70308	up	-	-	-	-	-	-	-	-	-	-	-	-	-	-	-	-	-	-	-	-	-	-	-	-	1.10685	6.99922e-06	1.23598	up	-	-	-	-	-	-
49		Betaine	3	-	-	-	-	1.10157	0.00350433	-1.8248	down	1.09638	0.0018754	3.10941	up	1.13043	0.0130452	-1.37795	down	-	-	-	-	1.08212	0.00505324	-1.48134	down	1.10452	0.000794653	3.45288	up	1.03816	0.02275	-1.03448	down	-	-	-	-	1.12041	0.00206921	4.93421	up	-	-	-	-	-	-
50		Betanin (Betanidin-5-O-glucoside)	2	1.1469	0.000509101	-4.5486	down	1.04731	0.00290693	-1.2451	down	-	-	-	-	-	-	-	-	-	-	-	-	1.11697	0.00053656	3.3035	up	1.11501	0.000563547	4.11948	up	1.13836	0.000237965	4.24314	up	1.05887	5.64428e-05	2.67933	up	-	-	-	-	-	-	-	-	-	-
51		Buntanine	8	-	-	-	-	1.13528	0.00308619	9.62909	up	1.11381	0.00308619	9.62909	up	-	-	-	-	1.16588	0.00308619	9.62909	up	1.12114	0.0105595	9.65398	up	1.11503	0.0105595	9.65398	up	-	-	-	-	1.15914	0.0105595	9.65398	up	-	-	-	-	1.16287	0.0696076	-9.3335	-	-	-
52		Butylamine	1	1.13582	0.00261265	1.53841	up	1.12826	0.00172215	2.29942	up	1.05795	0.00176103	1.19001	up	1.12888	0.00187791	1.0554	up	1.10106	0.00119642	1.2954	up	-	-	-	-	-	-	-	-	-	-	-	-	-	-	-	-	1.08292	0.00799034	-1.10941	down	1.1127	0.0161972	-1.24402	down	1.09	0.017152
53		Cadaverine	10	1.11798	0.000571093	-1.31743	down	1.10953	0.0022664	1.44668	up	-	-	-	-	1.22455	0.00994111	-5.48839	down	1.10876	0.168717	-5.52064	-	1.11802	0.000655565	2.76411	up	1.10226	0.000441671	2.17667	up	1.17168	0.0109388	-4.17097	down	1.06161	0.179203	-4.20321	-	-	-	-	-	1.16505	0.00955285	-6.93508	down	1.13206	0.164482
54		Caffeoylagmatine	4	-	-	-	-	-	-	-	-	1.11388	0.0086833	-13.8908	down	-	-	-	-	-	-	-	-	-	-	-	-	1.11658	0.0086833	-13.8908	down	-	-	-	-	-	-	-	-	1.12681	0.0086833	-13.8908	down	-	-	-	-	-	-
55		Candicine	10	-	-	-	-	1.09369	0.00432387	1.06749	up	-	-	-	-	-	-	-	-	-	-	-	-	-	-	-	-	-	-	-	-	-	-	-	-	-	-	-	-	-	-	-	-	-	-	-	-	-	-
56		Choline	4	-	-	-	-	-	-	-	-	1.09268	6.45793e-06	-1.27339	down	-	-	-	-	-	-	-	-	-	-	-	-	1.10199	2.4362e-06	-1.14918	down	-	-	-	-	-	-	-	-	-	-	-	-	-	-	-	-	-	-
57		Cotinine-glucoside	6	1.15314	0.00397867	12.6101	up	-	-	-	-	-	-	-	-	-	-	-	-	1.10117	0.0255254	-2.32876	down	1.1227	0.00551988	-12.6841	down	1.11601	0.00851894	-12.2112	down	1.18667	0.00512708	-12.5232	down	1.16013	0.0145892	-14.9388	down	-	-	-	-	-	-	-	-	1.09298	0.0260762
58		Di-p-coumaroylcaffeoyl Spermidine	4	-	-	-	-	-	-	-	-	1.11425	0.00551179	-16.1443	down	-	-	-	-	-	-	-	-	-	-	-	-	1.11697	0.00551179	-16.1443	down	-	-	-	-	-	-	-	-	1.12725	0.00551179	-16.1443	down	-	-	-	-	-	-
59		Di-p-coumaroylferuloyl Spermidine	4	-	-	-	-	-	-	-	-	1.11478	6.73215e-05	-18.6416	down	-	-	-	-	-	-	-	-	-	-	-	-	1.11742	6.73215e-05	-18.6416	down	-	-	-	-	-	-	-	-	1.12772	6.73215e-05	-18.6416	down	-	-	-	-	-	-
60		Diethanolamine	1	1.10062	0.0118208	1.80368	up	1.1096	0.00809981	2.58705	up	1.07645	0.0116559	1.9223	up	1.09818	0.0123737	1.45984	up	1.06888	0.0217617	1.23468	up	-	-	-	-	-	-	-	-	-	-	-	-	-	-	-	-	-	-	-	-	1.00967	0.0291008	-1.12721	down	1.13167	0.000271381
61		Diferuloyl-p-coumaroyl Spermidine	4	-	-	-	-	-	-	-	-	1.11476	0.000106789	-18.227	down	-	-	-	-	-	-	-	-	-	-	-	-	1.1174	0.000106789	-18.227	down	-	-	-	-	-	-	-	-	1.1277	0.000106789	-18.227	down	-	-	-	-	-	-
62		Diferuloylcadaverine	8	-	-	-	-	1.13628	8.29804e-05	15.683	up	-	-	-	-	1.2115	0.00147876	-1.16792	down	1.1471	3.97534e-06	2.138	up	1.12379	1.80048e-06	16.4802	up	1.11588	4.31188e-09	1.63132	up	-	-	-	-	1.15099	2.00503e-08	2.93519	up	1.12769	2.75527e-05	-14.8489	down	1.17121	0.000404587	-16.8509	down	1.16885	0.00240319
63		Dihydroferuloylputrescine	1	-	-	-	-	-	-	-	-	-	-	-	-	-	-	-	-	-	-	-	-	-	-	-	-	-	-	-	-	-	-	-	-	-	-	-	-	1.11213	6.1736e-06	-1.05656	down	-	-	-	-	1.00906	0.0451853
64		Dopamine	2	1.14857	0.042448	-15.1041	down	1.13569	0.00219013	-11.611	down	-	-	-	-	-	-	-	-	1.15232	0.23123	-14.4122	-	1.0025	0.053285	3.49317	-	1.111	0.042448	15.1041	up	1.18197	0.042448	15.1041	up	-	-	-	-	1.12715	0.00219013	11.611	up	1.17057	0.00219013	11.611	up	-	-
65		Ehretioside B	4	-	-	-	-	1.13609	0.000772043	14.1982	up	-	-	-	-	-	-	-	-	-	-	-	-	1.12364	0.00105216	15.0435	up	-	-	-	-	1.1417	0.00127059	1.53637	up	1.03971	0.00240439	1.13261	up	1.1258	0.0297708	-16.2109	down	1.17087	0.00267303	-13.5072	down	1.16844	0.00864018
66		Feruloyl-p-coumaroyl Spermidine	4	-	-	-	-	-	-	-	-	1.11477	6.7038e-05	-21.3709	down	-	-	-	-	-	-	-	-	-	-	-	-	1.11742	6.7038e-05	-21.3709	down	-	-	-	-	-	-	-	-	1.12772	6.7038e-05	-21.3709	down	-	-	-	-	-	-
67		Feruloylcholine	10	1.0794	0.000675139	1.98489	up	1.106	0.00153765	1.99393	up	1.04685	0.00465477	1.04751	up	-	-	-	-	-	-	-	-	-	-	-	-	-	-	-	-	1.14534	1.32089e-05	-2.48248	down	1.12173	1.45026e-06	-2.54292	down	-	-	-	-	1.15731	7.76552e-05	-2.49152	down	1.15859	6.19354e-06
68		Flavesine A	9	1.11894	0.0192405	-2.70906	down	1.13332	0.00141059	-4.92686	down	1.10758	0.00541347	-4.56535	down	1.21646	0.0127694	-4.19765	down	1.15954	0.0132243	-5.30324	down	1.07007	0.000808402	-2.2178	down	1.02231	0.00756547	-1.85628	down	-	-	-	-	1.10036	0.0187174	-2.59418	down	-	-	-	-	-	-	-	-	-	-
69		Flavesine D	3	1.15358	0.00424705	-11.6125	down	1.13593	0.00673663	-20.5193	down	1.11408	0.0079775	-16.6731	down	-	-	-	-	-	-	-	-	1.12087	0.00677667	-8.90686	down	1.10624	0.00867168	-5.0606	down	1.18699	0.00424705	11.6125	up	1.16095	0.00424705	11.6125	up	1.10693	0.00806712	3.84626	up	1.17093	0.00673663	20.5193	up	1.16919	0.00673663
70		Flavesines I	6	1.1538	2.28076e-07	-15.5364	down	1.13599	0.00213466	-16.1195	down	-	-	-	-	1.20562	0.0767599	-14.85	-	1.16414	0.0568043	-16.3277	-	-	-	-	-	1.11742	2.28076e-07	15.5364	up	-	-	-	-	-	-	-	-	1.12744	0.00213466	16.1195	up	-	-	-	-	-	-
71		Grossamide	2	1.14985	0.040386	-14.0991	down	-	-	-	-	-	-	-	-	-	-	-	-	-	-	-	-	1.11864	0.040386	14.0991	up	1.11195	0.040386	14.0991	up	1.18295	0.040386	14.0991	up	1.15613	0.040386	14.0991	up	-	-	-	-	-	-	-	-	-	-
72		Hercynine	2	1.1189	0.0429251	-3.55595	down	1.10606	0.000117414	1.49278	up	1.10885	0.000424832	2.37632	up	-	-	-	-	-	-	-	-	1.10319	0.0370839	5.04873	up	1.10351	0.0357772	5.93227	up	1.14006	0.0446563	3.32487	up	1.09835	0.0456242	3.1993	up	-	-	-	-	1.13706	0.00145392	-1.72386	down	1.10043	0.0119408
73		Hordenine	2	1.01758	0.0281034	-3.22197	down	1.12537	0.0345151	12.234	up	-	-	-	-	1.22365	0.0345151	12.234	up	1.15623	0.0345151	12.234	up	1.12209	0.0216218	15.456	up	1.07265	0.028994	3.23047	up	1.18611	0.0216218	15.456	up	1.16002	0.0216218	15.456	up	1.12727	0.00163504	-12.2255	down	-	-	-	-	-	-
74		Hosieine A	6	1.09651	0.0272368	2.54369	up	1.10611	0.000561197	-3.17923	down	1.11373	0.0165643	17.3455	up	1.17505	0.0178416	-2.99337	down	1.14887	0.0135944	-5.54109	down	1.12157	0.00087771	-5.72292	down	1.11731	0.0005176	14.8018	up	1.17889	0.0138721	-5.53707	down	1.15654	0.0129596	-8.08478	down	1.12762	0.000831296	20.5247	up	-	-	-	-	1.11396	0.02275
75		Hydroxy-N-Methylcytisine	6	-	-	-	-	1.02746	0.0082308	1.23212	up	1.10081	8.79827e-05	-2.5044	down	1.18914	0.00197296	-1.63353	down	1.14479	0.0143945	-3.58666	down	-	-	-	-	1.1137	0.00028736	-3.05568	down	1.17242	0.00263135	-2.18481	down	1.14678	0.0134211	-4.13795	down	1.11813	0.000199363	-3.73652	down	1.15082	0.00170061	-2.86565	down	1.15582	0.0125992
76		Indole	7	-	-	-	-	1.12976	0.000611762	2.47398	up	-	-	-	-	1.17667	0.000549296	1.08258	up	1.13231	0.000157385	1.85883	up	1.11721	0.00063595	2.69567	up	-	-	-	-	1.14635	0.000456913	1.30427	up	1.13493	0.000208424	2.08052	up	1.10993	0.00331797	-2.153	down	1.13791	0.00329679	-1.3914	down	-	-
77		Indole-3-acetic acid (IAA)	3	-	-	-	-	1.13612	0.000969704	-16.6534	down	-	-	-	-	-	-	-	-	-	-	-	-	1.1236	0.000969704	-16.6534	down	-	-	-	-	-	-	-	-	-	-	-	-	1.12755	0.000969704	16.6534	up	1.17104	0.000969704	16.6534	up	1.1691	0.000969704
78		Indole-3-butyric acid	2	1.15361	0.00368154	-16.1183	down	-	-	-	-	-	-	-	-	-	-	-	-	-	-	-	-	1.12328	0.00368154	16.1183	up	1.117	0.00368154	16.1183	up	1.18713	0.00368154	16.1183	up	1.16118	0.00368154	16.1183	up	-	-	-	-	-	-	-	-	-	-
79		Indole-3-carboxaldehyde	2	1.13008	0.00344432	-2.17402	down	-	-	-	-	-	-	-	-	1.19588	0.000592046	1.69764	up	1.15328	0.000912025	2.50273	up	1.11104	0.00281952	2.88116	up	1.06235	0.00192723	2.07565	up	1.17679	0.00226707	3.87166	up	1.15532	0.00214236	4.67675	up	-	-	-	-	-	-	-	-	1.14562	0.000343327
80		Indole-3-carboxylic acid*	3	1.11841	0.00280529	-1.88688	down	1.13437	7.42458e-05	-6.56347	down	-	-	-	-	1.08393	0.00441658	1.14161	up	-	-	-	-	1.1205	6.93529e-05	-4.67659	down	-	-	-	-	1.16362	0.00189506	3.02848	up	1.1259	0.00194591	2.67051	up	1.09126	1.62672e-06	4.07128	up	1.16792	7.34223e-05	7.70507	up	1.16542	7.35088e-05
81		Indole-5-carboxylic acid*	3	1.12803	0.000941696	-1.95017	down	1.13404	0.000418471	-6.68922	down	1.01209	0.0890558	-2.55653	-	1.16156	0.00988149	1.09521	up	-	-	-	-	1.12128	0.000446339	-4.73905	down	-	-	-	-	1.18188	0.00116198	3.04538	up	1.13478	0.000581924	2.50481	up	1.09655	0.000174441	4.1327	up	1.17072	0.000413143	7.78443	up	1.16647	0.000414443
82		Indoximod	9	-	-	-	-	-	-	-	-	-	-	-	-	-	-	-	-	-	-	-	-	-	-	-	-	-	-	-	-	-	-	-	-	-	-	-	-	1.05109	0.00109906	-1.04577	down	-	-	-	-	1.01786	0.0363892
83		Isobaptifoline	3	-	-	-	-	-	-	-	-	-	-	-	-	1.21829	0.000229744	1.47914	up	-	-	-	-	-	-	-	-	-	-	-	-	1.17666	4.51741e-07	1.35527	up	-	-	-	-	-	-	-	-	1.15899	0.000284777	1.64212	up	-	-
84		Isomatrine	3	-	-	-	-	1.12906	0.000111088	-4.73837	down	1.1068	5.85026e-09	-4.27255	down	1.23439	0.00455294	14.4778	up	1.15097	0.00549016	-4.41068	down	1.01802	2.52142e-06	-3.29829	down	-	-	-	-	1.18066	0.0635164	15.9179	-	1.02374	0.00448975	-2.97061	down	-	-	-	-	1.1712	0.000121238	19.2162	up	-	-
85		Isoquinoline	7	-	-	-	-	1.12944	0.000410626	2.80833	up	-	-	-	-	1.16065	0.000402178	1.06879	up	1.1063	8.65199e-05	1.74119	up	1.11708	0.000540124	3.17568	up	-	-	-	-	1.14283	0.00028194	1.43614	up	1.11972	9.61147e-05	2.10855	up	1.11238	0.00294991	-2.60042	down	1.13679	0.00444755	-1.73954	down	-	-
86		L-Carnitine	2	1.13596	0.00446761	-1.80389	down	-	-	-	-	1.1062	6.6691e-05	2.28638	up	-	-	-	-	-	-	-	-	1.0876	0.00316688	1.82367	up	1.11173	0.00213164	4.09027	up	1.16562	0.00440733	1.8272	up	1.12874	0.00284789	1.97382	up	1.10862	0.00310705	2.2666	up	-	-	-	-	-	-
87		Lauroscholtzine; N-Methyllaurotetanine	2	1.09994	0.078194	-9.25299	-	1.13158	0.0271643	11.6772	up	1.11002	0.0271643	11.6772	up	1.22957	0.0271643	11.6772	up	1.16186	0.0271643	11.6772	up	1.11479	0.0779047	20.9302	-	1.10794	0.0779047	20.9302	-	1.17893	0.0779047	20.9302	-	1.15186	0.0779047	20.9302	-	-	-	-	-	-	-	-	-	-	-
88		Lusitanine	5	1.14921	0.000213941	1.70089	up	-	-	-	-	-	-	-	-	1.23284	9.78708e-05	-2.90637	down	1.05495	0.026419	-1.06516	down	1.11946	0.000360215	-2.19394	down	1.09436	0.00409917	-1.63935	down	1.1872	9.48117e-05	-4.60726	down	1.14349	0.0071557	-2.76605	down	-	-	-	-	1.16699	7.40073e-05	-2.41332	down	-	-
89		Magnocurarine	2	1.1489	0.0457269	-19.7554	down	-	-	-	-	-	-	-	-	-	-	-	-	1.16616	0.00754647	-15.2965	down	1.1178	0.0457269	19.7554	up	1.11104	0.0457269	19.7554	up	1.18207	0.0457269	19.7554	up	1.02702	0.0512185	4.4589	-	-	-	-	-	-	-	-	-	1.16829	0.00754647
90		Malonyl hydroxymenisdaurin D	2	1.14677	0.00529016	-4.72514	down	1.09558	4.7638e-06	3.99068	up	1.10373	0.00112934	-1.78093	down	1.2311	0.000440069	-2.58132	down	-	-	-	-	1.11271	0.00476929	8.71581	up	1.09758	0.00693543	2.9442	up	1.1486	0.00952604	2.14382	up	1.08634	0.00404406	3.89629	up	1.10673	0.000489614	-5.77161	down	1.15486	0.000286278	-6.57199	down	1.07375	0.171308
91		Melatonin (N-Acetyl-5-methoxytryptamine)	3	1.04877	0.000197991	-2.1564	down	1.02885	0.0150992	-2.32645	down	-	-	-	-	-	-	-	-	-	-	-	-	-	-	-	-	-	-	-	-	1.06285	0.00208314	1.00436	up	-	-	-	-	-	-	-	-	1.00334	0.0405088	1.1744	up	-	-
92		Methylisopelletierine	1	-	-	-	-	1.0332	0.0431498	4.47453	up	1.02866	0.0412301	5.17272	up	-	-	-	-	-	-	-	-	1.10439	0.00711112	3.91832	up	1.08934	0.00648385	4.61651	up	-	-	-	-	1.02228	0.00554827	2.78682	up	-	-	-	-	-	-	-	-	-	-
93		N',N'',N'''-p-Coumaroyl-cinnamoyl-caffeoyl spermidine	4	1.13263	0.00887166	-3.57425	down	1.12019	0.000289834	-3.1395	down	1.1071	0.00477417	-6.08458	down	-	-	-	-	1.14163	9.05001e-06	-2.33993	down	-	-	-	-	1.0717	0.00662895	-2.51033	down	1.13867	0.00893475	3.27216	up	1.0594	0.0314061	1.23432	up	1.10697	0.00671581	-2.94508	down	1.12509	0.000102171	2.83741	up	-	-
94		N',N''-Diferuloylspermidine	4	-	-	-	-	-	-	-	-	1.11474	0.000384606	-21.2507	down	-	-	-	-	-	-	-	-	-	-	-	-	1.11738	0.000384606	-21.2507	down	-	-	-	-	-	-	-	-	1.12769	0.000384606	-21.2507	down	-	-	-	-	-	-
95		N,N'-Diferuloylputrescine	4	-	-	-	-	-	-	-	-	1.05127	0.000141517	-1.28381	down	-	-	-	-	-	-	-	-	-	-	-	-	-	-	-	-	-	-	-	-	-	-	-	-	1.05887	0.000385269	-1.01763	down	-	-	-	-	-	-
96		N,N-Dimethyl-5-methoxytryptamine	7	-	-	-	-	1.1309	0.000514105	2.95814	up	-	-	-	-	1.18465	5.32166e-05	2.73675	up	1.07699	6.24846e-05	2.49953	up	1.1147	0.00190803	2.67857	up	-	-	-	-	1.12694	0.000570032	2.45717	up	1.049	0.000437557	2.21995	up	1.04795	0.0442196	-2.65721	down	-	-	-	-	-	-
97		N,N-Dimethyltryptamine	7	-	-	-	-	1.13096	0.0005732	3.20181	up	-	-	-	-	1.17048	0.00045119	1.17061	up	1.12979	0.00013007	2.12577	up	1.11817	0.000668764	3.47436	up	-	-	-	-	1.14273	0.000425641	1.44316	up	1.13297	0.000236764	2.39833	up	1.11607	0.0026203	-2.92277	down	1.14713	0.0039627	-2.03121	down	1.02153	0.0382591
98		N-(2-Hydroxy-4-methoxyphenyl)acetamide	1	1.13568	0.00120246	1.74088	up	1.13168	0.00104354	3.287	up	1.1042	0.000936605	3.24153	up	1.15483	0.000203082	2.11333	up	-	-	-	-	1.09933	0.00227634	1.54612	up	1.06984	0.00125007	1.50064	up	-	-	-	-	-	-	-	-	-	-	-	-	-	-	-	-	1.1155	0.0180205
99		N-(3-hydroxy-4-methoxyphenethyl)-4-hydroxybutanamide	7	1.0829	0.0143631	-1.97493	down	1.11316	0.00468507	3.59205	up	1.06086	0.000107861	-1.55375	down	-	-	-	-	-	-	-	-	1.11237	0.0076428	5.56697	up	-	-	-	-	1.10131	0.0188463	1.65498	up	1.08589	0.00877979	2.6228	up	1.12063	0.000360016	-5.1458	down	1.15658	0.0018011	-3.912	down	1.10175	0.0522644
100		N-(4'-O-glycosyl)-p-coumaroyl agmatine	8	-	-	-	-	1.13502	9.97923e-05	3.19878	up	1.10837	0.000213716	1.2378	up	-	-	-	-	-	-	-	-	1.11978	0.000695894	2.70099	up	-	-	-	-	-	-	-	-	-	-	-	-	1.126	9.42125e-06	-1.96098	down	1.16753	0.000928913	-3.14414	down	1.16362	0.000924396
101		N-(4-Aminobutyl)benzamide	5	-	-	-	-	-	-	-	-	-	-	-	-	1.2267	0.00119829	-2.79503	down	1.11822	0.0122586	-1.46163	down	-	-	-	-	-	-	-	-	1.14078	0.000664082	-3.56023	down	1.05499	0.00431079	-2.22683	down	-	-	-	-	1.16442	0.00118445	-2.87752	down	1.12738	0.0113987
102		N-(4-oxopentyl)-acetamide	9	-	-	-	-	-	-	-	-	-	-	-	-	-	-	-	-	1.08829	0.000186154	-1.39589	down	1.04594	0.000389131	-1.19458	down	1.07892	3.50932e-05	-1.69767	down	1.12389	0.000148196	-1.37009	down	1.13184	8.57536e-05	-2.12224	down	-	-	-	-	-	-	-	-	-	-
103		N-(Isoferuloyl)-Glutamic Acid	10	1.13588	0.000800685	1.48216	up	1.11624	0.000758802	1.50019	up	1.05968	0.00049306	1.11623	up	-	-	-	-	-	-	-	-	-	-	-	-	-	-	-	-	1.18099	0.000192691	-2.02294	down	1.15524	0.000268977	-2.27667	down	-	-	-	-	1.16211	0.00018343	-2.04096	down	1.16245	0.000260129
104		N-(gamma-L-glutamyl)tyramine O-glucoside	6	-	-	-	-	1.12403	1.49488e-05	-1.67397	down	-	-	-	-	1.22163	1.92398e-05	-1.69025	down	1.10437	0.0525511	-2.62822	-	1.07446	7.78799e-05	-1.00473	down	1.03369	0.00206215	1.11983	up	1.13606	7.21847e-05	-1.02101	down	1.04396	0.069709	-1.95897	-	1.11041	4.87147e-06	2.12456	up	-	-	-	-	-	-
105		N-Acetylcadaverine	5	1.1271	0.00297513	-1.39224	down	1.13623	0.000150018	12.5457	up	-	-	-	-	1.22396	0.00915487	-5.03106	down	1.13521	0.0286874	-3.51654	down	1.12355	0.000929468	13.938	up	-	-	-	-	1.16544	0.0105541	-3.63882	down	1.07142	0.0437629	-2.1243	down	1.12739	0.0021599	-13.1372	down	1.17019	0.00838905	-17.5768	down	1.16778	0.0225484
106		N-Benzylmethylene isomethylamine	1	1.14815	0.00312878	3.88226	up	1.13019	0.00290672	4.47173	up	-	-	-	-	1.17828	0.00361405	2.03585	up	1.11605	0.00301893	2.32152	up	-	-	-	-	1.07927	0.0344272	-3.50005	down	1.14336	0.0134629	-1.84641	down	1.07142	0.028268	-1.56073	down	1.09732	0.0316928	-4.08952	down	1.13933	0.00936358	-2.43588	down	1.11439	0.0181664
107		N-Caffeoylputrescine	3	1.15343	0.000649147	-13.8903	down	1.13531	0.0169778	-15.0425	down	-	-	-	-	-	-	-	-	-	-	-	-	-	-	-	-	1.11725	0.000649147	13.8903	up	1.18737	0.000649147	13.8903	up	1.16129	0.000649147	13.8903	up	1.12669	0.0169778	15.0425	up	1.17004	0.0169778	15.0425	up	1.1677	0.0169778
108		N-Cis-Feruloyl-3'-O-methyldopamine*	2	1.14778	0.0432053	-18.4961	down	-	-	-	-	1.11051	0.0147726	-10.5335	down	-	-	-	-	-	-	-	-	1.11648	0.0432053	18.4961	up	1.06937	0.043639	7.96261	up	1.18075	0.0432053	18.4961	up	1.15377	0.0432053	18.4961	up	1.12337	0.0147726	-10.5335	down	-	-	-	-	-	-
109		N-Cis-Feruloyltyramine*	2	1.1518	0.0267397	-18.3642	down	-	-	-	-	-	-	-	-	-	-	-	-	-	-	-	-	1.12096	0.0267397	18.3642	up	1.11431	0.0267397	18.3642	up	1.18519	0.0267397	18.3642	up	1.15846	0.0267397	18.3642	up	-	-	-	-	-	-	-	-	-	-
110		N-Deacetyl-N-Formyl-2-Demethylcolchicine Glucoside	5	1.15176	0.0450821	16.2775	up	1.08381	0.0570634	3.42617	-	1.11306	0.0450821	16.2775	up	1.21536	0.000796919	-5.28004	down	-	-	-	-	1.12314	0.00481238	-12.8513	down	-	-	-	-	1.1875	0.000815435	-21.5575	down	1.15887	0.0406051	-18.4798	down	1.12715	0.00481238	12.8513	up	1.1694	0.000821106	-8.7062	down	1.14013	0.0427294
111		N-Feruloyl-3-methoxytyramine*	2	1.14789	0.0434301	-18.5253	down	-	-	-	-	-	-	-	-	-	-	-	-	-	-	-	-	1.11662	0.0434301	18.5253	up	1.10983	0.0434301	18.5253	up	1.1809	0.0434301	18.5253	up	1.15392	0.0434301	18.5253	up	-	-	-	-	-	-	-	-	-	-
112		N-Feruloylhydroxyputrescine	9	-	-	-	-	1.13624	0.000112956	-13.5134	down	1.11464	0.000596108	-14.8175	down	-	-	-	-	1.16644	0.0074817	-14.9727	down	1.12372	0.000112956	-13.5134	down	1.11727	0.000596108	-14.8175	down	-	-	-	-	1.16075	0.0074817	-14.9727	down	1.10357	0.00196872	-1.3041	down	1.17118	0.000112956	13.5134	up	1.09598	0.0254368
113		N-Feruloyltyramine 4-glucoside	2	1.1459	0.00194162	-3.63722	down	1.09081	0.00870203	1.55122	up	1.06631	0.0069367	1.66217	up	-	-	-	-	1.07586	0.00743731	1.40132	up	1.12038	0.0017618	5.18844	up	1.11299	0.00174715	5.2994	up	1.18078	0.00181911	4.60328	up	1.15494	0.00176307	5.03855	up	-	-	-	-	-	-	-	-	-	-
114		N-Feruloyltyramine; Moupinamide*	2	1.15151	0.0285262	-18.3469	down	1.13581	0.00207806	-11.4586	down	-	-	-	-	-	-	-	-	-	-	-	-	1.09836	0.0291634	6.88832	up	1.11395	0.0285262	18.3469	up	1.18486	0.0285262	18.3469	up	1.1581	0.0285262	18.3469	up	1.12725	0.00207806	11.4586	up	1.17071	0.00207806	11.4586	up	1.16876	0.00207806
115		N-Hexanoylcytisine	4	-	-	-	-	-	-	-	-	-	-	-	-	1.19136	0.00152163	1.31276	up	1.10181	0.000314771	1.94189	up	-	-	-	-	-	-	-	-	1.16038	6.04503e-05	1.36641	up	1.10215	2.55771e-05	1.99554	up	-	-	-	-	1.08807	0.0185529	1.51668	up	1.09062	0.00964603
116		N-Isobutyl-2E,4E-dodedienamide	9	-	-	-	-	-	-	-	-	-	-	-	-	-	-	-	-	-	-	-	-	-	-	-	-	1.09946	4.30048e-06	-1.14712	down	-	-	-	-	-	-	-	-	-	-	-	-	-	-	-	-	-	-
117		N-Isobutyl-4,5-epoxy-2E-decaenamide	2	1.11783	0.00187281	-2.99366	down	-	-	-	-	-	-	-	-	-	-	-	-	1.00095	0.0063217	-1.36652	down	1.10864	0.0022767	3.65458	up	1.08667	0.00219686	2.7835	up	1.15957	0.00232714	2.83806	up	1.09257	0.00314037	1.62714	up	-	-	-	-	-	-	-	-	1.11251	0.00541161
118		N-Oleoylethanolamine	3	1.13338	0.00142395	-1.75574	down	1.127	0.0141575	-5.52732	down	1.11073	0.000270723	-3.25659	down	-	-	-	-	1.10765	0.000301397	1.45774	up	1.10283	0.0163848	-3.77158	down	1.09392	0.000129253	-1.50085	down	1.16436	0.00144702	1.71604	up	1.148	0.000839096	3.21348	up	1.07595	0.0248233	2.27073	up	1.16123	0.0141815	5.48762	up	1.1611	0.0136226
119		N-Trans-Cinnamoylputrescine	3	1.13989	0.000430402	-1.15181	down	1.12531	0.000172804	-1.13662	down	1.1044	3.85137e-05	1.0009	up	-	-	-	-	-	-	-	-	-	-	-	-	1.11371	0.000253062	2.15271	up	-	-	-	-	-	-	-	-	1.12458	0.000131277	2.13752	up	-	-	-	-	-	-
120		N-Trans-Feruloyl-3'-O-methyldopamine*	2	1.14839	0.0417287	-18.4757	down	-	-	-	-	-	-	-	-	-	-	-	-	-	-	-	-	1.11716	0.0417287	18.4757	up	1.11038	0.0417287	18.4757	up	1.18143	0.0417287	18.4757	up	1.15448	0.0417287	18.4757	up	-	-	-	-	-	-	-	-	-	-
121		N-benzylformamide	1	1.13242	0.00190759	1.72939	up	1.13147	0.00144927	3.27969	up	1.08727	0.000843841	3.11193	up	1.15197	0.000416517	1.98512	up	1.04323	0.00222773	1.09823	up	1.10047	0.0024607	1.5503	up	1.00387	0.00130407	1.38254	up	-	-	-	-	-	-	-	-	-	-	-	-	-	-	-	-	1.13508	0.00969964
122		N-trans-ferulic tyramine*	2	1.15188	0.0260612	-18.2797	down	-	-	-	-	-	-	-	-	-	-	-	-	-	-	-	-	1.12108	0.0260612	18.2797	up	1.11444	0.0260612	18.2797	up	1.1853	0.0260612	18.2797	up	1.15858	0.0260612	18.2797	up	-	-	-	-	-	-	-	-	-	-
123		N-trans-ferulicacidacylp-hydroxyphenylethylamine*	2	1.15183	0.0265089	-18.3364	down	-	-	-	-	-	-	-	-	-	-	-	-	-	-	-	-	1.12101	0.0265089	18.3364	up	1.11437	0.0265089	18.3364	up	1.18524	0.0265089	18.3364	up	1.15851	0.0265089	18.3364	up	-	-	-	-	-	-	-	-	-	-
124		N1,N10-Bis(p-coumaroyl)spermidine	4	-	-	-	-	-	-	-	-	1.11479	1.22935e-06	-22.1325	down	-	-	-	-	1.11647	0.177296	-10.9677	-	-	-	-	-	1.11742	1.22935e-06	-22.1325	down	-	-	-	-	1.10991	0.177296	-10.9677	-	1.12773	1.22935e-06	-22.1325	down	-	-	-	-	1.11975	0.177296
125		Neopterin	2	1.14951	0.00168319	-4.26907	down	-	-	-	-	-	-	-	-	-	-	-	-	-	-	-	-	1.1166	0.00190285	3.34507	up	1.09088	0.00150162	4.11969	up	1.15809	0.00153229	4.30405	up	1.14694	0.00158256	4.33338	up	-	-	-	-	-	-	-	-	-	-
126		Nicotinic Acid Methyl Ester(Methyl Nicotinate)	1	-	-	-	-	1.13307	0.000351697	3.90494	up	1.11363	0.000317836	6.20342	up	-	-	-	-	1.10293	5.17518e-05	4.29516	up	1.12025	8.63145e-05	3.25047	up	1.11628	9.94652e-05	5.54894	up	-	-	-	-	1.08171	2.14295e-06	3.64069	up	1.11722	0.000743995	2.29847	up	1.16442	0.000803882	-3.07091	down	-	-
127		Nicotinic acid N-oxide	10	1.07479	0.000135748	-1.47953	down	-	-	-	-	1.06722	0.000115383	-2.02924	down	1.20509	0.00026777	-2.74278	down	1.13733	0.00730692	-3.22787	down	-	-	-	-	-	-	-	-	1.15832	0.00136062	-1.26325	down	1.11334	0.0147375	-1.74834	down	1.09287	0.000631952	-1.29731	down	1.1563	0.000650725	-2.01085	down	1.14394	0.00950828
128		O-Acetyl-L-carnitine	2	1.11772	6.42699e-06	-2.18977	down	-	-	-	-	1.07883	0.0191743	2.34057	up	-	-	-	-	-	-	-	-	1.11589	4.39445e-05	2.40359	up	1.1153	0.000115088	4.53035	up	1.14436	3.09646e-05	1.355	up	-	-	-	-	1.11178	0.00137411	2.12676	up	1.08124	0.0102673	-1.04859	down	1.04993	0.0495708
129		O-Acetylbaptifoline	9	1.07747	0.00852443	2.13092	up	1.07826	0.005637	3.89687	up	1.10665	0.000358562	-4.34326	down	1.18697	0.00319327	-2.18178	down	1.14567	0.0156145	-4.6156	down	-	-	-	-	1.11237	0.000367826	-6.47418	down	1.17203	0.00264484	-4.31271	down	1.15074	0.0143271	-6.74653	down	1.11522	0.000361662	-8.24013	down	1.14592	0.00243282	-6.07866	down	1.15402	0.0140703
130		O-Phosphocholine	3	1.11802	2.87386e-05	1.60964	up	1.12855	0.000144155	-1.32585	down	1.09022	2.7117e-06	1.63165	up	-	-	-	-	1.07124	0.000740712	1.38575	up	1.11179	1.07606e-05	-2.93548	down	-	-	-	-	1.11435	0.00120249	-1.38687	down	-	-	-	-	1.1197	3.47522e-05	2.9575	up	1.14564	7.98651e-06	1.54861	up	1.13949	2.31362e-06
131		O-Phosphorylethanolamine	3	-	-	-	-	1.06623	0.012681	-1.14558	down	-	-	-	-	-	-	-	-	-	-	-	-	1.07868	0.00597278	-1.69847	down	1.07217	0.000509861	-1.36182	down	-	-	-	-	-	-	-	-	-	-	-	-	1.08131	0.00713701	1.30621	up	1.01311	0.00633426
132		Oxindole	4	1.15134	0.0104775	-13.9205	down	1.13186	0.045317	-13.9736	down	1.11212	0.0526335	-17.774	-	-	-	-	-	-	-	-	-	-	-	-	-	1.04274	0.0623695	-3.85345	-	1.18558	0.0104775	13.9205	up	1.1596	0.0104775	13.9205	up	1.02609	0.0625421	-3.80042	-	1.16637	0.045317	13.9736	up	1.16461	0.045317
133		Pantetheine	4	1.15399	0.00175039	-15.5776	down	1.13623	0.00010341	-14.8372	down	1.11464	0.00111082	-19.1044	down	1.23435	0.00418511	-13.0018	down	1.16525	0.0304236	-15.9283	down	-	-	-	-	1.10875	0.00134132	-3.52683	down	1.1593	0.00219253	2.57576	up	-	-	-	-	1.12489	0.00129454	-4.2672	down	1.13629	7.51426e-06	1.83539	up	-	-
134		Phenylethanolamine	9	-	-	-	-	1.13611	0.000754476	-16.2916	down	1.11479	1.70707e-05	-16.9731	down	-	-	-	-	1.16696	0.00031623	-16.1042	down	1.12365	0.000754476	-16.2916	down	1.11743	1.70707e-05	-16.9731	down	-	-	-	-	1.16145	0.00031623	-16.1042	down	-	-	-	-	1.17111	0.000754476	16.2916	up	-	-
135		Piperidine	1	1.1453	2.87195e-05	2.92166	up	1.08908	1.60046e-06	2.86697	up	1.10841	7.18577e-05	4.87877	up	1.20635	2.17929e-06	3.00462	up	-	-	-	-	-	-	-	-	1.06941	0.00174809	1.95711	up	-	-	-	-	-	-	-	-	-	-	-	-	-	-	-	-	-	-
136		Pterolactam*	3	1.11631	0.00038063	1.26748	up	1.1173	0.00266855	-2.08402	down	1.09927	2.77188e-05	-1.41705	down	-	-	-	-	1.13174	0.000930853	1.07105	up	1.11477	0.00180353	-3.3515	down	1.11054	4.72337e-05	-2.68453	down	1.04921	0.0531516	-1.9468	-	-	-	-	-	-	-	-	-	-	-	-	-	1.16058	0.00192952
137		Putrescine	9	-	-	-	-	1.08718	0.0240062	3.90002	up	-	-	-	-	-	-	-	-	-	-	-	-	1.10995	8.21159e-06	2.45359	up	1.11379	0.000859162	-3.14751	down	-	-	-	-	1.12221	0.0272537	-3.09787	down	1.12445	0.000654003	-5.6011	down	1.15183	0.0053276	-2.98331	down	1.15506	0.0207626
138		Pyrrolidin	1	1.14818	0.000853914	2.96348	up	1.12566	0.000975412	2.24629	up	1.07102	0.000305849	1.72345	up	1.1495	0.000124257	2.20237	up	1.07472	0.000224849	1.80259	up	-	-	-	-	1.03638	0.0192408	-1.24003	down	-	-	-	-	-	-	-	-	-	-	-	-	-	-	-	-	-	-
139		Quinolinic Acid	4	1.13277	0.0022556	-1.63714	down	1.11642	0.00121075	-1.68806	down	1.10459	0.00120936	-2.47254	down	1.21437	1.97261e-05	-1.14501	down	1.14527	0.00229601	-1.79158	down	-	-	-	-	-	-	-	-	-	-	-	-	-	-	-	-	-	-	-	-	-	-	-	-	-	-
140		Reticuline	2	1.14378	0.0636165	-19.2625	-	-	-	-	-	-	-	-	-	1.23082	0.0173871	-11.413	down	-	-	-	-	1.11255	0.0636165	19.2625	-	1.10565	0.0636165	19.2625	-	1.10747	0.0642682	7.84949	-	1.14956	0.0636165	19.2625	-	-	-	-	-	1.16679	0.0173871	-11.413	down	-	-
141		Sophalode A	5	-	-	-	-	1.13621	0.000169184	14.3209	up	1.11475	0.000169184	14.3209	up	1.17722	0.0214927	-1.86794	down	-	-	-	-	1.12327	0.00349686	14.0626	up	1.11695	0.00349686	14.0626	up	1.12939	0.0171173	-2.1262	down	-	-	-	-	-	-	-	-	1.17033	0.00902928	-16.1888	down	1.1591	0.0817031
142		Sophocarpine	3	1.1508	0.0207054	-12.9766	down	1.13609	0.00331009	-21.5389	down	1.11459	0.00201079	-19.8117	down	-	-	-	-	1.14813	0.139158	-17.4632	-	1.11295	0.00333514	-8.56225	down	1.10185	0.00205752	-6.83509	down	-	-	-	-	-	-	-	-	1.08059	0.00717594	1.72716	up	1.00717	0.00332067	9.79386	up	1.01296	0.00276588
143		Sparteine*	5	1.11878	0.000113249	2.20779	up	-	-	-	-	1.0938	0.000230558	3.07408	up	1.23319	0.000144868	-4.29646	down	-	-	-	-	1.07926	0.0114288	-2.79314	down	-	-	-	-	1.18367	0.000134249	-6.50425	down	1.0473	0.0468645	-2.52275	down	1.10159	0.00977238	3.65943	up	1.15737	5.76831e-05	-3.71111	down	-	-
144		Spermine	6	-	-	-	-	-	-	-	-	-	-	-	-	-	-	-	-	-	-	-	-	1.10038	0.002564	1.86527	up	-	-	-	-	-	-	-	-	-	-	-	-	1.06699	0.0138812	-1.52536	down	-	-	-	-	-	-
145		Stachydrine	10	-	-	-	-	1.05373	0.00262186	1.76117	up	-	-	-	-	-	-	-	-	-	-	-	-	-	-	-	-	-	-	-	-	-	-	-	-	-	-	-	-	-	-	-	-	1.06348	0.000785162	-1.45885	down	1.00091	0.0516944
146		Synephrine; 4-[1-Hydroxy-2-(methylamino)ethyl]phenol	6	1.08393	0.000397795	-1.17642	down	1.13593	0.00325197	15.2545	up	-	-	-	-	-	-	-	-	1.07455	0.0292442	-1.91947	down	1.12368	0.000433743	16.431	up	-	-	-	-	-	-	-	-	-	-	-	-	1.12764	0.000416974	-16.0503	down	1.17069	0.00771805	-15.6917	down	1.16843	0.013557
147		Tetrahydroprotopapaverine*	2	1.1185	0.0755981	-11.0661	-	1.13504	0.00562392	11.4367	up	1.11332	0.00562392	11.4367	up	1.23355	0.00562392	11.4367	up	1.16562	0.00562392	11.4367	up	1.11574	0.0755179	22.5028	-	1.10891	0.0755179	22.5028	-	1.17993	0.0755179	22.5028	-	1.15287	0.0755179	22.5028	-	-	-	-	-	-	-	-	-	-	-
148		Tri-p-coumaroyl Spermidine	4	-	-	-	-	-	-	-	-	1.11477	1.91138e-05	-19.0956	down	-	-	-	-	-	-	-	-	-	-	-	-	1.11742	1.91138e-05	-19.0956	down	-	-	-	-	-	-	-	-	1.12771	1.91138e-05	-19.0956	down	-	-	-	-	-	-
149		Triethylamine	6	1.01463	0.0239911	-1.01944	down	-	-	-	-	1.11465	0.000587902	12.8776	up	-	-	-	-	1.05009	0.031977	-1.35006	down	-	-	-	-	1.11678	0.00416271	13.8971	up	1.13425	0.011798	1.66127	up	-	-	-	-	1.12684	0.00527502	13.0154	up	-	-	-	-	-	-
150		Trigonelline	9	-	-	-	-	1.13614	0.000782853	-16.707	down	1.11479	8.54149e-06	-17.1869	down	1.21963	0.133298	-12.245	-	1.1669	0.000441191	-16.5985	down	1.12368	0.000782853	-16.707	down	1.11743	8.54149e-06	-17.1869	down	1.1722	0.133298	-12.245	-	1.16151	0.000441191	-16.5985	down	-	-	-	-	1.09329	0.000409375	4.46201	up	-	-
151		Tryptamine	2	-	-	-	-	1.07098	0.000171167	1.08585	up	-	-	-	-	-	-	-	-	-	-	-	-	1.10164	0.000480335	2.07957	up	1.083	0.00184447	1.10136	up	1.13001	0.000273146	1.45955	up	-	-	-	-	-	-	-	-	-	-	-	-	1.08055	0.0021957
152		Valerine	6	-	-	-	-	-	-	-	-	-	-	-	-	-	-	-	-	1.13496	0.00142319	-2.61372	down	-	-	-	-	-	-	-	-	-	-	-	-	1.14256	0.00190204	-2.59527	down	-	-	-	-	-	-	-	-	1.12512	0.0013183
153		Xanthurenic Acid 8-O-Glucoside	3	1.14823	0.0311927	10.7469	up	1.09992	0.00575089	-4.50515	down	-	-	-	-	-	-	-	-	-	-	-	-	1.12315	0.00523889	-15.252	down	1.11635	0.00787998	-12.4874	down	1.18272	0.0284058	-10.5784	down	1.15317	0.0753215	-12.5129	-	1.09102	0.00727483	2.76464	up	1.14382	0.00572073	4.67366	up	1.0466	0.0045433
154		alanine betaine	1	1.14719	0.000784029	2.6396	up	1.12646	0.00140791	1.8084	up	1.06638	0.000370566	1.42418	up	1.14637	0.00011832	1.98924	up	1.06338	0.000436219	1.50241	up	-	-	-	-	1.05349	0.0109032	-1.21543	down	-	-	-	-	-	-	-	-	-	-	-	-	-	-	-	-	-	-
155		ammodendrine	5	1.14112	0.00513658	2.67869	up	-	-	-	-	-	-	-	-	1.22639	0.000354742	-3.66425	down	1.12909	0.00643727	-2.11273	down	1.10968	0.00490036	-2.95381	down	1.10773	0.000333925	-2.02081	down	1.18682	0.000376892	-6.34294	down	1.15704	0.00414667	-4.79142	down	-	-	-	-	1.16022	0.000329803	-3.38913	down	1.11557	0.00720433
156		cis-Moschamine	8	-	-	-	-	1.12101	0.0144284	4.97795	up	1.11395	0.0132233	17.3507	up	-	-	-	-	-	-	-	-	1.11745	0.000203552	4.44051	up	1.11737	0.000214777	16.8133	up	-	-	-	-	-	-	-	-	1.12698	0.00479086	12.3728	up	1.16375	0.00227473	-5.13944	down	1.12238	0.0345752
157		dehydro-13-allyltetrahydrocytisine	6	1.15319	0.00479804	13.8721	up	1.13564	0.00479804	13.8721	up	1.11425	0.00479804	13.8721	up	1.21158	0.0261817	-5.0932	down	1.15706	0.0612504	-9.16459	-	-	-	-	-	-	-	-	-	1.18647	0.0242196	-18.9653	down	1.16038	0.0609982	-23.0367	-	-	-	-	-	1.16982	0.0242196	-18.9653	down	1.16781	0.0609982
158		hositisine A	3	1.1214	0.00477155	1.5113	up	-	-	-	-	-	-	-	-	1.17443	0.00193254	1.77684	up	-	-	-	-	1.11113	0.00035443	-1.75498	down	1.10718	5.17537e-05	-1.7111	down	-	-	-	-	-	-	-	-	-	-	-	-	1.13601	4.53786e-05	2.02051	up	-	-
159		m-Aminophenylacetylene	7	-	-	-	-	1.12647	0.000731259	2.74543	up	-	-	-	-	1.17656	0.00108062	1.12106	up	1.12953	0.000282453	1.99252	up	1.11436	0.000689338	2.96114	up	-	-	-	-	1.14577	0.000771082	1.33677	up	1.13241	0.000289653	2.20824	up	1.10657	0.0042688	-2.47309	down	1.13654	0.00170491	-1.62437	down	-	-
160		p-Coumaroylcadaverine	10	1.15384	3.99491e-05	14.4423	up	1.01944	0.00142099	1.22031	up	-	-	-	-	-	-	-	-	-	-	-	-	1.1225	0.00743447	-13.222	down	1.11684	0.00376438	-13.8284	down	1.18758	0.000230966	-14.5626	down	1.16144	0.000184556	-15.183	down	-	-	-	-	1.06514	0.000301482	-1.34061	down	1.11603	1.66669e-05
161		p-Coumaroylferuloylputrescine	4	-	-	-	-	-	-	-	-	1.11461	0.00105917	-14.2054	down	-	-	-	-	-	-	-	-	-	-	-	-	1.11721	0.00105917	-14.2054	down	-	-	-	-	-	-	-	-	1.12754	0.00105917	-14.2054	down	-	-	-	-	-	-
162		p-Coumaroyltyramine	2	1.13702	0.00462935	-3.15948	down	-	-	-	-	1.11466	0.0011303	15.8173	up	-	-	-	-	1.1402	0.00166341	1.96283	up	1.10928	0.00412606	3.76316	up	1.11711	0.00339223	18.9768	up	1.13504	0.00380043	3.07064	up	1.15471	0.0036811	5.12231	up	1.12739	0.00259857	15.2137	up	-	-	-	-	1.09872	0.00744909
163		Α-hydroxyquinoline	7	-	-	-	-	1.12795	0.000462704	3.25023	up	-	-	-	-	1.17799	0.000354475	1.23232	up	1.12347	7.69525e-05	2.27979	up	1.11512	0.000708504	3.49295	up	-	-	-	-	1.14428	0.000581514	1.47504	up	1.12646	0.00022043	2.52251	up	1.10997	0.00304758	-2.80076	down	1.13866	0.00296937	-2.01791	down	-	-
164		β-Isosparteine*	5	1.11265	0.00040294	2.21938	up	-	-	-	-	1.05193	0.000403613	3.24369	up	1.23249	5.56885e-05	-4.19442	down	-	-	-	-	1.0808	0.00730816	-2.82242	down	-	-	-	-	1.18295	5.83376e-05	-6.4138	down	1.01771	0.055806	-2.48772	-	1.07392	0.00611426	3.84673	up	1.15883	1.27812e-05	-3.59138	down	-	-
165	Amino acids and derivatives	(2-carboxyethyl)-L-phenylalanine	7	-	-	-	-	1.13578	0.00236805	13.0196	up	-	-	-	-	1.23435	0.00236805	13.0196	up	1.16638	0.00236805	13.0196	up	1.12256	0.00656551	12.0068	up	-	-	-	-	1.18669	0.00656551	12.0068	up	1.16018	0.00656551	12.0068	up	1.12697	0.00406132	-12.8901	down	-	-	-	-	-	-
166		(2-phenylacetyl)-L-glutamicacid	7	1.15129	0.016188	-13.0139	down	-	-	-	-	1.1142	0.00242279	-12.5426	down	-	-	-	-	1.14477	0.232639	-11.7082	-	1.12078	0.016188	13.0139	up	-	-	-	-	1.18435	0.016188	13.0139	up	-	-	-	-	1.12705	0.00242279	-12.5426	down	-	-	-	-	1.14777	0.232639
167		(4-acetylphenyl)-L-alanine	2	1.14355	0.0164519	-7.49201	down	1.10826	0.00076742	-2.70225	down	1.09457	0.00128713	-3.23776	down	1.06803	0.0273466	-1.41706	down	-	-	-	-	1.10034	0.017903	4.78976	up	1.08857	0.0187314	4.25425	up	1.16701	0.0168709	6.07495	up	1.14865	0.0166393	6.69067	up	-	-	-	-	1.05121	0.00142027	1.28519	up	1.13232	0.00113926
168		1-(2-Amino-4-methylpentanoyl)pyrrolidine-2-carboxylic acid	2	-	-	-	-	-	-	-	-	1.08563	0.188415	13.1224	-	-	-	-	-	-	-	-	-	1.03214	0.256239	6.8539	-	1.10672	0.252978	18.7016	-	-	-	-	-	-	-	-	-	1.12704	0.00409714	11.8477	up	1.0878	0.0583601	-2.52358	-	1.05802	0.162215
169		1-Methylhistidine	6	-	-	-	-	-	-	-	-	-	-	-	-	1.11413	0.00818505	-1.28034	down	1.02982	0.0655954	-2.4207	-	-	-	-	-	-	-	-	-	-	-	-	-	-	-	-	-	-	-	-	-	-	-	-	-	-	-
170		2,6-diamino-7-methyl-5-oxooctanoic acid	7	-	-	-	-	1.1219	0.000766686	2.44894	up	-	-	-	-	1.15788	0.00112789	1.06225	up	1.05695	0.000743967	1.39886	up	1.11203	0.000400476	2.73856	up	-	-	-	-	1.14257	0.000252995	1.35187	up	1.08643	0.000150677	1.68848	up	1.10821	0.000933945	-2.21923	down	1.11005	0.00393116	-1.38669	down	-	-
171		2-Amino-4-hydroxy-3-methylpentanoic acid	1	1.06352	0.00206578	1.14522	up	-	-	-	-	1.10743	0.00198469	2.47838	up	-	-	-	-	-	-	-	-	1.05998	0.000471878	-1.22203	down	1.05889	0.0197252	1.33316	up	-	-	-	-	-	-	-	-	1.12585	8.34064e-05	2.55519	up	-	-	-	-	-	-
172		3,4-Dehydro-DL-proline	2	1.12818	0.00835573	-2.06068	down	-	-	-	-	1.0378	0.000260787	1.11807	up	-	-	-	-	1.04538	0.0286561	-1.05335	down	1.06189	0.0133014	1.42789	up	1.09723	0.00518575	3.17875	up	1.1525	0.00808246	2.04418	up	-	-	-	-	1.09043	0.000108803	1.75087	up	-	-	-	-	-	-
173		3-(triazan-2-yl)propyl L-prolinate	4	1.13129	0.00464488	-2.23974	down	1.10391	0.00400303	-1.57504	down	1.11167	5.85451e-05	-3.24289	down	-	-	-	-	-	-	-	-	-	-	-	-	1.03422	0.000494454	-1.00316	down	1.16618	0.00516785	2.16053	up	1.08344	0.00236204	2.12666	up	1.10765	4.18298e-06	-1.66785	down	1.14458	0.00533902	1.49584	up	1.0343	0.00180041
174		3-Cyano-L-alanine	4	-	-	-	-	-	-	-	-	-	-	-	-	-	-	-	-	1.09463	9.14281e-06	3.08913	up	-	-	-	-	1.07628	0.000445211	-1.70123	down	1.12161	0.000514758	-1.30212	down	1.02823	0.0021808	2.22365	up	1.08049	0.00114532	-1.23093	down	-	-	-	-	1.07856	0.000194346
175		3-Hydroxy-3-methylpentane-1,5-dioic acid	3	1.12981	0.00980751	-2.98346	down	1.13314	0.00295932	-5.76177	down	1.10587	0.00522263	-3.96423	down	1.20377	1.75736e-05	-1.11184	down	1.16273	1.01762e-05	-2.88428	down	1.08957	0.00358166	-2.77831	down	-	-	-	-	1.12277	0.0163567	1.87162	up	-	-	-	-	1.07565	0.00472115	1.79754	up	1.16718	0.00315529	4.64993	up	1.15931	0.00426574
176		3-Hydroxy-L-phenylalanine*	1	1.13506	0.00139421	1.73909	up	1.13193	0.00113869	3.36578	up	1.104	0.00102968	3.32834	up	1.15429	0.000233707	2.15479	up	-	-	-	-	1.10248	0.00218525	1.62669	up	1.07264	0.00113151	1.58925	up	-	-	-	-	-	-	-	-	-	-	-	-	-	-	-	-	1.10157	0.0226859
177		3-Nitrotyrosine	9	-	-	-	-	-	-	-	-	1.10115	1.81474e-07	-2.61928	down	1.21732	0.000550175	-2.68804	down	1.11822	0.0137945	-2.59265	down	-	-	-	-	1.06492	3.63711e-05	-2.17438	down	1.1318	0.000149967	-2.24314	down	1.06256	0.0144763	-2.14775	down	1.0315	0.000246036	-2.36524	down	1.07295	9.20102e-05	-2.43401	down	1.04066	0.0112937
178		3-[[2-(3-Hexylanilino)-2-oxoethyl]amino]propanoic acid	6	-	-	-	-	1.13607	0.000894851	12.1168	up	-	-	-	-	-	-	-	-	1.09878	0.0199239	-2.4644	down	1.12319	0.00192781	12.0683	up	-	-	-	-	-	-	-	-	1.09284	0.0193529	-2.51295	down	1.12766	7.32308e-05	-12.9108	down	1.17078	0.00137977	-12.5077	down	1.16757	0.0117115
179		4-Hydroxy-L-Isoleucine	1	-	-	-	-	-	-	-	-	1.1039	0.000904031	1.8056	up	-	-	-	-	-	-	-	-	-	-	-	-	1.07368	0.00454544	1.04509	up	-	-	-	-	-	-	-	-	1.10534	0.00247172	1.63013	up	-	-	-	-	-	-
180		4-Hydroxy-L-glutamic acid	3	1.12221	0.000651473	-1.26399	down	1.09266	0.0016052	-1.13252	down	-	-	-	-	-	-	-	-	-	-	-	-	-	-	-	-	-	-	-	-	1.05453	0.00107215	1.11364	up	-	-	-	-	-	-	-	-	-	-	-	-	-	-
181		4-amino-5-oxo-5-(pentylamino)pentanoic acid	6	1.15372	0.00254112	-15.0152	down	1.13352	0.0226146	-12.5607	down	-	-	-	-	1.22727	0.0363048	-13.0941	down	1.16617	0.0113156	-15.3412	down	1.05258	0.00218438	2.45451	up	1.11703	0.00254112	15.0152	up	-	-	-	-	-	-	-	-	1.12508	0.0226146	12.5607	up	-	-	-	-	1.09689	0.0156934
182		5-(carbamoyloxy)-2-oxopentyl L-leucinate	2	1.08534	0.0630605	-8.36948	-	-	-	-	-	1.11458	0.000700973	11.7731	up	-	-	-	-	-	-	-	-	1.03942	0.0631843	8.0179	-	1.10585	0.0626124	20.1425	-	1.09696	0.0632966	7.76175	-	1.01497	0.0646855	6.17532	-	1.12267	0.0293263	12.1246	up	-	-	-	-	-	-
183		5-Hydroxy-DL-tryptophan(5-HTP)	4	1.04549	0.0315493	1.36106	up	1.10227	5.63648e-06	-2.13862	down	1.10521	0.00174419	-4.74717	down	-	-	-	-	-	-	-	-	1.11776	2.86823e-05	-3.49968	down	1.11351	0.00168158	-6.10822	down	1.14058	0.00328773	-1.72377	down	1.13067	0.00286448	-2.07388	down	1.1163	0.00267453	-2.60855	down	1.14559	2.63744e-06	1.77591	up	1.13918	1.20389e-05
184		5-Hydroxy-L-tryptophan	7	1.0987	0.000545359	-1.14655	down	1.13597	0.00148004	15.3045	up	-	-	-	-	-	-	-	-	-	-	-	-	1.12365	0.000484606	16.451	up	-	-	-	-	1.12825	0.000493935	1.21501	up	-	-	-	-	1.12738	0.00179019	-15.4716	down	1.17108	0.00142377	-15.236	down	1.16786	0.0231642
185		5-L-Glutamyl-L-Alanine	1	1.02441	0.0712359	2.0719	-	1.09041	0.0490674	3.34964	up	1.11345	0.0380436	16.6008	up	-	-	-	-	1.08056	0.0576743	2.64508	-	-	-	-	-	1.11616	0.0173689	14.5289	up	-	-	-	-	-	-	-	-	1.1271	0.00379337	13.2512	up	1.12046	0.00571849	-2.10619	down	-	-
186		5-Oxo-L-Proline*	1	1.1056	0.00689869	1.66038	up	-	-	-	-	-	-	-	-	1.16976	0.0095201	1.39819	up	1.02785	0.00625687	1.29737	up	-	-	-	-	-	-	-	-	-	-	-	-	-	-	-	-	-	-	-	-	-	-	-	-	-	-
187		5-Oxoproline*	1	1.09102	0.00553895	1.80707	up	1.08421	0.0123262	1.41426	up	1.06918	0.0111122	1.49165	up	1.09282	0.00728223	1.38655	up	1.07762	0.00620778	1.52933	up	-	-	-	-	-	-	-	-	-	-	-	-	-	-	-	-	-	-	-	-	-	-	-	-	-	-
188		5-methyl 1-propyl L-glutamate	6	-	-	-	-	-	-	-	-	-	-	-	-	-	-	-	-	-	-	-	-	1.10701	1.03059e-05	-2.18793	down	1.05884	0.000224903	-1.17919	down	1.11607	0.00803348	1.17455	up	1.03107	0.066351	-3.06958	-	1.10109	5.67636e-05	1.00874	up	1.16689	9.45523e-05	3.36248	up	-	-
189		Ala-Ala	6	1.06492	0.000118089	-1.68589	down	-	-	-	-	-	-	-	-	1.05416	0.00153662	-1.1546	down	1.01183	0.0230029	-1.71537	down	1.09515	0.000707919	1.27314	up	-	-	-	-	-	-	-	-	-	-	-	-	1.07777	0.00259984	-1.00797	down	-	-	-	-	1.01336	0.0400422
190		Ala-Ile-Leu	4	1.10244	0.00501843	-2.06939	down	-	-	-	-	1.1044	0.000163861	-4.02033	down	1.13682	0.00120461	-1.3632	down	1.16561	0.0076347	10.7456	up	-	-	-	-	1.08734	3.16674e-05	-1.95094	down	-	-	-	-	1.16106	0.00345323	12.815	up	1.07744	2.02409e-05	-2.81591	down	-	-	-	-	1.16619	0.0145856
191		Allysine(6-Oxo DL-Norleucine)	3	1.13849	0.00337018	-2.64827	down	1.13002	0.00273141	-4.23555	down	1.09008	3.62709e-05	-1.55248	down	1.1618	0.00322179	-1.13716	down	1.13609	0.0124806	-2.87809	down	1.06944	0.00489374	-1.58728	down	1.04588	0.0119781	1.09579	up	1.13139	0.00559417	1.51111	up	-	-	-	-	1.1165	0.00376669	2.68307	up	1.15837	0.00321176	3.09839	up	1.04956	0.00410865
192		Arginine methyl ester*	3	1.11246	0.00500253	-1.27089	down	1.13492	8.98839e-05	-3.39578	down	-	-	-	-	-	-	-	-	-	-	-	-	1.11173	6.93242e-06	-2.12489	down	-	-	-	-	-	-	-	-	1.04066	0.00037499	2.22372	up	1.12009	1.81289e-05	2.68891	up	1.14887	2.7521e-06	2.95748	up	1.1339	5.93771e-06
193		Asn-Hyp	3	-	-	-	-	-	-	-	-	-	-	-	-	-	-	-	-	1.00591	0.00101405	1.22785	up	-	-	-	-	-	-	-	-	-	-	-	-	1.00348	0.00399707	1.22016	up	-	-	-	-	-	-	-	-	1.03154	0.00061753
194		Asp-Glu	3	-	-	-	-	1.12871	0.000797479	-2.92204	down	1.04294	0.00697932	-1.10455	down	1.21312	0.00105271	-1.7199	down	1.09715	0.0130059	-1.54711	down	1.11869	0.000880535	-2.85825	down	1.05276	0.00950014	-1.04076	down	1.17211	0.00151004	-1.65611	down	1.09645	0.0146636	-1.48332	down	1.10126	0.000572573	1.81749	up	1.12914	0.00120362	1.20214	up	1.09043	0.00041129
195		Asp-Lys	8	-	-	-	-	-	-	-	-	-	-	-	-	-	-	-	-	1.13106	0.000111933	1.51432	up	-	-	-	-	-	-	-	-	-	-	-	-	1.03134	0.0265137	1.31172	up	-	-	-	-	-	-	-	-	1.07499	0.00697382
196		Asp-Pro-Phe	9	1.1539	0.00212761	-11.7234	down	1.13391	0.0172387	-10.7737	down	1.11474	5.29052e-05	-12.9563	down	-	-	-	-	1.16648	0.00193182	-12.38	down	-	-	-	-	1.06813	7.09874e-05	-1.233	down	1.18743	0.00212761	11.7234	up	-	-	-	-	1.07915	2.71429e-05	-2.1826	down	1.16883	0.0172387	10.7737	up	1.06585	0.00184726
197		Cyclo(Ala-Gly)	7	1.14787	0.00107722	-2.38138	down	1.13474	1.28634e-06	-2.07342	down	1.11201	0.000119433	-2.14724	down	1.21829	0.00231106	-1.54518	down	1.14491	0.00639685	-2.07684	down	-	-	-	-	-	-	-	-	-	-	-	-	-	-	-	-	-	-	-	-	-	-	-	-	-	-
198		Cyclo(D-Phe-L-Pro)	3	1.1431	0.031826	-10.4638	down	1.13593	0.00152717	-13.1892	down	-	-	-	-	1.23296	0.0106412	-10.8039	down	1.16601	0.00487984	-12.2375	down	1.00115	0.000827466	-2.72547	down	1.10563	0.031826	10.4638	up	-	-	-	-	-	-	-	-	1.12738	0.00152717	13.1892	up	1.12494	0.00128611	2.38528	up	-	-
199		Cyclo(L-Ala-L-Pro)	4	1.14937	0.0752684	-11.6479	-	1.12045	0.0379635	-10.847	down	1.1147	0.000126887	-13.4316	down	-	-	-	-	1.16647	0.00285766	-11.5017	down	-	-	-	-	-	-	-	-	1.18257	0.0752684	11.6479	-	-	-	-	-	-	-	-	-	1.15478	0.0379635	10.847	up	-	-
200		Cyclo(L-Phe-trans-4-hydroxy-L-Pro)	3	1.14451	0.037854	11.2659	up	1.06935	0.00630672	-3.63273	down	-	-	-	-	1.0617	0.00182103	-2.04585	down	1.09215	0.00905477	-3.55049	down	1.12309	0.00560451	-14.8987	down	1.11219	0.0382713	-12.6299	down	1.1871	0.00263393	-13.3118	down	1.16041	0.00774354	-14.8164	down	-	-	-	-	1.07596	0.0144125	1.58689	up	-	-
201		Cyclo(Phe-Glu)	3	1.00592	0.00611241	-1.05477	down	1.11503	0.00174681	-3.25575	down	-	-	-	-	-	-	-	-	-	-	-	-	1.09968	0.00227985	-2.20099	down	-	-	-	-	-	-	-	-	-	-	-	-	1.11126	0.00178779	3.21795	up	1.09971	0.00132637	3.43084	up	1.00891	0.00226306
202		Cyclo(Pro-Glu)	9	-	-	-	-	-	-	-	-	-	-	-	-	1.19346	0.00997747	2.08281	up	-	-	-	-	-	-	-	-	1.0825	2.85086e-05	-1.8834	down	1.07459	0.0212759	1.0787	up	-	-	-	-	-	-	-	-	1.14591	0.00924954	2.15904	up	-	-
203		Cyclo(Ser-Pro)	6	1.15029	0.0189045	13.4043	up	-	-	-	-	-	-	-	-	1.2322	0.0189045	13.4043	up	-	-	-	-	1.12346	0.00149473	-13.0802	down	1.11554	0.0173185	-13.5508	down	-	-	-	-	1.14085	0.18572	-17.6207	-	-	-	-	-	1.17094	0.00149473	13.0802	up	-	-
204		Cyclo(Tyr-Ala)	3	1.10596	1.67128e-05	1.55703	up	-	-	-	-	1.10688	2.16547e-05	2.70203	up	-	-	-	-	1.11752	6.81239e-05	1.17556	up	1.1004	0.00109911	-2.50268	down	1.01249	0.0129766	1.145	up	1.06277	0.00228748	-1.00453	down	-	-	-	-	1.12022	0.00120158	3.64768	up	1.13295	0.00191553	1.49815	up	1.1428	0.00127604
205		DL-Leucine*	1	1.14388	0.000532675	3.15286	up	1.13171	0.00064014	3.09884	up	1.10275	0.000498367	2.88174	up	1.20191	0.000225992	2.86964	up	1.09322	8.82321e-05	2.03579	up	-	-	-	-	-	-	-	-	-	-	-	-	-	-	-	-	-	-	-	-	-	-	-	-	-	-
206		DL-Threonine	1	1.12357	0.00432403	2.18046	up	1.12083	0.00402007	2.65104	up	1.09553	0.00498191	2.21017	up	1.12313	0.00555974	1.36919	up	1.14437	0.00465601	2.26005	up	-	-	-	-	-	-	-	-	-	-	-	-	-	-	-	-	-	-	-	-	1.07839	0.0158776	-1.28184	down	-	-
207		DL-Tryptophan*	7	-	-	-	-	1.12575	0.000865479	2.919	up	-	-	-	-	1.15424	0.00115364	1.09704	up	1.11762	0.00028261	1.93392	up	1.11373	0.000848796	3.20374	up	-	-	-	-	1.13383	0.000723595	1.38178	up	1.1246	0.000315586	2.21866	up	1.11333	0.00250089	-2.96714	down	1.13187	0.00424239	-1.82197	down	-	-
208		Glu-Arg	3	-	-	-	-	1.12315	0.000378911	-1.53313	down	1.09891	1.04941e-05	-1.10932	down	-	-	-	-	-	-	-	-	-	-	-	-	-	-	-	-	-	-	-	-	-	-	-	-	-	-	-	-	1.1018	0.000124925	1.41976	up	1.13485	7.88149e-05
209		Glu-Asn	3	-	-	-	-	1.01609	0.0138437	-1.20872	down	-	-	-	-	-	-	-	-	-	-	-	-	-	-	-	-	-	-	-	-	-	-	-	-	1.01062	0.0104765	2.32169	up	1.09201	0.0105286	1.77723	up	-	-	-	-	1.07976	0.00251261
210		Glu-Met	6	-	-	-	-	1.13281	0.0154725	-12.0987	down	1.11355	0.0141391	-14.1639	down	-	-	-	-	1.16202	0.11437	-15.941	-	1.12047	0.0154725	-12.0987	down	1.11624	0.0141391	-14.1639	down	-	-	-	-	1.15572	0.11437	-15.941	-	-	-	-	-	1.16761	0.0154725	12.0987	up	1.05199	0.132256
211		Glu-Phe	2	1.09303	0.00106163	-1.12729	down	-	-	-	-	-	-	-	-	-	-	-	-	-	-	-	-	-	-	-	-	1.05677	0.000568444	1.28365	up	1.07952	0.00121646	1.00726	up	1.09599	0.000292722	1.58021	up	-	-	-	-	-	-	-	-	1.02337	0.0051814
212		Glutathione reduced form	3	-	-	-	-	1.13583	0.000164376	-8.74649	down	1.11039	0.000618384	-3.18319	down	-	-	-	-	-	-	-	-	1.12343	0.000164981	-8.13316	down	1.11234	0.000745356	-2.56985	down	-	-	-	-	-	-	-	-	1.12673	0.000172119	5.5633	up	1.16977	0.000164394	8.65614	up	1.15869	0.000163864
213		Gly-Phe-Glu	8	-	-	-	-	1.13362	8.54122e-05	2.21945	up	-	-	-	-	-	-	-	-	1.16346	7.05661e-05	2.01349	up	1.11989	0.000264316	2.07433	up	-	-	-	-	-	-	-	-	1.15543	0.000254187	1.86837	up	1.12386	2.52842e-06	-1.37604	down	1.16735	0.000165676	-2.02755	down	-	-
214		Gly-Tyr	5	-	-	-	-	1.01038	0.00554853	-1.44838	down	-	-	-	-	1.16078	9.87575e-05	-1.78352	down	-	-	-	-	1.05389	0.0157565	-1.19108	down	-	-	-	-	1.17388	0.00101667	-1.52622	down	-	-	-	-	1.0641	0.00710796	1.65091	up	-	-	-	-	-	-
215		Glycyl-L-leucine	4	-	-	-	-	-	-	-	-	-	-	-	-	-	-	-	-	-	-	-	-	1.07023	0.00152849	1.43102	up	-	-	-	-	1.13662	0.00201745	1.40576	up	1.1131	0.00569953	1.04516	up	1.10258	0.00279015	-2.3592	down	-	-	-	-	-	-
216		Glycyl-tryptophan	1	-	-	-	-	-	-	-	-	-	-	-	-	-	-	-	-	-	-	-	-	1.08186	0.00105202	-1.10845	down	-	-	-	-	-	-	-	-	-	-	-	-	-	-	-	-	1.1349	0.000313413	1.64954	up	-	-
217		Glycylphenylalanine*	4	1.04926	0.00484117	-1.48479	down	1.07835	2.78601e-05	-1.75218	down	1.07846	0.00143742	-2.52681	down	-	-	-	-	1.05967	0.00116743	-1.34348	down	-	-	-	-	1.01251	0.00415052	-1.04202	down	-	-	-	-	-	-	-	-	-	-	-	-	1.10829	0.000143629	1.03032	up	-	-
218		His-Cys	10	-	-	-	-	-	-	-	-	-	-	-	-	-	-	-	-	-	-	-	-	-	-	-	-	-	-	-	-	1.06864	0.000697684	-2.31149	down	1.00017	0.010267	-2.06554	down	-	-	-	-	-	-	-	-	-	-
219		His-Tyr	9	-	-	-	-	-	-	-	-	-	-	-	-	-	-	-	-	-	-	-	-	-	-	-	-	1.03314	0.00166422	-1.17316	down	-	-	-	-	-	-	-	-	1.03472	0.00214725	-1.05779	down	-	-	-	-	-	-
220		Homoarginine	3	1.13229	4.54641e-06	-1.37876	down	1.13188	4.68097e-05	-3.04597	down	-	-	-	-	-	-	-	-	-	-	-	-	1.11898	9.03685e-05	-1.66721	down	-	-	-	-	-	-	-	-	1.13058	1.46929e-05	1.55012	up	1.11275	3.83293e-06	2.3608	up	1.14975	2.80164e-06	2.62814	up	1.16133	1.89849e-05
221		Homoproline	2	1.12115	0.0059005	-1.81841	down	-	-	-	-	-	-	-	-	-	-	-	-	-	-	-	-	1.04921	0.0128293	1.11049	up	1.09531	0.00529954	2.06675	up	1.08109	0.00306107	1.66435	up	1.12819	0.00334341	2.44489	up	-	-	-	-	-	-	-	-	1.09209	0.000277794
222		Ile-Asn	4	1.12127	0.00195752	-1.2464	down	-	-	-	-	1.10039	0.00206273	-2.06091	down	-	-	-	-	-	-	-	-	1.01691	0.000896644	1.23315	up	-	-	-	-	1.13329	0.00089537	1.32412	up	-	-	-	-	1.08274	0.000770265	-2.04766	down	-	-	-	-	-	-
223		Ile-His	4	-	-	-	-	-	-	-	-	1.06542	0.0105221	-1.73296	down	-	-	-	-	-	-	-	-	-	-	-	-	-	-	-	-	-	-	-	-	-	-	-	-	1.06682	0.013902	-1.46875	down	-	-	-	-	-	-
224		Ile-Phe	4	-	-	-	-	-	-	-	-	1.07995	0.00858055	-2.39835	down	1.18404	0.000848288	1.38244	up	-	-	-	-	-	-	-	-	1.02966	0.0129542	-1.5753	down	1.16067	0.00303483	2.20549	up	1.11723	0.0095176	1.21059	up	1.09449	0.0080906	-2.53795	down	1.10785	0.00140722	1.24285	up	-	-
225		L-Alanine	3	1.05453	0.00647843	1.38477	up	-	-	-	-	1.08115	0.00928699	1.55473	up	-	-	-	-	1.06533	0.00300944	1.74964	up	1.09088	0.000849188	-2.29595	down	-	-	-	-	1.05745	0.00550562	-1.1702	down	-	-	-	-	1.11989	0.00165508	2.46591	up	1.09116	0.00176765	1.12576	up	1.12676	0.000398077
226		L-Alanyl-L-Phenylalanine	4	1.15245	0.0164307	-13.0165	down	1.13497	0.00619324	-12.0661	down	1.11459	0.000967961	-15.4481	down	-	-	-	-	1.16688	0.000426655	-12.6529	down	-	-	-	-	1.05874	0.000424515	-2.43169	down	1.18541	0.0164307	13.0165	up	-	-	-	-	1.1086	0.00100925	-3.38207	down	1.16986	0.00619324	12.0661	up	-	-
227		L-Allo-isoleucine	1	1.14217	1.20767e-05	3.24059	up	1.1342	6.33897e-05	2.44816	up	1.08285	1.45534e-05	1.43058	up	1.13757	4.74455e-05	2.25507	up	1.09654	0.000293389	1.22311	up	-	-	-	-	1.07159	0.00322341	-1.81	down	-	-	-	-	1.10988	0.00709127	-2.01747	down	1.05958	0.0128026	-1.01758	down	-	-	-	-	1.09172	0.0179703
228		L-Arginine	3	-	-	-	-	1.10875	5.28892e-05	-2.32895	down	-	-	-	-	-	-	-	-	1.13159	0.0117205	2.03332	up	1.1098	0.000153203	-2.7161	down	-	-	-	-	-	-	-	-	1.12705	0.00813299	1.64618	up	1.12454	0.00040675	2.71673	up	1.11665	3.06288e-05	2.59573	up	1.16829	0.000309194
229		L-Asparagine	1	1.07919	0.000507265	1.21122	up	-	-	-	-	-	-	-	-	-	-	-	-	1.16339	6.16768e-05	3.93776	up	-	-	-	-	-	-	-	-	1.11101	0.00109757	-1.46681	down	1.13574	0.0077791	2.72654	up	-	-	-	-	1.06212	0.00311244	-1.00077	down	1.15871	0.00326051
230		L-Aspartic acid	3	1.03612	0.00498088	1.19698	up	-	-	-	-	1.11389	7.15412e-05	3.57553	up	-	-	-	-	1.0715	0.000150648	1.67669	up	-	-	-	-	1.07746	0.0285193	2.37854	up	-	-	-	-	-	-	-	-	1.11262	0.00943262	4.14284	up	-	-	-	-	1.0679	0.0131229
231		L-Aspartic acid-O-diglucoside	3	1.13489	0.00115504	3.24318	up	1.06639	0.00577901	-1.1468	down	-	-	-	-	1.05683	0.00161579	1.52625	up	1.16056	0.00122693	4.33178	up	1.1127	0.00189819	-4.38998	down	1.09689	0.00663688	-3.51352	down	-	-	-	-	1.00182	0.0287152	1.08861	up	-	-	-	-	1.10101	0.0010325	2.67304	up	1.16446	0.00181955
232		L-Aspartyl-L-Phenylalanine	4	1.08192	0.00593077	-2.51826	down	1.11569	0.000469418	-4.35184	down	1.09173	0.0144739	-5.12596	down	1.00774	0.0503275	-1.48082	-	1.11288	0.00848476	-3.09478	down	1.07429	0.000208674	-1.83358	down	1.06318	0.0210668	-2.6077	down	-	-	-	-	-	-	-	-	-	-	-	-	1.13929	0.000168361	2.87102	up	1.07065	0.00059443
233		L-Citrulline	3	-	-	-	-	1.1312	2.34485e-05	-1.80287	down	1.10961	2.42425e-07	-1.38874	down	-	-	-	-	-	-	-	-	1.11773	2.02934e-05	-1.62168	down	1.11024	1.17895e-06	-1.20756	down	-	-	-	-	-	-	-	-	-	-	-	-	1.13397	2.03483e-05	1.46327	up	1.16173	6.70958e-06
234		L-Cyclopentylglycine	9	-	-	-	-	-	-	-	-	1.10624	1.00504e-05	-1.45751	down	-	-	-	-	1.11028	0.0145883	-1.44338	down	-	-	-	-	-	-	-	-	-	-	-	-	-	-	-	-	1.12598	0.000141099	-1.73866	down	-	-	-	-	1.13217	0.0117551
235		L-Cystathionine	8	1.11548	6.77558e-05	-1.2616	down	-	-	-	-	1.03862	0.00227295	1.34075	up	1.06569	0.0361666	-1.05191	down	-	-	-	-	1.01565	0.000193786	1.44862	up	1.10207	6.01637e-05	2.60235	up	-	-	-	-	1.12543	3.38778e-05	1.5673	up	-	-	-	-	-	-	-	-	-	-
236		L-Cystine	4	-	-	-	-	-	-	-	-	-	-	-	-	-	-	-	-	-	-	-	-	-	-	-	-	-	-	-	-	-	-	-	-	-	-	-	-	1.0467	0.0146971	-1.02391	down	-	-	-	-	-	-
237		L-Glutamic acid	1	1.08895	0.00179449	1.26947	up	-	-	-	-	1.1056	0.00202094	2.42646	up	-	-	-	-	-	-	-	-	1.07701	9.92951e-05	-1.37895	down	1.05321	0.0163673	1.15699	up	1.1188	0.000991899	-1.05573	down	1.04287	0.0125266	-1.17571	down	1.12302	0.000389929	2.53594	up	-	-	-	-	-	-
238		L-Glutamine	1	1.03273	0.0287856	1.41154	up	-	-	-	-	-	-	-	-	-	-	-	-	-	-	-	-	1.04442	0.000656971	-1.08399	down	-	-	-	-	-	-	-	-	-	-	-	-	-	-	-	-	-	-	-	-	-	-
239		L-Glutamine-O-glycoside	1	1.13008	0.000203307	1.48256	up	1.12703	0.000537557	1.794	up	-	-	-	-	-	-	-	-	-	-	-	-	-	-	-	-	-	-	-	-	1.14281	4.20802e-05	-1.01674	down	-	-	-	-	1.11212	0.000319699	-1.237	down	1.16148	3.5761e-05	-1.32818	down	1.03806	0.0497826
240		L-Glutaminyl-L-isoleucine	4	-	-	-	-	1.06031	0.0109023	1.07934	up	1.10744	3.59464e-05	-3.21899	down	-	-	-	-	1.05255	0.0201424	-1.46491	down	1.04154	0.0119202	1.13052	up	1.10778	2.96773e-05	-3.16782	down	-	-	-	-	1.03463	0.0209097	-1.41373	down	1.12637	9.21227e-05	-4.29834	down	1.15893	0.000493032	-1.901	down	1.13545	0.0112392
241		L-Glycyl-L-isoleucine	7	-	-	-	-	-	-	-	-	-	-	-	-	1.2333	0.0127027	13.3687	up	-	-	-	-	-	-	-	-	-	-	-	-	1.18767	0.000680415	14.3001	up	1.12991	0.000775309	1.54532	up	-	-	-	-	1.16837	0.0245673	12.7337	up	-	-
242		L-Glycyl-L-phenylalanine*	4	-	-	-	-	-	-	-	-	-	-	-	-	-	-	-	-	-	-	-	-	-	-	-	-	1.04577	0.0051582	-1.10936	down	-	-	-	-	-	-	-	-	-	-	-	-	1.10838	0.007731	1.12929	up	-	-
243		L-Glycyl-L-proline	4	1.02789	0.00104501	-1.40458	down	-	-	-	-	1.05301	2.47176e-05	-2.10109	down	-	-	-	-	-	-	-	-	-	-	-	-	-	-	-	-	-	-	-	-	-	-	-	-	1.10903	0.0001225	-1.67859	down	-	-	-	-	-	-
244		L-Histidine	3	-	-	-	-	1.12911	0.000218697	-2.86687	down	-	-	-	-	-	-	-	-	1.0915	0.000627032	1.55488	up	1.10416	5.51298e-05	-2.62089	down	-	-	-	-	-	-	-	-	1.07925	0.0103096	1.80085	up	1.12425	0.000450946	2.25914	up	1.11328	1.2193e-05	2.64777	up	1.15996	0.000208747
245		L-Homocitrulline	6	-	-	-	-	-	-	-	-	-	-	-	-	-	-	-	-	-	-	-	-	-	-	-	-	-	-	-	-	-	-	-	-	-	-	-	-	1.05583	0.012984	1.10537	up	-	-	-	-	-	-
246		L-Homomethionine	4	1.04401	0.0409698	-1.82641	down	-	-	-	-	1.10683	0.00829541	-4.90867	down	-	-	-	-	1.13871	0.0119534	-2.63592	down	1.01628	0.0388577	1.89374	up	1.06556	0.00973201	-3.08226	down	1.02258	0.0396975	1.73133	up	-	-	-	-	1.11914	0.00825457	-4.97599	down	-	-	-	-	1.13996	0.011549
247		L-Homoserine	1	1.12971	0.0033374	2.20312	up	1.12296	0.00343196	2.49855	up	1.0977	0.00391973	2.19595	up	1.11708	0.00337619	1.38002	up	1.14123	0.00341618	2.19285	up	-	-	-	-	-	-	-	-	-	-	-	-	-	-	-	-	-	-	-	-	1.03682	0.0296047	-1.11853	down	-	-
248		L-Isoleucyl-L-Aspartate	7	1.13714	0.00179884	-1.56068	down	-	-	-	-	1.1093	2.7602e-05	-1.46345	down	-	-	-	-	-	-	-	-	-	-	-	-	-	-	-	-	1.1449	0.00160549	1.18314	up	-	-	-	-	-	-	-	-	-	-	-	-	-	-
249		L-Isoserine	1	1.1228	0.0091049	2.04635	up	1.11157	0.00831664	2.24874	up	1.07621	0.0108956	1.80573	up	1.13958	0.0086612	1.67013	up	1.0862	0.0145778	1.38333	up	-	-	-	-	-	-	-	-	-	-	-	-	-	-	-	-	-	-	-	-	-	-	-	-	-	-
250		L-Leucine*	1	1.14272	0.000384309	3.08067	up	1.12735	0.000422739	2.57274	up	1.09465	0.000279109	1.97211	up	1.19213	9.09004e-05	2.71368	up	1.06394	0.000239021	1.63148	up	-	-	-	-	1.02675	0.00386276	-1.10856	down	-	-	-	-	-	-	-	-	-	-	-	-	-	-	-	-	-	-
251		L-Leucyl-L-Leucine	7	-	-	-	-	-	-	-	-	-	-	-	-	1.071	0.0507225	1.33664	-	-	-	-	-	1.08044	0.000208742	1.26837	up	-	-	-	-	1.16575	0.000141867	1.99804	up	1.09858	0.000264068	1.12775	up	1.09188	0.00289306	-1.77098	down	-	-	-	-	-	-
252		L-Leucyl-L-phenylalanine	4	1.1316	0.000934831	-1.48258	down	1.10753	0.00222785	-1.48356	down	1.08742	0.00854296	-2.56625	down	-	-	-	-	-	-	-	-	-	-	-	-	-	-	-	-	1.14359	0.000225887	2.10964	up	-	-	-	-	-	-	-	-	1.12672	0.000735247	2.11063	up	-	-
253		L-Lysine	1	1.01295	0.0367851	1.36143	up	-	-	-	-	-	-	-	-	1.03815	0.0409268	1.25304	up	-	-	-	-	-	-	-	-	-	-	-	-	-	-	-	-	-	-	-	-	-	-	-	-	-	-	-	-	-	-
254		L-Lysine-Butanoic Acid	3	-	-	-	-	1.10883	0.0213631	-4.24228	down	1.08064	0.0169405	4.96717	up	1.15439	0.0353803	-3.8735	down	-	-	-	-	1.07312	0.0254343	-3.0753	down	1.0948	0.0113718	6.13415	up	1.03868	0.0444405	-2.70652	down	-	-	-	-	1.11733	0.0186715	9.20946	up	-	-	-	-	-	-
255		L-Methionine	1	1.04674	0.00265359	2.42402	up	1.11744	0.00567026	3.08724	up	1.10173	0.00570732	3.2053	up	1.20071	0.00553567	2.94136	up	-	-	-	-	-	-	-	-	-	-	-	-	-	-	-	-	-	-	-	-	-	-	-	-	-	-	-	-	-	-
256		L-Norleucine*	1	1.14251	0.000366509	3.088	up	1.12973	0.000523342	2.46258	up	1.09146	0.00018967	2.01335	up	1.19599	0.000102436	2.67136	up	1.06149	0.000289436	1.57494	up	-	-	-	-	1.00677	0.00840489	-1.07465	down	-	-	-	-	1.01027	0.0436569	-1.51306	down	-	-	-	-	-	-	-	-	-	-
257		L-Ornithine	1	1.07309	0.000505318	1.36077	up	-	-	-	-	1.10511	0.000267272	1.53569	up	-	-	-	-	1.15743	0.000129164	4.45164	up	-	-	-	-	-	-	-	-	1.10701	0.000431828	-1.53732	down	1.12425	0.0130888	3.09087	up	-	-	-	-	1.11432	0.0020168	-1.09505	down	1.15436	0.000583226
258		L-Phenylalanine	1	1.14804	0.00286021	3.88316	up	1.13032	0.0026981	4.32201	up	-	-	-	-	1.19528	0.00300906	2.37489	up	1.11579	0.0028154	2.18133	up	-	-	-	-	1.08696	0.0293501	-3.73708	down	1.12643	0.019135	-1.50827	down	1.09242	0.0208355	-1.70184	down	1.10144	0.0277722	-4.17593	down	1.1267	0.0129071	-1.94712	down	1.12035	0.015184
259		L-Phenylalanyl-L-phenylalanine	2	1.13579	0.000450335	-2.5607	down	1.13589	0.00215793	12.9986	up	1.11438	0.00215793	12.9986	up	-	-	-	-	-	-	-	-	1.12366	0.000495649	15.5593	up	1.11732	0.000495649	15.5593	up	1.18148	0.000608694	3.25612	up	1.06098	5.67863e-05	2.99596	up	-	-	-	-	1.17105	0.000669449	-12.3032	down	1.16058	0.0522171
260		L-Prolyl-L-Phenylalanine	9	-	-	-	-	-	-	-	-	-	-	-	-	1.09449	0.0103757	1.58835	up	-	-	-	-	-	-	-	-	-	-	-	-	1.12989	0.00237409	2.30601	up	-	-	-	-	-	-	-	-	1.11949	0.000139081	2.31112	up	-	-
261		L-Saccharopine	4	1.08736	0.00416715	-1.84798	down	1.04747	0.0221698	-1.73121	down	1.08639	9.35417e-05	-2.13363	down	1.13393	0.02976	-2.14816	down	-	-	-	-	-	-	-	-	-	-	-	-	-	-	-	-	-	-	-	-	-	-	-	-	-	-	-	-	-	-
262		L-Serine	1	1.11475	0.00655422	2.22511	up	1.11984	0.00602968	2.8213	up	1.09357	0.00687229	2.45877	up	1.16223	0.00852736	1.71624	up	1.09802	0.00995012	1.59254	up	-	-	-	-	-	-	-	-	-	-	-	-	-	-	-	-	-	-	-	-	1.08792	0.0145411	-1.10506	down	1.11792	0.0072863
263		L-Tryptophan*	7	-	-	-	-	1.12533	0.00102434	2.98284	up	-	-	-	-	1.15296	0.00164032	1.07805	up	1.12574	0.000556972	1.90667	up	1.11348	0.00109274	3.32428	up	-	-	-	-	1.13625	0.00121441	1.41949	up	1.13192	0.000729764	2.24811	up	1.11231	0.00348625	-3.08433	down	1.13652	0.00329296	-1.90479	down	1.0244	0.0233423
264		L-Tyrosine methyl ester	5	1.15384	0.00111772	12.0982	up	-	-	-	-	1.1145	0.00111772	12.0982	up	1.1	0.0204655	-1.32908	down	-	-	-	-	1.12173	0.0186352	-11.2257	down	-	-	-	-	1.18666	0.00568598	-13.4273	down	1.14498	0.0552186	-12.3816	-	1.12581	0.0186352	11.2257	up	1.08829	0.00784077	-2.2016	down	-	-
265		L-Tyrosine*	1	1.14788	0.000140415	1.57379	up	1.13453	0.000185046	2.54766	up	-	-	-	-	1.04584	0.00918867	1.40858	up	-	-	-	-	-	-	-	-	1.08243	0.0038469	-1.16725	down	-	-	-	-	1.114	0.00896539	-1.24481	down	1.11799	0.00183256	-2.14112	down	-	-	-	-	1.15554	0.00409246
266		L-Valine	1	1.1437	0.00183116	2.85216	up	1.12002	0.00284117	1.9642	up	1.05961	0.00165117	1.5295	up	1.12852	0.000521204	2.08787	up	1.04462	0.00102196	1.58581	up	-	-	-	-	1.05613	0.0115912	-1.32266	down	-	-	-	-	-	-	-	-	-	-	-	-	-	-	-	-	-	-
267		L-Valyl-L-Leucine	2	1.13616	0.0020646	-2.17864	down	-	-	-	-	1.07995	0.000302778	-1.26784	down	1.09655	0.0024432	1.1008	up	-	-	-	-	1.0712	0.00167076	1.52669	up	-	-	-	-	1.16845	0.00128254	3.27943	up	1.01268	0.000817991	1.78657	up	-	-	-	-	1.0988	0.00428609	1.75274	up	-	-
268		L-Valyl-L-Phenylalanine	7	1.131	0.000186022	-1.18109	down	-	-	-	-	1.08819	0.000711195	-1.16418	down	-	-	-	-	-	-	-	-	1.08529	4.18561e-05	1.4089	up	-	-	-	-	-	-	-	-	-	-	-	-	1.08517	0.000170047	-1.39199	down	-	-	-	-	-	-
269		L-threo-3-Methylaspartate	3	-	-	-	-	-	-	-	-	-	-	-	-	-	-	-	-	-	-	-	-	1.11337	1.11814e-06	-1.38094	down	-	-	-	-	1.15878	0.000444684	-1.14602	down	-	-	-	-	-	-	-	-	-	-	-	-	-	-
270		L-α-Glutamyl-L-Glutamic Acid	4	1.14242	7.50349e-06	-1.80618	down	1.03367	0.0262046	-1.35178	down	1.1081	0.000232341	-2.59529	down	-	-	-	-	-	-	-	-	-	-	-	-	-	-	-	-	1.14911	1.12533e-05	1.45091	up	-	-	-	-	1.0296	0.000511203	-1.24351	down	-	-	-	-	-	-
271		L-γ-Glutamyl-L-leucine	5	-	-	-	-	-	-	-	-	-	-	-	-	1.21953	0.000987416	-1.65268	down	1.13726	0.00125012	-1.06689	down	1.05855	0.00439713	1.22095	up	-	-	-	-	-	-	-	-	-	-	-	-	-	-	-	-	1.1513	0.000482757	-1.87821	down	1.13494	0.000363411
272		Leu-Arg	7	-	-	-	-	-	-	-	-	1.00665	0.00059223	-1.74111	down	-	-	-	-	-	-	-	-	-	-	-	-	-	-	-	-	1.1007	0.00142166	1.89679	up	-	-	-	-	-	-	-	-	-	-	-	-	-	-
273		Leu-Asp	2	1.08389	0.0351977	-4.27952	down	-	-	-	-	-	-	-	-	-	-	-	-	-	-	-	-	1.03955	0.037322	3.78229	up	-	-	-	-	1.12328	0.034154	4.64312	up	1.07948	0.0370068	3.84583	up	-	-	-	-	-	-	-	-	-	-
274		Leu-Glu-Ile	4	1.13459	0.00160892	-2.90791	down	-	-	-	-	1.11054	0.00145021	-6.23976	down	1.20525	0.00299998	-2.53669	down	1.15223	0.00132165	-3.41917	down	1.01279	0.00132933	1.47187	up	1.10694	0.00177577	-3.33185	down	-	-	-	-	-	-	-	-	1.11472	0.00147661	-4.80372	down	-	-	-	-	1.09859	0.000511342
275		Lys-Phe	9	1.08412	0.011159	-1.07287	down	-	-	-	-	1.10565	0.000839754	-2.00728	down	-	-	-	-	1.13975	0.00908199	-2.17158	down	-	-	-	-	-	-	-	-	-	-	-	-	1.01928	0.0203567	-1.09871	down	-	-	-	-	-	-	-	-	1.01905	0.00829233
276		Lys-Tyr	3	-	-	-	-	1.12755	0.000104597	-1.60891	down	1.08621	0.000186939	1.06369	up	-	-	-	-	-	-	-	-	1.11565	6.18872e-05	-2.45516	down	-	-	-	-	-	-	-	-	-	-	-	-	1.12358	0.000112747	2.67259	up	1.1631	0.000110596	1.75476	up	1.16123	7.17607e-05
277		Met-Asn	6	-	-	-	-	-	-	-	-	-	-	-	-	-	-	-	-	1.0218	0.0635092	-2.20661	-	-	-	-	-	-	-	-	-	-	-	-	-	-	-	-	-	1.09842	0.000640947	-1.474	down	-	-	-	-	1.07856	0.0559783
278		Met-Ser	5	-	-	-	-	-	-	-	-	-	-	-	-	1.14284	3.38074e-05	-2.93037	down	-	-	-	-	1.06402	0.000860239	1.78668	up	-	-	-	-	1.17703	0.000327823	-2.6933	down	-	-	-	-	-	-	-	-	1.1616	0.000322468	-4.47999	down	1.03358	0.00496077
279		Methyl 3-aminopropanoate	4	-	-	-	-	-	-	-	-	-	-	-	-	-	-	-	-	-	-	-	-	-	-	-	-	-	-	-	-	-	-	-	-	-	-	-	-	-	-	-	-	-	-	-	-	-	-
280		N(6),N(6)-Dimethyl-L-lysine	3	-	-	-	-	1.1149	5.25329e-05	-2.45013	down	-	-	-	-	-	-	-	-	1.12669	0.0110688	1.73658	up	1.11366	0.000151719	-2.7738	down	-	-	-	-	-	-	-	-	1.12922	0.00651908	1.41292	up	1.12518	0.000339311	2.72737	up	1.11062	1.33979e-05	2.57923	up	1.16842	0.000260872
281		N,N'-Dimethylarginine;SDMA*	4	1.14434	3.72129e-06	-1.94754	down	1.1125	0.00361782	-1.88855	down	1.11256	7.03934e-05	-3.76627	down	-	-	-	-	-	-	-	-	-	-	-	-	1.11372	0.000101703	-1.81873	down	1.18226	1.66272e-05	1.83567	up	1.13971	8.50837e-07	2.2652	up	1.11076	3.38969e-06	-1.87772	down	1.14894	0.0043267	1.77667	up	1.13712	0.00219601
282		N,N-Dimethylglycine	4	-	-	-	-	-	-	-	-	1.0961	3.21773e-05	-1.0441	down	-	-	-	-	-	-	-	-	-	-	-	-	-	-	-	-	-	-	-	-	-	-	-	-	-	-	-	-	-	-	-	-	-	-
283		N-(1-Deoxy-1-fructosyl)Asparagine	1	1.12121	0.00891699	2.45706	up	1.12127	0.00695217	3.54881	up	1.04775	0.0169328	1.51721	up	-	-	-	-	1.13271	0.00612483	4.17824	up	1.02664	0.0106487	1.09174	up	-	-	-	-	1.08367	0.0401408	-2.42011	down	1.01785	0.00265906	1.72118	up	1.10713	0.000439543	-2.0316	down	1.12329	0.0302288	-3.51185	down	-	-
284		N-(1-Deoxy-1-fructosyl)Tryptophan	6	1.11828	0.000166078	1.55558	up	-	-	-	-	1.10653	0.000772986	1.7505	up	-	-	-	-	-	-	-	-	1.03629	0.00435431	-1.07972	down	-	-	-	-	1.11052	0.00121332	-1.08552	down	-	-	-	-	1.09099	0.00609391	1.27463	up	-	-	-	-	-	-
285		N-(1-Deoxy-1-fructosyl)Tyrosine	6	-	-	-	-	1.13627	6.59201e-05	-14.2883	down	1.11018	0.107211	-13.9496	-	1.23418	0.00377653	-12.7005	down	1.16516	0.0181779	-15.5809	down	1.12375	6.59201e-05	-14.2883	down	1.11245	0.107211	-13.9496	-	1.18695	0.00377653	-12.7005	down	1.15928	0.0181779	-15.5809	down	-	-	-	-	1.12418	2.01563e-05	1.58776	up	-	-
286		N-(1-Deoxy-1-fructosyl)Valine	4	-	-	-	-	-	-	-	-	1.09026	0.0197505	-7.1902	down	1.22529	0.061887	11.4634	-	1.15793	0.061887	11.4634	-	-	-	-	-	1.104	0.0200253	-6.39239	down	1.18639	0.011202	12.2612	up	1.15994	0.011202	12.2612	up	1.10407	0.021024	-5.03039	down	1.16946	0.0219085	13.6232	up	1.16732	0.0219085
287		N-(1-deoxy-1-fructosyl)arginine	1	1.12313	5.00325e-05	1.09844	up	-	-	-	-	-	-	-	-	-	-	-	-	-	-	-	-	-	-	-	-	-	-	-	-	-	-	-	-	-	-	-	-	-	-	-	-	-	-	-	-	-	-
288		N-(1-deoxy-1-xylosyl)valine	5	-	-	-	-	1.07193	0.000704494	1.14638	up	-	-	-	-	1.20722	0.000529599	-1.45849	down	-	-	-	-	-	-	-	-	-	-	-	-	1.15194	0.000135358	-1.80436	down	-	-	-	-	1.07445	0.00105684	-1.33655	down	1.15859	0.000365528	-2.60488	down	-	-
289		N-(2-Methylbenzoyl)glycine	8	-	-	-	-	1.13608	0.000439691	13.458	up	1.11469	0.000439691	13.458	up	-	-	-	-	1.16681	0.000439691	13.458	up	1.12356	0.000862878	13.9204	up	1.11722	0.000862878	13.9204	up	-	-	-	-	1.16134	0.000862878	13.9204	up	-	-	-	-	1.16916	0.0156083	-13.2688	down	-	-
290		N-(3,4,5-trihydroxycinnamicacid)-alanine	2	1.14677	0.00170458	-5.04256	down	1.09502	5.00558e-05	-1.90811	down	-	-	-	-	-	-	-	-	1.06114	0.014741	1.54786	up	1.11436	0.00219202	3.13446	up	1.09969	0.00165043	5.16669	up	1.17834	0.00177337	4.42134	up	1.15684	0.00163007	6.59043	up	1.03962	8.25366e-05	2.03223	up	1.11165	0.000169039	1.28688	up	1.15608	0.000245587
291		N-(acetyl)phenylalanine	7	1.1208	0.00365033	-1.61776	down	1.1189	0.00222383	1.84456	up	1.07114	0.00368557	-1.4113	down	1.17785	0.000130947	-1.01125	down	-	-	-	-	1.11756	0.00218739	3.46232	up	-	-	-	-	-	-	-	-	1.05429	0.00187653	1.46535	up	1.12123	0.00205766	-3.25586	down	1.16758	0.000208874	-2.85581	down	1.10718	0.0266208
292		N-(malonyl)phenylalanine	4	1.15163	0.0259963	-11.471	down	1.12402	0.0686183	-9.82262	-	1.11459	0.000533894	-12.7298	down	-	-	-	-	-	-	-	-	-	-	-	-	-	-	-	-	1.18478	0.0259963	11.471	up	1.15893	0.0259963	11.471	up	1.03284	5.22525e-05	-2.90713	down	1.15887	0.0686183	9.82262	-	1.15702	0.0686183
293		N-Acetoxy-glucosyl-alanine	1	1.07401	0.0119638	1.66949	up	1.10813	0.00984342	2.31437	up	1.0957	0.00857638	2.70195	up	-	-	-	-	1.12341	0.00588106	3.58479	up	-	-	-	-	1.00177	0.0282861	1.03246	up	1.01698	0.0168869	-1.11322	down	1.03276	0.00508765	1.9153	up	-	-	-	-	1.12071	0.0108588	-1.75811	down	-	-
294		N-Acetyl-DL-phenylalanine	3	1.15239	0.026428	-13.2324	down	1.13615	0.000666027	-15.4764	down	1.11095	0.0411468	-14.1726	down	-	-	-	-	1.16616	0.0103186	-15.3423	down	1.05114	0.000128716	-2.24395	down	-	-	-	-	1.1853	0.026428	13.2324	up	1.04132	0.0164975	-2.1099	down	-	-	-	-	1.17107	0.000666027	15.4764	up	-	-
295		N-Acetyl-L-Arginine	2	1.02634	0.117296	-4.69355	-	-	-	-	-	-	-	-	-	-	-	-	-	1.09836	0.00403759	-3.49271	down	-	-	-	-	-	-	-	-	1.05053	0.122447	4.09457	-	-	-	-	-	-	-	-	-	-	-	-	-	-	-
296		N-Acetyl-L-Aspartic Acid	7	1.07567	0.0509656	-1.80975	-	-	-	-	-	1.10998	0.000100602	-1.87427	down	-	-	-	-	-	-	-	-	1.04884	0.0463741	1.95007	up	-	-	-	-	1.02351	0.0747651	1.33423	-	1.08725	0.0403784	2.18299	up	1.11928	2.88393e-05	-2.01459	down	-	-	-	-	-	-
297		N-Acetyl-L-Glutamine	2	1.09692	0.0289181	-4.0428	down	-	-	-	-	-	-	-	-	-	-	-	-	-	-	-	-	1.05867	0.0307	3.61625	up	-	-	-	-	1.09301	0.0343109	3.05564	up	-	-	-	-	-	-	-	-	-	-	-	-	-	-
298		N-Acetyl-L-glutamic acid	8	1.12587	4.54046e-05	-1.07011	down	1.11506	0.00139142	1.31413	up	-	-	-	-	-	-	-	-	-	-	-	-	1.12044	0.000133837	2.38423	up	1.10624	0.000374643	1.07221	up	-	-	-	-	-	-	-	-	1.11951	1.94193e-06	-1.31202	down	1.16456	0.000494464	-2.16345	down	1.14355	0.00325316
299		N-Acetyl-L-glycine	6	1.15234	0.0082488	-12.357	down	-	-	-	-	1.11469	0.000233355	-12.8301	down	1.23428	0.00260714	-12.6181	down	1.16036	0.0600098	-13.6509	-	1.12255	0.0082488	12.357	up	-	-	-	-	-	-	-	-	-	-	-	-	1.12763	0.000233355	-12.8301	down	1.17054	0.00260714	-12.6181	down	1.16199	0.0600098
300		N-Acetyl-L-phenylalanine	7	1.11081	0.00745136	-1.52684	down	1.12094	0.000629438	1.84037	up	1.07911	0.00481289	-1.41169	down	1.18709	0.000793591	-1.01848	down	-	-	-	-	1.11316	0.00337794	3.36721	up	-	-	-	-	-	-	-	-	-	-	-	-	1.11998	0.00216425	-3.25205	down	1.16475	0.000486371	-2.85884	down	1.07777	0.0406445
301		N-Acetyl-L-threonine	10	1.04978	0.0272908	-1.23084	down	1.13611	0.000494423	12.9719	up	1.10059	0.000408434	-1.82028	down	1.2207	9.06409e-05	-1.80061	down	1.09517	0.0443872	-2.41527	down	1.12305	0.00636194	14.2027	up	-	-	-	-	-	-	-	-	-	-	-	-	1.12764	0.000344621	-14.7921	down	1.17117	0.000159045	-14.7725	down	1.1675	0.0261774
302		N-Acetylneuraminic acid	3	-	-	-	-	1.11583	2.90976e-05	-3.36047	down	-	-	-	-	-	-	-	-	1.09926	0.0334262	-2.89701	down	1.11165	6.54166e-05	-2.8435	down	-	-	-	-	-	-	-	-	1.07937	0.0402724	-2.38003	down	1.12297	0.00019984	2.43069	up	1.15046	4.07836e-05	2.8953	up	-	-
303		N-Alpha-Acetyl-L-Asparagine	4	1.10078	0.00100806	-1.01851	down	1.12065	0.00013133	-1.71524	down	1.10667	8.41101e-07	-2.01941	down	1.17016	0.00401344	-1.11887	down	1.07011	0.0180921	-1.03138	down	-	-	-	-	1.08712	1.82987e-05	-1.0009	down	-	-	-	-	-	-	-	-	-	-	-	-	-	-	-	-	-	-
304		N-Ethylmaleimide (NEM)	5	-	-	-	-	-	-	-	-	1.07892	5.44672e-05	2.17254	up	1.23257	0.000371603	-4.13262	down	-	-	-	-	-	-	-	-	1.04731	0.00106418	1.66461	up	1.18454	0.000349292	-4.64054	down	-	-	-	-	1.00538	0.0336859	2.06725	up	1.14791	0.000243154	-4.23791	down	-	-
305		N-Methyl-L-Glutamate	4	-	-	-	-	-	-	-	-	1.02718	0.000445058	-3.35225	down	-	-	-	-	-	-	-	-	-	-	-	-	-	-	-	-	-	-	-	-	-	-	-	-	-	-	-	-	1.00309	0.018263	1.75822	up	1.0263	0.0153572
306		N-Methyl-L-proline	3	-	-	-	-	1.0972	0.0124522	-1.99632	down	-	-	-	-	-	-	-	-	1.02983	0.00136808	1.38667	up	1.09195	0.0101422	-2.33438	down	-	-	-	-	-	-	-	-	-	-	-	-	1.0822	0.0101087	2.1995	up	1.10789	0.0118955	1.85676	up	1.12745	0.00686539
307		N-Methyl-Trans-4-Hydroxy-L-Proline	5	-	-	-	-	-	-	-	-	-	-	-	-	-	-	-	-	-	-	-	-	1.11554	3.16021e-06	1.29107	up	-	-	-	-	-	-	-	-	-	-	-	-	-	-	-	-	1.15366	0.00199263	-1.93718	down	1.14113	0.00372594
308		N-Methyl-α-aminoisobutyric acid	3	-	-	-	-	1.10227	0.0232774	-4.01918	down	1.09277	0.0222303	4.05454	up	1.13432	0.0370083	-3.57842	down	-	-	-	-	1.07571	0.026623	-3.16925	down	1.10561	0.0113359	4.90446	up	1.03556	0.0444641	-2.7285	down	-	-	-	-	1.12339	0.0200233	8.07371	up	-	-	-	-	-	-
309		N-Methylglycine	3	1.06385	0.00412624	1.154	up	1.08545	0.000114848	-1.13488	down	-	-	-	-	-	-	-	-	-	-	-	-	1.1086	6.18804e-05	-2.28887	down	-	-	-	-	-	-	-	-	-	-	-	-	1.08352	1.32057e-05	2.2602	up	1.13548	6.20605e-05	1.34554	up	1.08173	2.49293e-05
310		N-Monomethyl-L-arginine*	3	1.12383	0.001068	-1.27814	down	1.13435	1.44161e-05	-3.42829	down	-	-	-	-	-	-	-	-	-	-	-	-	1.11822	6.50971e-07	-2.15016	down	-	-	-	-	-	-	-	-	1.03772	0.000184805	2.11682	up	1.12169	6.89201e-07	2.70937	up	1.1427	1.51892e-07	2.93425	up	1.13382	1.0188e-07
311		N-Phenylacetylglycine	4	1.1525	0.00372298	12.2097	up	1.13534	0.00372298	12.2097	up	1.10429	0.000799141	-3.61365	down	1.23421	0.00372298	12.2097	up	1.03576	0.0753771	-1.91957	-	-	-	-	-	1.11734	0.000736551	-15.8233	down	-	-	-	-	1.15983	0.0363599	-14.1293	down	1.12764	0.000736551	-15.8233	down	-	-	-	-	1.16737	0.0363599
312		N-Propionylglycine	3	1.14948	0.050147	-14.7785	-	1.13626	3.56509e-05	-16.9603	down	1.11478	2.2257e-05	-13.8047	down	1.23436	0.00217646	-13.5014	down	1.16151	0.112014	-14.8791	-	-	-	-	-	-	-	-	-	-	-	-	-	-	-	-	-	1.12693	4.4624e-05	3.15565	up	1.1649	7.99515e-06	3.45896	up	1.0145	0.00415737
313		N-acetyl-tryptophan	2	1.14579	0.00340129	-3.55287	down	1.08561	0.00021536	2.02767	up	1.10048	0.000760396	2.64657	up	1.19396	0.000182211	-1.17116	down	-	-	-	-	1.11499	0.00281926	5.58054	up	1.11338	0.0027775	6.19944	up	1.16829	0.00476171	2.38172	up	1.11623	0.00267913	4.37094	up	-	-	-	-	1.15138	7.48526e-05	-3.19883	down	-	-
314		N-alanicacidalkyl-alanine	9	-	-	-	-	-	-	-	-	1.10796	0.000211566	-2.69473	down	1.20979	0.00080344	-1.60713	down	1.15873	0.00129662	-2.92707	down	-	-	-	-	1.11355	0.000355815	-2.44853	down	1.16796	0.00198803	-1.36093	down	1.15473	0.00154071	-2.68088	down	1.11931	0.0002543	-2.08931	down	1.12297	0.00202589	-1.00172	down	1.1578	0.001611
315		N-carboxy-N-(2-oxo-2-phenylethyl)-L-alanine	2	1.14169	0.0165033	-7.52728	down	1.07939	0.00785627	-2.67611	down	1.08328	0.000724049	-3.11214	down	1.00308	0.0599237	-1.39247	-	-	-	-	-	1.0961	0.0178671	4.85117	up	1.09036	0.018511	4.41514	up	1.16514	0.016898	6.13481	up	1.14891	0.0166361	6.91039	up	-	-	-	-	-	-	-	-	1.10703	0.0121055
316		N-malonylleucine	10	-	-	-	-	1.13423	0.0152195	11.7635	up	-	-	-	-	-	-	-	-	-	-	-	-	1.12291	0.00327166	11.8535	up	-	-	-	-	-	-	-	-	-	-	-	-	1.12702	0.00341162	-12.2928	down	1.16921	0.00976493	-12.0319	down	1.16859	0.00322158
317		N-malonylproline	8	-	-	-	-	1.13616	0.000261333	15.0172	up	1.11473	0.000261333	15.0172	up	-	-	-	-	-	-	-	-	1.12284	0.00876503	15.7631	up	1.11631	0.00876503	15.7631	up	-	-	-	-	-	-	-	-	-	-	-	-	1.17088	0.00290164	-15.045	down	1.1663	0.0419568
318		N-methylphenylalanine	4	1.1202	0.00626052	2.07266	up	1.06178	0.0126405	1.28882	up	-	-	-	-	1.19781	0.00668654	2.03361	up	-	-	-	-	-	-	-	-	1.09191	0.0237885	-3.49101	down	-	-	-	-	1.14511	0.000216862	-1.99035	down	1.08756	0.0288027	-2.70718	down	-	-	-	-	1.1409	0.00041927
319		N-α-Acetyl-L-ornithine	3	-	-	-	-	1.11483	0.000174266	-2.48024	down	-	-	-	-	-	-	-	-	1.08844	0.00863939	1.80542	up	1.10599	0.000209603	-2.5667	down	-	-	-	-	-	-	-	-	1.08381	0.00757146	1.71896	up	1.12376	0.000553955	2.78862	up	1.10138	4.96443e-05	2.99139	up	1.16009	0.000388126
320		N6-Acetyl-L-lysine	2	-	-	-	-	-	-	-	-	-	-	-	-	-	-	-	-	-	-	-	-	-	-	-	-	-	-	-	-	1.04666	0.0529382	2.28343	-	1.06716	0.0431714	2.8559	up	-	-	-	-	-	-	-	-	1.03912	0.0684015
321		NG,NG-Dimethyl-L-arginine*	4	1.14096	9.52445e-07	-1.97952	down	1.11104	0.00163137	-1.83052	down	1.11121	0.000102114	-3.76621	down	-	-	-	-	-	-	-	-	-	-	-	-	1.1143	0.000283729	-1.78669	down	1.18314	1.36084e-08	1.92146	up	1.1397	6.74022e-06	2.2934	up	1.11546	1.98564e-05	-1.93569	down	1.15292	0.00238311	1.77245	up	1.13736	0.000938176
322		O-Acetyl-L-homoserine	3	1.10836	0.000901178	-1.08827	down	-	-	-	-	-	-	-	-	-	-	-	-	-	-	-	-	-	-	-	-	-	-	-	-	1.16245	0.00147835	1.24864	up	-	-	-	-	-	-	-	-	1.14995	0.00036712	1.08544	up	-	-
323		O-Acetylserine	4	1.1495	0.000131518	-1.24844	down	1.13098	3.12512e-06	-1.01153	down	1.09278	0.0051497	-1.61916	down	-	-	-	-	-	-	-	-	-	-	-	-	-	-	-	-	-	-	-	-	-	-	-	-	-	-	-	-	-	-	-	-	-	-
324		O-Phospho-L-serine	4	-	-	-	-	-	-	-	-	-	-	-	-	-	-	-	-	-	-	-	-	-	-	-	-	-	-	-	-	-	-	-	-	-	-	-	-	-	-	-	-	1.15331	1.87975e-05	1.02704	up	-	-
325		O-phosphate-L-tyrosine	2	-	-	-	-	-	-	-	-	-	-	-	-	1.20117	0.000561387	1.11447	up	-	-	-	-	-	-	-	-	-	-	-	-	1.16953	2.13506e-06	1.15065	up	-	-	-	-	-	-	-	-	-	-	-	-	-	-
326		Oxaceprol	3	1.13719	0.00039728	-1.85256	down	1.1286	2.19683e-05	-2.13696	down	-	-	-	-	-	-	-	-	1.03661	0.0364315	-1.44407	down	-	-	-	-	-	-	-	-	1.17627	0.000764926	1.69305	up	-	-	-	-	-	-	-	-	1.16643	8.33232e-05	1.97744	up	-	-
327		Oxiglutatione	3	1.12199	0.00335016	-2.08742	down	1.13336	0.000166701	-5.66491	down	1.10148	0.00151215	-3.16383	down	-	-	-	-	-	-	-	-	1.11608	0.000133566	-3.57749	down	1.01606	0.00319705	-1.07641	down	1.15087	0.00641355	1.56641	up	-	-	-	-	1.11735	8.34115e-05	2.50108	up	1.17018	0.000174775	5.1439	up	1.12588	3.40567e-05
328		Phe-Ala	4	-	-	-	-	1.13607	0.00108226	12.3855	up	1.08417	0.00736542	-2.28995	down	-	-	-	-	-	-	-	-	1.12264	0.00611712	12.4228	up	1.06492	0.0063342	-2.25263	down	-	-	-	-	-	-	-	-	1.12715	0.0041245	-14.6755	down	1.17066	0.00167343	-12.4021	down	1.16917	0.000485166
329		Phe-His	6	1.048	0.000811214	-1.05968	down	-	-	-	-	-	-	-	-	1.16676	0.000121315	-1.35801	down	1.09378	0.0280419	-2.54747	down	-	-	-	-	-	-	-	-	-	-	-	-	1.00314	0.0536318	-1.48779	-	-	-	-	-	-	-	-	-	1.01178	0.0373158
330		Phe-Hyp	3	-	-	-	-	1.06165	0.00106895	-1.4099	down	-	-	-	-	1.01662	0.0449368	-1.20257	down	-	-	-	-	1.0605	0.00359375	-1.04573	down	-	-	-	-	-	-	-	-	-	-	-	-	-	-	-	-	-	-	-	-	-	-
331		Phe-Ile	4	1.1225	0.00120273	-1.46934	down	1.09766	0.00355601	-1.55748	down	1.09656	0.0037093	-2.56741	down	-	-	-	-	-	-	-	-	-	-	-	-	1.03091	0.0104644	-1.09808	down	1.16094	0.000928275	1.75966	up	-	-	-	-	1.00651	0.0105589	-1.00993	down	1.14047	0.00278461	1.8478	up	-	-
332		Phe-Ser	7	-	-	-	-	-	-	-	-	-	-	-	-	-	-	-	-	-	-	-	-	1.08406	0.000102894	2.75289	up	-	-	-	-	1.18129	0.00106521	1.93138	up	1.14115	0.000507482	1.60946	up	1.09126	0.00401208	-3.26059	down	-	-	-	-	-	-
333		Phe-Thr	7	-	-	-	-	1.04843	0.0472135	3.10907	up	-	-	-	-	-	-	-	-	1.00876	0.062573	2.20377	-	1.0979	1.15225e-06	2.99876	up	-	-	-	-	1.17067	7.1475e-06	1.44204	up	1.12649	7.06425e-06	2.09346	up	1.07771	0.000643768	-2.30054	down	1.07771	0.000248685	-1.55672	down	-	-
334		Pro-Asn	4	-	-	-	-	-	-	-	-	1.09251	0.0121255	-3.35687	down	-	-	-	-	-	-	-	-	-	-	-	-	1.09178	0.0143103	-2.75916	down	-	-	-	-	-	-	-	-	1.01286	0.0125754	-2.11989	down	-	-	-	-	-	-
335		Pro-Asp	4	-	-	-	-	1.12469	0.00123543	-2.04504	down	1.10292	0.00131997	-2.12316	down	1.21821	3.56312e-06	-1.14445	down	-	-	-	-	1.0932	0.00288874	-1.15539	down	1.08892	0.00287893	-1.2335	down	-	-	-	-	-	-	-	-	-	-	-	-	-	-	-	-	1.11313	0.00129816
336		Prolylhistidine	6	-	-	-	-	1.12908	0.000929732	-4.17358	down	1.07625	7.18632e-05	-1.60879	down	-	-	-	-	1.15493	0.00593189	-4.2982	down	1.11215	0.000872175	-3.68761	down	1.02031	0.000881708	-1.12282	down	-	-	-	-	1.1431	0.00618877	-3.81223	down	1.1191	0.00129928	2.5648	up	1.1636	0.000937993	3.93435	up	-	-
337		Prolylhydroxyproline	2	-	-	-	-	1.13601	0.002805	13.3	up	-	-	-	-	-	-	-	-	-	-	-	-	1.1134	0.227186	16.4404	-	-	-	-	-	-	-	-	-	-	-	-	-	1.1275	0.000696284	-13.291	down	1.17102	0.00150049	-13.656	down	1.16501	0.0790259
338		Prolylproline	4	1.01018	0.000244678	-2.08945	down	-	-	-	-	1.06407	1.58694e-06	-3.7743	down	-	-	-	-	-	-	-	-	-	-	-	-	1.11356	7.92737e-05	-1.68484	down	-	-	-	-	-	-	-	-	1.06023	2.92661e-05	-2.28073	down	-	-	-	-	-	-
339		Pyroglutamic acid	3	-	-	-	-	1.09523	0.0200569	-2.6451	down	1.05472	0.000127705	-1.05986	down	-	-	-	-	-	-	-	-	1.08389	0.0212805	-2.50807	down	-	-	-	-	-	-	-	-	-	-	-	-	1.03613	0.0369487	1.58524	up	1.09608	0.0221279	2.23282	up	1.13876	0.0174514
340		S-(5'-Adenosy)-L-homocysteine	7	1.145	0.00107553	-4.29739	down	1.07371	0.000308106	-1.2243	down	1.10626	0.00175411	-4.26754	down	1.14342	0.00141601	-1.22733	down	1.15245	0.000796468	-3.00172	down	1.11831	0.00138956	3.07309	up	-	-	-	-	1.17807	0.00125666	3.07005	up	1.11511	0.00227761	1.29567	up	1.12116	0.00224736	-3.04324	down	-	-	-	-	1.15726	0.00193525
341		S-(Methyl)glutathione	9	-	-	-	-	1.12823	4.30579e-05	-1.3478	down	-	-	-	-	-	-	-	-	1.15988	0.000122799	-1.59808	down	1.09451	1.01825e-05	-1.33873	down	-	-	-	-	-	-	-	-	1.13772	1.01918e-05	-1.58901	down	-	-	-	-	1.07915	0.000555236	1.45815	up	-	-
342		S-Adenosylmethionine	4	1.1342	0.00125554	1.20779	up	-	-	-	-	1.10561	0.00442207	-3.72284	down	-	-	-	-	1.08526	0.0141271	-1.07139	down	1.11583	2.12321e-05	-1.48362	down	1.11262	0.00390502	-4.93063	down	1.16609	0.00199144	-1.42338	down	1.14586	0.00515062	-2.27917	down	1.11806	0.00467201	-3.447	down	-	-	-	-	-	-
343		S-Methyl-L-cysteine	1	1.13929	0.00106337	1.71184	up	1.13325	0.000856243	3.31886	up	1.10209	0.000686707	3.22856	up	1.15579	0.000140267	2.09007	up	-	-	-	-	1.10965	0.00139638	1.60703	up	1.06512	0.000336791	1.51672	up	-	-	-	-	-	-	-	-	-	-	-	-	-	-	-	-	1.09919	0.025387
344		S-Ribosyl-L-homocysteine	4	-	-	-	-	1.05521	0.000947564	1.70923	up	1.114	0.000277486	-4.40614	down	1.22396	1.96789e-06	1.08485	up	1.10334	0.0411528	-2.13777	down	1.06467	0.00186023	2.29491	up	1.11159	0.000237571	-3.82046	down	1.15824	0.00574152	1.67053	up	1.02829	0.0590916	-1.55209	-	1.12003	0.0002418	-6.11537	down	-	-	-	-	1.13404	0.02527
345		S-Sulfo-L-Cysteine	4	1.08814	0.00522048	-1.59846	down	1.07201	0.000505601	-1.28997	down	1.09377	0.00113716	-2.44391	down	-	-	-	-	-	-	-	-	-	-	-	-	-	-	-	-	1.05931	0.00256313	1.72377	up	-	-	-	-	1.07636	0.00318855	-1.15394	down	1.02109	0.00246828	1.41528	up	-	-
346		Ser-Leu-Leu	7	1.03463	0.000297812	-1.72151	down	-	-	-	-	-	-	-	-	-	-	-	-	-	-	-	-	1.08982	0.00036431	2.10757	up	-	-	-	-	1.08177	0.000514313	1.45036	up	-	-	-	-	1.06031	0.0118587	-2.22091	down	-	-	-	-	1.04688	0.0103455
347		Ser-Trp	3	-	-	-	-	-	-	-	-	-	-	-	-	-	-	-	-	-	-	-	-	1.10572	2.13937e-06	-1.36043	down	-	-	-	-	-	-	-	-	-	-	-	-	1.11195	3.02322e-06	1.0895	up	1.16412	9.52891e-07	1.94367	up	1.15662	2.97597e-07
348		Ser-Val-Leu	7	1.07021	0.0150312	-1.12782	down	1.13602	0.000355771	12.0926	up	-	-	-	-	1.23481	0.000355771	12.0926	up	1.16681	0.000355771	12.0926	up	1.12318	0.00307163	13.2204	up	-	-	-	-	1.18691	0.00307163	13.2204	up	1.16104	0.00307163	13.2204	up	1.12742	0.0011812	-12.4474	down	-	-	-	-	-	-
349		Thr-Abu-OH	6	1.11443	0.000957024	1.09715	up	1.12269	0.000492271	2.21488	up	-	-	-	-	-	-	-	-	1.12501	0.0985984	-4.80381	-	1.07738	0.000508436	1.11774	up	-	-	-	-	1.16605	1.9692e-05	-1.23402	down	1.13217	0.0945265	-5.90096	-	1.09169	0.00038635	-1.26881	down	1.16275	2.3383e-05	-2.35176	down	1.14918	0.0926707
350		Thr-Leu	4	-	-	-	-	-	-	-	-	-	-	-	-	1.093	0.0147448	1.59281	up	-	-	-	-	-	-	-	-	-	-	-	-	1.12843	0.0010293	1.87755	up	-	-	-	-	-	-	-	-	1.0693	0.00788045	1.68766	up	-	-
351		Thr-Phe	6	-	-	-	-	1.11607	7.35035e-05	-2.76801	down	-	-	-	-	1.15573	8.58476e-05	-1.43656	down	1.15883	0.00171712	-5.09645	down	1.11992	0.000476596	-2.04209	down	-	-	-	-	-	-	-	-	1.1574	0.00184368	-4.37052	down	1.11917	0.000328957	1.77017	up	1.15298	0.000303239	1.33145	up	1.15439	0.00285875
352		Thr-Thr	8	-	-	-	-	1.09999	0.00549448	1.45965	up	1.06231	0.00322023	1.55989	up	-	-	-	-	1.1334	0.00501178	1.56914	up	1.08437	0.0102499	1.87189	up	1.06891	0.00845649	1.97213	up	-	-	-	-	1.12569	0.00956836	1.98138	up	-	-	-	-	1.14466	0.00258328	-1.53482	down	-	-
353		Thr-Trp	3	-	-	-	-	-	-	-	-	-	-	-	-	-	-	-	-	-	-	-	-	1.06658	0.000407581	-1.12584	down	-	-	-	-	-	-	-	-	-	-	-	-	-	-	-	-	1.13608	0.000301736	1.47286	up	1.11699	0.000182103
354		Trans-4-Hydroxy-L-proline	1	1.14106	3.20607e-05	3.27436	up	1.13218	7.58534e-05	2.3726	up	1.09683	1.30125e-05	1.45893	up	1.13506	3.17377e-05	2.26539	up	1.09462	0.000250046	1.22661	up	-	-	-	-	1.07765	0.00049341	-1.81543	down	-	-	-	-	1.10807	0.00744858	-2.04776	down	-	-	-	-	-	-	-	-	1.07398	0.020499
355		Tridecanoylglycine	6	1.02742	0.00591483	-1.52972	down	-	-	-	-	-	-	-	-	1.1924	0.000210836	-2.75099	down	1.13305	0.0143424	-4.01869	down	-	-	-	-	-	-	-	-	1.11838	0.000434929	-1.22127	down	1.10889	0.0200478	-2.48897	down	-	-	-	-	1.11778	0.000209005	-1.6583	down	1.12766	0.0174947
356		Tyr-His	1	1.06865	0.0126301	1.11408	up	1.06694	0.00848707	1.38056	up	1.05514	0.00907326	1.38256	up	-	-	-	-	1.05899	0.00609646	1.39121	up	-	-	-	-	-	-	-	-	-	-	-	-	-	-	-	-	-	-	-	-	-	-	-	-	-	-
357		Tyrosylleucine	10	1.12714	1.513e-05	1.13914	up	-	-	-	-	-	-	-	-	1.1667	0.0121463	-1.02855	down	-	-	-	-	1.10605	3.51546e-06	-1.25571	down	1.0894	0.00112631	-1.35485	down	1.16858	0.00365116	-2.16769	down	1.14326	0.00186769	-2.04519	down	-	-	-	-	-	-	-	-	-	-
358		Val-Abu-OH	6	1.06379	0.0137931	1.40988	up	1.06964	0.0173814	1.36708	up	1.02985	0.0133464	1.43603	up	-	-	-	-	1.1237	0.00777229	-2.28472	down	-	-	-	-	-	-	-	-	1.15324	0.000896131	-1.73798	down	1.14846	0.00591668	-3.6946	down	-	-	-	-	1.15391	0.00200229	-1.69518	down	1.16035	0.00604039
359		Val-Pro	4	-	-	-	-	1.13236	0.0582244	14.2673	-	1.03205	0.00486868	-2.95677	down	-	-	-	-	-	-	-	-	1.12085	0.0318844	12.3017	up	1.09515	0.00541337	-4.9224	down	-	-	-	-	-	-	-	-	1.12721	0.00502416	-17.2241	down	1.1577	0.0861576	-12.8323	-	1.16293	0.0835077
360		Val-Trp	7	1.15369	0.00189816	-13.7291	down	1.13616	0.000286895	-13.0212	down	1.11457	0.000812116	-13.6092	down	1.23473	0.00123562	-12.4221	down	-	-	-	-	-	-	-	-	-	-	-	-	1.12012	0.00532038	1.307	up	1.16128	0.00189816	13.7291	up	-	-	-	-	-	-	-	-	1.16918	0.000286895
361		Val-Val	4	-	-	-	-	-	-	-	-	1.07294	0.0112263	-1.9523	down	1.17491	0.00660799	1.06426	up	1.12581	0.00647924	1.17753	up	-	-	-	-	1.05717	0.0128564	-1.71809	down	1.13307	0.00598747	1.29846	up	1.12123	0.0059122	1.41174	up	1.03102	0.0262125	-1.14911	down	1.15983	0.000329428	1.86745	up	1.16263	0.000458955
362		cyclo-(Gly-Phe)	7	-	-	-	-	1.12463	0.00117135	2.90168	up	-	-	-	-	1.15802	0.00212479	1.0888	up	1.12096	0.000604502	1.92539	up	1.11367	0.000926558	3.23183	up	-	-	-	-	1.14213	0.00102546	1.41895	up	1.1296	0.000478644	2.25554	up	1.11184	0.00346025	-2.99986	down	1.13594	0.00253159	-1.81288	down	-	-
363		ethyl-L-arginine	4	1.14164	1.64474e-07	-1.94476	down	1.11368	0.00197402	-1.90384	down	1.1118	7.86212e-05	-3.7546	down	-	-	-	-	-	-	-	-	-	-	-	-	1.11441	0.000180181	-1.80984	down	1.18191	2.338e-07	1.86558	up	1.13795	9.99279e-07	2.27949	up	1.11344	7.74254e-06	-1.85075	down	1.15226	0.00252494	1.82466	up	1.13807	0.00113997
364		h-gamma-Glu-leu-oh	10	1.0983	0.0152569	-1.18847	down	1.08632	6.13736e-05	1.57975	up	1.03843	0.00100279	1.30352	up	1.21957	0.00160869	-1.44844	down	-	-	-	-	1.09682	0.00418579	2.76822	up	1.08203	0.00406214	2.49198	up	-	-	-	-	-	-	-	-	-	-	-	-	1.15373	0.000399901	-3.02819	down	1.02319	0.0868209
365		propyl-L-alanine	10	-	-	-	-	-	-	-	-	1.022	0.0373077	-1.20522	down	1.2304	0.000400731	-1.67324	down	1.12654	0.00806362	-1.42988	down	-	-	-	-	1.00642	0.0406712	-1.1313	down	1.17832	0.00020515	-1.59932	down	1.11017	0.0081604	-1.35596	down	1.09092	0.0173135	-2.03346	down	1.16805	0.000195966	-2.50148	down	1.15145	0.00409113
366		γ-Glu-Trp	2	1.11266	0.000931406	-1.89002	down	1.09628	0.0126379	1.76165	up	-	-	-	-	1.12873	0.0244389	1.1296	up	1.03423	0.011193	1.45135	up	1.1192	0.00136834	3.65167	up	1.06107	0.000784977	1.74176	up	1.18048	0.00151972	3.01962	up	1.13985	0.00109431	3.34137	up	1.0833	0.0153568	-1.90991	down	-	-	-	-	-	-
367		γ-Glutamyl-L-valine	3	-	-	-	-	1.05568	0.000432412	-1.42493	down	-	-	-	-	-	-	-	-	-	-	-	-	1.06926	0.000684592	-1.31665	down	-	-	-	-	-	-	-	-	-	-	-	-	1.10956	0.00132051	1.64176	up	1.14183	0.0013211	1.38486	up	1.05929	0.000401
368		γ-Glutamylphenylalanine	7	1.09149	0.000293855	-1.77229	down	1.13525	0.0063096	12.2727	up	1.07352	2.40664e-05	-2.06533	down	1.23357	0.0063096	12.2727	up	-	-	-	-	1.12367	0.000676053	14.045	up	-	-	-	-	1.18767	0.000676053	14.045	up	-	-	-	-	1.12766	0.00022975	-14.3381	down	-	-	-	-	1.16405	0.0296887
369		γ-Glutamyltyrosine	9	-	-	-	-	-	-	-	-	1.04376	0.0186495	-1.73589	down	1.23458	0.00177888	11.4774	up	1.07416	0.0180425	-1.83868	down	-	-	-	-	-	-	-	-	1.18644	0.00796604	12.1333	up	-	-	-	-	-	-	-	-	1.16914	0.0232709	12.6941	up	-	-
370		γ-L-Glutamyl-S-methyl-L-cysteine	3	1.14916	0.0199085	10.6222	up	1.10933	1.54651e-05	-3.65091	down	1.05457	0.00180421	-2.53498	down	1.17087	0.000551927	-2.55588	down	1.12185	0.00659291	-3.24927	down	1.12374	0.000117821	-14.2731	down	1.11712	0.00215868	-13.1572	down	1.18739	0.00112427	-13.1781	down	1.16098	0.00545037	-13.8714	down	1.07399	0.000131125	1.11593	up	1.12378	5.87555e-05	1.09503	up	-	-
371		γ-glutamylmethionine	3	-	-	-	-	1.04708	0.00736214	-1.12556	down	1.11443	0.00179237	14.1618	up	1.00809	0.0478711	-1.01533	down	-	-	-	-	-	-	-	-	1.11717	0.00153889	14.4861	up	-	-	-	-	-	-	-	-	1.1274	0.0021527	15.2874	up	-	-	-	-	-	-
372	Flavonoids	(2R,3R)-8-Prenyl-7,4'-dihydroxy-5-methoxydihydroflavonol	2	1.12739	0.00206554	-1.86253	down	1.13606	0.00119375	11.988	up	1.1144	0.00119375	11.988	up	-	-	-	-	1.16674	0.00119375	11.988	up	1.1235	0.00123892	13.8505	up	1.11717	0.00123892	13.8505	up	-	-	-	-	1.16136	0.00123892	13.8505	up	-	-	-	-	1.16503	0.0636408	-12.5733	-	-	-
373		1,7-Dihydroxyxanthone	2	1.15378	0.00016184	-12.5019	down	-	-	-	-	-	-	-	-	-	-	-	-	-	-	-	-	1.12368	0.00016184	12.5019	up	1.11736	0.00016184	12.5019	up	1.18753	0.00016184	12.5019	up	1.16147	0.00016184	12.5019	up	-	-	-	-	-	-	-	-	-	-
374		2',3',4',5,7-Pentahydroxyflavone*	9	1.14916	0.0372112	12.8745	up	-	-	-	-	1.05337	4.11417e-06	-2.83026	down	-	-	-	-	-	-	-	-	1.12329	0.0019697	-12.4294	down	1.11738	6.22174e-05	-15.7048	down	1.18739	0.00182018	-12.8721	down	1.15617	0.0447489	-14.8469	down	1.12015	2.18787e-05	-3.27541	down	-	-	-	-	-	-
375		2',4'-Hydroxy-3,6-di-prenyl-7-hydroxy-(3,3-dimethylprop-1-ene)flavonoid	5	1.15193	0.000356314	-2.25544	down	1.13629	6.30172e-07	16.1368	up	1.11479	6.30172e-07	16.1368	up	1.23493	1.43569e-05	-4.60332	down	1.1653	0.000320079	-3.19422	down	1.12374	0.000178659	18.3923	up	1.1174	0.000178659	18.3923	up	1.18451	1.05346e-06	-2.34788	down	-	-	-	-	-	-	-	-	1.17124	1.27072e-05	-20.7401	down	1.16929	0.000227251
376		2',4,4'-Trihydroxychalcone*	2	1.11541	0.00100698	-3.38496	down	-	-	-	-	-	-	-	-	1.00218	0.0636095	-1.52799	-	-	-	-	-	1.09962	0.00190354	1.91356	up	1.10898	0.00136025	3.64662	up	1.10083	0.000515916	1.85697	up	1.13439	0.00101697	4.76495	up	1.09546	0.0013091	1.73307	up	-	-	-	-	1.10338	0.000177953
377		2'-HydroxyIsoxanthohumol	8	1.14396	5.89268e-05	-1.9209	down	1.1362	0.000514259	13.4323	up	1.09565	0.000397097	2.74633	up	1.12369	0.022341	-1.16956	down	1.16684	0.000514259	13.4323	up	1.12376	0.000127538	15.3532	up	1.11162	0.000118578	4.66722	up	-	-	-	-	1.16153	0.000127538	15.3532	up	1.12648	0.00394386	-10.686	down	1.17067	0.00483025	-14.6018	down	-	-
378		2'-Hydroxydaidzein	2	1.13675	4.87376e-06	-1.29386	down	-	-	-	-	1.10448	0.000311427	3.76412	up	-	-	-	-	1.03436	0.000904461	1.42485	up	1.11632	7.88654e-06	1.68897	up	1.11219	4.0237e-05	5.05798	up	1.14374	4.18355e-05	1.41139	up	1.11915	1.16146e-06	2.71871	up	1.115	0.000179364	3.36901	up	-	-	-	-	-	-
379		2'-Hydroxygenistein*	4	-	-	-	-	1.13357	0.085386	-16.889	-	1.11471	0.000703317	-21.1309	down	-	-	-	-	-	-	-	-	1.1208	0.085386	-16.889	-	1.11732	0.000703317	-21.1309	down	-	-	-	-	-	-	-	-	1.08808	0.000383611	-4.2419	down	1.16809	0.085386	16.889	-	1.16569	0.085386
380		2'-Methoxykurarinone	2	-	-	-	-	1.1344	0.0105657	12.1637	up	1.11317	0.0105657	12.1637	up	1.23307	0.0105657	12.1637	up	1.16515	0.0105657	12.1637	up	1.12282	0.00948383	13.626	up	1.11644	0.00948383	13.626	up	1.18658	0.00948383	13.626	up	1.16045	0.00948383	13.626	up	-	-	-	-	-	-	-	-	-	-
381		2'-Methoxylupinifolin	6	1.13406	0.000952087	-2.90067	down	-	-	-	-	-	-	-	-	1.22781	0.000625257	-4.85921	down	1.16444	0.00166051	-9.36624	down	1.0555	0.000194758	2.47517	up	1.07938	0.000495532	3.10863	up	1.17085	0.000742466	-1.95854	down	1.15896	0.00170834	-6.46557	down	-	-	-	-	1.1467	0.000458769	-4.43371	down	1.16182	0.00166259
382		2,3-Dihydroauriculatin	2	-	-	-	-	1.13467	0.000338255	6.61843	up	1.11242	0.000333502	7.66295	up	-	-	-	-	1.16361	0.000404556	3.54441	up	1.12285	1.29088e-05	7.36327	up	1.11582	1.289e-05	8.4078	up	-	-	-	-	1.16025	1.10492e-05	4.28925	up	1.0001	0.00416019	1.04453	up	-	-	-	-	1.16155	0.000214411
383		2,3-Dihydroauriculatin maloyl glucoside	6	-	-	-	-	1.13422	0.0508723	17.1762	-	1.11287	0.0508723	17.1762	-	1.23259	0.0508723	17.1762	-	1.02245	0.0573348	-2.71365	-	1.12364	0.000958077	17.0275	up	1.11726	0.000958077	17.0275	up	1.18749	0.000958077	17.0275	up	1.06597	0.0568199	-2.86228	-	-	-	-	-	-	-	-	-	1.1676	0.0395581
384		2,4,4'-trihydroxychalcone*	2	1.11173	0.00107483	-3.43196	down	-	-	-	-	-	-	-	-	1.00431	0.0526297	-1.53642	-	-	-	-	-	1.09765	0.00186358	1.95947	up	1.10515	0.0014166	3.60637	up	1.11047	0.000563488	1.89554	up	1.13488	0.00111055	4.72245	up	1.07346	0.00192411	1.6469	up	-	-	-	-	1.10037	0.000431738
385		2,6,7,4'-Tetrahydroxyisoflavanone	4	1.15023	0.00071759	-2.52261	down	1.13225	0.000588991	-2.57914	down	1.11389	6.95843e-05	-4.41188	down	1.23215	1.47243e-06	-1.87289	down	1.13548	0.0126038	-2.44407	down	-	-	-	-	1.10867	1.0723e-05	-1.88926	down	-	-	-	-	-	-	-	-	1.11951	1.22569e-05	-1.83273	down	-	-	-	-	-	-
386		2-( 1-hydroxy-l-methylethyl)-3-hydroxy-2,3-dihydrofuranoal-pinumisoflavone	2	-	-	-	-	1.11612	0.00690717	3.95354	up	1.04681	0.00643572	4.1142	up	1.20901	0.00654667	4.35884	up	-	-	-	-	1.10952	0.0174683	5.61114	up	1.07679	0.0173361	5.7718	up	1.17029	0.0172244	6.01645	up	-	-	-	-	-	-	-	-	-	-	-	-	1.15029	0.0135499
387		2-(3,4-Dimethoxybenzylidene)-6-Hydroxy-1-Benzofuran-3(2H)-One*	3	1.08978	0.00014676	-2.46893	down	1.10658	0.00351493	-3.90516	down	1.07639	0.000847107	-3.21433	down	1.1384	0.0338581	-2.9266	down	1.12597	0.00194158	-3.22487	down	1.07206	0.0100584	-1.43623	down	-	-	-	-	-	-	-	-	-	-	-	-	-	-	-	-	-	-	-	-	-	-
388		2-(3,4-dihydroxyphenyl)-4h-chromene-3,5,7-triol-glucoside	6	1.05752	0.00283598	-1.21611	down	-	-	-	-	1.07032	6.75968e-05	-1.68307	down	1.20293	0.00477537	-2.64398	down	1.15424	0.0021717	-3.90591	down	-	-	-	-	-	-	-	-	1.12111	0.00980344	-1.42787	down	1.14595	0.0027032	-2.6898	down	-	-	-	-	1.06229	0.00317523	-1.89751	down	1.12842	0.00143692
389		2-Hydroxy-2,3-dihydrogenistein*	8	1.10292	0.00138399	-1.73183	down	-	-	-	-	1.10159	0.00384383	3.35557	up	1.10188	0.0255475	-1.72885	down	-	-	-	-	1.08226	0.00170363	1.6373	up	1.11383	0.00126548	5.0874	up	-	-	-	-	1.12634	0.00215972	1.63359	up	1.11765	0.00249516	3.4501	up	1.04022	0.0280143	-1.63433	down	-	-
390		2-hydroxynaringenin*	8	1.11594	0.00111354	-1.63151	down	-	-	-	-	1.10776	0.00199542	3.34021	up	1.11809	0.0230854	-1.63965	down	-	-	-	-	1.08239	0.00100482	1.57183	up	1.11532	0.000928213	4.97172	up	-	-	-	-	1.12298	0.00105309	1.60734	up	1.11975	0.00248563	3.39989	up	1.04969	0.023968	-1.57997	down	-	-
391		3',4',5',5,7-Pentamethoxyflavone*	6	-	-	-	-	1.13415	0.0215444	-12.1935	down	1.08843	0.105391	-10.1849	-	-	-	-	-	1.16645	0.0058979	-16.3916	down	1.12171	0.0215444	-12.1935	down	1.09093	0.105391	-10.1849	-	-	-	-	-	1.16104	0.0058979	-16.3916	down	-	-	-	-	1.16914	0.0215444	12.1935	up	1.14428	0.00667558
392		3',4',7-Trihydroxyflavone	2	-	-	-	-	-	-	-	-	-	-	-	-	-	-	-	-	1.13331	0.000165876	2.53056	up	-	-	-	-	-	-	-	-	1.05796	0.00130358	1.02602	up	1.14019	1.70142e-05	3.11805	up	-	-	-	-	-	-	-	-	1.14316	7.13608e-05
393		3',4'-methylenedioxy-5,6,7-tetramethoxyflavone	2	-	-	-	-	1.13608	0.000968642	12.6594	up	1.11448	0.000968642	12.6594	up	1.2347	0.000968642	12.6594	up	1.16671	0.000968642	12.6594	up	1.12363	0.000767589	13.5153	up	1.11723	0.000767589	13.5153	up	1.18752	0.000767589	13.5153	up	1.16126	0.000767589	13.5153	up	-	-	-	-	-	-	-	-	-	-
394		3',5',5,7-Tetrahydroxy-4'-methoxyflavanone-3'-O-glucoside	4	-	-	-	-	-	-	-	-	1.09621	0.00421793	-2.45691	down	1.21564	0.000742026	-1.5243	down	1.16687	0.000337021	14.5044	up	-	-	-	-	1.09138	0.00354889	-2.62606	down	1.14958	0.000201185	-1.69345	down	1.16107	0.00253768	14.3352	up	-	-	-	-	-	-	-	-	1.16566	0.0183444
395		3',5'-diprenylgenistein	2	1.14902	0.000795193	-1.74475	down	-	-	-	-	1.101	4.43398e-06	2.02386	up	1.23027	6.66329e-09	2.97663	up	-	-	-	-	1.11555	0.000279455	2.66788	up	1.11226	0.000294543	3.7686	up	1.1854	0.000316035	4.72138	up	1.10827	6.30617e-05	1.63189	up	1.05271	0.00207967	1.10073	up	1.15226	0.00166172	2.0535	up	1.02294	0.0229415
396		3',5,5',7-Tetrahydroxyflavanone-7-O-glucoside*	6	1.14681	0.00111058	-2.38171	down	-	-	-	-	-	-	-	-	-	-	-	-	-	-	-	-	-	-	-	-	1.09162	0.000529511	1.96494	up	1.16948	0.00213243	1.50635	up	-	-	-	-	-	-	-	-	-	-	-	-	-	-
397		3',7-dihydroxy-4'-methoxyflavone*	3	-	-	-	-	1.12157	0.00114363	-2.71363	down	-	-	-	-	1.15847	0.000187864	-1.00781	down	1.12725	0.00411951	-1.7956	down	1.10939	0.00125624	-2.38117	down	-	-	-	-	-	-	-	-	1.11079	0.00552421	-1.46313	down	1.11575	0.00198055	1.97719	up	1.15275	0.00216425	1.70582	up	-	-
398		3'-Hydroxy-4'-O-methylglabridin	2	1.11209	0.0246374	-2.92263	down	1.06878	0.000266101	1.34644	up	-	-	-	-	1.23482	0.000452246	11.2298	up	1.16683	0.000452246	11.2298	up	1.09978	0.0194753	4.26907	up	1.07123	0.0222717	3.27166	up	1.18564	0.0169124	14.1524	up	1.16	0.0169124	14.1524	up	-	-	-	-	1.16999	0.00452152	9.88331	up	1.16798	0.00452152
399		3'-Hydroxy-4'-O-β-D-glucosylpuerarin*	9	-	-	-	-	1.04986	0.000121481	-2.48973	down	1.10163	2.62164e-05	-7.01926	down	-	-	-	-	1.08693	0.109143	-6.20619	-	1.08703	0.000695343	-1.45376	down	1.11582	3.15479e-05	-5.98329	down	-	-	-	-	1.05918	0.112496	-5.17022	-	1.12623	2.92674e-05	-4.52953	down	-	-	-	-	-	-
400		3'-Methoxy-6''-O-xylosyl puerarin	2	1.15017	0.000383281	-3.06023	down	1.10973	0.00557018	-1.71676	down	-	-	-	-	-	-	-	-	-	-	-	-	1.08051	0.000116989	1.34347	up	1.11034	0.000298916	2.91654	up	1.16471	9.24972e-05	2.19213	up	1.1427	0.000150199	3.88274	up	1.08637	0.00513284	1.57307	up	-	-	-	-	1.11929	0.00172721
401		3'-Methoxydaidzein	6	1.14437	0.00147289	-2.58209	down	1.10148	0.000801813	-1.27671	down	-	-	-	-	-	-	-	-	1.15329	0.0059989	-3.40029	down	1.08445	0.00271822	1.30538	up	1.09975	0.0013158	2.37909	up	1.16234	0.000880315	2.45331	up	-	-	-	-	1.05769	0.000683276	1.07371	up	1.07843	0.00078296	1.14793	up	1.13667	0.00912903
402		3'-Methoxydaidzin*	6	1.12642	4.29091e-05	-1.85038	down	-	-	-	-	-	-	-	-	-	-	-	-	1.14823	0.0116948	-3.46868	down	1.10502	3.03768e-05	2.83631	up	1.11185	0.000215634	2.41224	up	-	-	-	-	1.09729	0.0261103	-1.6183	down	-	-	-	-	1.13472	1.44778e-05	-1.96802	down	1.15565	0.0102477
403		3'-Methoxydaidzin-4'-O-glucoside	3	1.08523	0.000211058	-1.05914	down	1.01647	0.0229551	-1.36038	down	1.05537	0.00128167	3.10856	up	1.08203	0.0290312	-1.36464	down	-	-	-	-	-	-	-	-	1.08473	0.000156738	4.1677	up	-	-	-	-	-	-	-	-	1.09028	0.0074553	4.46895	up	-	-	-	-	-	-
404		3'-Methoxylupinifolin	9	-	-	-	-	1.12804	0.000490152	-6.12502	down	1.10966	8.19697e-05	-7.54712	down	1.22151	0.00310139	-5.30829	down	1.16199	0.000973756	-7.94203	down	1.12275	0.000524697	-5.02094	down	1.11714	8.44416e-05	-6.44305	down	1.1829	0.00342183	-4.20422	down	1.16066	0.000988179	-6.83795	down	1.11223	1.32495e-05	-1.42211	down	-	-	-	-	1.15218	0.00186386
405		3'-Methoxypuerarin	2	1.08989	6.5158e-05	-1.24362	down	1.11098	0.00286296	3.22767	up	1.11453	0.00234839	16.7177	up	1.0567	0.00251589	1.71589	up	1.16664	0.00234839	16.7177	up	1.11391	6.67522e-05	4.4713	up	1.1174	9.02152e-05	17.9613	up	1.12279	3.39125e-06	2.95951	up	1.1615	9.02152e-05	17.9613	up	1.12662	0.0058732	13.4901	up	-	-	-	-	1.16876	0.0058732
406		3'-O-Methyltricetin-5-O-glucoside*	4	-	-	-	-	1.12258	0.00112881	-3.56283	down	1.11041	0.000761501	-6.39641	down	1.22025	0.00188497	-3.85238	down	1.15256	0.00187008	-3.76852	down	1.09919	0.000969425	-4.88046	down	1.10736	0.000745739	-7.71403	down	1.16393	0.00166414	-5.17001	down	1.13769	0.00163815	-5.08615	down	1.11759	0.000947742	-2.83358	down	-	-	-	-	-	-
407		3'-O-Methyltricetin-7-O-(6''-malonyl)glucoside*	5	1.1461	6.45745e-07	-1.14138	down	-	-	-	-	1.08651	0.0065561	-1.7101	down	1.15756	0.0376423	-2.60686	down	1.0015	0.088083	-1.35277	-	1.09949	2.13681e-05	1.94898	up	-	-	-	-	-	-	-	-	-	-	-	-	1.1013	0.00351888	-2.5177	down	1.12214	0.030503	-3.41446	down	1.08266	0.0493961
408		3'-O-Methyltricetin-7-O-glucoside	4	-	-	-	-	1.1033	0.018641	-3.25643	down	1.10674	0.0240479	-6.71613	down	1.22631	0.00194573	-3.78078	down	1.15504	0.00400597	-3.62449	down	1.09626	0.0170478	-3.74635	down	1.11012	0.0238723	-7.20605	down	1.17882	0.00182823	-4.27069	down	1.15023	0.00373266	-4.11441	down	1.07977	0.0297411	-3.4597	down	-	-	-	-	-	-
409		3'-O-methyldiplacone	10	-	-	-	-	1.13614	0.00235672	19.0987	up	1.08856	0.00289628	2.85182	up	1.22479	0.00575532	-4.65752	down	1.12331	0.0453665	-4.38359	down	1.12379	4.603e-05	19.5199	up	1.10461	1.94622e-06	3.27294	up	1.17926	0.00601687	-4.2364	down	1.1107	0.0473563	-3.96247	down	1.1271	0.00665205	-16.2469	down	1.17104	0.00514921	-23.7563	down	1.16809	0.0401526
410		3(S)-2',4'-dihyroxy-5,5'-dimethoxy-(2'',2''-dimethylpyrano)(5 '',6''-7,6)isoflavan	2	-	-	-	-	1.13613	0.00117567	17.7726	up	1.11459	0.00117567	17.7726	up	1.23008	0.0012809	4.96919	up	1.09486	0.000330209	2.37983	up	1.12368	0.00142003	18.5992	up	1.11725	0.00142003	18.5992	up	1.18437	0.00149402	5.79583	up	1.11645	0.00083402	3.20646	up	-	-	-	-	1.17089	0.00159012	-12.8034	down	1.16741	0.043895
411		3,3',5,7-Tetrahydroxy-4',6-Dimethoxyflavone; (Laciniatin)*	7	-	-	-	-	-	-	-	-	-	-	-	-	1.23331	0.0101476	11.8562	up	1.1654	0.0101476	11.8562	up	-	-	-	-	-	-	-	-	1.18413	0.0285466	12.7579	up	1.15843	0.0285466	12.7579	up	-	-	-	-	1.17004	0.0109707	12.642	up	1.16794	0.0109707
412		3,4,2',4',6'-Pentahydroxychalcone	4	1.15379	0.000625809	-13.6507	down	1.13615	0.000609285	-14.5451	down	1.11442	0.00510019	-17.1056	down	1.23352	0.00805904	-12.9294	down	1.16525	0.0231313	-14.0048	down	-	-	-	-	1.10472	0.00664151	-3.45491	down	-	-	-	-	-	-	-	-	1.10507	0.00840748	-2.56049	down	1.10233	0.000251153	1.61577	up	-	-
413		3,5,6,7,8,3',4'-Heptamethoxyflavone	6	1.09754	0.00647495	-2.471	down	-	-	-	-	-	-	-	-	-	-	-	-	1.05653	0.230395	-4.82742	-	1.03873	0.0153901	1.4709	up	1.08846	0.00592278	3.53519	up	-	-	-	-	-	-	-	-	1.07381	0.000228464	2.06429	up	-	-	-	-	-	-
414		3,5,6,7-Tetramethoxyflavone	6	1.06124	0.00573487	-1.23611	down	1.13566	0.00237936	11.4167	up	-	-	-	-	-	-	-	-	1.1133	0.0696107	-5.61042	-	1.12341	0.00213237	12.6529	up	1.03504	0.00165856	2.85455	up	-	-	-	-	1.07547	0.0743509	-4.3743	-	1.11882	0.029859	-9.7983	down	1.1695	0.0083769	-12.2688	down	1.16446	0.0663497
415		3,5,7-Trihydroxyflavanone (Pinobanksin)*	4	-	-	-	-	1.07116	0.00696888	-2.21086	down	1.10393	0.000664669	-4.5553	down	-	-	-	-	1.03943	0.0863503	-3.51753	-	1.07972	0.00797134	-2.3646	down	1.11057	0.000713749	-4.70904	down	-	-	-	-	1.0509	0.0846231	-3.67128	-	1.09742	0.000434639	-2.34444	down	-	-	-	-	-	-
416		3,5-Dihydroxy-7,4'-dimethoxyflavone	6	-	-	-	-	1.07509	0.0127606	-2.03631	down	-	-	-	-	1.18078	0.016806	-2.40633	down	1.16085	0.000467872	-5.10045	down	1.0856	0.0154973	-1.96269	down	-	-	-	-	1.15187	0.018529	-2.33271	down	1.15966	0.000490687	-5.02683	down	1.03669	0.0161831	1.65702	up	-	-	-	-	1.15492	0.000292855
417		3,7-Di-O-methylquercetin	9	-	-	-	-	-	-	-	-	1.02959	0.0379836	-2.02901	down	1.18815	0.002934	-1.85634	down	1.11866	0.00217224	-1.6042	down	-	-	-	-	-	-	-	-	1.08558	0.00416679	-1.23568	down	-	-	-	-	-	-	-	-	-	-	-	-	-	-
418		3,7-dihydroxy-4'-methoxyflavone	2	1.10827	0.000431961	-2.93167	down	1.03836	0.000275069	-1.75304	down	1.06388	0.0226843	2.82328	up	-	-	-	-	-	-	-	-	1.09359	0.00356661	1.17863	up	1.11531	0.000811184	5.75495	up	1.09536	0.000231348	1.94513	up	1.09129	0.000184255	3.30843	up	1.12573	5.0755e-05	4.57632	up	-	-	-	-	1.02801	0.00126097
419		3,9-Dihydroxypterocarpan	2	1.10398	0.000155359	-2.98434	down	-	-	-	-	-	-	-	-	1.04087	0.0582701	-1.79849	-	-	-	-	-	1.09584	0.000580251	1.41654	up	1.10431	0.000450643	2.71693	up	1.01602	0.00712428	1.18584	up	1.11793	0.00010073	3.80426	up	1.07178	0.000859935	1.30039	up	-	-	-	-	1.07323	0.00020519
420		3-(2,4-dihydroxyphenyl)-5,7-dihydroxy-6-(3-methylbut-2-enyl)-2,3-dihydrochromen-4-one	2	1.13938	5.84755e-05	-1.55756	down	1.12117	0.000469161	3.25076	up	1.11472	0.000523991	18.7329	up	-	-	-	-	1.08976	5.66258e-05	4.06872	up	1.1177	0.000137569	4.80832	up	1.11741	0.000145334	20.2904	up	1.1451	2.06664e-05	1.6034	up	1.11853	5.08509e-05	5.62627	up	1.1272	0.0047964	15.4821	up	1.14792	0.00435096	-3.20492	down	-	-
421		3-Hydroxyglabrol	2	-	-	-	-	1.13606	0.00297338	19.4416	up	1.11451	0.00297338	19.4416	up	1.20885	0.00345333	3.36613	up	1.16683	0.00297338	19.4416	up	1.12378	1.04249e-05	20.2036	up	1.11742	1.04249e-05	20.2036	up	1.17675	6.61659e-08	4.12808	up	1.16154	1.04249e-05	20.2036	up	-	-	-	-	1.17057	0.0124722	-16.0755	down	-	-
422		3-Methoxy-7-hydroxy-3',4'-methylenedioxyflavone	2	-	-	-	-	-	-	-	-	1.1112	0.0240467	16.1653	up	1.17952	0.0273791	4.36529	up	1.04657	0.0359293	2.7894	up	1.10777	0.00910221	3.65494	up	1.11703	0.00732215	17.7012	up	1.18136	0.00767559	5.90119	up	1.1525	0.00843753	4.32529	up	1.12729	0.0035598	14.0463	up	1.13545	0.00579472	2.24625	up	-	-
423		3-Methylkaempferol	9	-	-	-	-	-	-	-	-	-	-	-	-	-	-	-	-	-	-	-	-	1.12371	0.0005743	-17.8954	down	1.11736	0.000690118	-19.3487	down	-	-	-	-	1.1614	0.0014712	-18.8543	down	1.09977	0.00130834	-1.45335	down	1.17115	0.0005743	17.8954	up	-	-
424		3-O-Methylcalopocarpin	2	1.14229	0.00193486	-4.08882	down	1.12604	0.00549486	5.12838	up	1.11433	0.00508901	16.037	up	1.22395	0.00547486	5.22077	up	1.16659	0.00508901	16.037	up	1.12074	0.00171426	9.2172	up	1.11726	0.00170593	20.1258	up	1.18487	0.00171376	9.30959	up	1.16141	0.00170593	20.1258	up	1.12617	0.00929518	10.9086	up	-	-	-	-	1.16806	0.00929518
425		3-[3-(3,7-dimethylocta-2,6-dienyl)-2,4-dihydroxy-5-methylphenyl]-7-hydroxychromen-4-one	10	-	-	-	-	1.1181	0.000140605	5.59839	up	1.1068	0.000179664	8.12783	up	-	-	-	-	-	-	-	-	1.10706	0.00107181	5.93663	up	1.10986	0.00107132	8.46607	up	-	-	-	-	-	-	-	-	-	-	-	-	1.14678	0.00920703	-5.63968	down	1.14752	0.0128187
426		3-[3-(3,7-dimethylocta-2,6-dienyl)-2,4-dihydroxyphenyl]-5,7-dihydroxy-2,3-dihydrochromen-4-one	2	1.13853	5.36322e-06	-1.6161	down	1.13625	0.000467435	18.2652	up	1.11474	0.000467435	18.2652	up	-	-	-	-	1.06286	0.000456776	1.37409	up	1.12375	5.725e-05	19.8813	up	1.11741	5.725e-05	19.8813	up	1.15116	5.69589e-06	1.71494	up	1.13966	1.00196e-06	2.99019	up	-	-	-	-	1.17093	0.00298414	-18.1664	down	1.16866	0.00961689
427		3-[3-[(2E)-3,7-dimethylocta-2,6-dienyl]-2-hydroxy-4-methoxyphenyl]-5,7-dihydroxychromen-4-one	2	1.14041	3.90229e-05	-2.17231	down	1.13611	0.00159732	17.7037	up	1.11462	0.00159732	17.7037	up	1.12794	0.006159	1.00301	up	1.09041	0.00225304	1.49208	up	1.12376	0.000154506	19.8761	up	1.1174	0.000154506	19.8761	up	1.18073	0.000117103	3.17532	up	1.1521	0.000101667	3.66438	up	-	-	-	-	1.17107	0.00148928	-16.7007	down	1.16882	0.00424443
428		4',5,7-Trihydroxy-3',6-dimethoxyflavone (Jaceosidin)	4	-	-	-	-	1.06526	0.0116376	-2.12856	down	1.0712	0.000576836	-2.24638	down	1.15399	0.000916521	-1.67793	down	-	-	-	-	1.0184	0.0321424	-1.20989	down	1.08884	0.00363339	-1.32771	down	-	-	-	-	-	-	-	-	-	-	-	-	-	-	-	-	-	-
429		4',5,7-Trihydroxy-6-methoxyisoflavone7-O-β-D-xylopyranosyl-(1→6)-β-D-glucopyranoside*	9	-	-	-	-	-	-	-	-	1.10556	0.000236136	-3.31298	down	1.22084	0.000368758	-2.71862	down	1.13068	0.0167364	-3.4039	down	-	-	-	-	1.08597	3.30392e-05	-2.79143	down	1.1321	6.55745e-05	-2.19707	down	1.09558	0.0179806	-2.88235	down	1.09546	3.17896e-05	-2.19519	down	1.11084	0.000158807	-1.60084	down	1.08498	0.0221648
430		4',5-Dihydroxy-3',5'-dimethoxyflavone	6	1.15083	0.0628521	-12.4173	-	1.13424	0.0150327	-12.4863	down	1.11433	0.0018816	-13.23	down	1.23422	0.00337476	-12.6633	down	1.16686	0.00133756	-15.1141	down	-	-	-	-	-	-	-	-	-	-	-	-	1.08275	0.000379988	-2.69681	down	-	-	-	-	-	-	-	-	1.12449	0.000952598
431		4',6,7-Trihydroxyisoflavone-6-methylether-7-O-β-D-xylopyranosyl-(1→6)-β-D-glucopyranoside	10	-	-	-	-	1.10822	0.0243365	3.84597	up	-	-	-	-	1.07301	0.0164544	-1.5202	down	1.08503	0.0017757	-2.02838	down	1.11618	0.000601206	3.87374	up	-	-	-	-	1.11005	0.0238142	-1.49242	down	1.13504	0.00459618	-2.0006	down	1.11737	0.000949237	-3.44754	down	1.16304	0.00802932	-5.36616	down	1.16562	0.00237586
432		4'-O-Glucosylvitexin	4	1.15404	0.00194182	-16.7128	down	1.13617	0.000482842	-15.8318	down	1.11478	1.84798e-05	-22.3405	down	1.23362	0.0114522	-16.6449	down	1.16685	0.00183804	-19.8821	down	-	-	-	-	1.11517	1.68897e-05	-5.62767	down	-	-	-	-	1.14665	0.00238502	-3.16928	down	1.12713	1.87701e-05	-6.50874	down	-	-	-	-	1.16309	0.00218359
433		4,4'-Dihydroxy-2-methoxychalcone; Echinatin	2	1.14749	0.000457532	-2.4317	down	-	-	-	-	1.11475	0.00019911	14.1836	up	-	-	-	-	1.16693	0.00019911	14.1836	up	1.11245	0.000304848	2.26654	up	1.11737	0.000315384	16.6153	up	1.10692	5.53476e-05	1.85923	up	1.16147	0.000315384	16.6153	up	1.1275	0.000813545	14.3488	up	-	-	-	-	1.16932	0.000813545
434		5,2'-Dihydroxy-7,8-dimethoxyflavone glycoside*	6	-	-	-	-	1.11409	0.00110977	2.83565	up	-	-	-	-	1.206	0.00079067	-1.70017	down	1.14663	0.012804	-3.68662	down	1.0459	0.01884	1.87865	up	1.04736	0.000611849	-1.58765	down	1.15755	0.000344745	-2.65717	down	1.14232	0.0114469	-4.64362	down	1.11283	0.00101003	-3.46629	down	1.1627	0.000677887	-4.53582	down	1.16101	0.0105874
435		5,2'-Dihydroxy-7-methoxyflavanone	3	1.12037	4.95965e-06	-1.7812	down	1.11092	0.000313657	-2.19392	down	1.11396	0.00295664	10.2221	up	-	-	-	-	1.16611	0.00295664	10.2221	up	-	-	-	-	1.11739	2.87676e-05	12.0033	up	1.01942	0.00958501	1.55821	up	1.16148	2.87676e-05	12.0033	up	1.12758	0.000495186	12.416	up	1.05036	0.000731688	1.97093	up	1.16933	0.000495186
436		5,3',4'-Trihydroxy-7-Methoxyisoflavone; Santal	2	1.14464	0.00324357	-4.21429	down	1.1208	0.00156796	-2.87143	down	1.11445	0.00271853	13.8757	up	-	-	-	-	-	-	-	-	1.05044	0.00865149	1.34287	up	1.11716	0.0028096	18.09	up	1.13692	0.00272222	3.02851	up	1.09975	0.00271592	3.73449	up	1.12758	0.00126876	16.7471	up	1.05311	0.000951883	1.68564	up	1.04954	0.000370692
437		5,3'-Dihydroxy-7,4'-Dimethoxyflavone	6	-	-	-	-	1.0697	0.0105911	-2.10734	down	-	-	-	-	1.16642	0.022195	-2.42791	down	1.15878	0.000335575	-5.08073	down	1.09629	0.0122017	-2.25893	down	-	-	-	-	1.15256	0.0223234	-2.5795	down	1.16001	0.000362776	-5.23232	down	1.06146	0.0134287	1.84514	up	-	-	-	-	1.15495	0.000169322
438		5,4'-Dihydroxy-3,7-dimethoxyflavone(Kumatakenin)*	6	-	-	-	-	1.06419	0.0171694	-2.06654	down	-	-	-	-	1.16658	0.0227696	-2.37203	down	1.15924	0.000565287	-5.0727	down	1.08881	0.018181	-2.19464	down	-	-	-	-	1.1512	0.0228968	-2.50013	down	1.15985	0.000588779	-5.2008	down	1.05275	0.0200841	1.85699	up	-	-	-	-	1.1515	0.000330521
439		5,4'-Dihydroxy-7-methoxyflavanone (Sakuranetin)	10	1.15085	0.0258784	-12.3698	down	-	-	-	-	-	-	-	-	1.23473	0.0003634	-12.3822	down	1.16646	0.002132	-12.7574	down	1.12129	0.0258784	12.3698	up	1.1152	0.0258784	12.3698	up	-	-	-	-	-	-	-	-	-	-	-	-	1.17103	0.0003634	-12.3822	down	1.16896	0.002132
440		5,6,7,3',-Tetramethyl-4'-hydroxyflavone glucoside	6	-	-	-	-	1.13608	0.00134258	-13.1001	down	-	-	-	-	1.23399	0.0147793	-15.5216	down	1.16625	0.00890535	-20.3798	down	1.12349	0.00134258	-13.1001	down	-	-	-	-	1.18665	0.0147793	-15.5216	down	1.161	0.00890535	-20.3798	down	1.12749	0.00134258	13.1001	up	1.12758	0.0253718	-2.42143	down	1.16388	0.00906843
441		5,7,2'-Trihydroxy-8-methoxyflavone*	4	-	-	-	-	1.13348	0.00187138	-5.64146	down	1.11352	0.000256674	-6.06145	down	1.1914	0.0279023	-2.57196	down	1.1148	0.0222831	-2.98616	down	1.1197	0.0019669	-4.73035	down	1.11552	0.00026415	-5.15034	down	1.0878	0.0455321	-1.66084	down	1.05786	0.0315873	-2.07504	down	-	-	-	-	1.13981	0.00165098	3.0695	up	1.10783	0.00150874
442		5,7,3',4'-Tetrahydroxy-6-methoxyflavone-8-C-[glucosyl-(1-2)]-glucoside	9	1.15203	0.0149805	-13.9138	down	1.1358	0.00302818	-14.7758	down	1.11471	0.000648645	-16.6598	down	1.23444	0.00721935	-14.5912	down	1.16315	0.122981	-16.3702	-	-	-	-	-	1.0584	0.000260868	-2.746	down	-	-	-	-	-	-	-	-	1.08876	0.00045264	-1.88398	down	-	-	-	-	-	-
443		5,7,3',4'-tetrahydroxy-6,8-diprenylisoflavone	6	-	-	-	-	1.11748	8.62575e-06	4.53046	up	1.10579	4.11303e-05	4.99221	up	-	-	-	-	1.12956	0.0133436	-1.9579	down	1.10799	0.000534557	5.06909	up	1.10949	0.000592729	5.53084	up	-	-	-	-	1.08651	0.0198571	-1.41927	down	-	-	-	-	1.15493	0.00113241	-5.215	down	1.15591	0.0060078
444		5,7,3'-Trihydroxy-2'-(3-methylbut-2-enyl)-4',5'-(3,3-dimethylpyrano)isoflavone	4	1.07884	0.000978479	-1.21213	down	1.12206	0.00064322	-2.77677	down	1.1116	1.02093e-08	-5.18208	down	1.22097	3.11509e-06	-2.51321	down	1.14954	0.00257361	-3.01918	down	1.09624	0.000977787	-1.56464	down	1.11508	3.77269e-10	-3.96995	down	1.16336	8.76705e-06	-1.30108	down	1.12771	0.00422605	-1.80706	down	1.12162	1.04885e-07	-2.40531	down	-	-	-	-	-	-
445		5,7,4'-Trihydroxy-3'-methoxyisoflavone; 3'-O-Methylorobol	4	1.10587	0.00156166	-1.53985	down	1.04094	0.00927024	-1.19286	down	1.08805	0.00469561	-2.41706	down	-	-	-	-	-	-	-	-	-	-	-	-	-	-	-	-	-	-	-	-	1.10147	0.00052841	2.43845	up	1.02172	0.00902261	-1.2242	down	-	-	-	-	1.08208	0.00272043
446		5,7,4'-Trihydroxy-6,8-dimethoxyisoflavone-7-O-galactoside-rhamnose	8	1.05941	0.00269494	-1.23976	down	1.13559	0.00417062	13.5652	up	-	-	-	-	-	-	-	-	1.16623	0.00417062	13.5652	up	1.1236	0.00149385	14.805	up	-	-	-	-	-	-	-	-	1.16133	0.00149385	14.805	up	1.12326	0.0603597	-12.7127	-	1.16984	0.0143297	-13.7838	down	-	-
447		5,7-dihydroxy-2-(4-hydroxyphenyl)-6-[(2S,4R,5S)-3,4,5-trihydroxy-6-[[(2R,3S,5R)-3,4,5-trihydroxy-6-methyloxan-2-yl]oxymethyl]oxan-2-yl]chromen-4-one*	9	1.00192	0.0410446	1.09009	up	1.12352	2.15775e-06	-3.78023	down	1.1119	3.03085e-05	-8.18139	down	1.18284	0.0320438	-3.75367	down	1.16361	0.000167491	-7.69028	down	1.12245	3.12462e-05	-4.87032	down	1.11709	3.03733e-05	-9.27147	down	1.16326	0.0289038	-4.84376	down	1.16109	0.000166835	-8.78037	down	1.12728	3.3764e-05	-4.40115	down	-	-	-	-	1.16821	0.000200123
448		5-Demethoxynobiletin; 3',4',6,7,8-Pentamethoxyflavone*	6	1.13734	0.0578434	10.241	-	-	-	-	-	1.09913	0.0578434	10.241	-	1.21761	0.0578434	10.241	-	1.12588	0.00828805	-6.02186	down	1.11936	0.0379686	-11.845	down	-	-	-	-	-	-	-	-	1.16092	0.00797009	-16.2629	down	1.12349	0.0379686	11.845	up	1.16668	0.0379686	11.845	up	1.13307	0.00885719
449		5-Hydroxy-3',4',7-trimethoxyflavone glucoside	6	-	-	-	-	1.13558	0.00875933	-15.0087	down	1.11467	0.000490862	-16.741	down	1.23451	0.00314578	-17.2201	down	1.16533	0.0580599	-22.3544	-	1.12296	0.00875933	-15.0087	down	1.11731	0.000490862	-16.741	down	1.18729	0.00314578	-17.2201	down	1.16004	0.0580599	-22.3544	-	1.06778	0.000139635	-1.73233	down	1.1183	0.00414869	-2.21136	down	1.15267	0.0589193
450		5-Hydroxy-3',4',7-trimethoxyflavone malonyl glucoside	6	-	-	-	-	-	-	-	-	1.06279	0.00603736	2.07468	up	1.12677	0.0293014	-2.01188	down	1.14935	0.00957991	-4.08771	down	-	-	-	-	1.09025	2.1126e-06	2.33503	up	1.07681	0.0365095	-1.75153	down	1.14687	0.00999643	-3.82735	down	1.08224	0.000484831	1.96627	up	1.08952	0.0285359	-2.12029	down	1.15662	0.00951546
451		5-Hydroxy-4',6,7-trimethoxyflavone (Salvigenin)	6	1.15198	0.0123067	10.1598	up	1.0453	0.00354478	-1.79659	down	-	-	-	-	1.16989	0.0204308	-2.94425	down	1.15262	0.020266	-6.62465	down	1.12323	0.00289872	-11.9564	down	1.11667	0.00387433	-11.4016	down	1.18567	0.0145973	-13.104	down	1.16032	0.0197223	-16.7844	down	-	-	-	-	-	-	-	-	1.15082	0.0216951
452		5-Hydroxy-7,4'-dimethoxy-6,8-dimethylflavone; Eucalyptin	3	-	-	-	-	1.13622	0.000446522	-16.4762	down	1.11428	0.00267733	-14.2658	down	1.235	2.14956e-05	-12.3848	down	1.16591	0.0106333	-15.6853	down	1.12366	0.000446522	-16.4762	down	1.11684	0.00267733	-14.2658	down	1.18768	2.14956e-05	-12.3848	down	1.16006	0.0106333	-15.6853	down	1.10237	0.000276855	2.2104	up	1.16941	0.000532099	4.09137	up	-	-
453		5-hydroxy-2-(7-methoxy-2,2-dimethylchromen-6-yl)-6,8,8-trimethyl-2,3-dihydropyrano[2,3-h]chromen-4-one	2	1.14939	0.000102608	-1.37162	down	1.10979	2.91508e-06	2.03452	up	1.11476	2.90878e-05	15.824	up	1.23503	2.90878e-05	15.824	up	1.13726	1.59931e-07	3.22667	up	1.11419	1.12308e-05	3.40614	up	1.11741	6.16991e-05	17.1956	up	1.18766	6.16991e-05	17.1956	up	1.1476	2.4146e-05	4.59829	up	1.12719	0.00461155	13.7895	up	1.17058	0.00461155	13.7895	up	-	-
454		5-hydroxy-7,9,10-trimethoxy-2,2-dimethyl-1,11-dioxatetracen-6-one	2	1.10242	0.00113942	-2.29203	down	1.05709	0.00188349	-1.83447	down	1.06093	0.0301775	2.18543	up	1.1331	0.0268141	2.32018	up	-	-	-	-	-	-	-	-	1.11314	0.00185237	4.47746	up	1.16956	0.00176662	4.61221	up	-	-	-	-	1.12178	0.00256811	4.0199	up	1.14937	0.00240168	4.15466	up	-	-
455		6'''-O-AcetylAmurensin	2	1.12703	0.00159256	-3.14719	down	1.08693	0.0100657	2.2285	up	1.11393	0.00556195	13.8462	up	1.07392	0.00147701	-1.04429	down	1.09295	0.00343486	-1.77817	down	1.11931	0.00150344	5.37569	up	1.11724	0.00140718	16.9934	up	1.16665	0.00254993	2.10291	up	1.0961	0.0025219	1.36902	up	1.12725	0.00197349	11.6178	up	1.16184	0.000632889	-3.27278	down	1.15928	0.00280403
456		6''-O-Acetyldaidzin	4	1.12892	0.00667819	-3.06323	down	1.12601	0.00126227	-3.82892	down	1.09477	0.017389	-3.96553	down	-	-	-	-	-	-	-	-	-	-	-	-	-	-	-	-	1.14997	0.00795308	2.51563	up	1.14285	0.00565495	4.15767	up	-	-	-	-	1.16038	0.00137514	3.28132	up	1.15968	0.00118539
457		6''-O-Acetylgenistin	4	1.10693	0.00468405	-2.29589	down	1.04771	0.0180284	-1.92167	down	1.11191	0.000115808	-7.28822	down	1.08993	0.031781	-1.34029	down	1.08492	0.0847932	-4.54982	-	-	-	-	-	1.11235	0.000111955	-4.99233	down	-	-	-	-	-	-	-	-	1.12025	0.000106828	-5.36655	down	-	-	-	-	-	-
458		6''-O-Acetylglycitin	3	1.08131	0.0253678	-2.82498	down	1.10174	7.02335e-07	-2.82633	down	1.09556	0.0130046	4.7278	up	1.04357	0.0177742	-1.39297	down	-	-	-	-	-	-	-	-	1.10916	0.0177626	7.55279	up	-	-	-	-	1.06424	0.0206535	3.63811	up	1.12503	5.63604e-05	7.55414	up	1.09878	0.000271539	1.43336	up	1.08832	7.08718e-07
459		6''-O-Malonyldaidzin	3	1.14672	0.00278664	-4.07914	down	1.13374	0.000704549	-5.35793	down	1.11133	0.000790889	-4.44469	down	1.1555	0.00647123	-1.18811	down	1.12164	0.00262425	1.05898	up	1.05711	0.000667743	-1.27879	down	-	-	-	-	1.16696	0.00328376	2.89103	up	1.15803	0.00255865	5.13813	up	-	-	-	-	1.16518	0.000738994	4.16982	up	1.16855	0.000681383
460		6''-O-Malonylgenistin	3	1.14565	0.000564963	-2.87841	down	1.13362	3.77625e-05	-4.18201	down	-	-	-	-	1.22705	2.09768e-05	-2.40705	down	1.15394	0.00153737	-2.56685	down	1.10534	3.76412e-06	-1.30359	down	1.11091	0.000535213	3.26794	up	-	-	-	-	-	-	-	-	1.1255	3.90394e-05	4.57153	up	1.16673	2.7898e-05	1.77495	up	1.1503	1.9591e-06
461		6''-O-Malonylglycitin	3	1.13877	0.00102881	-3.45696	down	1.12533	0.000931488	-3.89197	down	1.10435	0.00729898	3.62931	up	1.08881	0.023086	-1.43223	down	-	-	-	-	-	-	-	-	1.11638	0.000989108	7.08627	up	1.13424	0.000560548	2.02473	up	1.10492	0.000270244	2.93893	up	1.1268	0.000883268	7.52127	up	1.13624	0.000569671	2.45974	up	1.12373	0.000351471
462		6,4'-Dimethoxyisoflavone-7-O-glucoside (Wistin)	10	-	-	-	-	1.04974	0.00279454	1.26181	up	-	-	-	-	1.19495	0.0103641	-2.43737	down	1.12722	0.00806577	-2.1678	down	1.08351	0.000518156	1.68826	up	-	-	-	-	1.13937	0.0129879	-2.01091	down	1.10889	0.0108194	-1.74135	down	1.07411	0.000160878	-1.36323	down	1.1529	0.00755771	-3.69917	down	1.1528	0.00555033
463		6,7,8,3',4'-Pentamethoxyflavanone	2	1.04494	0.000260967	-1.85663	down	1.13476	0.0296122	18.0047	up	1.11353	0.0296122	18.0047	up	1.20593	0.0326772	4.72975	up	1.16543	0.0296122	18.0047	up	1.12372	0.0003077	19.8613	up	1.11739	0.0003077	19.8613	up	1.184	0.000314553	6.58638	up	1.16151	0.0003077	19.8613	up	-	-	-	-	1.17023	0.00634257	-13.2749	down	-	-
464		6,7,8-Tetrahydroxy-5-methoxyflavone	3	1.14754	0.00169721	-2.94237	down	1.13404	0.00324895	-7.06575	down	1.1136	0.000458632	-6.4354	down	1.20554	0.0263897	-3.7406	down	1.14754	0.0183349	-4.47461	down	1.11543	0.00373654	-4.12338	down	1.11151	0.00050573	-3.49303	down	-	-	-	-	1.00157	0.0474803	-1.53225	down	-	-	-	-	1.13425	0.0034866	3.32516	up	1.10781	0.00353786
465		6,7-Dihydroxy-4'-methoxyisoflavone; Texasin	2	1.13884	0.000933222	-4.27633	down	-	-	-	-	1.11421	0.00873209	18.1092	up	-	-	-	-	1.16631	0.00873209	18.1092	up	1.11982	0.000946971	5.33326	up	1.11736	0.000888171	22.3855	up	1.15743	0.000814107	4.59919	up	1.16149	0.000888171	22.3855	up	1.12745	0.00235071	17.0522	up	-	-	-	-	1.16917	0.00235071
466		6,7-Dihydroxyflavone*	2	1.10792	0.0126634	-3.09544	down	-	-	-	-	-	-	-	-	1.0422	0.0437343	1.39306	up	1.04431	0.0271125	1.91217	up	1.06987	0.020452	1.98563	up	1.10117	0.0118643	3.69229	up	1.17481	0.0107822	4.48851	up	1.14866	0.010361	5.00761	up	1.10024	0.00147921	1.70666	up	1.15254	0.00104735	2.50288	up	1.14657	0.000779412
467		6,7-Dimethoxy-4-chromanone	2	1.11528	0.0234717	-4.01868	down	-	-	-	-	-	-	-	-	1.2337	0.00522173	11.7762	up	1.08321	0.012633	1.66273	up	1.08844	0.0236044	3.98504	up	1.0976	0.0212183	5.3647	up	1.18566	0.0198725	15.7949	up	1.14416	0.020946	5.68141	up	1.04901	0.00546821	1.37965	up	1.17071	0.00241444	11.8099	up	1.11906	0.00465586
468		6,8-Diprenylgenistein; 5,7,4'-Trihydroxy-6,8-Diprenylisoflavone	2	1.15229	7.26111e-06	-1.77945	down	-	-	-	-	1.09801	1.46439e-06	2.04105	up	1.22632	1.27612e-05	2.94095	up	-	-	-	-	1.11735	5.27718e-07	2.60657	up	1.1128	3.9948e-06	3.82049	up	1.18483	1.58841e-05	4.7204	up	1.12349	2.71673e-05	1.66795	up	1.0608	0.00160414	1.21392	up	1.14835	0.0013733	2.11383	up	-	-
469		6,8-Diprenylnaringenin; Lonchocarpol A*	2	1.1438	0.00022476	-1.24214	down	1.12317	8.67197e-05	8.46277	up	1.11477	8.65716e-05	20.104	up	1.09896	0.000896513	1.52393	up	1.16702	8.65716e-05	20.104	up	1.11365	0.000134071	9.7049	up	1.11741	0.000133705	21.3461	up	1.14047	4.40844e-06	2.76606	up	1.16154	0.000133705	21.3461	up	1.12005	0.034476	11.6412	up	1.14371	0.0172225	-6.93884	down	1.1605	0.034476
470		6-C-Glucosyl-2-Hydroxynaringenin	6	1.14288	2.96493e-05	-1.39781	down	-	-	-	-	1.1077	0.000262432	-2.04638	down	1.23261	0.000215259	-3.3201	down	1.16524	0.000537255	-5.06119	down	-	-	-	-	-	-	-	-	1.18202	0.000298423	-1.92229	down	1.15882	0.000618931	-3.66338	down	1.11234	0.000235882	-1.41143	down	1.16698	0.000211811	-2.68516	down	1.167	0.00056063
471		6-C-MethylKaempferol-3-glucoside*	6	1.12751	0.000253855	-1.91766	down	1.12481	0.000314321	-2.69416	down	1.11278	2.87424e-06	-5.68469	down	1.12534	0.0275217	-1.79605	down	1.10318	0.100405	-7.25895	-	-	-	-	-	1.11598	6.40482e-07	-3.76703	down	-	-	-	-	1.0424	0.10441	-5.34129	-	1.12514	4.71049e-08	-2.99052	down	-	-	-	-	1.00817	0.108478
472		6-C-Methylquercetin-3-O-rutinoside	9	1.15328	0.00793599	-10.7247	down	-	-	-	-	1.11461	0.00108061	-15.6439	down	-	-	-	-	1.16378	0.0880406	-16.7572	-	1.1223	0.00793599	10.7247	up	1.10826	0.00115224	-4.91929	down	1.18628	0.00793599	10.7247	up	1.12806	0.0910601	-6.03251	-	1.12753	0.00108061	-15.6439	down	-	-	-	-	1.16559	0.0880406
473		6-Demethoxy-4'-O-methylcapillarisin rhamnosyl glucoside	6	1.15325	0.0094531	14.2272	up	1.1311	0.00156023	-7.30266	down	1.11132	8.75954e-06	-7.67083	down	1.18704	0.0219748	-3.5755	down	1.15742	0.0338355	-9.17696	down	1.12363	0.00153298	-21.5299	down	1.11743	9.04755e-06	-21.898	down	1.18666	0.017571	-17.8027	down	1.16034	0.0336857	-23.4042	down	-	-	-	-	1.14254	0.00154705	3.72716	up	-	-
474		6-Demethoxy-4'-O-methylcapillarisin*	3	1.12761	0.00128229	-2.95251	down	1.13036	0.00398866	-7.08574	down	1.10923	0.000521867	-6.42395	down	1.19299	0.0251947	-3.69345	down	1.13199	0.020687	-4.30547	down	1.11464	0.00458741	-4.13323	down	1.11113	0.000582254	-3.47144	down	-	-	-	-	-	-	-	-	-	-	-	-	1.13519	0.00447278	3.39229	up	1.10452	0.00457158
475		6-Geranylnaringenin; Mimulone; Bonannione A	8	-	-	-	-	-	-	-	-	1.11243	0.000120954	1.99612	up	-	-	-	-	-	-	-	-	-	-	-	-	1.1165	7.76359e-06	1.97373	up	-	-	-	-	-	-	-	-	1.12553	9.33966e-05	1.86975	up	-	-	-	-	-	-
476		6-Hydroxy-2'-methoxyflavone	2	1.13094	0.000208465	-3.23888	down	1.09196	0.0031702	-2.47084	down	-	-	-	-	-	-	-	-	-	-	-	-	-	-	-	-	-	-	-	-	1.10349	0.000209955	1.92516	up	1.1151	2.35859e-05	3.01338	up	-	-	-	-	-	-	-	-	1.08273	0.00142504
477		6-Hydroxy-4',5,7-trimethoxyflavanone; Hamiltone A	4	1.09565	7.11609e-05	-1.46818	down	-	-	-	-	1.09567	6.87444e-05	-2.63344	down	-	-	-	-	-	-	-	-	1.11953	5.50506e-05	1.48777	up	1.10255	0.00075888	-1.16526	down	1.14672	7.00233e-05	1.1015	up	-	-	-	-	1.12519	0.000344914	-2.65304	down	-	-	-	-	-	-
478		6-Hydroxy-5,7,4'-trimethoxyflavone	6	-	-	-	-	-	-	-	-	-	-	-	-	1.06515	0.0333333	-1.44991	down	1.15212	0.041842	-8.16219	down	-	-	-	-	-	-	-	-	1.04592	0.0258503	-1.68546	down	1.14756	0.0417867	-8.39774	down	-	-	-	-	-	-	-	-	1.1507	0.0422554
479		6-Hydroxyluteolin	4	-	-	-	-	1.13604	0.001041	-13.7179	down	1.11477	7.71096e-05	-17.6194	down	-	-	-	-	-	-	-	-	1.12354	0.001041	-13.7179	down	1.11739	7.71096e-05	-17.6194	down	-	-	-	-	-	-	-	-	1.12419	6.79097e-05	-3.90146	down	1.17095	0.001041	13.7179	up	1.16888	0.001041
480		6-Hydroxyluteolin 5-glucoside*	9	-	-	-	-	1.13357	0.0430526	-14.771	down	1.11474	0.000283034	-19.6852	down	1.23455	0.00592024	-15.4667	down	1.16583	0.0193285	-19.2163	down	1.12105	0.0430526	-14.771	down	1.11735	0.000283034	-19.6852	down	1.18712	0.00592024	-15.4667	down	1.16001	0.0193285	-19.2163	down	1.10534	0.000210397	-4.91412	down	-	-	-	-	1.11852	0.0216923
481		6-Methoxykaempferol-3-O-glucoside*	10	-	-	-	-	1.05134	0.000173647	1.29905	up	-	-	-	-	1.01833	0.0735524	-1.55303	-	-	-	-	-	1.05406	0.000322848	1.55625	up	-	-	-	-	-	-	-	-	-	-	-	-	-	-	-	-	1.08981	0.0382604	-2.85208	down	1.06685	0.0616936
482		6-Methylflavone	3	1.15315	0.00113829	-12.5929	down	1.13526	0.00599387	-13.6144	down	1.11462	0.000464657	-12.6019	down	-	-	-	-	-	-	-	-	-	-	-	-	-	-	-	-	1.18732	0.00113829	12.5929	up	1.16113	0.00113829	12.5929	up	-	-	-	-	1.17016	0.00599387	13.6144	up	1.16782	0.00599387
483		6-Prenylapigenin glucoside	4	1.14172	0.00328073	-4.52304	down	1.12845	0.000726905	-5.20631	down	1.10163	0.0487173	-7.27476	down	1.19334	0.00290606	-2.438	down	1.15173	0.0124952	-5.33282	down	-	-	-	-	1.04014	0.0701312	-2.75172	-	1.15092	0.00510469	2.08504	up	-	-	-	-	1.00281	0.0902312	-2.06845	-	1.15741	0.000743733	2.76831	up	-	-
484		6-Prenylapigenin malonyl glucoside	2	1.00879	0.0225632	-1.04398	down	1.02961	0.00300706	1.39017	up	1.11462	0.00194712	18.1857	up	-	-	-	-	-	-	-	-	1.0799	0.00675363	2.43415	up	1.11717	0.00455674	19.2297	up	1.11475	0.0128697	1.48724	up	1.08888	0.0106585	1.60399	up	1.12709	0.00666585	16.7955	up	-	-	-	-	-	-
485		6-hydroxy-2-(3-methoxybenzylidene)-1-benzofuran-3(2H)-one*	2	1.1428	0.00156627	-4.37473	down	1.0845	0.00422613	-2.06041	down	-	-	-	-	-	-	-	-	-	-	-	-	1.09992	0.00182626	2.31432	up	1.01585	0.000943569	3.78629	up	1.14934	0.000934053	3.26697	up	1.14059	0.00137271	4.25352	up	-	-	-	-	-	-	-	-	1.07467	0.00223569
486		7,3',4'-Trihydroxy-5-Methoxy-5'-Prenylisoflavone*	9	1.00156	0.00375082	-1.43472	down	-	-	-	-	1.07287	3.29444e-05	-2.99123	down	1.23353	0.0381579	17.3964	up	1.06474	0.0184429	-2.2542	down	-	-	-	-	1.09932	0.000422522	-1.55652	down	1.1877	0.00050347	18.8311	up	-	-	-	-	-	-	-	-	1.16486	0.104281	18.5527	-	-	-
487		7,3'-Dihydroxy-5,4',5'-trimethoxyxanthone	3	-	-	-	-	1.13183	0.138028	-18.7232	-	1.11333	0.0123783	-12.4094	down	-	-	-	-	1.1665	0.00417428	-15.7515	down	1.11929	0.138028	-18.7232	-	1.11596	0.0123783	-12.4094	down	-	-	-	-	1.16112	0.00417428	-15.7515	down	1.0824	0.141449	6.31376	-	1.16663	0.138028	18.7232	-	-	-
488		7,4',5'-trihydroxy-5-methoxy-6-[3 ''-methyl-2''-butenyl]-coumestan	6	1.12338	2.53152e-05	-2.72741	down	1.03107	0.013593	1.88993	up	-	-	-	-	1.15988	0.013387	-2.43084	down	1.15825	0.00759311	-6.12441	down	1.11292	0.00014489	4.61734	up	1.11152	0.000166185	3.59446	up	-	-	-	-	1.14755	0.00964053	-3.39699	down	-	-	-	-	1.14513	0.00955966	-4.32077	down	1.16424	0.00737522
489		7,4'-Di-O-methyldaidzein	2	1.12996	0.00111353	-2.39363	down	1.13577	0.00335116	15.2444	up	1.11424	0.00335116	15.2444	up	1.23462	0.00335116	15.2444	up	1.16662	0.00335116	15.2444	up	1.12364	0.00103225	17.638	up	1.11731	0.00103225	17.638	up	1.18756	0.00103225	17.638	up	1.16147	0.00103225	17.638	up	-	-	-	-	-	-	-	-	-	-
490		7,4'-Dihydroxydihydroflavonoids	2	1.12574	3.80167e-05	-2.8002	down	1.03053	0.000775471	-1.34888	down	-	-	-	-	-	-	-	-	1.10758	0.0132894	2.45439	up	1.09928	0.000101172	1.45133	up	1.11561	0.00027647	3.48687	up	1.1762	0.000142882	2.31129	up	1.15457	0.000211	5.2546	up	1.11722	0.00170644	2.03554	up	-	-	-	-	1.15479	0.00078645
491		7,4'-Dihydroxyflavone	2	1.07466	0.00329548	-2.05145	down	-	-	-	-	-	-	-	-	1.10278	0.0266145	1.81678	up	1.16576	0.0118519	15.2963	up	1.05236	0.0166421	1.05292	up	1.04993	0.00854507	1.31585	up	1.17494	0.00335665	3.86823	up	1.16139	0.00284567	17.3478	up	-	-	-	-	1.1531	3.23129e-05	2.81532	up	1.1692	0.000155411
492		7,8-Dihydroxy-4'-methoxyisoflavone	2	1.14001	0.00103255	-3.55919	down	1.10205	0.00832573	-3.05604	down	1.07552	0.00698478	2.08548	up	1.02429	0.0484448	-1.32227	down	-	-	-	-	-	-	-	-	1.11469	0.000974624	5.64468	up	1.12982	0.000382849	2.23693	up	1.15005	0.00096456	4.494	up	1.11824	0.00655762	5.14153	up	1.03886	0.0109431	1.73378	up	1.14276	0.00708014
493		7,8-Dihydroxy-5,6,4'-trimethoxyflavone	6	-	-	-	-	1.04544	0.00280132	-1.73394	down	-	-	-	-	-	-	-	-	1.14304	0.0162545	-4.37379	down	-	-	-	-	-	-	-	-	-	-	-	-	1.12398	0.0196014	-3.07928	down	1.0394	0.00245323	1.69323	up	1.05622	0.00308491	1.45242	up	1.12979	0.0224841
494		7,8-Dihydroxyflavone	2	1.13991	0.000875362	-1.71295	down	-	-	-	-	1.0341	0.000171417	1.74807	up	-	-	-	-	1.15143	0.000184215	1.65691	up	1.10855	0.000526176	2.0785	up	1.09297	0.000243076	3.46102	up	1.14009	0.000152965	1.75624	up	1.15698	0.000569811	3.36986	up	-	-	-	-	-	-	-	-	1.1326	0.00217827
495		7-Benzyloxy-5-hydroxy-3',4'-methylenedioxyflavonoid	9	1.12752	5.82377e-05	-1.23039	down	1.12875	0.000762412	-2.97867	down	1.11369	4.15647e-06	-5.85368	down	1.22783	0.00158214	-3.64374	down	1.16591	0.000212832	-6.71646	down	1.11372	0.00167276	-1.74828	down	1.11732	5.17209e-06	-4.62329	down	1.17812	0.00234868	-2.41334	down	1.16117	0.000221737	-5.48607	down	1.12404	1.48725e-08	-2.87501	down	-	-	-	-	1.16536	0.000230263
496		7-Hydroxy-3'-methoxy-isoflavone-7-primeveroside	10	1.12108	0.00156588	-1.70428	down	1.10769	0.00101762	3.60873	up	1.05395	0.000500858	2.05029	up	-	-	-	-	-	-	-	-	1.11024	0.00101347	5.31301	up	1.09803	0.000903845	3.75457	up	-	-	-	-	-	-	-	-	-	-	-	-	1.15152	0.00253181	-4.53511	down	1.12881	0.0793088
497		7-Methyllicoricidin*	3	1.14343	0.00122542	-2.69604	down	1.13232	0.00100347	-4.61597	down	1.11144	0.000322939	-4.30604	down	1.20261	0.00922182	-2.30884	down	1.16243	0.00027645	-3.92581	down	1.10317	0.00140105	-1.91993	down	1.09515	0.000191107	-1.61	down	-	-	-	-	1.12395	0.000155253	-1.22978	down	-	-	-	-	1.14624	0.000724197	2.30713	up	-	-
498		7-O-Galloyltricetiflavan	2	-	-	-	-	-	-	-	-	1.01777	0.0233045	-1.21559	down	1.1503	0.018262	-1.51644	down	-	-	-	-	-	-	-	-	-	-	-	-	-	-	-	-	-	-	-	-	-	-	-	-	-	-	-	-	-	-
499		7-O-methylpseudobaptigenin	2	1.12309	0.00273747	-3.20681	down	-	-	-	-	1.11421	0.011011	19.1742	up	-	-	-	-	1.08382	0.0126353	3.69559	up	1.09151	0.00413159	2.14301	up	1.11726	0.00240119	22.381	up	1.05897	0.00159098	1.97835	up	1.1384	0.00244701	6.9024	up	1.12758	0.00160498	20.238	up	-	-	-	-	1.12239	0.00153492
500		8,11-dimethoxy-2h-[1,3]dioxolo[4,5-b]xanthen-10-one	9	-	-	-	-	1.08598	0.0182062	-2.10173	down	1.11073	1.69128e-05	-4.22845	down	1.22765	0.00089605	-3.80533	down	1.16011	0.00218206	-4.40485	down	1.02638	0.0319295	-1.39606	down	1.11435	1.39561e-05	-3.52278	down	1.17963	0.00100407	-3.09966	down	1.1542	0.00237846	-3.69918	down	1.09296	1.16571e-05	-2.12672	down	1.10644	0.000350823	-1.7036	down	1.13061	0.00195943
501		8-(1,1-Dimethylallyl)genistein	2	1.14002	0.000899157	-1.40569	down	1.13629	9.8007e-05	14.7568	up	1.11474	9.8007e-05	14.7568	up	1.23501	9.8007e-05	14.7568	up	1.16701	9.8007e-05	14.7568	up	1.12374	0.000347781	16.1625	up	1.11734	0.000347781	16.1625	up	1.18772	0.000347781	16.1625	up	1.16148	0.000347781	16.1625	up	-	-	-	-	-	-	-	-	-	-
502		8-Isopentenyl daidzein	2	1.03966	0.000576244	-1.19941	down	1.12605	0.0071106	4.51231	up	1.1108	0.00637908	7.29845	up	-	-	-	-	1.15431	0.00635725	7.52636	up	1.12265	0.000404443	5.71172	up	1.11692	0.000386085	8.49786	up	1.0983	0.000178733	1.66716	up	1.15433	0.00038484	8.72577	up	1.12283	0.000284527	2.78615	up	1.1522	0.0169587	-4.04456	down	1.11327	1.04473e-05
503		8-Methoxy malonyl ononin*	2	1.13946	0.000417592	-2.49181	down	1.12712	0.00248441	2.50563	up	1.08909	0.00207079	2.05147	up	-	-	-	-	-	-	-	-	1.12261	0.000471147	4.99745	up	1.11352	0.000464221	4.54328	up	1.09337	0.000269802	1.47687	up	-	-	-	-	-	-	-	-	1.15225	0.0124807	-3.52058	down	1.14308	0.0197581
504		8-Methoxykaempferol-7-O-rhamnoside	10	-	-	-	-	1.13431	0.00833587	-10.6339	down	-	-	-	-	1.23436	0.00112568	-10.999	down	1.1643	0.013676	-10.758	down	1.12208	0.00833587	-10.6339	down	-	-	-	-	1.18719	0.00112568	-10.999	down	1.15918	0.013676	-10.758	down	1.12583	0.00833587	10.6339	up	-	-	-	-	-	-
505		8-Prenylkaempferol*	6	1.13729	0.000175693	-2.72457	down	1.09615	4.28705e-05	-1.71336	down	-	-	-	-	-	-	-	-	1.07206	0.0721884	-3.89706	-	1.09162	0.000777589	1.01121	up	1.08619	7.28737e-05	3.33862	up	1.15859	0.000116504	1.81325	up	-	-	-	-	1.06778	2.34471e-05	2.32741	up	-	-	-	-	-	-
506		8-geranylnaringenin	2	1.14398	0.000444884	-1.17987	down	1.13474	3.35957e-05	5.81512	up	1.1145	3.37948e-05	8.40812	up	1.10515	0.00146182	1.54275	up	1.1644	3.32283e-05	6.33686	up	1.12264	0.00014849	6.99499	up	1.11709	0.000146042	9.58799	up	1.14007	5.08852e-06	2.72262	up	1.15992	0.000147478	7.51673	up	1.11802	0.00182456	2.593	up	1.14706	0.0207563	-4.27236	down	-	-
507		Abrusin	5	-	-	-	-	-	-	-	-	1.00857	0.0102161	1.04811	up	1.05896	0.0782233	-2.44913	-	-	-	-	-	1.02848	0.0202867	1.14516	up	1.02757	0.0164163	1.23628	up	-	-	-	-	-	-	-	-	-	-	-	-	1.08452	0.0618127	-3.40612	-	-	-
508		Acacetin*	6	1.14539	0.000810521	-2.82997	down	1.09568	0.00326071	-1.58572	down	-	-	-	-	-	-	-	-	1.15517	0.00639342	-4.02224	down	1.06932	0.000849992	1.24425	up	-	-	-	-	1.07195	0.000228608	1.9397	up	1.04973	0.023775	-1.19226	down	-	-	-	-	-	-	-	-	1.13693	0.0090217
509		Acacetin-7-O-(6''-O-acetyl)glucoside*	6	1.12756	0.00115453	-2.64517	down	-	-	-	-	-	-	-	-	1.10674	0.00181347	-1.072	down	1.1513	0.0068416	-4.12525	down	1.11832	0.00141806	3.61838	up	1.09618	0.00109418	2.7564	up	1.15329	0.00226822	1.57317	up	1.08395	0.0180261	-1.48008	down	-	-	-	-	1.15538	0.00149688	-2.0452	down	1.16377	0.00637889
510		Acacetin-7-O-(6''-malonyl)glucoside	2	1.14282	0.000683656	-2.94665	down	-	-	-	-	1.11207	0.00211586	6.50848	up	-	-	-	-	1.00613	0.00307176	1.37877	up	1.1086	0.000590949	3.43223	up	1.11643	0.00062462	9.45513	up	1.13466	0.000195567	2.58471	up	1.14272	0.000599499	4.32542	up	1.12189	0.00603242	6.0229	up	-	-	-	-	-	-
511		Acacetin-7-O-galactoside*	10	1.08864	0.00356291	-1.23393	down	1.12036	0.00250777	2.25066	up	-	-	-	-	1.20209	7.65721e-05	-1.42639	down	1.14769	0.00164696	-2.22336	down	1.11722	0.00181978	3.48459	up	1.08862	0.00369597	1.57794	up	-	-	-	-	-	-	-	-	1.11417	0.000419784	-1.90665	down	1.16799	0.000262967	-3.67705	down	1.16523	0.00130825
512		Acacetin-7-O-glucuronide	3	1.15289	0.00371596	-13.2374	down	1.13497	0.0156098	-15.0605	down	1.11453	0.000819681	-11.8698	down	-	-	-	-	-	-	-	-	1.01317	0.0356343	-1.82308	down	1.03912	0.0125527	1.36761	up	1.18681	0.00371596	13.2374	up	1.16081	0.00371596	13.2374	up	1.0964	0.0212796	3.19069	up	1.16998	0.0156098	15.0605	up	1.16857	0.0156098
513		Acacetin-7-O-neohesperidoside*	3	-	-	-	-	1.08654	5.37071e-06	-3.8717	down	-	-	-	-	-	-	-	-	-	-	-	-	1.12018	0.000168106	-3.10911	down	1.06985	7.99211e-05	2.37602	up	1.13404	0.000215878	1.55121	up	1.02157	0.000791758	1.60659	up	1.11846	0.000148508	5.48513	up	1.16601	0.000156828	4.66032	up	1.14891	9.80538e-05
514		Acacetin-7-O-rutinoside (Linarin)*	3	-	-	-	-	1.08624	1.77739e-05	-4.01479	down	-	-	-	-	-	-	-	-	-	-	-	-	1.11939	0.000241535	-3.06559	down	1.09998	0.000477413	3.80284	up	1.15076	0.000430544	1.62735	up	-	-	-	-	1.12258	0.000222768	6.86843	up	1.16755	0.000229383	4.69294	up	1.10031	0.000115154
515		Acacetin-7-O-β-D-glucopyranoside-(1→2)[a-L-rhamnopyranosyl-(1→6)]-β-D-glucopyranoside	3	-	-	-	-	1.13553	0.0218707	-19.2211	down	1.11073	0.0560815	-13.2409	-	1.23283	0.024339	-13.7536	down	1.16477	0.00961428	-12.1848	down	1.12307	0.0218707	-19.2211	down	1.11357	0.0560815	-13.2409	-	1.18592	0.024339	-13.7536	down	1.15919	0.00961428	-12.1848	down	1.10402	0.0227903	5.98019	up	1.15251	0.023211	5.46751	up	1.15716	0.0223202
516		Acacetin-7-di-O-Malonyl-O-galactoside	2	1.13856	0.000627304	-4.99067	down	1.13369	0.0248325	12.2307	up	-	-	-	-	-	-	-	-	1.08404	0.0426415	-3.07147	down	1.12371	0.00064078	17.2213	up	1.09902	0.000594796	4.11092	up	1.17224	0.000643414	4.51492	up	1.05635	0.000260365	1.9192	up	1.12613	0.0140946	-13.1104	down	1.16912	0.0117856	-12.7064	down	1.16752	0.0315372
517		Acacetin-O-galactoside-xyloside	10	-	-	-	-	1.12027	0.00189118	3.58643	up	-	-	-	-	1.1419	0.0200497	-1.50547	down	1.14261	0.00607004	-2.39344	down	1.09843	0.0224575	3.89492	up	-	-	-	-	-	-	-	-	1.0949	0.00415864	-2.08495	down	1.10843	0.00544579	-3.60865	down	1.15932	0.00736261	-5.0919	down	1.16399	0.00382236
518		Acerosin	6	-	-	-	-	-	-	-	-	1.04957	0.16366	-11.4424	-	1.23307	0.00760043	-11.074	down	1.16613	0.0109888	-15.2031	down	-	-	-	-	1.05106	0.16366	-11.4424	-	1.1861	0.00760043	-11.074	down	1.16052	0.0109888	-15.2031	down	1.0612	0.16366	-11.4424	-	1.16962	0.00760043	-11.074	down	1.16863	0.0109888
519		Acetyl Sissotrin*	6	1.1316	1.99219e-05	-2.81194	down	-	-	-	-	-	-	-	-	-	-	-	-	1.15268	0.00349902	-3.93673	down	1.11973	0.000164289	3.57556	up	1.1073	9.24981e-05	3.45856	up	1.18144	0.000300869	1.82032	up	1.09195	0.0157119	-1.12479	down	-	-	-	-	1.15636	2.59444e-06	-1.75523	down	1.16402	0.00337483
520		Afrormosin (6,4'-Dimethoxy-7-Hydroxyisoflavone)*	3	1.10223	0.000504821	-2.56154	down	1.11001	0.00506674	-3.89451	down	1.08596	0.000337277	-3.30043	down	1.14702	0.0331225	-2.96101	down	1.13377	0.00283892	-3.34743	down	1.04863	0.0155197	-1.33297	down	-	-	-	-	-	-	-	-	-	-	-	-	-	-	-	-	-	-	-	-	-	-
521		Afrormosin 7-O-(6''-Malonylglucoside)*	2	1.13735	0.000612054	-2.69074	down	-	-	-	-	1.08735	0.00412143	2.22963	up	1.02288	0.0447564	-1.10702	down	-	-	-	-	1.10871	0.000582648	3.04517	up	1.11365	0.000666096	4.92037	up	1.10327	0.000281074	1.58372	up	1.05392	0.000350562	1.56342	up	1.08065	0.00823709	1.8752	up	1.0354	0.0281212	-1.46145	down	1.0065	0.0376512
522		Afrormosin-7-O-(6''-malonyl)glucoside*	10	1.11011	6.98635e-06	-1.66504	down	-	-	-	-	-	-	-	-	1.17872	0.0235356	-2.89416	down	1.14499	0.00530317	-3.09007	down	1.10912	2.79934e-06	1.99522	up	1.10517	4.53927e-06	2.12436	up	-	-	-	-	1.10562	0.0142023	-1.42503	down	-	-	-	-	1.13333	0.0218103	-3.22434	down	1.15664	0.00505924
523		Afrormosin-glucosyl xyloside	5	1.07015	0.00828523	2.13308	up	1.10114	0.00721079	3.59816	up	-	-	-	-	1.18574	0.00368456	-2.21543	down	1.00255	0.0252343	-1.24932	down	-	-	-	-	1.04721	0.00266234	-2.29212	down	1.1643	0.00291049	-4.34851	down	1.11991	0.00879649	-3.3824	down	1.09869	0.00321348	-3.7572	down	1.15773	0.00282392	-5.81359	down	1.14942	0.00792406
524		Ammopiptanoside A*	8	-	-	-	-	1.09241	0.00684753	1.31818	up	1.11233	0.00193	5.52846	up	-	-	-	-	-	-	-	-	1.11411	0.000695772	1.99219	up	1.11639	0.000420391	6.20247	up	-	-	-	-	-	-	-	-	1.126	0.000212875	4.21028	up	1.10966	0.024994	-2.43083	down	-	-
525		Andrographidine E aglycone	6	-	-	-	-	1.06505	0.0019173	-1.26364	down	1.0152	0.0625957	-2.09963	-	1.13095	0.0398084	-1.93545	down	1.1543	0.0398165	-8.25732	down	1.10244	0.00194922	-1.94764	down	1.06364	0.0485679	-2.78363	down	1.13722	0.0295283	-2.61944	down	1.15186	0.0396926	-8.94132	down	-	-	-	-	-	-	-	-	1.15378	0.0402804
526		Apigenin xylosyl glucosyl glucoside	10	-	-	-	-	1.07544	0.00683358	2.03742	up	1.00731	0.00871621	1.52878	up	-	-	-	-	1.00412	0.0739515	-1.74115	-	1.09534	1.09172e-05	2.32676	up	1.06596	2.43525e-05	1.81812	up	-	-	-	-	-	-	-	-	-	-	-	-	1.08068	0.0938265	-3.5193	-	1.12719	0.0382998
527		Apigenin-5-O-glucoside	5	-	-	-	-	1.1294	0.00135434	3.41648	up	-	-	-	-	1.21975	3.56158e-07	-1.89943	down	-	-	-	-	1.12011	0.00045899	3.40446	up	-	-	-	-	1.18113	7.04467e-07	-1.91145	down	-	-	-	-	1.1211	0.00109094	-3.19702	down	1.17034	2.38891e-05	-5.31591	down	1.15105	0.0233985
528		Apigenin-6,8-di-C-glucoside (Vicenin-2)	9	1.13251	0.000149479	-2.51624	down	-	-	-	-	1.10734	3.02583e-06	-3.75802	down	-	-	-	-	1.15353	0.00112537	-3.26022	down	1.11851	0.000439434	2.7621	up	1.10156	1.72672e-06	-1.24177	down	1.17482	0.000419797	1.9406	up	-	-	-	-	1.12656	2.18546e-05	-4.00387	down	-	-	-	-	1.16367	0.00127947
529		Apigenin-6-C-(2''-glucosyl)arabinoside	5	1.14981	0.0564447	13.3981	-	1.13147	0.0564447	13.3981	-	-	-	-	-	1.19361	0.000153226	-4.42689	down	-	-	-	-	-	-	-	-	1.1143	0.0183993	-12.2394	down	1.18763	0.000313256	-17.825	down	1.14485	0.0637504	-13.0607	-	1.12466	0.0183993	-12.2394	down	1.17111	0.000313256	-17.825	down	1.15162	0.0637504
530		Apigenin-6-C-glucoside (Isovitexin)*	9	1.13019	5.04645e-06	-2.52941	down	-	-	-	-	1.10591	7.71249e-05	-3.98811	down	1.11871	0.00787504	-1.34565	down	1.15595	0.000713615	-3.84076	down	1.09356	7.37693e-06	1.73344	up	1.10961	0.000143105	-1.4587	down	1.12569	0.000188427	1.18376	up	1.13925	0.00234575	-1.31135	down	1.11811	4.17852e-05	-3.19215	down	-	-	-	-	1.1557	0.00068641
531		Apigenin-6-C-glucoside-7-O-Sophoroside	9	-	-	-	-	1.13577	0.00314379	-14.2271	down	1.11467	0.00101299	-17.3088	down	-	-	-	-	1.16556	0.0236491	-16.6685	down	1.12337	0.00314379	-14.2271	down	1.11729	0.00101299	-17.3088	down	-	-	-	-	1.15995	0.0236491	-16.6685	down	1.11413	0.00116755	-3.08163	down	1.17076	0.00314379	14.2271	up	1.08404	0.0394743
532		Apigenin-6-C-rhamnoside	10	-	-	-	-	-	-	-	-	1.03738	0.00140335	1.35522	up	-	-	-	-	-	-	-	-	1.00776	0.000178098	1.70721	up	1.07159	0.000100352	1.92235	up	-	-	-	-	-	-	-	-	-	-	-	-	1.02478	0.0012179	-1.58049	down	1.00529	0.023021
533		Apigenin-7-O-(2''-glucosyl)arabinoside	4	-	-	-	-	1.13584	0.00301087	-13.1686	down	1.11476	0.000328466	-20.2077	down	-	-	-	-	1.1654	0.0365507	-18.1556	down	1.12335	0.00301087	-13.1686	down	1.1174	0.000328466	-20.2077	down	-	-	-	-	1.16022	0.0365507	-18.1556	down	1.12585	0.000335094	-7.03918	down	-	-	-	-	1.14632	0.0396282
534		Apigenin-7-O-(6''-acetyl)glucoside	4	1.07698	0.000202572	-2.92495	down	-	-	-	-	1.09234	0.00180279	-5.62746	down	-	-	-	-	1.01764	0.0733077	-2.98995	-	1.04297	0.000923859	1.43949	up	1.10266	0.0026141	-2.70251	down	1.17046	0.0012226	2.52117	up	-	-	-	-	1.11605	0.00201999	-4.142	down	1.01998	0.0190635	1.08168	up	-	-
535		Apigenin-7-O-(6''-malonyl)glucoside	3	1.144	0.00109649	-2.98401	down	1.13322	0.000149828	-4.25021	down	-	-	-	-	1.22783	8.91668e-06	-2.55002	down	1.12906	0.0132794	-2.72774	down	1.09185	4.16145e-05	-1.2662	down	1.10501	0.000900903	3.55064	up	-	-	-	-	-	-	-	-	1.12234	0.000135324	4.81684	up	1.16484	0.000264601	1.70018	up	1.07819	0.000145575
536		Apigenin-7-O-(6''-p-Coumaryl)glucoside	9	1.01507	0.0369812	1.21266	up	1.12056	6.57865e-05	-3.69285	down	1.11147	1.66721e-05	-8.15436	down	1.18538	0.0231777	-3.62157	down	1.16306	0.000270165	-7.59874	down	1.12253	0.000159318	-4.90551	down	1.11716	1.67956e-05	-9.36702	down	1.16827	0.0205271	-4.83423	down	1.16099	0.000268615	-8.8114	down	1.12693	1.66539e-05	-4.46151	down	-	-	-	-	1.1674	0.000317545
537		Apigenin-7-O-Gentiobioside	4	-	-	-	-	1.13619	0.000199435	-14.1416	down	1.11476	0.000238898	-21.165	down	1.23169	0.0269362	-13.1898	down	1.16685	0.00162647	-18.7129	down	1.12374	0.000199435	-14.1416	down	1.11741	0.000238898	-21.165	down	1.18445	0.0269362	-13.1898	down	1.16146	0.00162647	-18.7129	down	1.12726	0.000244317	-7.02339	down	-	-	-	-	1.16632	0.00183961
538		Apigenin-7-O-glucoside(Cosmosiin)*	4	1.08574	0.0172886	-1.19169	down	-	-	-	-	1.11168	0.00517139	-6.86683	down	1.19685	0.00537294	-1.36878	down	1.02019	0.157738	-5.55925	-	-	-	-	-	1.11054	0.00533132	-5.67515	down	-	-	-	-	-	-	-	-	1.12344	0.00527986	-5.98665	down	-	-	-	-	-	-
539		Apigenin-7-O-glucoside-4'-O-rutinoside	9	-	-	-	-	1.12931	0.000163055	-6.10715	down	1.11081	1.9348e-05	-8.02101	down	1.11831	0.0385166	-2.6606	down	1.16111	0.0026378	-7.48614	down	1.11636	0.000162341	-7.3985	down	1.11262	1.93802e-05	-9.31236	down	1.12638	0.0297085	-3.95195	down	1.15517	0.00261312	-8.77749	down	1.1237	1.51351e-06	-1.91386	down	1.12671	1.61937e-05	3.44655	up	1.11605	0.00954558
540		Apigenin-7-O-glucuronide*	3	-	-	-	-	1.13524	0.00117589	-12.3664	down	-	-	-	-	-	-	-	-	-	-	-	-	1.1231	0.00117585	-12.4699	down	-	-	-	-	-	-	-	-	-	-	-	-	1.12646	0.00117608	12.008	up	1.16685	0.00117589	12.3747	up	1.1671	0.00117576
541		Apigenin-7-O-neohesperidoside (Rhoifolin)	9	-	-	-	-	1.11384	8.82867e-05	-3.89331	down	1.10954	2.37752e-05	-8.23816	down	1.17382	0.0306437	-3.8231	down	1.16098	0.000482527	-7.75894	down	1.12063	0.000178148	-4.93025	down	1.11655	2.39075e-05	-9.27511	down	1.1614	0.0278977	-4.86005	down	1.16007	0.000479966	-8.79588	down	1.12684	2.40447e-05	-4.34486	down	-	-	-	-	1.16682	0.000575771
542		Apigenin-7-O-rutinoside-4'-O-Sophoroside	4	-	-	-	-	-	-	-	-	1.09924	0.000333341	-1.88105	down	-	-	-	-	1.16686	0.000859828	14.9507	up	-	-	-	-	1.08218	0.000173124	-1.56709	down	-	-	-	-	1.16123	0.00183381	15.2647	up	1.07257	0.000116229	-1.56077	down	-	-	-	-	1.16836	0.0062969
543		Apigenin-7-O-rutinoside-4'-O-rhamnoside	9	-	-	-	-	-	-	-	-	1.0959	2.09358e-05	-5.90699	down	1.17067	0.0211974	-4.05628	down	1.15128	0.00135341	-6.78608	down	-	-	-	-	1.09902	3.03577e-05	-8.13455	down	1.14616	0.0188232	-6.28383	down	1.14538	0.00133229	-9.01364	down	1.12454	3.09452e-05	-6.0577	down	1.14004	0.0211129	-4.20698	down	1.16624	0.00135683
544		Apigenin-8-C-Arabinoside	6	-	-	-	-	-	-	-	-	1.11424	0.00197226	12.0664	up	-	-	-	-	1.16023	0.00459838	-5.33484	down	-	-	-	-	1.11617	0.00774706	12.1694	up	-	-	-	-	1.15001	0.00460518	-5.23186	down	1.12563	0.0263513	12.6698	up	-	-	-	-	1.1509	0.00465224
545		Apigenin-8-C-Glucoside (Vitexin)*	9	1.14735	0.000114733	-2.72037	down	-	-	-	-	1.11265	2.1169e-05	-4.15513	down	1.18638	0.00387431	-1.41931	down	1.16032	0.00261184	-3.87823	down	1.10495	2.46093e-05	1.77396	up	1.11029	2.23461e-06	-1.43476	down	1.14958	3.59422e-05	1.30106	up	1.10585	0.0105303	-1.15786	down	1.12219	4.30814e-06	-3.20872	down	-	-	-	-	1.1549	0.00301298
546		Apigenin-8-C-glucoside-7-O-Sophoroside	9	-	-	-	-	1.13621	0.000247599	-16.4727	down	1.1147	0.000547602	-16.3566	down	-	-	-	-	1.1657	0.0203992	-16.6947	down	1.12374	0.000247599	-16.4727	down	1.11734	0.000547602	-16.3566	down	-	-	-	-	1.16008	0.0203992	-16.6947	down	-	-	-	-	1.17117	0.000247599	16.4727	up	-	-
547		Apigenin; 4',5,7-Trihydroxyflavone	4	1.14044	0.000274572	-2.32385	down	1.12534	0.00123714	-3.02987	down	1.10954	3.69128e-05	-3.26953	down	1.20579	0.00018111	-1.58439	down	1.00957	0.0724407	-1.82644	-	-	-	-	-	-	-	-	-	-	-	-	-	-	-	-	-	-	-	-	-	1.14013	0.0025945	1.44548	up	-	-
548		Aracarpene 1	4	-	-	-	-	1.13305	0.00201689	-5.676	down	1.11322	0.000345872	-6.09276	down	1.20214	0.0185224	-2.67097	down	1.12382	0.0176833	-3.11263	down	1.11897	0.00212931	-4.6803	down	1.11499	0.000357174	-5.09707	down	1.10774	0.0311718	-1.67527	down	1.07142	0.0253211	-2.11694	down	-	-	-	-	1.14394	0.00200159	3.00503	up	1.10912	0.00179675
549		Aracarpene 2*	4	-	-	-	-	1.13343	0.00208119	-5.65828	down	1.1136	0.000272532	-6.09527	down	1.1939	0.0250954	-2.54307	down	1.11453	0.0218381	-3.00891	down	1.1189	0.00219574	-4.67104	down	1.11502	0.000279869	-5.10803	down	1.07918	0.0441157	-1.55583	down	1.04815	0.0319457	-2.02167	down	-	-	-	-	1.14191	0.001991	3.11522	up	1.10568	0.0017922
550		Aromadendrin (Dihydrokaempferol)	2	1.09731	0.00014576	-2.12367	down	-	-	-	-	-	-	-	-	1.10081	0.0030042	-1.21754	down	1.01414	0.0165714	-1.40855	down	-	-	-	-	1.03376	0.000996465	1.06684	up	-	-	-	-	-	-	-	-	-	-	-	-	-	-	-	-	-	-
551		Aromadendrin-3-O-rhamnoside; Engeletin	4	1.10845	0.192232	15.4896	-	1.09257	0.192232	15.4896	-	-	-	-	-	-	-	-	-	-	-	-	-	-	-	-	-	1.1173	0.00142569	-17.5222	down	1.17339	0.186258	-14.035	-	1.15469	0.0830597	-16.269	-	1.12761	0.00142569	-17.5222	down	1.15849	0.186258	-14.035	-	1.16224	0.0830597
552		Aromadendrin-7-O-glucoside	6	1.09853	2.83722e-05	-1.41444	down	-	-	-	-	1.09338	0.000180889	-2.37001	down	1.22297	0.000404906	-3.27019	down	1.16196	0.000351582	-4.95351	down	-	-	-	-	-	-	-	-	1.17797	0.000828753	-1.85576	down	1.15912	0.000419538	-3.53907	down	1.11431	0.000459865	-1.78486	down	1.16494	0.000562769	-2.68505	down	1.16746	0.000376583
553		Artocarpanone	4	1.06331	0.00191037	-1.43692	down	-	-	-	-	1.10751	0.00063355	-5.06026	down	1.00797	0.12708	-1.71387	-	1.13654	0.0258429	-3.78583	down	-	-	-	-	1.11062	0.000694514	-3.62335	down	-	-	-	-	1.097	0.0372094	-2.34891	down	1.11693	0.000632515	-4.08833	down	-	-	-	-	1.11192	0.0313702
554		Auriculatin	10	-	-	-	-	1.11901	0.000414615	5.73487	up	1.09649	0.00044376	8.5831	up	-	-	-	-	-	-	-	-	1.10698	0.000605429	5.81679	up	1.09973	0.000624804	8.66502	up	-	-	-	-	-	-	-	-	-	-	-	-	1.14825	0.0065906	-5.63156	down	1.14695	0.0112819
555		Azaleatin (5-O-Methylquercetin)	4	-	-	-	-	1.13621	0.000532755	14.5391	up	1.10306	0.00509304	-3.67385	down	1.22568	0.00197319	-3.08386	down	1.12682	0.00922149	-2.07553	down	1.12356	0.00162696	14.8622	up	1.10099	0.0053187	-3.35071	down	1.17228	0.00195312	-2.76071	down	1.09793	0.0104441	-1.75239	down	1.12732	0.00405874	-18.2129	down	1.17105	0.0014349	-17.6229	down	1.16888	0.00450102
556		Azalein (Azaleatin-3-O-rhamnoside)	4	-	-	-	-	-	-	-	-	1.07444	4.90049e-06	-4.63051	down	1.22515	0.122352	11.1132	-	1.0817	0.000528089	-3.22388	down	-	-	-	-	1.06319	1.47704e-06	-3.43962	down	1.18268	0.0469835	12.3041	up	1.01816	0.000822953	-2.03299	down	1.10511	2.58764e-06	-2.93318	down	1.16999	0.0133129	12.8105	up	1.06774	0.00166124
557		Baicalin*	3	1.01213	0.00310632	-2.2709	down	1.12977	0.00139937	-12.135	down	-	-	-	-	1.22808	0.0293679	12.2838	up	1.16045	0.0293679	12.2838	up	1.12205	0.00140287	-9.86408	down	1.05152	0.00549222	1.95729	up	1.18704	0.00341195	14.5547	up	1.16106	0.00341195	14.5547	up	1.12619	0.0013996	11.8214	up	1.17115	0.00139846	24.4188	up	1.16929	0.00139846
558		Bavachin	2	1.13737	0.00255524	-1.61993	down	1.12052	2.79221e-05	1.76471	up	1.11477	0.000131893	14.7549	up	1.23497	0.000131893	14.7549	up	-	-	-	-	1.11757	0.00119746	3.38463	up	1.11729	0.000956464	16.3748	up	1.18761	0.000956464	16.3748	up	1.11173	0.00046393	1.91921	up	1.12753	0.000948523	12.9902	up	1.17097	0.000948523	12.9902	up	1.07671	0.032126
559		Bavachinin	2	1.08297	0.000726076	-2.49752	down	1.13334	0.0434506	12.5811	up	1.11207	0.0434506	12.5811	up	1.23147	0.0434506	12.5811	up	1.1637	0.0434506	12.5811	up	1.12343	0.00169711	15.0786	up	1.11714	0.00169711	15.0786	up	1.18727	0.00169711	15.0786	up	1.16129	0.00169711	15.0786	up	-	-	-	-	-	-	-	-	-	-
560		Biochanin A	6	1.14812	0.0002814	-2.63015	down	1.0765	0.00666612	-1.27743	down	-	-	-	-	-	-	-	-	1.15465	0.0051029	-3.44305	down	1.07875	9.7542e-05	1.35272	up	1.08643	6.45677e-05	1.73737	up	1.14197	2.58625e-05	2.12228	up	-	-	-	-	-	-	-	-	-	-	-	-	1.13195	0.00704051
561		Biochanin A-7-O-glucoside (Sissotrin)*	10	1.08545	0.000363241	-1.0767	down	1.12106	0.00280054	2.31532	up	-	-	-	-	1.18991	0.000404735	-1.3595	down	1.14158	0.00273482	-2.11603	down	1.12002	0.000446417	3.39202	up	1.09824	0.000412302	1.55517	up	-	-	-	-	1.09123	0.00866893	-1.03932	down	1.11393	0.00097959	-1.83685	down	1.16788	0.000596489	-3.67482	down	1.16524	0.00194359
562		Biochanin A-7-O-glucoside-6''-O-malonate	2	1.13434	0.00086701	-4.30288	down	-	-	-	-	1.02785	0.0263275	1.88423	up	1.06908	0.0238135	-1.61358	down	-	-	-	-	1.10647	0.000884575	4.2133	up	1.11549	0.000881558	6.18711	up	1.15322	0.000549555	2.6893	up	1.14236	0.000864992	3.49798	up	1.04949	0.0188028	1.97381	up	1.00006	0.0264997	-1.524	down	-	-
563		Brazilein	2	1.13995	0.00215149	-4.20927	down	-	-	-	-	1.0829	0.00708389	5.18851	up	-	-	-	-	-	-	-	-	1.10456	0.00214494	3.79965	up	1.10794	0.00192515	9.39778	up	1.16773	0.00208429	4.2527	up	1.12305	0.00194554	5.55536	up	1.09777	0.0100839	5.59812	up	-	-	-	-	-	-
564		Butesuperin A	5	1.02538	0.00176698	-1.57237	down	-	-	-	-	1.00994	0.0717928	1.94446	-	1.18108	0.0776019	-5.06395	-	-	-	-	-	1.10404	0.0013975	2.92527	up	1.10981	0.00155931	3.51683	up	1.10213	0.0892678	-3.49158	-	1.02728	0.0019597	1.70721	up	-	-	-	-	1.14465	0.0744272	-6.41685	-	-	-
565		Butesuperin A glucoside*	5	-	-	-	-	1.13466	0.0407462	17.4696	up	1.07018	0.0500503	3.63542	-	1.12231	0.0854112	-3.55774	-	-	-	-	-	1.12375	0.000238273	18.0619	up	1.10851	0.00021859	4.22772	up	1.0678	0.0952699	-2.96544	-	-	-	-	-	1.12702	0.00515812	-13.8341	down	1.1692	0.0701407	-21.0273	-	1.16745	0.0407232
566		Butesuperin A-7''-O-β-glucopyranoside*	5	-	-	-	-	1.13468	0.0401707	17.4821	up	1.07408	0.0513184	3.40608	-	1.12748	0.0877604	-3.59798	-	-	-	-	-	1.12374	0.000273318	18.0812	up	1.11522	0.000317551	4.00522	up	1.074	0.0976112	-2.99885	-	-	-	-	-	1.12767	0.000276299	-14.076	down	1.16927	0.0725409	-21.0801	-	1.16799	0.025649
567		Butesuperin B	5	1.06967	0.000387327	-1.62755	down	-	-	-	-	1.04769	0.0334101	2.12488	up	1.17424	0.0408771	-3.95536	down	-	-	-	-	1.11905	0.000187693	2.08956	up	1.11091	0.000121959	3.75243	up	1.06484	0.0599736	-2.32781	-	1.11178	5.54984e-06	2.54475	up	1.09674	1.06534e-05	1.66288	up	1.13611	0.0391673	-4.41737	down	-	-
568		Butesuperin B glucoside	5	-	-	-	-	1.12554	0.00191056	6.92205	up	1.11206	0.00191031	7.10708	up	1.13975	0.0221782	-2.0808	down	1.07511	0.00096476	2.84197	up	1.11369	0.00238821	7.0456	up	1.11434	0.00238636	7.23063	up	1.08185	0.0235815	-1.95725	down	1.07746	0.0015627	2.96552	up	-	-	-	-	1.1616	0.0111433	-9.00285	down	1.09101	0.0592491
569		Butin-7-O-glucoside*	4	1.08916	0.00500328	-1.47114	down	-	-	-	-	1.10878	1.45241e-05	-3.53905	down	-	-	-	-	1.10878	0.0201066	-2.00937	down	-	-	-	-	1.09857	6.82263e-07	-2.06791	down	-	-	-	-	-	-	-	-	1.11804	1.86282e-06	-2.97298	down	-	-	-	-	1.06068	0.0297944
570		Cajanin	4	-	-	-	-	1.12465	0.0012588	-5.57322	down	1.10812	0.000219737	-6.99699	down	1.14318	0.0143709	-2.26826	down	1.07987	0.0573897	-3.42498	-	1.11731	0.00133773	-4.54735	down	1.11448	0.000224373	-5.97112	down	1.02979	0.0344559	-1.24239	down	1.01796	0.0746313	-2.39911	-	1.09843	7.32247e-05	-1.42377	down	1.15032	0.0012257	3.30496	up	1.04645	0.000410323
571		Calycosin	2	1.15391	0.00180476	-20.6314	down	1.13622	0.000468705	-18.1137	down	1.11468	0.000742857	-17.0212	down	1.23307	0.0310385	-18.1162	down	-	-	-	-	1.10796	0.00293084	2.51777	up	1.10919	0.0022607	3.61021	up	1.11035	0.00102275	2.51523	up	1.16144	0.00180476	20.6314	up	1.07972	0.000779785	1.09244	up	-	-	-	-	1.16909	0.000468705
572		Calycosin-7-O-glucoside	2	1.1248	0.000543053	-3.92829	down	-	-	-	-	1.02455	0.0275617	2.67208	up	-	-	-	-	-	-	-	-	1.11415	0.000677461	4.23133	up	1.10961	0.000664555	6.60037	up	1.1019	9.8103e-05	2.65078	up	1.1466	0.000659118	5.01575	up	1.05481	0.00935492	2.36904	up	-	-	-	-	-	-
573		Carthamone*	4	1.05831	0.00348809	-1.14629	down	1.02198	0.0297209	-2.16769	down	1.11062	0.000686001	-6.42832	down	-	-	-	-	-	-	-	-	-	-	-	-	1.1162	0.000720412	-5.28203	down	-	-	-	-	-	-	-	-	1.1031	0.000628127	-4.26063	down	-	-	-	-	-	-
574		Catechin	2	-	-	-	-	-	-	-	-	1.00723	0.00120227	1.34715	up	-	-	-	-	1.07519	0.00107419	1.38857	up	-	-	-	-	-	-	-	-	1.04045	0.0975034	5.00111	-	1.04113	0.0954058	5.55095	-	-	-	-	-	-	-	-	-	-	-
575		Catechin gallate*	2	-	-	-	-	-	-	-	-	1.04175	0.00122655	-1.2536	down	1.1923	0.000543606	-1.69153	down	-	-	-	-	-	-	-	-	-	-	-	-	-	-	-	-	-	-	-	-	-	-	-	-	-	-	-	-	-	-
576		Catechin-(7,8-bc)-4α-(3,4-dihydroxyphenyl)-dihydro-2-(3H)-one*	10	-	-	-	-	-	-	-	-	-	-	-	-	1.15158	0.000720168	-1.50238	down	-	-	-	-	-	-	-	-	-	-	-	-	-	-	-	-	-	-	-	-	-	-	-	-	1.12603	0.0011838	-1.46807	down	-	-
577		Catechin-catechin-catechin	2	1.14171	0.0564292	-17.037	-	1.12919	0.0445102	-10.3272	down	1.11165	0.0159616	-10.5643	down	-	-	-	-	-	-	-	-	1.0236	0.0577341	6.70985	-	1.01427	0.0579746	6.47272	-	1.17445	0.0564292	17.037	-	1.14723	0.0564292	17.037	-	-	-	-	-	1.16352	0.0445102	10.3272	up	1.16155	0.0445102
578		Chrysin	4	-	-	-	-	-	-	-	-	1.11146	0.0254431	-15.2247	down	-	-	-	-	-	-	-	-	-	-	-	-	1.11399	0.0254431	-15.2247	down	-	-	-	-	-	-	-	-	1.12422	0.0254431	-15.2247	down	-	-	-	-	-	-
579		Chrysin-7-O-(6'-malonyl)glucoside	4	1.15354	0.005909	14.2229	up	-	-	-	-	1.10765	0.023445	-8.99685	down	-	-	-	-	1.13464	0.039466	-4.96974	down	1.12357	0.00133351	-14.5946	down	1.11665	0.0233233	-23.2198	down	1.18732	0.00326499	-15.0104	down	1.15974	0.0363704	-19.1927	down	1.12149	0.023481	-8.62518	down	-	-	-	-	1.13461	0.0404537
580		Chrysin-7-O-glucoside	4	-	-	-	-	-	-	-	-	1.11355	0.0232348	-21.1331	down	-	-	-	-	1.16444	0.0373456	-15.5357	down	-	-	-	-	1.11616	0.0232348	-21.1331	down	-	-	-	-	1.15876	0.0373456	-15.5357	down	1.12641	0.0232348	-21.1331	down	-	-	-	-	1.16629	0.0373456
581		Chrysoeriol glucosyl malonyl glucoside	6	1.14356	0.00044347	-2.17754	down	1.13173	4.62189e-05	-2.78173	down	1.09102	0.000573376	-1.52751	down	1.22556	0.00177534	-3.15504	down	1.16552	0.000654659	-6.0588	down	-	-	-	-	-	-	-	-	-	-	-	-	1.15715	0.000749967	-3.88126	down	1.10755	1.57306e-05	1.25422	up	-	-	-	-	1.16622	0.000845959
582		Chrysoeriol triglucoside	10	-	-	-	-	-	-	-	-	-	-	-	-	1.17291	0.00135638	-1.2871	down	-	-	-	-	-	-	-	-	1.00314	0.036338	2.49374	up	-	-	-	-	-	-	-	-	-	-	-	-	1.0005	0.00270043	-1.91936	down	-	-
583		Chrysoeriol xylosyl glucoside*	9	-	-	-	-	-	-	-	-	1.09634	0.0030194	-3.47678	down	1.14658	0.104841	-3.41037	-	1.15312	0.000855766	-3.62594	down	-	-	-	-	1.09067	0.00285214	-2.95717	down	1.06654	0.11525	-2.89077	-	1.13944	0.000621909	-3.10633	down	1.10328	0.00370263	-2.44246	down	1.01721	0.132562	-2.37606	-	1.1546	0.000864127
584		Chrysoeriol-5,7-di-O-glucoside	6	-	-	-	-	1.09266	0.0090235	-3.21306	down	1.07482	8.54905e-06	-2.85194	down	-	-	-	-	1.08539	0.134064	-8.44924	-	1.10113	0.0102873	-2.95665	down	1.10827	8.55925e-05	-2.59553	down	-	-	-	-	1.07556	0.134211	-8.19283	-	-	-	-	-	1.09046	0.0128562	1.98115	up	-	-
585		Chrysoeriol-5-O-glucoside*	8	1.07678	0.000214564	-1.39168	down	-	-	-	-	1.07015	0.0126324	2.14859	up	-	-	-	-	-	-	-	-	1.09816	3.16394e-05	1.23379	up	1.11192	7.95868e-05	3.54027	up	-	-	-	-	1.10259	2.98054e-05	1.65399	up	1.11056	0.00058804	2.30648	up	-	-	-	-	-	-
586		Chrysoeriol-6,8-di-C-glucoside-4'-O-glucoside	6	1.14225	0.0972878	-11.2471	-	1.1358	0.00469518	-14.787	down	1.11449	0.00103598	-13.6669	down	-	-	-	-	1.13513	0.161397	-18.5058	-	1.02182	0.00427832	-3.53985	down	-	-	-	-	-	-	-	-	-	-	-	-	1.01777	0.0220508	1.12009	up	-	-	-	-	-	-
587		Chrysoeriol-7-O-(6''-acetyl)glucoside*	2	1.14302	0.00190174	-2.74749	down	1.1098	0.000470257	-1.31994	down	1.10662	0.000559993	2.67866	up	-	-	-	-	-	-	-	-	1.08686	0.00369883	1.42755	up	1.11425	0.00136861	5.42615	up	-	-	-	-	1.13351	0.00120683	2.46396	up	1.12423	0.000397846	3.99859	up	-	-	-	-	1.05903	0.0017151
588		Chrysoeriol-7-O-(6''-malonyl)glucoside	3	-	-	-	-	1.13384	2.59676e-09	-3.32106	down	-	-	-	-	1.22339	9.0795e-05	-1.88068	down	1.0845	0.0740968	-2.72893	-	1.12207	2.56082e-09	-2.47736	down	-	-	-	-	1.16577	0.000309426	-1.03697	down	-	-	-	-	1.12398	9.90312e-10	2.82381	up	1.16474	4.14627e-07	1.44038	up	-	-
589		Chrysoeriol-7-O-gentiobioside	9	-	-	-	-	1.10186	0.000382711	-4.82052	down	1.10308	0.000124288	-8.51846	down	1.05346	0.00670835	-2.03133	down	1.13326	0.07509	-8.14873	-	1.12065	0.000565059	-4.55254	down	1.11674	0.000125441	-8.25049	down	1.11357	0.015183	-1.76336	down	1.13596	0.0752144	-7.88076	-	1.12515	0.000131337	-3.69794	down	1.14441	0.00031681	2.78918	up	1.02885	0.0940569
590		Chrysoeriol-7-O-glucoside	5	-	-	-	-	1.06816	0.00652402	-1.08304	down	-	-	-	-	1.16727	0.0219912	-2.23762	down	-	-	-	-	-	-	-	-	-	-	-	-	1.08822	0.0298628	-1.73733	down	-	-	-	-	-	-	-	-	-	-	-	-	-	-
591		Chrysoeriol-7-O-rutinoside*	9	-	-	-	-	1.12836	0.00081616	-8.65087	down	1.10976	1.39655e-05	-10.3227	down	1.1773	0.0217594	-4.04692	down	1.15805	0.0195406	-10.3909	down	1.1189	0.000812872	-10.1088	down	1.11437	1.3971e-05	-11.7807	down	1.15848	0.0198048	-5.50487	down	1.15499	0.0195157	-11.8489	down	1.11278	5.97218e-07	-1.67185	down	1.15128	0.000807071	4.60395	up	1.02891	0.0481765
592		Chrysoeriol-7-O-rutinoside-5-O-glucoside	9	-	-	-	-	1.13598	0.00294547	-14.0714	down	1.11473	0.000354353	-14.8749	down	-	-	-	-	1.16629	0.00567242	-14.6979	down	1.1234	0.00294547	-14.0714	down	1.11736	0.000354353	-14.8749	down	-	-	-	-	1.16089	0.00567242	-14.6979	down	-	-	-	-	1.1708	0.00294547	14.0714	up	-	-
593		Chrysoeriol-8-C-arabinoside-7-O-Sophoroside	4	-	-	-	-	1.13588	0.00187312	-13.0027	down	1.11475	4.09159e-05	-14.6677	down	-	-	-	-	1.16673	0.00156999	-13.4504	down	1.12348	0.00187312	-13.0027	down	1.1174	4.09159e-05	-14.6677	down	-	-	-	-	1.16115	0.00156999	-13.4504	down	1.10604	3.03858e-06	-1.66498	down	1.17088	0.00187312	13.0027	up	-	-
594		Chrysoeriol-8-C-glucoside (Scoparin)*	10	-	-	-	-	-	-	-	-	1.04851	0.0359025	-2.73575	down	1.22632	5.01413e-05	-3.32236	down	1.10155	0.0278231	-3.35937	down	-	-	-	-	1.01197	0.0355851	-2.69042	down	1.14722	6.37489e-06	-3.27704	down	1.07095	0.0277079	-3.31404	down	1.00024	0.0277434	-3.22683	down	1.09209	3.6643e-06	-3.81344	down	1.06364	0.0238144
595		Chrysoeriol; 5,7,4'-Trihydroxy-3'-Methoxyflavone*	3	-	-	-	-	1.12783	2.909e-05	-6.59023	down	1.0014	0.00563232	-1.81223	down	1.08289	0.0545948	-2.17575	-	1.09205	0.0183393	-2.66996	down	1.1221	3.30754e-05	-5.5841	down	-	-	-	-	-	-	-	-	1.06622	0.0344041	-1.66383	down	1.12258	2.1853e-05	4.77801	up	1.15184	1.70982e-06	4.41449	up	1.15478	1.68997e-06
596		Cinchonain Ic	5	-	-	-	-	-	-	-	-	-	-	-	-	1.21177	6.35728e-05	-2.52987	down	1.11404	0.00542675	-2.01377	down	-	-	-	-	-	-	-	-	-	-	-	-	-	-	-	-	-	-	-	-	1.07151	0.000315244	-1.4502	down	-	-
597		Cinchonain Id*	10	-	-	-	-	-	-	-	-	-	-	-	-	1.18193	0.000105536	-2.05775	down	1.03451	0.0356261	-1.94703	down	-	-	-	-	-	-	-	-	-	-	-	-	-	-	-	-	-	-	-	-	1.06667	0.000628561	-1.2161	down	-	-
598		Cirsiliol (3',4',5-Trihydroxy-6,7-Dimethoxyflavone)	9	1.03534	0.000361918	-1.41839	down	-	-	-	-	-	-	-	-	-	-	-	-	-	-	-	-	-	-	-	-	-	-	-	-	-	-	-	-	-	-	-	-	-	-	-	-	-	-	-	-	-	-
599		Cirsimaritin (4',5-dihydroxy-6,7-dimethoxyflavone)*	4	1.15396	0.00222706	-14.5193	down	1.13559	0.00974466	-14.858	down	1.11461	0.000609464	-15.3415	down	1.23413	0.00584514	-13.8066	down	1.1662	0.00485209	-14.0494	down	-	-	-	-	-	-	-	-	-	-	-	-	-	-	-	-	-	-	-	-	-	-	-	-	-	-
600		Clitorin	9	-	-	-	-	1.03188	0.000286179	-2.77464	down	1.09519	0.000132957	-7.1157	down	1.17994	0.0264502	-5.50529	down	1.14334	0.0229404	-7.55275	down	1.0783	0.00110138	-4.9919	down	1.10388	0.00013662	-9.33296	down	1.15449	0.0253139	-7.72254	down	1.14446	0.0226889	-9.77001	down	1.12485	0.000140361	-4.34106	down	1.07116	0.0379776	-2.73064	down	1.14964	0.0249536
601		Complanatuside	6	1.14543	0.0426451	-12.0203	down	1.13586	0.00464283	-15.5731	down	1.11476	8.14716e-05	-16.676	down	1.23083	0.0542455	-13.0759	-	1.16332	0.0681094	-18.7404	-	1.04403	0.00500703	-3.55279	down	1.07128	2.01767e-05	-4.65574	down	-	-	-	-	1.10705	0.0696251	-6.72011	-	1.04416	0.000811286	-1.10295	down	1.07108	0.00411379	2.49715	up	1.02227	0.0888138
602		Corylifol A	2	1.14389	2.60331e-07	-2.45097	down	1.13482	0.00172432	8.40676	up	1.1146	0.00170952	17.7577	up	1.2259	0.0019179	4.28774	up	1.16502	0.0017349	7.6203	up	1.12351	2.49003e-05	10.8577	up	1.11741	2.48614e-05	20.2087	up	1.18557	2.43341e-05	6.73871	up	1.16083	2.49239e-05	10.0713	up	1.12737	0.000832704	9.35098	up	1.16296	0.00593224	-4.11902	down	-	-
603		Coumaran-5-Ol-3-One*	3	-	-	-	-	1.12206	0.00126158	-2.6481	down	-	-	-	-	1.17102	0.000150829	-1.03499	down	1.12277	0.0107238	-1.92759	down	1.106	0.00135651	-2.15471	down	-	-	-	-	-	-	-	-	1.08763	0.0158112	-1.4342	down	1.11636	0.00228535	1.95678	up	1.15058	0.00252913	1.6131	up	-	-
604		Crotalarin*	9	1.10044	0.00664429	-3.46508	down	1.11608	0.000833493	-5.42726	down	1.09083	0.014089	-5.48415	down	-	-	-	-	1.12807	0.0199947	-5.13803	down	1.08163	0.000512499	-1.96218	down	1.03816	0.0263985	-2.01907	down	1.14346	0.00850531	2.74681	up	-	-	-	-	-	-	-	-	1.16136	0.000895757	4.70899	up	-	-
605		Cyclochandalone*	2	1.13677	0.000118511	-1.13739	down	1.12492	0.000664885	1.14956	up	1.10415	9.28406e-05	2.51115	up	1.22897	0.000337983	1.78378	up	-	-	-	-	1.12137	0.000212888	2.28696	up	1.11263	0.0001114	3.64854	up	1.18612	0.000171145	2.92118	up	1.08027	9.88317e-05	1.53531	up	1.09767	1.39013e-05	1.36158	up	-	-	-	-	-	-
606		Daidzein	2	1.13888	0.000413257	-2.40251	down	1.11346	0.00038389	-1.87509	down	1.05045	0.00163282	1.60409	up	-	-	-	-	1.00368	0.00246662	2.05806	up	-	-	-	-	1.10751	0.000432873	4.0066	up	1.16093	0.000249029	1.92981	up	1.11619	0.000142319	4.46057	up	1.11468	0.00042282	3.47918	up	1.12536	0.000286396	1.40239	up	1.11109	6.81896e-05
607		Daidzein Diacetate	2	1.14302	0.000279181	-2.8843	down	1.13608	0.00213182	18.1377	up	1.10797	0.00233426	4.91945	up	1.21873	0.00220295	6.19118	up	1.16685	0.00213182	18.1377	up	1.12373	0.000332173	21.022	up	1.11563	0.000336383	7.80375	up	1.18128	0.000333765	9.07548	up	1.16153	0.000332173	21.022	up	1.12729	0.00220158	-13.2183	down	1.16801	0.0252849	-11.9466	down	-	-
608		Daidzein glucosyl malonyl glucoside	2	1.14632	0.00181299	-4.87815	down	1.12249	0.00221608	-3.46628	down	-	-	-	-	-	-	-	-	-	-	-	-	1.06311	0.00351361	1.41187	up	1.11369	0.00184378	4.81151	up	1.1534	0.0017874	3.71437	up	1.15265	0.0017508	5.38765	up	1.12066	0.0024158	3.39964	up	1.0958	0.00161918	2.3025	up	1.15331	0.0019792
609		Daidzein rutinoside	4	-	-	-	-	1.1139	0.000509377	-6.54186	down	1.10252	0.00105135	-8.89281	down	-	-	-	-	1.05862	0.000176216	-2.69331	down	1.11916	0.00052772	-5.81353	down	1.11503	0.00105597	-8.16448	down	-	-	-	-	1.12075	0.000543937	-1.96498	down	1.11617	0.00168296	-2.35095	down	1.16013	0.000516813	5.81657	up	1.16477	0.000589996
610		Daidzein-4',7-Diglucoside	2	1.14888	0.000339473	-3.17305	down	1.12055	0.00267356	-2.28811	down	-	-	-	-	1.04131	0.0500661	-1.02809	-	1.04585	0.0015159	1.21891	up	-	-	-	-	1.11065	0.00034172	2.58141	up	1.142	3.3547e-05	2.14496	up	1.15157	0.000243227	4.39196	up	1.10015	0.00361883	1.69647	up	1.04503	0.00254725	1.26002	up	1.1505	0.00161668
611		Daidzein-4'-O-glucoside*	4	1.1386	0.000303116	-2.76972	down	1.1285	0.000958381	-4.05027	down	1.10422	0.00486939	-4.24309	down	-	-	-	-	-	-	-	-	1.08776	0.00240746	-1.28055	down	1.06302	0.0136852	-1.47337	down	1.15199	0.000137574	1.872	up	1.12247	8.47714e-05	3.25466	up	-	-	-	-	1.1576	0.000961648	3.15255	up	1.14753	0.000808415
612		Daidzein-7-O-(2''-benzoyl)rhamnoside	3	1.13766	0.00481417	-3.76072	down	1.13051	0.000470994	-4.77068	down	1.1081	0.000393543	-4.32224	down	-	-	-	-	-	-	-	-	1.00185	0.00103448	-1.00996	down	-	-	-	-	1.15524	0.00549004	2.89899	up	1.14901	0.00436594	4.73618	up	-	-	-	-	1.1612	0.000453328	3.90896	up	1.16365	0.000457596
613		Daidzein-7-O-Glucoside-4'-O-Apioside	8	-	-	-	-	1.12825	1.74759e-08	2.81532	up	-	-	-	-	-	-	-	-	1.163	5.93424e-09	3.40331	up	1.11354	0.00188601	3.4405	up	-	-	-	-	-	-	-	-	1.1554	0.00181061	4.02848	up	1.11243	0.000794143	-2.47412	down	1.15736	0.00373569	-3.32988	down	-	-
614		Daidzein-7-O-apiosyl(1→6)glucoside	8	-	-	-	-	1.12514	0.000396695	2.98712	up	-	-	-	-	-	-	-	-	1.16296	0.000560138	3.31112	up	1.11533	0.000504042	3.56036	up	-	-	-	-	-	-	-	-	1.15839	0.000577049	3.88435	up	1.1111	0.0014843	-2.68941	down	1.15497	0.0069293	-3.52517	down	-	-
615		Daidzein-7-O-glucoside(Daidzin)*	4	1.14503	0.00113426	-2.4816	down	1.13297	0.0006381	-3.74926	down	1.10835	0.00360841	-3.91315	down	-	-	-	-	-	-	-	-	1.08608	0.000809995	-1.26766	down	1.06452	0.00920263	-1.43155	down	1.14606	0.000674788	1.67166	up	1.12061	0.00037715	3.31469	up	-	-	-	-	1.1593	0.000540347	2.93931	up	1.14739	0.000463919
616		Davidinin B malonyl glucoside	7	-	-	-	-	-	-	-	-	-	-	-	-	1.2296	0.0176276	11.0328	up	1.16199	0.0176276	11.0328	up	-	-	-	-	-	-	-	-	1.18731	0.00133966	12.1672	up	1.16127	0.00133966	12.1672	up	-	-	-	-	1.171	0.000696894	11.5021	up	1.16897	0.000696894
617		Dereticulatin*	2	1.13873	0.000933794	-1.72412	down	-	-	-	-	1.10571	0.000200504	2.33424	up	1.21067	6.71931e-05	2.80019	up	-	-	-	-	1.11545	0.000643136	2.55576	up	1.11367	0.000565303	4.05836	up	1.17849	0.000505687	4.52431	up	1.13401	0.000685822	1.52475	up	1.0994	0.000870627	1.50261	up	1.12335	0.000236699	1.96856	up	1.10775	0.00171441
618		Derriscandenoside A*	3	1.1416	0.000255347	-2.70588	down	1.12526	0.000601341	-2.91922	down	1.07235	0.00715068	1.48992	up	1.18547	0.000420337	-1.34827	down	-	-	-	-	-	-	-	-	1.11457	0.000392643	4.1958	up	1.15865	0.000404827	1.35761	up	1.11324	3.60981e-05	2.69269	up	1.12453	0.000661884	4.40914	up	1.1474	0.000968821	1.57095	up	1.12423	0.000170905
619		Derrubone; 5,7-Dihydroxy-3',4'-Methylenedioxy-6-Prenylisoflavone	2	1.15401	0.000457269	-13.1845	down	1.13593	0.00218833	-12.3366	down	-	-	-	-	-	-	-	-	-	-	-	-	-	-	-	-	1.1173	0.000457269	13.1845	up	1.18763	0.000457269	13.1845	up	1.16146	0.000457269	13.1845	up	1.12733	0.00218833	12.3366	up	1.17075	0.00218833	12.3366	up	1.16862	0.00218833
620		Desmethylxanthohumol	2	-	-	-	-	1.13457	0.0229996	18.4284	up	1.11288	0.0229996	18.4284	up	1.18325	0.0252243	4.83185	up	1.16534	0.0229996	18.4284	up	1.12374	0.000150238	18.5872	up	1.1174	0.000150238	18.5872	up	1.16501	0.000122838	4.99065	up	1.16153	0.000150238	18.5872	up	-	-	-	-	1.16782	0.0165575	-13.5966	down	-	-
621		Didymin (Isosakuranetin-7-O-rutinoside)*	4	-	-	-	-	1.13065	0.0402592	-11.7929	down	1.11447	0.00406711	-18.3317	down	-	-	-	-	1.16095	0.10813	-14.1836	-	1.11818	0.0402592	-11.7929	down	1.11704	0.00406711	-18.3317	down	-	-	-	-	1.15536	0.10813	-14.1836	-	1.10876	0.00418144	-6.5388	down	1.16518	0.0402592	11.7929	up	-	-
622		Dihydrokaempferol-3-O-glucoside*	6	1.1403	0.00185453	-2.48575	down	1.08384	0.000410598	1.68966	up	-	-	-	-	-	-	-	-	1.00481	0.125912	-4.22805	-	1.11339	0.00135007	4.17541	up	1.05562	0.00115399	1.76966	up	1.16222	0.00351456	1.62328	up	-	-	-	-	1.07934	0.00749797	-2.40576	down	1.15137	1.59706e-06	-2.55213	down	1.08204	0.116547
623		Dihydrokaempferol-7-O-glucoside	4	-	-	-	-	-	-	-	-	1.11396	0.000350444	-6.79429	down	-	-	-	-	1.04653	0.0297986	-1.75513	down	-	-	-	-	1.1168	0.000350572	-6.79945	down	-	-	-	-	1.04759	0.029961	-1.76028	down	1.1262	0.000355018	-6.10326	down	-	-	-	-	-	-
624		Dihydromarein	3	1.1343	0.000141153	-3.28388	down	1.11287	0.00309281	-3.23429	down	-	-	-	-	-	-	-	-	-	-	-	-	-	-	-	-	1.07732	7.27646e-05	3.83605	up	1.15921	5.82078e-05	2.89019	up	1.1411	0.000130949	4.2893	up	1.08279	0.00255443	3.78646	up	1.13633	0.00297488	2.84059	up	1.14357	0.00264128
625		Dihydromyricetin-3-O-glucoside	4	-	-	-	-	1.13601	0.00154073	-14.044	down	1.11477	9.834e-05	-15.0311	down	-	-	-	-	1.16498	0.0151026	-13.1847	down	1.12349	0.00154073	-14.044	down	1.1174	9.834e-05	-15.0311	down	-	-	-	-	1.15907	0.0151026	-13.1847	down	-	-	-	-	1.17097	0.00154073	14.044	up	-	-
626		Dihydroxy-dimethoxyflavone*	4	1.15331	0.00666944	-14.3237	down	1.13542	0.011764	-14.8223	down	1.11444	0.00217929	-15.3241	down	1.23431	0.00376404	-13.94	down	1.16636	0.00482767	-14.1226	down	-	-	-	-	-	-	-	-	-	-	-	-	-	-	-	-	-	-	-	-	-	-	-	-	-	-
627		Dihydroxy-dimethoxyflavone-7-O-glucoside*	6	-	-	-	-	1.09588	0.00106999	2.69611	up	-	-	-	-	1.20879	0.000120583	-1.74284	down	1.15198	0.00764384	-3.78652	down	1.02348	0.00902627	1.82915	up	1.05606	7.76494e-05	-1.51758	down	1.16292	8.31316e-05	-2.6098	down	1.14711	0.00693966	-4.65347	down	1.10457	5.43325e-05	-3.34673	down	1.15779	0.000220371	-4.43895	down	1.16043	0.00642089
628		Diosmetin (5,7,3'-Trihydroxy-4'-methoxyflavone)*	4	-	-	-	-	1.13306	0.00179658	-5.47037	down	1.11305	0.000473776	-5.94768	down	1.18297	0.0295678	-2.38866	down	1.12714	0.0137045	-2.93568	down	1.11913	0.00191077	-4.48472	down	1.11495	0.000492562	-4.96202	down	1.05039	0.0565256	-1.403	-	1.07515	0.0207302	-1.95002	down	-	-	-	-	1.1397	0.00155455	3.08171	up	1.11686	0.00165285
629		Diosmetin-7-O-Neohesperidoside (Neodiosmin)	9	1.07574	0.00053946	1.52021	up	1.13545	0.0011808	-8.45379	down	1.11468	6.84301e-05	-10.0826	down	1.20373	0.0268361	-3.85105	down	1.16428	0.0146584	-10.1024	down	1.12096	0.00117429	-9.974	down	1.11572	6.83046e-05	-11.6028	down	1.16561	0.023661	-5.37126	down	1.15787	0.0146345	-11.6226	down	1.10504	4.13164e-06	-1.62881	down	1.15005	0.00119326	4.60274	up	1.05151	0.0391141
630		Diosmetin-7-O-galactoside*	6	1.08219	0.000503027	-1.51008	down	1.10619	0.00123146	-2.43093	down	1.10869	0.000313611	-5.22424	down	-	-	-	-	1.09485	0.10175	-6.94638	-	-	-	-	-	1.1133	0.000348307	-3.71416	down	-	-	-	-	1.04341	0.105083	-5.4363	-	1.1189	0.000288838	-2.79331	down	1.028	0.00140622	1.408	up	1.00135	0.109887
631		Diosmetin-7-O-glucuronide	3	1.1534	0.00800771	-12.6556	down	1.1361	0.00206412	-24.5347	down	1.11475	3.67957e-05	-12.865	down	-	-	-	-	1.16586	0.00832576	-12.6685	down	1.12154	0.00206572	-11.8791	down	-	-	-	-	1.18671	0.00800771	12.6556	up	-	-	-	-	1.12705	0.00206597	11.6698	up	1.17112	0.00206412	24.5347	up	1.16754	0.00206573
632		Diosmetin-7-O-rutinoside (Diosmin)*	9	1.1523	0.0116965	10.9687	up	1.13295	0.000563544	-8.07352	down	1.11255	1.88367e-06	-9.70552	down	1.16152	0.0462704	-3.49182	down	1.16178	0.0144307	-9.80559	down	1.12368	0.000557955	-19.0422	down	1.11743	1.89746e-06	-20.6742	down	1.18476	0.0368462	-14.4605	down	1.16067	0.0143864	-20.7742	down	1.11584	4.30696e-06	-1.632	down	1.14141	0.000465779	4.5817	up	1.05695	0.0365492
633		ERYSENEGALENSEIN	2	1.11687	0.000168489	-1.09779	down	1.13483	0.00116598	8.54392	up	1.11239	0.00116088	9.73337	up	1.19774	0.00114272	4.13286	up	1.16694	0.00115691	18.8693	up	1.12295	1.10038e-05	9.64171	up	1.11573	1.09878e-05	10.8312	up	1.16568	1.70673e-06	5.23064	up	1.16154	1.0975e-05	19.9671	up	-	-	-	-	1.13303	0.0228237	-4.41107	down	1.16891	0.00278763
634		Epiafzelechin	3	1.10628	0.00734305	-1.82754	down	1.12155	0.0021633	-3.09465	down	1.07953	0.00248484	2.44555	up	-	-	-	-	1.07534	0.00391518	1.35407	up	1.03321	0.00328462	-1.2671	down	1.10394	0.00404847	4.27309	up	1.08058	0.0140978	1.17561	up	1.14197	0.00459927	3.18162	up	1.12029	0.00176615	5.5402	up	1.14862	0.00251287	2.44272	up	1.15897	0.00185946
635		Epicatechin gallate*	2	-	-	-	-	-	-	-	-	1.06026	0.000277016	-1.05598	down	1.2081	5.2466e-05	-1.78095	down	-	-	-	-	-	-	-	-	-	-	-	-	-	-	-	-	-	-	-	-	-	-	-	-	-	-	-	-	-	-
636		Epicatechin glucoside	2	1.14599	0.00118436	-4.61362	down	1.00941	0.00593604	1.66777	up	1.00942	0.00403294	2.0764	up	-	-	-	-	-	-	-	-	1.11444	0.00111506	6.2814	up	1.10709	0.00110487	6.69002	up	1.18124	0.00117072	4.8878	up	1.13342	0.000986759	4.6066	up	-	-	-	-	1.00183	0.00764136	-1.3936	down	-	-
637		Epicatechin-(4β→8)-epigallocatechin	9	1.13587	0.000333967	-2.83089	down	-	-	-	-	1.10757	3.18909e-05	-4.06002	down	-	-	-	-	1.14788	0.00949612	-3.72375	down	1.11742	0.000591417	2.93675	up	1.09587	8.43339e-06	-1.22913	down	1.15665	0.000161219	2.62872	up	-	-	-	-	1.12577	6.1033e-05	-4.16588	down	-	-	-	-	1.15631	0.00946096
638		Eriodictyol (5,7,3',4'-Tetrahydroxyflavanone)	4	-	-	-	-	1.13558	0.00489791	-13.2688	down	1.11418	0.00783191	-15.2594	down	1.23355	0.00478728	-12.1301	down	1.16483	0.0217516	-12.5121	down	1.12304	0.00489791	-13.2688	down	1.11671	0.00783191	-15.2594	down	1.18648	0.00478728	-12.1301	down	1.15979	0.0217516	-12.5121	down	1.06148	0.015318	-1.9906	down	1.00328	0.0187367	1.1387	up	-	-
639		Eriodictyol-3'-O-glucoside*	6	1.14733	0.000226006	-2.35093	down	1.1362	0.000411818	15.585	up	-	-	-	-	-	-	-	-	1.00193	0.134927	-4.15153	-	1.12374	0.0002131	17.936	up	1.08395	3.09784e-05	1.80681	up	1.17303	0.00013609	1.72899	up	-	-	-	-	1.12725	0.00324274	-16.1292	down	1.17106	0.000616577	-16.207	down	1.16188	0.120208
640		Eriodictyol-7-O-(2''-O-rhamnosyl)xyloside-4'-O-glucuronide	6	1.14927	0.0178399	11.6335	up	1.06638	0.00153831	-2.77641	down	1.06905	3.65193e-07	-3.29004	down	1.11668	3.36272e-05	-2.04987	down	1.13429	0.00469133	-4.5877	down	1.1235	0.00180476	-14.4099	down	1.11738	4.30693e-05	-14.9236	down	1.1876	0.00015728	-13.6834	down	1.16116	0.00426054	-16.2212	down	-	-	-	-	-	-	-	-	1.11597	0.00934308
641		Eriodictyol-7-O-(6''-acetyl)glucoside	7	1.12644	0.00120931	-1.82999	down	-	-	-	-	1.09185	0.00308833	-2.34699	down	1.18345	0.00600073	-1.55485	down	-	-	-	-	1.10817	0.00173124	1.91464	up	-	-	-	-	-	-	-	-	1.05258	0.000227515	2.10686	up	1.11196	0.00331923	-2.43164	down	1.1372	0.00674219	-1.63949	down	-	-
642		Eriodictyol-7-O-Rutinoside (Eriocitrin)	6	1.02211	0.0312092	1.69786	up	-	-	-	-	1.10224	2.77828e-05	-3.95281	down	1.21077	0.000255912	-3.05964	down	1.13536	0.0665841	-6.5511	-	1.07685	0.0191766	-3.56135	down	1.11033	9.12595e-05	-5.65067	down	1.17487	0.000534551	-4.7575	down	1.14023	0.0654413	-8.24896	-	1.05334	2.19374e-05	-2.08932	down	-	-	-	-	1.10083	0.0711537
643		Eriodictyol-7-O-glucoronide	6	1.04636	0.0171283	-1.30721	down	-	-	-	-	-	-	-	-	-	-	-	-	1.12297	0.0114343	-2.8333	down	-	-	-	-	-	-	-	-	1.04999	0.0233322	1.10862	up	1.0258	0.0205897	-1.5261	down	-	-	-	-	-	-	-	-	1.10684	0.0172516
644		Eriodictyol-7-O-glucoside*	6	1.14592	6.66993e-05	-2.36812	down	1.05774	0.000208336	1.89473	up	-	-	-	-	-	-	-	-	1.04515	0.105714	-4.11408	-	1.10725	6.29498e-05	4.26286	up	1.10002	1.11813e-05	2.1767	up	1.18043	0.000140055	1.6059	up	-	-	-	-	1.05157	0.0028751	-2.08616	down	1.1288	4.30606e-06	-2.65695	down	1.10215	0.0962903
645		Eriodictyol-8-C-glucoside-4'-O-glucoside	4	1.15352	0.00617193	-13.5855	down	1.13399	0.0152594	-9.45498	down	1.11474	0.000213471	-17.1678	down	1.228	0.0398492	-10.0982	down	1.15676	0.145081	-12.5708	-	1.10159	0.0070867	4.13054	up	1.10286	0.000133846	-3.58224	down	1.13122	0.0070158	3.48728	up	-	-	-	-	1.12381	0.000215475	-7.71278	down	-	-	-	-	-	-
646		Erosone	1	-	-	-	-	1.13602	0.00192067	15.0495	up	1.11443	0.00192067	15.0495	up	1.06408	0.000962606	2.11075	up	1.16679	0.00192067	15.0495	up	1.12357	0.00163579	14.8166	up	1.11717	0.00163579	14.8166	up	-	-	-	-	1.16137	0.00163579	14.8166	up	-	-	-	-	1.16473	0.0419131	-12.9388	down	-	-
647		Erybraedin D	2	-	-	-	-	1.13623	0.00071372	21.4865	up	1.11473	0.00071372	21.4865	up	1.2163	0.000709194	5.21206	up	1.16698	0.00071372	21.4865	up	1.12373	0.000218616	21.8498	up	1.1174	0.000218616	21.8498	up	1.17144	0.000200904	5.57527	up	1.16148	0.000218616	21.8498	up	-	-	-	-	1.16903	0.0288684	-16.2745	down	-	-
648		Erysenegalensein D	6	-	-	-	-	1.12649	1.44923e-08	3.35811	up	1.11479	1.49501e-06	19.0016	up	-	-	-	-	1.16073	0.00298563	-3.35581	down	1.09919	0.0123194	3.37722	up	1.11696	0.00949105	19.0207	up	-	-	-	-	1.14046	0.00253545	-3.33669	down	1.1273	0.00493816	15.6435	up	1.14419	0.0209872	-4.56702	down	1.16463	0.00227281
649		Erysenegalensein H	2	1.14146	8.8543e-05	-2.07322	down	-	-	-	-	1.04846	0.00178058	1.14262	up	1.12766	0.000567376	1.56307	up	-	-	-	-	1.11878	0.000276963	2.05592	up	1.11076	0.000145959	3.21585	up	1.16782	8.94014e-05	3.63629	up	1.15654	0.000239698	2.25591	up	1.08256	5.91174e-05	1.15993	up	1.08371	0.000115237	1.58038	up	-	-
650		Erysenegalensein J	6	1.12583	4.75591e-06	-2.53658	down	1.07839	0.0136721	4.77379	up	1.09532	0.0137545	4.92084	up	-	-	-	-	1.14858	0.00641933	-4.40866	down	1.10039	0.000128693	7.31037	up	1.11179	0.000133417	7.45743	up	1.12232	1.2955e-05	1.91142	up	1.10886	0.0137139	-1.87208	down	-	-	-	-	1.12058	0.00765769	-5.39895	down	1.1495	0.00572777
651		Erysenegalensein O	2	-	-	-	-	1.1361	0.000467013	15.3595	up	1.11467	0.000467013	15.3595	up	1.05835	0.00169175	1.21954	up	1.11665	4.98541e-05	2.87852	up	1.1237	0.000710106	16.1136	up	1.11727	0.000710106	16.1136	up	1.10918	0.000212065	1.97364	up	1.12672	0.000342145	3.63262	up	-	-	-	-	1.16963	0.0129841	-14.14	down	1.16641	0.0450247
652		Eturunagarone	6	1.14799	0.00131539	-2.27125	down	1.13076	0.000116306	3.37469	up	1.09831	0.000126787	5.46196	up	-	-	-	-	1.1546	0.00512335	-3.68176	down	1.12129	0.000779733	5.64593	up	1.10832	0.000747516	7.73321	up	1.16571	0.000923445	1.8759	up	1.07701	0.0134136	-1.41051	down	1.02461	0.000733405	2.08728	up	1.16365	0.00154353	-3.77003	down	1.16543	0.00415737
653		Euchrenone A16*	2	1.14819	9.83424e-06	-1.20542	down	1.13125	4.01664e-05	8.41987	up	1.11478	4.01814e-05	20.1068	up	1.11051	0.000970535	1.56132	up	1.16012	3.97199e-05	7.86102	up	1.12001	2.54337e-05	9.62529	up	1.11742	2.54002e-05	21.3122	up	1.1434	9.41242e-07	2.76674	up	1.15709	2.53736e-05	9.06644	up	1.12512	0.0208386	11.6869	up	1.15581	0.0161391	-6.85854	down	-	-
654		Euchrenone A3	2	1.14565	0.00168664	-2.71606	down	1.13616	0.000654091	16.7741	up	1.11469	0.000654091	16.7741	up	1.12906	0.000178414	1.92406	up	1.11304	0.000262812	1.76306	up	1.12371	0.00116131	19.4901	up	1.11731	0.00116131	19.4901	up	1.1668	0.00120341	4.64012	up	1.15204	0.00126019	4.47912	up	-	-	-	-	1.16923	0.0176854	-14.85	down	1.16882	0.00680746
655		Eurycarpin A	2	1.15002	0.000694101	-2.24114	down	1.13628	4.46032e-05	16.2591	up	1.11476	4.46032e-05	16.2591	up	1.19926	3.91343e-07	3.23969	up	1.16702	4.46032e-05	16.2591	up	1.12373	0.000377141	18.5003	up	1.11738	0.000377141	18.5003	up	1.17481	0.000363762	5.48082	up	1.16152	0.000377141	18.5003	up	-	-	-	-	1.16908	0.0280824	-13.0194	down	-	-
656		Farrerol-5,7-di-O-glucoside	6	1.14106	0.0687711	12.2876	-	-	-	-	-	-	-	-	-	-	-	-	-	1.01966	0.0728746	-4.2733	-	1.12313	0.00639897	-13.9548	down	1.11619	0.013382	-13.2527	down	1.18598	0.0147217	-14.1255	down	1.15586	0.0646254	-16.5609	-	-	-	-	-	-	-	-	-	-	-
657		Fisetinidol-(4α,6)-gallocatechin	8	-	-	-	-	1.12316	0.000112091	4.08789	up	1.11375	0.000224023	4.35007	up	-	-	-	-	-	-	-	-	1.06945	0.0413231	5.028	up	1.07308	0.0408164	5.29018	up	-	-	-	-	-	-	-	-	-	-	-	-	1.1566	0.00136727	-4.13134	down	1.11763	0.0345049
658		Flavenochromane B	2	-	-	-	-	1.13619	0.00161394	19.389	up	1.10989	0.00167263	6.27636	up	1.16479	0.00282561	1.45363	up	1.15666	0.00165428	6.66005	up	1.12376	9.47489e-05	20.3836	up	1.11499	9.59041e-05	7.27103	up	1.17048	8.60847e-06	2.44831	up	1.15524	9.48857e-05	7.65473	up	1.127	0.00434968	-13.1126	down	1.17093	0.0026971	-17.9353	down	1.16686	0.0214618
659		Flavoyadorinin A*	10	-	-	-	-	1.07891	1.13095e-06	2.6584	up	-	-	-	-	1.15548	0.0164513	-1.52542	down	-	-	-	-	-	-	-	-	1.04634	0.000401796	-1.03616	down	1.14634	0.00837632	-2.41129	down	1.02224	0.0406355	-1.92879	down	1.07475	5.22144e-05	-2.8087	down	1.13672	0.00575294	-4.18382	down	1.10536	0.0230577
660		Flemichapparin B	2	1.1319	0.00332635	-5.36366	down	1.0852	0.0369628	-4.66809	down	1.11047	0.0156001	10.6526	up	1.07976	0.00637604	-1.81296	down	-	-	-	-	-	-	-	-	1.11711	0.00313207	16.0163	up	1.1703	0.00384722	3.5507	up	1.14817	0.00349254	4.54096	up	1.12492	0.0334189	15.3207	up	1.07834	0.048236	2.85513	up	1.10867	0.0400368
661		Flemingin A	3	1.14626	0.000998712	-2.52546	down	1.13478	0.000235751	-5.18874	down	1.11079	1.51128e-05	-2.5726	down	1.22682	0.000529996	-2.53148	down	1.16223	0.00116264	-3.78228	down	1.1174	0.000214017	-2.66328	down	-	-	-	-	-	-	-	-	1.11635	0.00240325	-1.25682	down	1.125	0.000340014	2.61614	up	1.16606	0.000250373	2.65726	up	1.13891	9.11689e-05
662		Flemingin B*	2	1.13676	0.00150624	-1.78776	down	-	-	-	-	1.07605	0.000185181	1.19665	up	1.20708	6.8072e-05	2.78488	up	-	-	-	-	1.07566	0.000212969	2.19788	up	1.10875	0.000929108	2.98441	up	1.17727	0.000774014	4.57264	up	1.12623	0.00152167	1.40877	up	-	-	-	-	1.09899	0.0262572	2.37476	up	-	-
663		Flemingin C*	2	1.13874	4.35276e-05	-1.3624	down	1.12604	0.00018166	2.38956	up	1.11151	0.000262223	3.81982	up	1.20962	9.68968e-05	3.52362	up	1.15045	0.000102412	2.16265	up	1.12034	8.70149e-05	3.75197	up	1.11578	0.000100522	5.18223	up	1.17544	7.0515e-05	4.88602	up	1.15554	6.671e-05	3.52505	up	1.09147	0.00207906	1.43026	up	-	-	-	-	-	-
664		Flemingin D	2	1.12575	6.08201e-05	-2.25416	down	1.13597	0.00381469	19.6336	up	1.10688	0.00416779	5.00416	up	1.22704	0.00431814	4.54493	up	1.16128	0.00402394	5.73853	up	1.12376	0.000256267	21.8878	up	1.11592	0.0002609	7.25832	up	1.187	0.000262878	6.79908	up	1.16048	0.00025911	7.99269	up	1.12738	0.0015912	-14.6295	down	1.17119	0.00051363	-15.0887	down	1.16908	0.00204263
665		Flemingin F	2	1.15054	0.000666202	-2.52172	down	1.13374	7.1229e-07	2.47281	up	1.11276	1.38967e-05	1.2569	up	1.17182	0.00082424	1.39873	up	-	-	-	-	1.12245	0.000422342	4.99453	up	1.11578	0.000482745	3.77861	up	1.17835	0.000354059	3.92045	up	1.15699	0.000456582	3.464	up	1.11827	1.17212e-06	-1.21591	down	1.05639	0.0358194	-1.07408	down	1.15003	0.00170354
666		Fleminone	6	1.15073	0.000350376	-2.81122	down	1.13009	0.000118668	5.64471	up	1.11007	0.000122857	5.03145	up	-	-	-	-	1.1634	0.00105761	-4.13153	down	1.12096	0.000254262	8.45593	up	1.11554	0.000255418	7.84267	up	1.18366	0.000381497	2.50877	up	1.12654	0.0027637	-1.32031	down	-	-	-	-	1.1656	9.2801e-05	-5.94715	down	1.16664	0.000898372
667		Flemiphilippinin A	8	1.11258	0.000476492	-1.16359	down	1.12193	0.000627528	5.2039	up	1.11318	0.000618	7.76411	up	1.15479	0.00878691	-1.24808	down	1.12657	0.000214578	2.80731	up	1.11482	0.000372144	6.36749	up	1.11628	0.000367137	8.9277	up	-	-	-	-	1.14285	0.000250197	3.9709	up	1.06352	0.0193968	2.56021	up	1.16021	0.00243612	-6.45199	down	1.06492	0.0289223
668		Flemiphilippinin C	5	1.14471	2.37456e-06	-1.11277	down	1.11214	7.06647e-05	5.9422	up	1.11474	0.000107164	17.1038	up	1.23026	0.000177645	-2.26522	down	1.02509	0.0482515	-1.39257	down	1.10661	1.73067e-05	7.05497	up	1.11742	2.37754e-05	18.2166	up	1.17561	0.000455486	-1.15245	down	-	-	-	-	1.1197	0.103667	11.1616	-	1.15747	0.000132116	-8.20742	down	1.14741	0.0140611
669		Flemiphyllin	2	1.11607	0.00164876	-1.04546	down	1.13505	0.000250073	6.56973	up	1.11089	0.00024706	6.77852	up	1.22478	0.000207229	2.91957	up	-	-	-	-	1.12285	0.000507075	7.61519	up	1.1146	0.000505532	7.82398	up	1.18197	0.000562188	3.96503	up	-	-	-	-	-	-	-	-	1.16357	0.00177021	-3.65016	down	1.16717	0.0034994
670		Flemiwallichin B	6	-	-	-	-	1.09317	7.38262e-07	-3.73825	down	-	-	-	-	-	-	-	-	1.14593	0.00106323	-5.66563	down	1.02938	0.000114087	-2.22138	down	-	-	-	-	-	-	-	-	1.12716	0.000954867	-4.14877	down	1.12408	6.12757e-05	4.35192	up	1.16006	2.9222e-05	4.1168	up	1.15489	0.00244362
671		Flemiwallichin E	6	1.14264	3.61829e-05	-1.64111	down	1.12444	0.000607779	1.50988	up	1.09591	0.000234697	4.54167	up	-	-	-	-	1.14948	0.00545562	-2.76233	down	1.12211	0.000107756	3.15099	up	1.10724	8.56846e-05	6.18278	up	-	-	-	-	1.06977	0.0189027	-1.12122	down	1.08775	3.01387e-06	3.03179	up	1.16272	0.0018268	-2.46053	down	1.163	0.00409283
672		Formononetin (7-Hydroxy-4'-methoxyisoflavone)*	2	1.1432	0.00119037	-4.50286	down	1.09	0.00257594	-2.16839	down	-	-	-	-	-	-	-	-	-	-	-	-	1.10404	0.00139912	2.33447	up	1.03076	0.000657872	4.04925	up	1.14859	0.000579095	3.24048	up	1.13918	0.000982845	4.16949	up	-	-	-	-	-	-	-	-	1.06475	0.00137673
673		Formononetin 7-O-(6''-Acetylglucoside)	2	1.13358	0.000114487	-3.13015	down	-	-	-	-	1.06093	0.0142778	1.85629	up	1.08953	0.00180944	-1.05402	down	1.03273	0.00639092	-1.19678	down	1.12098	0.000303451	3.45439	up	1.11507	0.000265651	4.98644	up	1.17376	0.000203152	2.07613	up	1.136	5.96883e-05	1.93337	up	1.10469	9.93965e-05	1.53205	up	1.14289	0.00191323	-1.37826	down	1.12943	0.00786382
674		Formononetin-7-O-(6''-Malonyl)glucoside	2	1.14222	0.000531519	-3.67619	down	-	-	-	-	1.08319	0.00792395	2.05642	up	1.11881	0.00374195	-1.21836	down	1.09235	0.00596607	-1.59225	down	1.12117	0.000656134	3.6582	up	1.11582	0.000548079	5.73261	up	1.16917	0.000510126	2.45783	up	1.13503	0.0003195	2.08394	up	1.12037	5.67511e-06	2.0744	up	1.11303	0.00846422	-1.20037	down	1.12849	0.00939546
675		Formononetin-7-O-glucoside (Ononin)	2	1.14892	0.000510965	-4.24846	down	-	-	-	-	1.09008	0.00232707	2.00863	up	-	-	-	-	1.04323	0.0117246	-1.09661	down	1.12177	0.000532522	4.28932	up	1.11562	0.000477845	6.25709	up	1.17966	0.000525101	3.32767	up	1.14857	0.00044472	3.15185	up	1.11268	3.33129e-05	1.96776	up	-	-	-	-	1.07999	0.0143217
676		Galangin (3,5,7-Trihydroxyflavone)	4	-	-	-	-	1.08279	0.00931068	-1.85737	down	1.10448	0.0011552	-3.46676	down	1.16397	0.00742453	1.51721	up	-	-	-	-	1.0997	0.00871771	-2.26636	down	1.11335	0.00121906	-3.87575	down	1.12158	0.00023168	1.10822	up	-	-	-	-	1.07491	0.000845634	-1.60939	down	1.15536	0.00596537	3.37458	up	1.04677	0.00445651
677		Galangin-7-O-glucoside	9	1.11256	7.84139e-05	-1.80332	down	1.12487	1.03416e-06	-3.26615	down	1.10407	0.00227151	-4.12448	down	1.20852	5.27352e-06	-2.16646	down	1.14132	0.0316263	-4.76445	down	1.11204	1.50812e-06	-1.46282	down	1.10213	0.00355281	-2.32116	down	-	-	-	-	1.10306	0.0407821	-2.96113	down	-	-	-	-	1.1591	5.4002e-06	1.09969	up	-	-
678		Gallocatechin 3-O-gallate	2	-	-	-	-	-	-	-	-	-	-	-	-	-	-	-	-	-	-	-	-	-	-	-	-	-	-	-	-	-	-	-	-	-	-	-	-	-	-	-	-	1.13445	0.00724627	-1.82774	down	-	-
679		Gallocatechin-(4α→8)-gallocatechin	9	1.12936	9.41274e-06	-1.29227	down	1.12502	0.00603913	-3.90509	down	1.11159	4.81006e-08	-3.44944	down	1.18472	0.00686566	-1.58575	down	1.09712	0.065508	-3.75478	-	1.10261	0.00824048	-2.61282	down	1.1157	5.25242e-08	-2.15717	down	-	-	-	-	1.00634	0.086711	-2.46251	-	-	-	-	-	1.13036	0.00846933	2.31934	up	-	-
680		Gamma-Mangostin	2	1.14678	0.000957408	-2.74687	down	1.12722	0.000733739	4.74068	up	1.1096	0.000731598	5.41178	up	-	-	-	-	-	-	-	-	1.12044	0.000720215	7.48755	up	1.1154	0.000716417	8.15864	up	-	-	-	-	-	-	-	-	-	-	-	-	-	-	-	-	1.13884	0.0437909
681		Gancaonin D	6	1.07101	0.000509162	-1.07699	down	1.1225	0.00687555	-4.82881	down	1.08365	0.00755395	2.10649	up	1.19566	0.00053063	-1.88262	down	1.11229	0.142587	-5.6123	-	1.10725	0.00774647	-3.75182	down	1.11161	0.000182279	3.18348	up	-	-	-	-	1.08355	0.149106	-4.53531	-	1.12229	0.00638185	6.9353	up	1.14097	0.00909076	2.94619	up	-	-
682		Gancaonin E	2	1.14511	2.86736e-06	-1.53511	down	1.13623	0.00021356	18.3624	up	1.11477	0.00021356	18.3624	up	-	-	-	-	1.06859	0.000347542	1.42534	up	1.12376	3.3864e-05	19.8976	up	1.11742	3.3864e-05	19.8976	up	1.13615	3.71904e-05	1.69496	up	1.1379	2.39872e-07	2.96045	up	-	-	-	-	1.17076	0.00515315	-18.2026	down	1.16859	0.0102815
683		Gancaonin G	6	1.12544	5.04601e-05	-1.6068	down	-	-	-	-	-	-	-	-	1.11181	0.00769379	1.15874	up	1.15999	0.00301149	-5.07294	down	1.10285	1.94333e-05	1.39114	up	1.10347	7.34975e-07	1.84055	up	1.1732	4.9522e-08	2.76554	up	1.15273	0.00365026	-3.46614	down	-	-	-	-	1.09847	0.00110832	1.3744	up	1.16369	0.00306
684		Gancaonin N	2	1.14161	0.00215054	-1.95346	down	1.13625	0.000182287	17.9369	up	1.11472	0.000182287	17.9369	up	1.23497	0.000182287	17.9369	up	1.16696	0.000182287	17.9369	up	1.12371	0.00102611	19.8904	up	1.11733	0.00102611	19.8904	up	1.18767	0.00102611	19.8904	up	1.16148	0.00102611	19.8904	up	-	-	-	-	-	-	-	-	-	-
685		Gancaonin Q	3	1.15186	0.000155846	-2.82451	down	1.13407	0.00037753	-3.74583	down	1.10401	3.41494e-05	-1.35811	down	1.1943	0.001849	-1.04338	down	1.15898	0.00103657	-2.3888	down	-	-	-	-	1.10935	0.000212325	1.46641	up	1.17568	5.63389e-05	1.78113	up	-	-	-	-	1.12327	0.000511847	2.38772	up	1.16484	0.000376036	2.70244	up	1.14099	0.00029091
686		Garbanzol	5	-	-	-	-	1.09216	0.00299356	1.30298	up	1.11469	0.00112598	16.901	up	-	-	-	-	1.14603	0.00116896	3.94003	up	1.08897	0.00102624	1.26876	up	1.11731	0.000578393	16.8668	up	-	-	-	-	1.14012	0.000522627	3.90581	up	1.12762	0.000655888	15.598	up	1.0804	0.0446139	-2.53154	down	1.12555	0.000301409
687		Genistein	8	-	-	-	-	-	-	-	-	1.11476	0.000397758	19.0964	up	-	-	-	-	1.07624	9.70251e-05	3.35927	up	-	-	-	-	1.11742	2.83242e-05	19.7403	up	-	-	-	-	1.09302	2.06727e-07	4.0032	up	1.12592	0.0226009	18.3534	up	-	-	-	-	-	-
688		Genistein 7,4'-di-O-beta-D-glucopyranoside	10	-	-	-	-	-	-	-	-	1.09907	0.00145859	4.51423	up	-	-	-	-	-	-	-	-	-	-	-	-	1.09776	1.26073e-05	3.65948	up	1.16331	0.00380521	-1.29193	down	-	-	-	-	1.10107	0.00392384	3.71785	up	1.08236	0.000965942	-1.23356	down	-	-
689		Genistein glucosyl malonyl glucoside	6	1.14753	0.00099312	-3.0809	down	1.13027	0.000262201	-2.72922	down	1.10223	0.00107496	1.79955	up	1.19071	0.00276241	-1.33429	down	1.1631	0.000278359	-3.33276	down	-	-	-	-	1.11542	0.000827885	4.88045	up	1.16093	0.00105077	1.74661	up	-	-	-	-	1.1263	0.000268143	4.52876	up	1.14026	0.000104445	1.39493	up	-	-
690		Genistein glucosyl malonyl xylside	4	1.15081	0.0184239	-12.7375	down	1.13621	0.000188762	-15.8688	down	1.11479	4.51782e-06	-21.1947	down	1.23319	0.0199262	-12.6992	down	1.16556	0.0274578	-17.7756	down	1.08899	1.90842e-05	-3.13132	down	1.11239	4.36053e-06	-8.45725	down	-	-	-	-	1.12784	0.029719	-5.03811	down	1.12729	4.22317e-06	-5.32593	down	1.13541	1.8621e-05	3.16963	up	1.03289	0.0595816
691		Genistein rhamnosyl malonyl glucoside	4	-	-	-	-	1.12922	0.00464245	-5.78673	down	1.11349	2.39519e-06	-9.42605	down	1.13997	0.0609336	-2.65658	-	1.15399	0.0389501	-7.77382	down	1.1141	0.00485013	-4.8553	down	1.116	2.36091e-06	-8.49462	down	-	-	-	-	1.14402	0.0393617	-6.84239	down	1.11858	1.06166e-09	-3.63932	down	1.11268	0.0046086	3.13015	up	-	-
692		Genistein-7-O-(6''-malonyl)glucoside	3	1.1486	0.00150932	-5.26519	down	1.12936	0.0258016	-8.04617	down	-	-	-	-	1.22274	0.00399888	-3.71808	down	-	-	-	-	1.07075	0.0381666	-2.78098	down	1.10312	0.0014858	4.98282	up	1.128	0.00194613	1.54711	up	1.11692	0.00131339	3.6518	up	1.1164	0.0258568	7.7638	up	1.14656	0.0291683	4.32809	up	1.14562	0.0263332
693		Genistein-7-O-galactoside*	4	1.02489	0.00208114	-1.05054	down	-	-	-	-	1.11102	0.00174642	-6.8565	down	1.14688	0.00467254	-1.46665	down	1.01847	0.147727	-5.67629	-	-	-	-	-	1.11413	0.00179443	-5.80596	down	-	-	-	-	-	-	-	-	1.12563	0.00177864	-6.10582	down	-	-	-	-	-	-
694		Genistein-8-C-glucoside	9	-	-	-	-	-	-	-	-	1.1124	0.000319871	-3.36774	down	1.21034	0.00199565	-1.27254	down	1.14744	0.0115676	-3.03437	down	1.10963	0.000355364	1.60106	up	1.11156	0.000322348	-2.40047	down	-	-	-	-	1.1163	0.0168741	-2.0671	down	1.12537	0.000288723	-4.00153	down	1.15754	0.00103691	-1.90632	down	1.15452	0.0101127
695		Genistein-8-C-glucoside-O-apiosyl	5	-	-	-	-	1.11141	0.00372369	3.10561	up	-	-	-	-	1.17651	0.000595283	-1.50739	down	-	-	-	-	1.10593	0.00183372	3.22369	up	-	-	-	-	1.14405	0.000903026	-1.38932	down	-	-	-	-	1.06999	0.0133171	-2.25331	down	1.16316	0.000777347	-4.61301	down	1.15768	0.000894086
696		Genkwanin (Apigenin 7-methyl ether)*	6	1.14747	0.00109616	-2.98835	down	1.08904	0.0073952	-1.49055	down	-	-	-	-	-	-	-	-	1.15933	0.00384226	-4.05771	down	1.07496	0.000803154	1.4978	up	1.10051	0.00119775	2.0483	up	1.17807	0.0011756	2.56142	up	1.05316	0.015991	-1.06935	down	-	-	-	-	1.08099	0.0123983	1.06362	up	1.14344	0.00487736
697		Geraldol malonyl glucosyl glucoside	2	1.15367	0.00438021	-15.9178	down	1.13626	6.2672e-05	-14.0211	down	-	-	-	-	1.2314	0.0441293	-14.6022	down	1.16536	0.0102542	-12.8275	down	1.08116	0.0104914	1.89674	up	1.11688	0.00438021	15.9178	up	-	-	-	-	1.12307	0.00554979	3.09033	up	1.12769	6.2672e-05	14.0211	up	-	-	-	-	1.03426	0.00239754
698		Glabranine*	2	1.05955	0.00722763	-2.92248	down	1.10049	0.0532034	5.02987	-	1.08734	0.0500524	7.39463	-	-	-	-	-	1.13361	0.0508792	6.30705	-	1.12004	0.00659848	7.95234	up	1.10894	0.00653748	10.3171	up	1.01165	0.0140617	1.51629	up	1.15383	0.00655383	9.22953	up	1.02097	0.000474392	2.36476	up	1.16089	0.0166927	-6.43606	down	-	-
699		Glabrene	8	-	-	-	-	1.13488	0.00762202	12.141	up	1.11337	0.00762202	12.141	up	-	-	-	-	1.16577	0.00762202	12.141	up	1.12357	0.000578605	12.7249	up	1.11726	0.000578605	12.7249	up	-	-	-	-	1.16138	0.000578605	12.7249	up	-	-	-	-	1.17008	0.00529047	-12.1522	down	-	-
700		Glabridin	2	1.13851	0.00429301	-4.25055	down	1.1357	0.00719279	13.6767	up	1.11399	0.00719279	13.6767	up	1.23422	0.00719279	13.6767	up	1.16627	0.00719279	13.6767	up	1.12338	0.00376354	17.9272	up	1.11711	0.00376354	17.9272	up	1.18714	0.00376354	17.9272	up	1.16121	0.00376354	17.9272	up	-	-	-	-	-	-	-	-	-	-
701		Glabrone	2	1.14608	0.000464725	-3.21381	down	1.13355	0.00190046	5.21377	up	1.11458	0.00175552	17.8118	up	1.2046	0.00200698	2.72842	up	1.15958	0.0018972	5.05666	up	1.12324	0.000440336	8.42758	up	1.11738	0.000436558	21.0256	up	1.1824	0.000450804	5.94223	up	1.15909	0.000440572	8.27047	up	1.12764	0.00012172	12.598	up	1.14125	0.0111514	-2.48535	down	-	-
702		Glucosyl Amurensin	6	1.04196	0.00295364	-2.33542	down	-	-	-	-	1.11091	0.0467326	13.6495	up	1.08786	0.0107778	-2.22156	down	1.12183	0.0124771	-4.25406	down	1.07958	0.00391423	4.32556	up	1.11702	0.00370651	15.9849	up	-	-	-	-	1.08462	0.0236125	-1.91864	down	1.12113	0.0494833	11.6594	up	1.11619	0.00934067	-4.21169	down	1.14334	0.011462
703		Glucosyl-5,3',-dimethoxyluteolinxyloside	10	-	-	-	-	1.13616	0.00122131	16.7157	up	-	-	-	-	1.17127	0.00742598	-1.66187	down	1.06748	0.0537538	-2.03271	-	1.12293	0.0107576	15.5794	up	-	-	-	-	1.14364	0.00374803	-2.79814	down	1.10372	0.0358119	-3.16899	down	1.12677	0.00852652	-16.9525	down	1.17087	0.00309349	-18.3776	down	1.16846	0.0267271
704		Glyceollin III	9	1.1303	0.00923656	-3.95977	down	1.12951	0.000634118	-6.11672	down	1.10638	0.00506584	-6.48603	down	1.12021	0.0273799	-1.82136	down	1.15507	0.00640161	-5.78395	down	1.08926	0.000229754	-2.15695	down	1.07957	0.00708719	-2.52626	down	1.11616	0.012899	2.13841	up	1.07219	0.0116854	-1.82418	down	-	-	-	-	1.15959	0.000594559	4.29536	up	-	-
705		Glycitein	6	-	-	-	-	1.09058	0.000340049	-1.65324	down	-	-	-	-	1.12588	0.00361977	-1.11385	down	1.11878	0.00521568	-1.90752	down	-	-	-	-	-	-	-	-	-	-	-	-	1.09434	0.0153545	-1.17078	down	1.11103	0.00245327	1.41665	up	-	-	-	-	-	-
706		Glycitin*	2	1.10618	6.82766e-05	-2.92727	down	1.08484	5.6557e-05	-2.70189	down	1.00098	0.0555672	1.85959	-	-	-	-	-	-	-	-	-	-	-	-	-	1.11602	0.000447644	4.78686	up	1.08001	0.000395055	1.49674	up	1.12966	0.000155387	3.52094	up	1.12603	0.000478445	4.56148	up	1.03493	0.00139119	1.27136	up	1.13081	0.00012709
707		Glycyrdione A*	2	-	-	-	-	1.13616	0.00101753	17.5402	up	1.1146	0.00101753	17.5402	up	1.20944	0.000887614	3.16869	up	1.16692	0.00101753	17.5402	up	1.12366	0.00135051	17.5583	up	1.11726	0.00135051	17.5583	up	1.16337	0.00131844	3.18687	up	1.16133	0.00135051	17.5583	up	-	-	-	-	1.17028	0.0113295	-14.3715	down	-	-
708		Glycyroside	8	-	-	-	-	1.13148	0.00077114	4.82766	up	1.10461	0.00164981	1.89501	up	-	-	-	-	-	-	-	-	1.121	7.47009e-05	5.69087	up	1.11567	9.82948e-05	2.75823	up	-	-	-	-	1.11559	2.34042e-05	1.50512	up	1.11796	3.45561e-06	-2.93264	down	1.16492	0.00540026	-5.79573	down	1.1593	0.00375511
709		Gnetifolin B*	4	1.08091	0.0019397	-1.02012	down	1.13286	0.00210797	-5.68746	down	1.11317	0.000245663	-6.09125	down	1.18215	0.0328498	-2.57681	down	1.1229	0.0190474	-3.07341	down	1.11904	0.00223006	-4.66734	down	1.11516	0.000253362	-5.07113	down	1.05603	0.0579896	-1.55668	-	1.06824	0.0279982	-2.05328	down	-	-	-	-	1.13616	0.00187757	3.11066	up	1.11227	0.00190008
710		Gossypetin(3,3',4',5,7,8-Hexahydroxyflavone)	3	1.15276	0.00587794	-11.5941	down	1.13475	0.0192968	-15.0002	down	-	-	-	-	-	-	-	-	-	-	-	-	1.08481	0.0249008	-3.40606	down	1.11631	0.00587794	11.5941	up	1.18676	0.00587794	11.5941	up	1.16038	0.00587794	11.5941	up	1.12625	0.0192968	15.0002	up	1.1698	0.0192968	15.0002	up	1.16804	0.0192968
711		Gossypetin-3-O-glucoside*	4	-	-	-	-	-	-	-	-	1.02051	1.10873e-05	-2.65379	down	-	-	-	-	-	-	-	-	-	-	-	-	1.06917	8.50427e-06	-3.14806	down	-	-	-	-	-	-	-	-	1.11647	7.58697e-05	-2.39719	down	-	-	-	-	-	-
712		Gossypetin-3-O-rutinoside-8-O-rhamnoside	6	-	-	-	-	1.13045	0.0260799	-12.4991	down	1.11166	0.027622	-13.3483	down	-	-	-	-	1.14356	0.140797	-17.1099	-	1.11804	0.0260799	-12.4991	down	1.11448	0.027622	-13.3483	down	-	-	-	-	1.13706	0.140797	-17.1099	-	-	-	-	-	1.16504	0.0260799	12.4991	up	-	-
713		Gossypetin-8-O-glucoside	8	-	-	-	-	-	-	-	-	1.11206	0.0241645	13.2795	up	-	-	-	-	1.16381	0.0241645	13.2795	up	-	-	-	-	1.1174	3.59032e-05	13.9751	up	-	-	-	-	1.16151	3.59032e-05	13.9751	up	1.12491	0.0219297	12.6868	up	-	-	-	-	1.16565	0.0219297
714		Hesperetin	4	1.12869	0.00480004	-1.45103	down	-	-	-	-	1.10771	0.00431325	-3.92817	down	1.23494	8.84315e-05	12.8059	up	1.16694	8.84315e-05	12.8059	up	-	-	-	-	1.09351	0.00576967	-2.47714	down	1.18753	0.00141827	14.257	up	1.1614	0.00141827	14.257	up	1.10694	0.00444818	-3.38943	down	1.17036	0.00517359	13.3447	up	1.16837	0.00517359
715		Hesperetin-3'-O-glucoside*	9	-	-	-	-	-	-	-	-	1.10667	7.18514e-05	-3.0427	down	1.22237	4.71038e-05	-2.625	down	1.14889	0.00393566	-2.97487	down	-	-	-	-	1.11127	0.000102184	-2.27272	down	1.17717	8.22978e-05	-1.85503	down	1.13955	0.00541343	-2.20489	down	1.0931	6.94231e-06	-2.15331	down	1.11853	2.15884e-05	-1.73562	down	1.1188	0.00406787
716		Hesperetin-3'-O-glucuronide	6	1.15175	0.0120763	12.8359	up	-	-	-	-	-	-	-	-	1.15342	7.84893e-05	-1.7776	down	1.13316	0.00159184	-3.0743	down	1.1198	0.0402872	-12.1703	down	1.11664	0.0069036	-13.6852	down	1.18764	0.000103852	-14.6135	down	1.1612	0.00160011	-15.9102	down	-	-	-	-	1.09008	3.56522e-05	-2.44322	down	1.13007	0.00136824
717		Hesperetin-7-O-glucoside*	9	1.04345	0.00120642	-1.12127	down	1.09747	0.000143079	-1.93039	down	1.10957	4.97287e-05	-5.01648	down	-	-	-	-	1.06824	0.122531	-6.02597	-	-	-	-	-	1.11489	5.66225e-05	-3.89522	down	-	-	-	-	1.01315	0.127165	-4.9047	-	1.12391	4.3264e-05	-3.0861	down	1.02369	0.000784814	1.87822	up	-	-
718		Hesperetin-7-O-neohesperidoside(Neohesperidin)	9	1.14887	0.0282631	11.3609	up	1.12918	0.000977328	-8.2789	down	1.10994	3.88496e-05	-9.8642	down	1.17894	0.0142285	-3.52248	down	1.15934	0.0127842	-9.90335	down	1.12364	0.000968974	-19.6398	down	1.11743	3.87868e-05	-21.2251	down	1.18688	0.0116217	-14.8834	down	1.16089	0.0127473	-21.2643	down	1.10717	1.72514e-06	-1.5853	down	1.15941	0.00101673	4.75642	up	1.05657	0.0350885
719		Hesperetin-7-O-rutinoside (Hesperidin)	9	-	-	-	-	1.12721	0.00204398	-3.67033	down	1.11241	0.000104369	-5.54805	down	1.22075	0.00907543	-3.67089	down	1.16372	0.00238481	-6.1705	down	1.10018	0.0017233	-4.20053	down	1.10775	9.4074e-05	-6.07825	down	1.15919	0.00825709	-4.20109	down	1.15194	0.00234945	-6.7007	down	1.10663	8.02159e-06	-1.87773	down	-	-	-	-	1.1448	0.00349711
720		Hirsutissimiside C	8	-	-	-	-	1.09008	0.0128333	2.49946	up	1.10425	0.00897361	4.64286	up	-	-	-	-	1.11962	0.00892108	4.31025	up	1.10119	0.00863805	3.38323	up	1.11129	0.00711778	5.52663	up	-	-	-	-	1.13089	0.00713801	5.19401	up	1.08599	0.00848527	2.1434	up	1.14296	0.00554525	-3.07869	down	-	-
721		Hispaglabridin A	1	1.03874	0.0129914	1.09399	up	1.13586	0.00301017	15.5341	up	1.11445	0.00301017	15.5341	up	1.23443	0.00301017	15.5341	up	1.16648	0.00301017	15.5341	up	1.12349	0.0013784	14.4401	up	1.11712	0.0013784	14.4401	up	1.18729	0.0013784	14.4401	up	1.16111	0.0013784	14.4401	up	-	-	-	-	-	-	-	-	-	-
722		Hispidol*	2	1.12647	0.0113017	-3.13373	down	1.02469	0.000476222	-1.14335	down	-	-	-	-	1.09358	0.0194493	1.15396	up	1.1664	0.00446858	14.5305	up	1.0805	0.0181668	1.99038	up	1.10193	0.0106333	3.5354	up	1.17699	0.00961124	4.28769	up	1.16119	0.00831265	17.6642	up	1.10136	0.000227029	1.54502	up	1.1595	0.000286901	2.29731	up	1.1691	0.000342152
723		Hispidulin (5,7,4'-Trihydroxy-6-methoxyflavone)*	3	1.14726	0.00253392	-3.31285	down	1.13418	0.00339686	-7.401	down	1.11336	0.000556746	-6.73753	down	1.20885	0.026866	-4.03575	down	1.1524	0.0143583	-4.71829	down	1.11401	0.00392586	-4.08815	down	1.10958	0.000602611	-3.42469	down	-	-	-	-	-	-	-	-	-	-	-	-	1.13416	0.00367235	3.36525	up	1.11774	0.00399845
724		Hispidulin-7-O-glucoside(Homoplantaginin)*	6	1.08811	0.000193954	-1.74198	down	1.10315	1.00837e-05	-2.52772	down	1.10718	2.18316e-05	-5.3793	down	1.14398	0.0014877	-1.67636	down	1.08196	0.130021	-6.97686	-	-	-	-	-	1.11638	3.73027e-05	-3.63731	down	-	-	-	-	1.01236	0.134966	-5.23488	-	1.12534	2.37107e-05	-2.85158	down	-	-	-	-	-	-
725		Hispidulin-8-C-(2''-O-glucosyl)glucoside	6	-	-	-	-	1.11753	0.0115933	-2.90959	down	1.11335	8.00578e-05	-2.60436	down	-	-	-	-	1.03422	0.148737	-7.70249	-	1.05756	0.0160811	-1.93431	down	1.07649	1.36534e-05	-1.62907	down	-	-	-	-	-	-	-	-	-	-	-	-	1.1106	0.0103002	2.65107	up	-	-
726		Hispidulin-8-C-(2''-O-xylosyl)glucoside	9	-	-	-	-	-	-	-	-	1.10176	0.000749346	-2.03659	down	1.15573	0.0100308	-1.25975	down	1.02854	0.0456145	-1.38862	down	-	-	-	-	1.06808	0.000119269	-1.94917	down	1.02698	0.00709001	-1.17233	down	-	-	-	-	1.1077	0.000346627	-2.83168	down	1.11784	0.00364324	-2.05484	down	1.09182	0.0241355
727		Hispidulin-8-C-(2''-O-xylosyl)xyloside	4	-	-	-	-	1.13434	0.0244481	-13.2034	down	1.11471	0.00065694	-20.9436	down	1.23142	0.0464473	-13.5162	down	1.16437	0.0459724	-18.4166	down	1.12201	0.0244481	-13.2034	down	1.11738	0.00065694	-20.9436	down	1.18394	0.0464473	-13.5162	down	1.1587	0.0459724	-18.4166	down	1.12226	0.00066445	-7.74013	down	-	-	-	-	1.12303	0.0491362
728		Hispidulin-8-C-glucoside*	10	-	-	-	-	-	-	-	-	1.01461	0.01483	-1.49454	down	1.22287	0.000558468	-3.21202	down	1.08124	0.0333362	-3.12957	down	-	-	-	-	-	-	-	-	1.14051	0.000206464	-3.56794	down	1.06492	0.0303972	-3.48549	down	-	-	-	-	1.11129	0.000202847	-4.25318	down	1.07746	0.0276796
729		Homeriodictyol	4	1.12511	1.84956e-06	-2.17282	down	-	-	-	-	1.09797	0.00343095	-3.5593	down	-	-	-	-	1.16618	0.00569962	13.9073	up	1.10975	2.58656e-06	1.80139	up	1.0699	0.0108371	-1.38648	down	1.14651	3.96075e-06	1.97635	up	1.16154	5.60695e-05	16.0802	up	1.11473	0.00385094	-3.18787	down	-	-	-	-	1.16909	0.000964802
730		Homoeriodictyol	4	1.1317	0.00602102	-2.14895	down	-	-	-	-	1.10519	0.00426723	-3.63743	down	-	-	-	-	1.16687	0.000662724	13.6528	up	1.09705	0.00687615	1.98021	up	1.04017	0.00805306	-1.48848	down	1.11823	0.00471214	1.92437	up	1.16129	0.0031393	15.8017	up	1.11765	0.00442033	-3.46868	down	-	-	-	-	1.16912	0.000272122
731		Homoeriodictyol-7,4'-di-O-β-D-glucopyranoside	9	1.15302	0.00782029	12.5664	up	-	-	-	-	1.10645	3.65874e-07	-4.05179	down	1.10377	0.00242125	-1.02661	down	1.08336	0.077153	-4.0266	-	1.12347	0.00150223	-13.2367	down	1.11742	1.35515e-05	-16.6182	down	1.18752	0.000522516	-13.593	down	1.15687	0.0667527	-16.593	-	1.12238	7.81228e-07	-3.38146	down	-	-	-	-	1.05259	0.0843091
732		Homoeriodictyol-7-O-β-O-glucoside*	9	1.01698	0.00502732	-1.20958	down	1.08887	0.00160077	-2.06023	down	1.10876	3.35871e-07	-5.07717	down	1.2341	0.0073183	15.0483	up	1.07347	0.120879	-6.09853	-	-	-	-	-	1.11225	2.75793e-08	-3.8676	down	1.18741	0.00223341	16.2578	up	1.01649	0.125756	-4.88895	-	1.12083	3.32255e-09	-3.01694	down	1.17099	0.00163221	17.1085	up	-	-
733		Hydroxy isoliquiritigenin glucoside*	4	1.10253	0.00192815	-1.52832	down	-	-	-	-	1.10822	6.47198e-05	-3.56883	down	-	-	-	-	1.1142	0.0167497	-2.05645	down	-	-	-	-	1.10329	1.18394e-05	-2.04051	down	-	-	-	-	-	-	-	-	1.11907	3.03293e-05	-3.02687	down	-	-	-	-	1.07949	0.0240556
734		Hypolaetin*	4	-	-	-	-	1.13599	0.00140725	-13.4622	down	1.11475	0.000173345	-17.4842	down	-	-	-	-	1.16226	0.0744538	-13.9469	-	1.12357	0.00140725	-13.4622	down	1.11737	0.000173345	-17.4842	down	-	-	-	-	1.15633	0.0744538	-13.9469	-	1.1241	0.000175318	-4.02195	down	1.17096	0.00140725	13.4622	up	-	-
735		Icaritin	6	-	-	-	-	1.04008	0.000343288	1.68129	up	1.08656	0.000500286	2.33163	up	-	-	-	-	1.11523	0.011129	-1.61597	down	1.07253	7.07915e-06	2.252	up	1.1026	4.21686e-06	2.90235	up	-	-	-	-	1.07436	0.0249573	-1.04525	down	-	-	-	-	1.11434	1.68502e-05	-2.21558	down	1.13439	0.00492997
736		Irisolidone	3	1.10293	0.0193167	-2.90097	down	1.12565	0.00178905	-4.41897	down	1.11429	0.00649264	16.1881	up	1.0204	0.104264	-2.16193	-	-	-	-	-	1.01335	0.00160713	-1.518	down	1.11673	0.0134606	19.089	up	-	-	-	-	1.05105	0.014848	4.19249	up	1.12758	0.00161984	20.607	up	1.0462	0.000610346	2.25704	up	1.10351	0.00160155
737		Iristectorin A*	5	1.00344	0.0535492	1.70548	-	1.09697	0.0277279	3.48295	up	-	-	-	-	1.00178	0.0103269	-1.20019	down	-	-	-	-	1.07821	0.00663945	1.77748	up	1.03888	0.000537605	-1.02508	down	1.16725	0.00444938	-2.90566	down	-	-	-	-	1.11832	5.898e-05	-2.80256	down	1.16452	0.00360513	-4.68314	down	1.12957	0.0252374
738		Irisxanthone	6	1.10345	0.0430789	-3.0381	down	1.12261	0.00145677	-1.63863	down	-	-	-	-	-	-	-	-	1.12509	0.0581019	-4.74685	-	-	-	-	-	1.06616	0.042686	3.06203	up	1.11821	0.0454224	2.81602	up	-	-	-	-	1.09562	0.000387056	1.66255	up	1.11755	0.00039938	1.41655	up	1.06794	0.0709363
739		Iso-glyasperin D	1	-	-	-	-	1.05483	0.00189254	2.59699	up	1.11075	0.00275396	6.75183	up	1.15622	0.00316695	2.04628	up	1.15057	0.00297486	4.16767	up	1.03353	6.22128e-05	2.30323	up	1.11413	0.000374769	6.45807	up	1.10518	8.78336e-05	1.75252	up	1.14572	0.000254394	3.87391	up	1.08483	0.0468864	4.15484	up	-	-	-	-	-	-
740		Iso-glycyrdione A*	2	-	-	-	-	1.13609	0.00170961	17.527	up	1.11452	0.00170961	17.527	up	1.18573	0.00152582	3.13054	up	1.16687	0.00170961	17.527	up	1.12366	0.00115256	17.5329	up	1.11728	0.00115256	17.5329	up	1.1426	0.000844834	3.13644	up	1.16133	0.00115256	17.5329	up	-	-	-	-	1.16902	0.0201689	-14.3964	down	-	-
741		Isoanhydroicaritin	8	1.12438	0.00832359	-2.87489	down	1.13533	0.00336307	9.88849	up	1.11368	0.00336307	9.88849	up	-	-	-	-	1.16581	0.00336307	9.88849	up	1.12286	0.00579953	12.7634	up	1.1166	0.00579953	12.7634	up	-	-	-	-	1.16081	0.00579953	12.7634	up	-	-	-	-	1.15838	0.0686065	-11.8825	-	-	-
742		Isobavachin*	2	1.06328	0.0095912	-2.97861	down	1.1019	0.0461338	5.0497	up	1.11303	0.0427615	19.7302	up	-	-	-	-	1.13574	0.0447078	5.81204	up	1.11892	0.00809814	8.02831	up	1.11705	0.00801093	22.7088	up	1.01628	0.017148	1.59651	up	1.1563	0.00806213	8.79065	up	1.1273	0.00347026	14.6805	up	1.15987	0.0172683	-6.4318	down	-	-
743		Isochandalone	2	1.14486	0.000374723	-2.27218	down	-	-	-	-	1.11103	0.000630461	2.52487	up	1.2228	0.000628569	1.76014	up	-	-	-	-	1.11207	0.000357423	1.92626	up	1.1164	0.000331705	4.79705	up	1.18521	0.000347697	4.03231	up	1.13161	0.000112518	1.79188	up	1.12452	0.000606344	2.87079	up	1.16222	0.000636145	2.10605	up	-	-
744		Isoetin (5,7,2',4',5'-Pentahydroxyflavone)*	4	-	-	-	-	1.13584	0.00177224	-13.0545	down	1.11477	8.86228e-05	-17.4865	down	1.23162	0.015273	-11.6097	down	1.16312	0.0457068	-13.8619	down	1.12346	0.00177224	-13.0545	down	1.1174	8.86228e-05	-17.4865	down	1.18454	0.015273	-11.6097	down	1.15737	0.0457068	-13.8619	down	1.12432	8.29485e-05	-4.43194	down	-	-	-	-	-	-
745		Isoformononetin	2	1.1376	0.00042337	-4.0366	down	-	-	-	-	1.0687	0.0159913	2.26563	up	-	-	-	-	-	-	-	-	1.12221	0.000527087	4.38365	up	1.11615	0.00047346	6.30223	up	1.17689	0.000486373	3.36321	up	1.15284	0.000497211	3.38128	up	1.11959	2.40284e-07	1.91858	up	1.08579	0.0136546	-1.02045	down	1.09422	0.012362
746		Isohemiphloin	9	1.03292	0.000219526	-2.46059	down	-	-	-	-	1.07627	0.000148491	-4.73344	down	1.02103	0.00637375	-1.70138	down	1.12319	0.00578927	-4.74326	down	1.09145	0.000292956	2.04608	up	1.1087	0.000374982	-2.27285	down	-	-	-	-	1.12767	0.0102674	-2.28267	down	1.12031	0.00033025	-4.31893	down	1.07012	0.00289606	-1.28687	down	1.15523	0.00634976
747		Isokuraridin	2	1.13474	0.000381174	-1.45126	down	1.12961	0.000424914	7.84854	up	1.11469	0.000420832	17.0347	up	-	-	-	-	1.16698	0.000420832	17.0347	up	1.11907	0.000314584	9.29979	up	1.11737	0.000313278	18.4859	up	1.09944	2.51498e-05	2.4802	up	1.16151	0.000313278	18.4859	up	1.12285	0.0248696	9.18612	up	1.14822	0.0293214	-6.81959	down	1.1639	0.0248696
748		Isolaxifolin*	2	1.1281	0.000176392	-1.18785	down	1.09919	0.00046594	1.18118	up	1.10196	0.000335125	2.47496	up	1.22871	0.000984609	1.80797	up	-	-	-	-	1.1155	0.000168339	2.36904	up	1.11198	0.000197943	3.66282	up	1.18629	0.000294935	2.99582	up	1.06432	0.00016293	1.55373	up	1.07442	0.000809141	1.29378	up	-	-	-	-	-	-
749		Isolicoflavone B	2	-	-	-	-	1.13624	0.000455445	21.0887	up	1.11472	0.000455445	21.0887	up	1.21907	0.000405859	3.76838	up	1.167	0.000455445	21.0887	up	1.12373	0.000257214	21.1361	up	1.1174	0.000257214	21.1361	up	1.17248	0.000190048	3.8158	up	1.16149	0.000257214	21.1361	up	-	-	-	-	1.17046	0.00746201	-17.3203	down	-	-
750		Isolicoflavonol	2	-	-	-	-	1.11225	0.000971316	4.0058	up	1.11458	0.00103316	15.9849	up	-	-	-	-	-	-	-	-	1.10771	0.000716173	4.76462	up	1.11732	0.000726107	16.7437	up	-	-	-	-	-	-	-	-	1.12525	0.0210436	11.9791	up	1.10088	0.0273299	-3.44576	down	1.033	0.181065
751		Isoliquiritin	4	1.12783	0.00138042	-3.46008	down	1.11166	0.00679207	-3.95047	down	1.11016	0.00215201	-8.50682	down	-	-	-	-	-	-	-	-	-	-	-	-	1.11274	0.00232543	-5.04674	down	1.16298	0.00126675	2.90517	up	1.15155	0.00172987	3.00653	up	1.11806	0.00236622	-4.55635	down	1.14492	0.00724661	3.39556	up	1.15243	0.00741404
752		Isoorientin-7-O-glucoside*	9	1.05362	0.00559772	-1.04535	down	1.12198	0.00254749	-3.25768	down	1.1034	0.000923786	-2.9804	down	1.1541	0.000268518	-1.00206	down	1.08641	0.0589936	-3.15646	-	1.09712	0.00318627	-2.21233	down	1.0955	0.000911126	-1.93504	down	-	-	-	-	-	-	-	-	-	-	-	-	1.15255	0.0037214	2.25562	up	-	-
753		Isorhamnetin-3-O-(2''-O-xylosyl)glucoside	5	1.12736	0.00569498	2.49275	up	1.11781	0.00511966	3.00093	up	1.09906	0.00443729	3.65337	up	-	-	-	-	1.05014	0.00295239	2.27802	up	-	-	-	-	1.00113	0.00700152	1.16062	up	1.16742	0.00700584	-3.0927	down	-	-	-	-	-	-	-	-	1.15722	0.00643077	-3.60087	down	-	-
754		Isorhamnetin-3-O-(6''-acetylglucosyl)(1→3)-glucoside	6	-	-	-	-	-	-	-	-	-	-	-	-	1.23484	0.00338509	-15.156	down	1.16692	0.000570371	-19.6214	down	-	-	-	-	-	-	-	-	1.18748	0.00338509	-15.156	down	1.16142	0.000570371	-19.6214	down	-	-	-	-	1.17078	0.00338509	-15.156	down	1.16927	0.000570371
755		Isorhamnetin-3-O-(6''-malonyl)glucoside-7-O-glucoside	6	1.15306	0.0056868	-13.8457	down	1.13544	0.00432131	-12.776	down	-	-	-	-	1.23374	0.0132878	-13.9175	down	1.1658	0.0201277	-15.3496	down	-	-	-	-	1.11668	0.0056868	13.8457	up	-	-	-	-	-	-	-	-	1.12693	0.00432131	12.776	up	-	-	-	-	1.10524	0.0320357
756		Isorhamnetin-3-O-Glucoside*	10	-	-	-	-	1.12397	6.1332e-05	1.84339	up	1.11475	0.000142534	17.2518	up	1.00565	0.0761995	-1.32606	-	-	-	-	-	1.10686	0.000610985	1.83239	up	1.11733	0.000463949	17.2408	up	-	-	-	-	-	-	-	-	1.12759	0.000595121	15.4084	up	1.12567	0.0293027	-3.16946	down	1.10996	0.0475863
757		Isorhamnetin-3-O-rutinoside (Narcissin)	6	-	-	-	-	1.13144	9.40844e-05	-2.79014	down	-	-	-	-	-	-	-	-	1.01959	0.114549	-3.47003	-	1.0965	7.18871e-06	-2.36002	down	-	-	-	-	-	-	-	-	-	-	-	-	1.09803	4.18217e-06	2.46582	up	1.11769	4.40736e-06	2.42434	up	-	-
758		Isorhamnetin-3-O-sophoroside	6	1.12389	0.000329247	-1.07955	down	-	-	-	-	-	-	-	-	1.16395	0.0215411	-2.27079	down	1.16228	0.00415645	-5.42085	down	-	-	-	-	1.08913	4.72807e-05	2.06757	up	-	-	-	-	1.15344	0.00448645	-4.3413	down	-	-	-	-	1.01864	0.0167992	-2.1252	down	1.14808	0.00407893
759		Isosakuranetin 7-Alpha-L-Arabinofuranosyl-(1→6)-Glucoside	4	-	-	-	-	-	-	-	-	1.03653	2.51646e-07	-4.22857	down	1.05567	0.0164683	-2.84385	down	1.00067	0.017698	-2.92855	down	-	-	-	-	-	-	-	-	-	-	-	-	-	-	-	-	1.10601	1.77481e-05	-5.06351	down	1.11595	0.0167772	-3.67879	down	1.11585	0.0177199
760		Isosaponarin(Isovitexin-4'-O-glucoside)	4	-	-	-	-	1.13558	0.00358642	-12.4378	down	1.11478	2.88375e-05	-17.821	down	1.23046	0.0682055	-13.6796	-	1.16681	0.00120782	-15.5966	down	1.12299	0.00358642	-12.4378	down	1.11742	2.88375e-05	-17.821	down	1.18275	0.0682055	-13.6796	-	1.16143	0.00120782	-15.5966	down	1.12354	2.47369e-05	-5.38328	down	-	-	-	-	1.15315	0.00141327
761		Isoscoparin-5-O-(6'''-p-coumaroyl)-glucopyranoside	9	1.15015	0.0349635	12.5854	up	-	-	-	-	1.0886	0.000435768	-4.62927	down	1.1902	0.00183204	-3.67197	down	1.14724	0.00462537	-5.66942	down	1.12335	0.00312555	-13.2476	down	1.1173	0.000517981	-17.2147	down	1.18732	0.00196848	-16.2574	down	1.16105	0.00441034	-18.2548	down	1.12073	0.000553903	-3.96706	down	1.15525	0.00253676	-3.00976	down	1.16213	0.00481063
762		Isoscutellarein*	2	1.14511	0.000144332	-2.46214	down	-	-	-	-	1.11472	0.000749876	17.8668	up	-	-	-	-	-	-	-	-	1.11444	0.000134123	2.36098	up	1.1174	0.000185736	20.329	up	1.14017	1.03619e-05	2.35955	up	1.13804	3.16897e-05	2.74133	up	1.12761	0.000764589	17.968	up	-	-	-	-	-	-
763		Isovitexin-2''-O-(6'''-p-coumaroyl)glucoside	9	-	-	-	-	1.13057	0.0867959	-12.3673	-	1.11355	0.0276496	-16.7989	down	1.23506	0.000126213	-12.2074	down	1.16665	0.00278138	-16.1002	down	1.11815	0.0867959	-12.3673	-	1.11601	0.0276496	-16.7989	down	1.18769	0.000126213	-12.2074	down	1.16108	0.00278138	-16.1002	down	1.07447	0.0309077	-4.43162	down	-	-	-	-	1.11002	0.00228644
764		Isovitexin-2''-O-rhamnoside	9	-	-	-	-	1.13406	7.67569e-05	-3.08901	down	1.11447	1.16391e-05	-7.65083	down	1.18556	0.0318061	-2.78936	down	1.16633	0.000417918	-6.76996	down	1.1105	1.02986e-05	-3.22547	down	1.11525	1.14055e-05	-7.7873	down	1.12966	0.0302071	-2.92583	down	1.15779	0.000415431	-6.90642	down	1.12728	1.17737e-05	-4.56182	down	-	-	-	-	1.16677	0.000508206
765		Isovitexin-2''-O-xyloside	10	-	-	-	-	1.10629	0.0246504	3.64429	up	-	-	-	-	1.00598	0.00804523	-1.10596	down	-	-	-	-	1.11218	0.0036666	3.37212	up	-	-	-	-	1.11265	0.00298562	-1.37813	down	-	-	-	-	1.05092	0.0388437	-2.46965	down	1.16596	0.0017977	-4.75025	down	1.16486	0.000498637
766		Isovitexin-7-O-glucoside(Saponarin)	6	1.12166	2.09459e-05	-1.27527	down	1.10549	7.48556e-05	-1.33639	down	-	-	-	-	1.1469	0.00485464	-1.10121	down	1.13506	0.00843449	-2.14213	down	-	-	-	-	1.05276	0.00016879	1.16142	up	-	-	-	-	-	-	-	-	1.06528	0.000125634	1.22254	up	-	-	-	-	-	-
767		Isoxanthohumol	8	1.15317	0.00170372	-13.1565	down	-	-	-	-	-	-	-	-	1.23343	0.0140025	-12.7926	down	-	-	-	-	1.12339	0.00170372	13.1565	up	1.11713	0.00170372	13.1565	up	-	-	-	-	1.16118	0.00170372	13.1565	up	-	-	-	-	1.16923	0.0140025	-12.7926	down	-	-
768		Jaceosidin-7-O-Glucoside*	10	-	-	-	-	1.05992	0.00507541	2.55428	up	-	-	-	-	1.08592	0.0319924	-1.68959	down	-	-	-	-	-	-	-	-	-	-	-	-	1.11154	0.021212	-2.46248	down	1.07056	0.0206293	-2.09124	down	1.06515	0.000866993	-2.69831	down	1.12878	0.0147801	-4.24387	down	1.12406	0.01283
769		Kaempferide (3,5,7-Trihydroxy-4'-methoxyflavone)*	3	-	-	-	-	1.12919	2.52623e-05	-6.74252	down	1.02768	0.00319874	-1.90928	down	1.10496	0.0364151	-2.34482	down	1.11355	0.010725	-2.97091	down	1.11186	1.80421e-05	-5.59172	down	-	-	-	-	-	-	-	-	1.01994	0.0149352	-1.8201	down	1.12435	1.94334e-05	4.83324	up	1.15107	1.57519e-06	4.3977	up	1.15657	1.22988e-06
770		Kaempferide-3-O-(6''-malonyl)glucoside	10	1.08742	0.000148311	-1.0124	down	-	-	-	-	-	-	-	-	1.18558	0.0128382	-2.24678	down	1.14925	0.00187978	-2.54265	down	1.11324	5.76206e-05	1.06786	up	1.08985	8.16375e-06	1.63441	up	1.07526	0.0311653	-1.23438	down	1.13507	0.00424428	-1.53025	down	-	-	-	-	1.13706	0.0130913	-2.30224	down	1.16076	0.00221053
771		Kaempferide-3-O-(6'-O-acetyl)glucoside*	2	1.13848	0.00166355	-2.73934	down	1.10304	0.000150148	-1.30109	down	1.08423	0.00128032	2.43737	up	-	-	-	-	-	-	-	-	1.09612	0.00462805	1.43825	up	1.11047	0.00130207	5.17671	up	-	-	-	-	1.09839	0.000447412	2.44417	up	1.11821	2.26658e-09	3.73847	up	-	-	-	-	-	-
772		Kaempferide-3-O-glucoside*	8	1.12491	1.39625e-05	-1.44016	down	-	-	-	-	1.09661	0.00178356	2.84412	up	-	-	-	-	-	-	-	-	1.09691	1.56599e-05	1.14155	up	1.11197	5.44012e-06	4.28428	up	-	-	-	-	1.11555	0.000116082	1.93363	up	1.11436	0.000643459	3.14273	up	-	-	-	-	-	-
773		Kaempferol (3,5,7,4'-Tetrahydroxyflavone)	8	-	-	-	-	-	-	-	-	1.11472	0.000620574	17.1151	up	-	-	-	-	1.13687	0.000331047	2.42777	up	-	-	-	-	1.11683	0.00653277	17.5133	up	-	-	-	-	1.12152	0.00926187	2.82599	up	1.12733	0.00413415	16.2025	up	-	-	-	-	1.07472	0.00879847
774		Kaempferol-3,7-O-diglucoside	4	1.03036	0.0236113	-1.03754	down	1.07792	0.00126095	-1.24856	down	1.10783	0.000221047	-3.32477	down	-	-	-	-	1.03364	0.0959052	-2.22967	-	-	-	-	-	1.09592	4.20716e-05	-2.28723	down	-	-	-	-	-	-	-	-	1.11439	0.000167259	-2.07621	down	-	-	-	-	-	-
775		Kaempferol-3-O-(2''-O-acetyl)glucoside	4	-	-	-	-	-	-	-	-	1.00681	0.00585111	-3.52572	down	-	-	-	-	-	-	-	-	-	-	-	-	1.01408	0.019157	-1.40531	down	-	-	-	-	-	-	-	-	-	-	-	-	-	-	-	-	-	-
776		Kaempferol-3-O-(6''-O-acetyl)glucoside	3	1.0987	0.000319104	-2.06933	down	1.11314	0.00218965	-3.34044	down	1.08062	2.7583e-05	-2.45045	down	-	-	-	-	-	-	-	-	1.06729	0.0064627	-1.2711	down	-	-	-	-	-	-	-	-	-	-	-	-	-	-	-	-	-	-	-	-	-	-
777		Kaempferol-3-O-(6''-malonyl)galactoside*	3	1.12832	0.0206817	-4.82622	down	1.12027	0.00272155	-4.78342	down	1.09147	0.000201729	-3.63281	down	1.05549	0.0340628	-1.72907	down	1.07847	0.0640567	-3.09905	-	-	-	-	-	-	-	-	-	1.1275	0.0255063	3.09716	up	-	-	-	-	1.0595	0.0115895	1.15061	up	1.13293	0.00273951	3.05435	up	1.01232	0.00304452
778		Kaempferol-3-O-(6''-malonyl)glucoside*	2	1.14808	0.00097447	-5.40142	down	1.12977	0.00167618	-4.93667	down	1.10544	0.00107243	-3.83662	down	1.12759	0.0266344	-1.84157	down	1.10266	0.0676621	-3.24841	-	-	-	-	-	1.08378	0.00159708	1.5648	up	1.16401	0.000855649	3.55984	up	1.06321	0.000302716	2.15301	up	1.0555	0.00552656	1.10005	up	1.14078	0.00152758	3.0951	up	1.02191	0.00215196
779		Kaempferol-3-O-(6''-p-Coumaroyl)glucoside (Tiliroside)	6	-	-	-	-	1.13205	0.00018969	-4.66039	down	1.10191	0.00148551	-3.13758	down	1.15209	0.0290086	-2.24919	down	1.15325	0.0115752	-5.57784	down	1.11675	0.000175673	-4.19052	down	1.09577	0.00145659	-2.66771	down	1.05736	0.037504	-1.77932	down	1.14304	0.0118358	-5.10797	down	1.10274	4.86683e-05	1.52281	up	1.11852	1.00282e-05	2.4112	up	-	-
780		Kaempferol-3-O-arabinoside	4	-	-	-	-	-	-	-	-	1.11477	2.89636e-05	-17.3601	down	-	-	-	-	-	-	-	-	-	-	-	-	1.11741	2.89636e-05	-17.3601	down	-	-	-	-	-	-	-	-	1.1277	2.89636e-05	-17.3601	down	-	-	-	-	-	-
781		Kaempferol-3-O-arabinoside (Juglanin)	6	-	-	-	-	1.13508	0.0076049	-13.1217	down	1.11458	0.000956784	-13.0276	down	1.23087	0.0441859	-12.9051	down	1.1666	0.00264326	-14.2229	down	1.1225	0.0076049	-13.1217	down	1.11726	0.000956784	-13.0276	down	1.18322	0.0441859	-12.9051	down	1.16091	0.00264326	-14.2229	down	-	-	-	-	-	-	-	-	-	-
782		Kaempferol-3-O-arabinoside-7-O-rhamnoside	3	1.13424	0.109804	-11.9733	-	1.1361	0.000688799	-14.5163	down	1.11347	0.00868846	-11.865	down	1.23382	0.00937057	-13.3216	down	1.16605	0.0095608	-14.0881	down	-	-	-	-	-	-	-	-	-	-	-	-	-	-	-	-	1.10136	0.000400713	2.65138	up	1.00628	0.00136112	1.19475	up	-	-
783		Kaempferol-3-O-galactoside (Trifolin)*	9	-	-	-	-	-	-	-	-	1.11028	7.65716e-06	-4.48192	down	-	-	-	-	-	-	-	-	-	-	-	-	1.05712	4.40985e-06	-3.79593	down	-	-	-	-	-	-	-	-	1.12198	2.47552e-06	-3.66852	down	-	-	-	-	-	-
784		Kaempferol-3-O-galactoside-4'-O-glucoside	4	1.1528	0.0123355	-12.8033	down	1.13501	0.0180629	-13.1375	down	1.11448	0.0049202	-18.5922	down	-	-	-	-	1.15197	0.150756	-15.1855	-	-	-	-	-	1.10432	0.00516797	-5.78886	down	1.18622	0.0123355	12.8033	up	-	-	-	-	1.11553	0.00522088	-5.45468	down	1.16969	0.0180629	13.1375	up	-	-
785		Kaempferol-3-O-glucoside-7-O-rhamnoside*	9	1.14962	0.0450574	9.77289	up	1.12509	0.0017269	-6.80398	down	1.11019	6.56898e-05	-9.65956	down	1.16062	0.0220314	-3.71854	down	1.14345	0.089435	-9.99078	-	1.12357	0.00169255	-16.5769	down	1.1174	6.55782e-05	-19.4325	down	1.18463	0.0183799	-13.4914	down	1.15647	0.0892425	-19.7637	-	1.1202	1.39372e-05	-2.85558	down	1.11326	0.00152899	3.08544	up	-	-
786		Kaempferol-3-O-mannoside（Amoenin）	10	-	-	-	-	-	-	-	-	-	-	-	-	1.2144	0.00478827	-3.39799	down	1.15773	0.000911052	-4.03435	down	-	-	-	-	-	-	-	-	1.15814	0.00429043	-4.00773	down	1.14214	0.000842895	-4.64409	down	-	-	-	-	-	-	-	-	-	-
787		Kaempferol-3-O-neohesperidoside*	9	-	-	-	-	1.13616	0.0011461	-16.3496	down	1.11464	0.000851465	-19.1781	down	1.23027	0.03901	-13.5459	down	1.16243	0.0866585	-19.5119	-	1.12359	0.0011461	-16.3496	down	1.1173	0.000851465	-19.1781	down	1.18316	0.03901	-13.5459	down	1.15654	0.0866585	-19.5119	-	1.11694	0.00110342	-2.8285	down	1.08093	0.000425405	2.80371	up	-	-
788		Kaempferol-3-O-neohesperidoside-7-O-glucoside	4	-	-	-	-	-	-	-	-	1.11436	0.00366624	-14.1474	down	-	-	-	-	-	-	-	-	-	-	-	-	1.1169	0.00366624	-14.1474	down	-	-	-	-	-	-	-	-	1.12725	0.00366624	-14.1474	down	-	-	-	-	-	-
789		Kaempferol-3-O-rhamnoside (Afzelin)(Kaempferin)	4	1.15374	0.000408348	-12.9329	down	1.13401	0.0136617	-12.4763	down	1.11451	0.00267764	-16.0056	down	1.23465	0.000704206	-12.5744	down	1.16676	0.000718202	-12.5069	down	-	-	-	-	1.10526	0.00377931	-3.07269	down	-	-	-	-	-	-	-	-	1.09362	0.00302875	-3.52928	down	-	-	-	-	-	-
790		Kaempferol-3-O-rhamnosyl(1→2)glucoside	6	-	-	-	-	1.1037	0.000694368	-4.74651	down	1.10465	0.000239461	-8.62079	down	1.15916	0.0275537	-3.76783	down	1.15446	0.0404568	-11.196	down	1.08773	0.000826347	-5.26704	down	1.10531	0.000239644	-9.14132	down	1.11591	0.0264584	-4.28837	down	1.1478	0.0404437	-11.7165	down	1.12399	0.000262003	-3.87428	down	-	-	-	-	1.14903	0.0415973
791		Kaempferol-3-O-robinobioside(Biorobin)	6	-	-	-	-	1.13623	5.19556e-05	-12.9622	down	1.11453	0.00158819	-16.1305	down	-	-	-	-	1.16063	0.100313	-18.5372	-	1.12375	5.19556e-05	-12.9622	down	1.11721	0.00158819	-16.1305	down	-	-	-	-	1.15461	0.100313	-18.5372	-	1.12167	0.00222565	-3.16832	down	1.17121	5.19556e-05	12.9622	up	1.08993	0.104928
792		Kaempferol-3-O-robinoside-7-O-rhamnoside (Robinin)*	4	1.00681	0.0058868	1.25471	up	1.12831	0.00453055	-5.13348	down	1.11324	7.99236e-05	-7.97666	down	-	-	-	-	1.164	0.00105922	-6.27537	down	1.11602	0.00432348	-6.38819	down	1.11516	7.94801e-05	-9.23137	down	1.03406	0.047583	-2.6027	down	1.15704	0.00103744	-7.53008	down	1.11191	6.66213e-06	-2.84318	down	1.11106	0.00462539	3.7855	up	1.06019	0.00175201
793		Kaempferol-3-O-rutinoside(Nicotiflorin)*	9	1.15031	0.0186393	9.76908	up	1.12714	0.000948172	-6.66386	down	1.11009	0.00167792	-9.48349	down	1.1574	0.0591527	-3.77181	-	1.14347	0.0931753	-10.0917	-	1.12363	0.000927036	-16.4329	down	1.11726	0.00167118	-19.2526	down	1.18412	0.0494069	-13.5409	down	1.15624	0.09299	-19.8608	-	1.1143	0.0023932	-2.81963	down	1.09946	0.000237891	2.89205	up	-	-
794		Kaempferol-3-O-rutinoside-7-O-glucoside	9	-	-	-	-	1.0954	0.00741299	-3.78552	down	1.09576	0.00186439	-5.12257	down	1.13588	0.0160693	-2.64987	down	1.1442	0.0156902	-5.52733	down	1.09658	0.00849837	-3.41636	down	1.1089	0.00199845	-4.75341	down	1.10267	0.0214676	-2.28071	down	1.14571	0.0160147	-5.15817	down	1.0086	0.0028907	-1.33705	down	-	-	-	-	1.03256	0.0348304
795		Kaempferol-3-O-sambubioside	10	-	-	-	-	1.11304	4.42299e-05	3.87878	up	-	-	-	-	-	-	-	-	-	-	-	-	1.08752	0.00124446	3.18818	up	1.01086	0.0177566	-1.32224	down	1.06947	0.0185474	-1.20447	down	-	-	-	-	1.1036	0.00562647	-4.51042	down	1.14725	0.00515747	-4.39266	down	1.12186	0.0293328
796		Kaempferol-3-O-sophoroside	4	-	-	-	-	-	-	-	-	1.1101	0.000119328	-4.91813	down	-	-	-	-	-	-	-	-	-	-	-	-	1.09534	6.49255e-05	-4.9532	down	-	-	-	-	-	-	-	-	1.1265	0.000131869	-4.84298	down	-	-	-	-	-	-
797		Kaempferol-3-O-xylosyl(1→2)glucoside	10	1.12356	9.15418e-05	-1.31318	down	1.09472	0.00133598	1.61469	up	1.07519	0.00143772	1.61802	up	1.17436	0.0121878	-1.84094	down	1.09988	0.0112048	-1.46425	down	1.11562	5.4566e-09	2.92786	up	1.11016	3.62871e-09	2.9312	up	-	-	-	-	-	-	-	-	-	-	-	-	1.15135	0.00680779	-3.45562	down	1.15125	0.00513259
798		Kaempferol-7-O-glucoside*	4	-	-	-	-	1.0124	0.0395929	-1.91636	down	1.11058	0.000460581	-6.24853	down	-	-	-	-	-	-	-	-	-	-	-	-	1.11548	0.000480449	-5.28172	down	-	-	-	-	-	-	-	-	1.10848	0.000380604	-4.33217	down	-	-	-	-	-	-
799		Kaempferol-7-O-rhamnoside	4	-	-	-	-	-	-	-	-	1.11472	0.000317645	-18.9172	down	-	-	-	-	-	-	-	-	-	-	-	-	1.11739	0.000317645	-18.9172	down	-	-	-	-	-	-	-	-	1.12768	0.000317645	-18.9172	down	-	-	-	-	-	-
800		Kakkalide*	6	1.05225	0.00112456	1.10819	up	1.12454	0.000952694	2.20942	up	1.0032	0.023338	-1.05216	down	1.19173	0.00899382	-2.06095	down	1.15875	0.00473399	-4.2121	down	1.01108	0.0287782	1.10123	up	1.07148	0.00693634	-2.16035	down	1.16063	0.00572194	-3.16914	down	1.15287	0.00434027	-5.32029	down	1.11541	0.00582134	-3.26158	down	1.1623	0.00509473	-4.27037	down	1.166	0.00419068
801		Kanzonol D	2	1.14369	4.33432e-05	-2.546	down	1.13611	0.00149966	18.2915	up	1.11458	0.00149966	18.2915	up	1.13545	0.000596161	2.14591	up	1.16689	0.00149966	18.2915	up	1.12378	0.000125067	20.8375	up	1.1174	0.000125067	20.8375	up	1.16689	4.59405e-05	4.69191	up	1.16153	0.000125067	20.8375	up	-	-	-	-	1.16938	0.0473185	-16.1456	down	-	-
802		Kanzonol H	2	1.15119	2.45318e-05	-1.29546	down	1.13465	8.09537e-06	7.64922	up	1.11479	8.16341e-06	20.2154	up	1.16626	4.50583e-05	2.51471	up	1.16382	1.55918e-06	4.0413	up	1.12268	1.79288e-05	8.94468	up	1.11742	1.78574e-05	21.5109	up	1.15671	5.91733e-08	3.81018	up	1.15935	1.61557e-05	5.33677	up	1.12719	0.00294822	12.5662	up	1.14901	0.0221534	-5.13451	down	1.15866	0.00151344
803		Karanjachromene	2	1.15133	0.00187638	-7.56017	down	1.1358	0.00315896	12.9388	up	1.11436	0.00315896	12.9388	up	1.23446	0.00315896	12.9388	up	1.16651	0.00315896	12.9388	up	1.12361	0.00184789	20.499	up	1.11728	0.00184789	20.499	up	1.18751	0.00184789	20.499	up	1.16145	0.00184789	20.499	up	-	-	-	-	-	-	-	-	-	-
804		Kenusanone I	6	1.13702	0.00671228	-3.16898	down	1.10199	0.000220988	-1.30879	down	1.06669	0.000709119	1.86953	up	-	-	-	-	1.16158	0.00132984	-4.0965	down	1.07801	0.0116424	1.86019	up	1.10641	0.00531103	5.03851	up	1.0925	0.00450975	2.39017	up	-	-	-	-	1.11226	0.000203784	3.17832	up	-	-	-	-	1.16073	0.00169528
805		Kumatakenin malonyl glucoside	6	-	-	-	-	-	-	-	-	1.11233	7.51472e-05	3.44521	up	-	-	-	-	-	-	-	-	-	-	-	-	1.11318	0.000557932	3.35367	up	-	-	-	-	-	-	-	-	1.11752	0.00384971	3.53941	up	-	-	-	-	-	-
806		Kurarinone	4	-	-	-	-	1.13605	0.000726816	-12.7255	down	1.1146	0.000594129	-14.9538	down	1.235	0.000111546	-12.206	down	1.16638	0.00303465	-13.2143	down	1.12358	0.000726816	-12.7255	down	1.11726	0.000594129	-14.9538	down	1.18768	0.000111546	-12.206	down	1.16109	0.00303465	-13.2143	down	1.11469	0.000804039	-2.22825	down	-	-	-	-	-	-
807		Kushenol A	2	1.14441	0.000441346	-1.04523	down	1.13129	2.52444e-05	9.46134	up	1.1135	2.52813e-05	10.3642	up	1.13894	0.00041197	1.72564	up	1.16095	2.50163e-05	8.15097	up	1.11956	0.00012131	10.5066	up	1.11631	0.000121221	11.4094	up	1.14722	4.0895e-06	2.77087	up	1.15742	0.000121556	9.1962	up	-	-	-	-	1.15802	0.0137513	-7.7357	down	-	-
808		Kushenol B*	2	1.14286	0.000422585	-2.34713	down	1.13458	0.00136825	7.75147	up	1.11162	0.00136329	8.18477	up	-	-	-	-	-	-	-	-	1.12298	0.000439984	10.0986	up	1.1155	0.000439671	10.5319	up	1.17183	0.000394985	2.31262	up	1.10458	8.73147e-05	1.93873	up	-	-	-	-	1.16925	0.00154429	-7.78597	down	1.16463	0.00977251
809		Kushenol O	8	-	-	-	-	1.13039	0.000314402	5.03196	up	1.1056	0.000468399	1.9093	up	-	-	-	-	1.0444	0.00119782	1.05123	up	1.12015	3.99864e-08	5.84921	up	1.11534	1.72173e-10	2.72654	up	-	-	-	-	1.12171	0.000238912	1.86847	up	1.1137	0.000100479	-3.12267	down	1.16307	0.0091913	-5.87149	down	1.15377	0.00685441
810		Kushenol X	2	1.13642	2.83287e-07	-2.35212	down	1.11163	0.00262228	8.41691	up	1.11457	0.0026023	19.8603	up	-	-	-	-	1.1292	0.00295621	3.20964	up	1.10933	2.89679e-05	10.769	up	1.11741	2.89664e-05	22.2125	up	1.18101	1.97569e-06	2.00553	up	1.15176	2.02189e-05	5.56176	up	1.11239	0.100879	11.4434	-	1.14897	0.00033969	-8.7635	down	1.1042	0.0134068
811		Ladanetin-6-O-β-D-glucoside*	9	-	-	-	-	-	-	-	-	1.10319	7.55658e-07	-3.57915	down	1.21641	6.42831e-05	-2.92565	down	1.15389	0.000762331	-3.69529	down	-	-	-	-	1.10588	2.78251e-07	-3.25289	down	1.16632	4.05457e-05	-2.59938	down	1.14719	0.000732344	-3.36903	down	1.07959	2.04854e-05	-2.68908	down	1.08916	0.00015513	-2.03557	down	1.12335	0.000185963
812		Leachianone A	8	-	-	-	-	1.13625	0.000472846	14.5491	up	1.04981	0.000118164	3.40506	up	-	-	-	-	1.16693	0.000472846	14.5491	up	1.12375	0.000155327	15.4932	up	1.07458	4.7442e-05	4.34914	up	-	-	-	-	1.16146	0.000155327	15.4932	up	1.12003	0.0422053	-11.1441	down	1.17002	0.00768001	-14.6278	down	-	-
813		Lespecyrtin B3*	8	1.132	9.33764e-06	-1.06488	down	1.13235	0.000423236	5.00677	up	1.11473	0.000398423	21.4362	up	-	-	-	-	1.15993	0.000402493	4.54269	up	1.12163	1.65593e-05	6.07165	up	1.11742	1.75108e-05	22.501	up	1.1093	0.000635381	1.35125	up	1.15806	1.29731e-05	5.60757	up	1.12745	0.00246845	16.4294	up	1.15986	0.00625907	-4.7204	down	-	-
814		Lespecyrtin F1*	9	1.14457	0.00977088	-4.02275	down	1.13546	0.000172235	-6.03248	down	1.10922	0.0114987	-6.14207	down	1.08256	0.0596909	-1.20599	-	1.15016	0.0204061	-5.71008	down	1.08497	1.32555e-05	-2.00973	down	1.04577	0.0202447	-2.11932	down	1.14005	0.0112971	2.81676	up	-	-	-	-	-	-	-	-	1.16135	0.000135767	4.82649	up	-	-
815		Lespedezaflavanone B*	2	1.11542	2.09215e-05	-1.59567	down	1.13599	0.00390913	19.174	up	1.1146	0.00390913	19.174	up	1.23462	0.00390913	19.174	up	-	-	-	-	1.12377	0.000119924	20.7696	up	1.1174	0.000119924	20.7696	up	1.18769	0.000119924	20.7696	up	-	-	-	-	-	-	-	-	-	-	-	-	-	-
816		Lespedezaflavanone C	2	-	-	-	-	1.13624	0.000346245	17.2803	up	1.11469	0.000346245	17.2803	up	1.15656	3.86742e-05	2.28948	up	1.16699	0.000346245	17.2803	up	1.12377	0.000153716	18.0557	up	1.11739	0.000153716	18.0557	up	1.14397	1.21871e-05	3.0649	up	1.16151	0.000153716	18.0557	up	-	-	-	-	1.16918	0.0150857	-14.9908	down	-	-
817		Lespedezaflavanone E	2	1.15015	0.00257364	-3.75955	down	1.13627	1.77055e-05	17.8106	up	1.11477	1.77055e-05	17.8106	up	1.23501	1.77055e-05	17.8106	up	1.15217	8.7394e-08	3.12353	up	1.12363	0.00205932	21.5702	up	1.1173	0.00205932	21.5702	up	1.18755	0.00205932	21.5702	up	1.15748	0.00210939	6.88307	up	-	-	-	-	-	-	-	-	1.1688	0.00483714
818		Lespedezaflavanone H*	2	1.13831	2.72864e-05	-2.38908	down	1.12813	0.0028538	8.02131	up	1.10992	0.00284659	8.43174	up	-	-	-	-	-	-	-	-	1.11949	0.000152582	10.4104	up	1.11515	0.000152518	10.8208	up	1.17608	6.30395e-05	2.49622	up	1.12584	9.28736e-06	2.10677	up	-	-	-	-	1.16314	0.00150426	-7.91417	down	1.16092	0.00673814
819		Lespeflorin A4	6	1.14636	4.33176e-08	-2.49038	down	1.07525	0.00161086	1.20254	up	1.06054	0.000392324	2.12008	up	-	-	-	-	1.15963	0.0134431	-5.94265	down	1.11996	1.06217e-06	3.69292	up	1.10697	6.93543e-07	4.61047	up	1.18152	1.41718e-07	3.31783	up	1.14431	0.016717	-3.45227	down	-	-	-	-	-	-	-	-	1.16385	0.0131032
820		Lespeflorin B1*	1	-	-	-	-	1.13618	0.000874805	17.556	up	1.11462	0.000874805	17.556	up	1.19816	0.000637083	3.142	up	1.16693	0.000874805	17.556	up	1.12363	0.00182069	17.5365	up	1.11723	0.00182069	17.5365	up	1.15028	0.00182672	3.1225	up	1.16129	0.00182069	17.5365	up	-	-	-	-	1.16959	0.0143848	-14.414	down	-	-
821		Lespeflorin B2	2	1.14255	0.000149917	-1.05912	down	1.13298	7.83922e-05	9.41086	up	1.11461	7.82786e-05	10.875	up	1.14005	0.000220833	1.71882	up	1.15944	7.81378e-05	8.19473	up	1.12111	9.98372e-05	10.47	up	1.11726	9.97285e-05	11.9341	up	1.14879	2.37516e-06	2.77794	up	1.15642	9.99448e-05	9.25386	up	-	-	-	-	1.1609	0.0146743	-7.69205	down	-	-
822		Lespeflorin B3	2	1.11793	5.87432e-05	-1.8898	down	1.13597	0.00557942	19.6064	up	1.11453	0.00557942	19.6064	up	-	-	-	-	1.12849	0.00811097	2.5842	up	1.12372	0.000323985	21.4962	up	1.11739	0.000323985	21.4962	up	1.14211	3.93838e-05	3.19679	up	1.15344	0.000309114	4.474	up	-	-	-	-	1.16976	0.0358114	-18.2995	down	1.16895	0.00782183
823		Lespeflorin B4	2	1.14066	0.000102723	-2.18114	down	1.13128	0.00168435	6.87204	up	1.1139	0.00165543	8.78817	up	-	-	-	-	-	-	-	-	1.12131	0.000235228	9.05318	up	1.11717	0.000234337	10.9693	up	1.17635	0.000154202	2.94991	up	1.14891	0.000148454	3.17214	up	1.07254	0.0125035	1.91613	up	1.16435	0.0025982	-6.10327	down	1.16124	0.0038387
824		Leucocyanidin	1	1.1539	0.000358609	12.5139	up	1.13619	0.000358609	12.5139	up	-	-	-	-	-	-	-	-	1.16682	0.000358609	12.5139	up	-	-	-	-	1.11729	0.000409757	-12.7076	down	1.1865	0.00533944	-11.9687	down	-	-	-	-	1.12756	0.000409757	-12.7076	down	1.17016	0.00533944	-11.9687	down	-	-
825		Licoflavone A	2	1.13989	0.00478689	-4.79722	down	1.13566	0.00864304	15.4527	up	1.11404	0.00864304	15.4527	up	1.23425	0.00864304	15.4527	up	-	-	-	-	1.12343	0.00435668	20.25	up	1.11712	0.00435668	20.25	up	1.18733	0.00435668	20.25	up	1.13731	0.00453039	5.87157	up	-	-	-	-	-	-	-	-	1.16544	0.0548744
826		Licoflavone B	2	-	-	-	-	1.05872	0.0516646	3.50398	-	-	-	-	-	1.23181	0.0413228	17.0662	up	1.16405	0.0413228	17.0662	up	1.10718	0.00890986	5.15824	up	1.04611	0.00851517	6.43468	up	1.18673	0.00825962	18.7205	up	1.1607	0.00825962	18.7205	up	-	-	-	-	1.17014	0.0118353	13.5623	up	1.16787	0.0118353
827		Licoflavone C	6	1.13804	0.00132146	-1.98581	down	1.12696	0.00208044	-3.00895	down	-	-	-	-	1.19322	0.000160757	2.0271	up	1.15824	0.0095083	-4.60178	down	1.04601	0.00627655	-1.02314	down	-	-	-	-	1.1768	0.000830109	4.01291	up	1.13517	0.0136511	-2.61597	down	1.07227	0.00127316	1.98969	up	1.16363	0.00159533	5.03604	up	1.09284	0.0235591
828		Licoflavonol	2	-	-	-	-	1.13242	0.109311	18.0801	-	1.07274	0.113674	5.74022	-	-	-	-	-	-	-	-	-	1.12362	0.000930156	18.5846	up	1.11051	0.000956736	6.24472	up	1.16582	0.000912043	2.81948	up	-	-	-	-	1.12634	0.0167095	-12.3399	down	1.17085	0.00503586	-15.7651	down	-	-
829		Licoisoflavanone*	6	1.05142	0.0275451	-2.39032	down	1.03368	0.000179892	-1.61669	down	-	-	-	-	1.04111	0.0166263	-1.48825	down	1.05725	0.0801634	-3.83915	-	-	-	-	-	1.03322	0.02162	3.06765	up	-	-	-	-	-	-	-	-	1.03781	9.46142e-05	2.29402	up	-	-	-	-	-	-
830		Licoisoflavone A*	6	1.11724	1.41438e-05	-1.56787	down	1.05589	0.000395778	-1.08148	down	-	-	-	-	-	-	-	-	1.04477	0.0884142	-3.36548	-	-	-	-	-	1.05438	1.73508e-05	2.61096	up	1.16044	1.38161e-05	1.1659	up	-	-	-	-	1.03641	0.000125998	2.12458	up	-	-	-	-	-	-
831		Licoisoflavone B	8	1.12033	0.000122895	-1.91692	down	1.13546	0.00358963	10.6877	up	-	-	-	-	1.04758	0.0190271	-1.06084	down	1.16595	0.00358963	10.6877	up	1.12368	0.000380487	12.6046	up	1.10567	0.000302922	3.08782	up	-	-	-	-	1.16148	0.000380487	12.6046	up	1.12682	0.00370662	-9.51679	down	1.17042	0.00432949	-11.7485	down	-	-
832		Licoricidin	10	1.15065	0.0601378	17.7587	-	-	-	-	-	1.04796	0.0757407	3.39904	-	1.11289	0.000439562	-2.1714	down	1.06729	0.000245634	-2.29776	down	1.11981	0.0613846	-15.1699	-	1.11701	0.0023483	-14.3597	down	1.18756	0.00118377	-19.9301	down	1.16149	0.000115674	-20.0565	down	-	-	-	-	1.13431	0.00109816	-4.76017	down	1.13349	4.12176e-05
833		Licoricone	6	1.13283	0.00250919	-1.71112	down	-	-	-	-	1.10775	0.000240572	4.19635	up	1.23174	0.000320977	3.39341	up	1.14808	0.00386943	-2.14146	down	1.05255	0.000320863	2.43246	up	1.11307	0.00111765	5.90747	up	1.18565	0.00116536	5.10453	up	-	-	-	-	1.07898	0.0412164	3.47501	up	1.09857	0.0499331	2.67208	up	1.10979	0.00140027
834		Licorisoflavan A*	3	1.14735	0.000212526	-3.15593	down	1.13261	0.00122465	-5.22356	down	1.1119	0.000180641	-4.89631	down	1.21057	0.00904318	-2.89704	down	1.16305	9.47961e-05	-4.43237	down	1.11044	0.00223054	-2.06764	down	1.10752	0.000183319	-1.74038	down	-	-	-	-	1.14573	4.51964e-05	-1.27644	down	-	-	-	-	1.14375	0.000994279	2.32652	up	-	-
835		Ligustroflavone(Nuezhenoside)	6	1.02344	0.0471829	2.92466	up	-	-	-	-	1.09685	0.000326846	-6.22403	down	1.18844	0.0191515	-4.72459	down	1.1536	0.00161444	-7.4701	down	1.04419	0.0280735	-3.14952	down	1.10967	0.000331051	-9.14869	down	1.17009	0.0176103	-7.64925	down	1.15498	0.00159461	-10.3948	down	1.11997	0.000329682	-5.99917	down	1.13996	0.0195048	-4.49972	down	1.16379	0.00161912
836		Limocitrin (5,7,4'-trihydroxy-8,3'-dimethoxyflavone)*	3	-	-	-	-	1.13569	0.00260994	-12.3991	down	1.11251	0.0273824	-12.2043	down	-	-	-	-	-	-	-	-	1.12333	0.00260994	-12.3991	down	1.11526	0.0273824	-12.2043	down	-	-	-	-	-	-	-	-	-	-	-	-	1.17072	0.00260994	12.3991	up	1.16879	0.00260994
837		Liquiritigenin	4	1.13175	0.000110748	-2.50887	down	1.08302	0.0265729	-2.81183	down	1.11087	0.00118551	-6.63121	down	-	-	-	-	-	-	-	-	-	-	-	-	1.11322	0.00135757	-4.12235	down	1.16086	0.000143906	2.16936	up	1.1471	0.000263302	3.2821	up	1.10444	0.0011045	-3.81939	down	1.101	0.0299505	2.47231	up	1.13191	0.0226213
838		Liquiritigenin-4'-O-Glucoside (Liquiritin)	4	1.13505	0.00226821	-3.68812	down	1.1129	0.00904208	-3.98229	down	1.11117	0.00184784	-8.52301	down	-	-	-	-	-	-	-	-	-	-	-	-	1.1116	0.00201694	-4.83489	down	1.15884	0.00230604	2.845	up	1.1534	0.00269296	3.24987	up	1.11552	0.00201382	-4.54072	down	1.13435	0.0102221	3.13917	up	1.15026	0.00981834
839		Lupinifolin	3	1.14575	0.000248864	-2.18298	down	1.13463	0.000252028	-5.11212	down	1.11089	3.14197e-07	-2.53951	down	1.22401	0.00110584	-2.48588	down	1.16251	0.000626748	-3.50746	down	1.11992	0.000296576	-2.92914	down	-	-	-	-	-	-	-	-	1.13566	0.00124741	-1.32449	down	1.12516	0.000389105	2.5726	up	1.16413	0.000224754	2.62623	up	1.15051	0.000185199
840		Lupiwighteone glucoside	6	-	-	-	-	-	-	-	-	1.0318	0.00283516	-2.72892	down	1.20348	0.00169164	-4.81966	down	1.14841	0.000571653	-5.96926	down	1.01701	0.061891	-2.27334	-	1.09597	0.00390493	-2.95103	down	1.18014	0.00174982	-5.04176	down	1.15838	0.000583016	-6.19137	down	-	-	-	-	1.11081	0.000887982	-2.76843	down	1.14248	0.000341642
841		Luteolin (5,7,3',4'-Tetrahydroxyflavone)	4	1.14574	0.0594938	13.9266	-	1.07806	0.00103482	-4.10139	down	1.10048	0.000603843	-8.79709	down	1.22778	0.0594938	13.9266	-	-	-	-	-	1.12364	0.00129244	-18.028	down	1.11734	0.000600595	-22.7237	down	-	-	-	-	1.15739	0.0473925	-15.1068	down	1.12417	0.000659567	-4.6957	down	1.17105	0.00129244	18.028	up	1.08931	0.000521246
842		Luteolin-3'-O-glucoside	4	1.10232	0.00526663	-2.14896	down	1.12955	0.0027634	-5.11857	down	1.11358	0.00016262	-9.61046	down	1.19557	0.0145456	-2.9281	down	1.106	0.135306	-6.26334	-	1.10297	0.00339958	-2.96961	down	1.11511	0.00016432	-7.4615	down	-	-	-	-	1.01747	0.14795	-4.11438	-	1.12362	0.00015984	-4.49189	down	1.11428	0.00292708	2.19047	up	-	-
843		Luteolin-4'-O-glucoside	9	1.15217	0.0149394	-12.6571	down	1.13575	0.00449561	-14.879	down	1.11475	0.000305264	-16.5951	down	1.23198	0.0543181	-13.5657	-	1.14385	0.173737	-17.3377	-	1.04951	0.00595231	-2.22191	down	1.098	0.000200342	-3.93793	down	-	-	-	-	-	-	-	-	1.08794	6.25435e-05	-1.71601	down	-	-	-	-	-	-
844		Luteolin-5,7-di-O-rutinoside	4	-	-	-	-	-	-	-	-	1.10757	1.88075e-06	-1.96955	down	-	-	-	-	1.16688	0.000429724	14.919	up	-	-	-	-	1.1135	9.80595e-06	-1.80083	down	-	-	-	-	1.16146	0.000113995	15.0878	up	1.11382	7.13481e-07	-1.85021	down	-	-	-	-	1.16916	0.000865097
845		Luteolin-6-C-(2''-glucuronyl)glucoside	6	1.1528	0.00750282	-11.7819	down	1.13474	0.0188664	-12.2044	down	1.11474	0.000298299	-13.9724	down	-	-	-	-	1.15904	0.0743446	-15.4578	-	-	-	-	-	1.08123	4.23699e-05	-2.19046	down	1.18671	0.00750282	11.7819	up	1.00648	0.089147	-3.67592	-	1.05644	0.000162681	-1.768	down	1.16939	0.0188664	12.2044	up	-	-
846		Luteolin-6-C-arabinoside-7-O-glucoside	9	1.14668	0.0706922	-11.5766	-	1.13493	0.00792192	-13.6468	down	1.11474	0.000218061	-14.6384	down	1.23376	0.00999381	-13.4823	down	1.16655	0.00410278	-14.9613	down	-	-	-	-	1.02305	9.13195e-06	-3.06177	down	-	-	-	-	1.07104	0.00377707	-3.38464	down	-	-	-	-	-	-	-	-	1.01828	0.0104169
847		Luteolin-6-C-glucoside (Isoorientin)	2	1.1271	0.000773949	-3.92158	down	-	-	-	-	-	-	-	-	1.13422	0.000151738	-2.0686	down	1.06408	0.00819743	-2.36659	down	-	-	-	-	1.09871	0.00107918	2.55716	up	1.17188	0.00211564	1.85298	up	1.07802	0.000709963	1.55499	up	-	-	-	-	-	-	-	-	-	-
848		Luteolin-6-C-glucoside-7-O-rhamnoside	6	-	-	-	-	1.13543	0.00650891	-13.5469	down	1.11478	2.259e-05	-16.533	down	1.22994	0.0247599	-11.6987	down	1.1593	0.126997	-20.5725	-	1.1229	0.00650891	-13.5469	down	1.11743	2.259e-05	-16.533	down	1.18285	0.0247599	-11.6987	down	1.15319	0.126997	-20.5725	-	1.10994	1.09909e-07	-2.9861	down	-	-	-	-	1.09291	0.128961
849		Luteolin-7,3'-di-O-glucoside	4	1.1427	0.0430297	12.5557	up	1.06793	0.00154523	-4.37206	down	1.08702	0.00509126	-7.35084	down	-	-	-	-	1.1117	0.0129627	-5.42351	down	1.12359	0.00159632	-16.9278	down	1.11702	0.00500701	-19.9066	down	1.18447	0.0444687	-14.892	down	1.16056	0.0122055	-17.9793	down	1.10554	0.00713068	-2.97878	down	1.03375	0.000757069	2.03581	up	-	-
850		Luteolin-7-O-(2''-O-rhamnosyl)rutinoside*	4	1.04097	0.0200516	1.26556	up	1.12484	0.00475551	-4.92707	down	1.11176	6.92857e-05	-7.94676	down	-	-	-	-	1.16145	0.00137316	-6.25316	down	1.12046	0.00452159	-6.19264	down	1.11709	6.90638e-05	-9.21232	down	1.04988	0.0458453	-2.46155	down	1.16026	0.00134652	-7.51873	down	1.11647	6.48545e-06	-3.01968	down	1.11596	0.00487546	3.73108	up	1.09367	0.0018864
851		Luteolin-7-O-(6''-malonyl)glucoside*	3	1.14797	0.00220687	-3.28651	down	1.13564	3.16134e-05	-4.17768	down	-	-	-	-	1.15445	0.01384	-1.26671	down	-	-	-	-	-	-	-	-	-	-	-	-	1.14365	0.00220351	2.01979	up	1.09073	0.000683798	3.04846	up	-	-	-	-	1.15779	5.25051e-07	2.91097	up	1.12576	1.3856e-07
852		Luteolin-7-O-(6''-malonyl)glucoside-5-O-arabinoside	5	-	-	-	-	-	-	-	-	-	-	-	-	1.09763	0.00138545	-2.50427	down	-	-	-	-	-	-	-	-	-	-	-	-	1.13065	0.0045137	-1.72305	down	-	-	-	-	-	-	-	-	1.09971	0.00849651	-1.23433	down	-	-
853		Luteolin-7-O-gentiobioside	4	-	-	-	-	1.13618	0.000837195	-16.4364	down	1.11387	0.0109268	-19.9374	down	1.23285	0.031245	-14.2153	down	1.16627	0.00825568	-17.8018	down	-	-	-	-	-	-	-	-	-	-	-	-	-	-	-	-	1.09601	0.014057	-3.50101	down	1.08571	0.000197847	2.22103	up	1.02857	0.0294573
854		Luteolin-7-O-glucoside (Cynaroside)	6	1.09446	0.00157232	-3.10995	down	-	-	-	-	1.04714	0.00712251	-3.05641	down	1.10709	0.00090264	-2.05986	down	1.09235	0.127177	-7.33291	-	1.0776	0.00393799	1.73447	up	-	-	-	-	1.06457	0.00797957	1.05009	up	-	-	-	-	1.05771	0.0155634	-1.68092	down	-	-	-	-	1.06361	0.129734
855		Luteolin-7-O-glucuronide	3	-	-	-	-	1.10437	0.00179686	-3.29804	down	1.01872	0.042904	1.88288	up	1.23369	0.019191	14.5874	up	-	-	-	-	1.117	0.00247098	-3.3856	down	1.09881	1.12773e-06	1.79532	up	1.18769	4.03738e-05	14.4999	up	1.00111	0.00153658	1.95778	up	1.12251	0.00199876	5.18092	up	1.17102	0.00184913	17.8855	up	1.13634	0.00189587
856		Luteolin-7-O-neohesperidoside (Lonicerin)*	9	-	-	-	-	1.13619	0.00110112	-16.6991	down	1.11474	0.000227055	-19.472	down	1.22984	0.0770408	-13.6602	-	1.16234	0.0922937	-19.8299	-	1.12362	0.00110112	-16.6991	down	1.11736	0.000227055	-19.472	down	1.1826	0.0770408	-13.6602	-	1.15636	0.0922937	-19.8299	-	1.12004	0.000194544	-2.77282	down	1.08611	0.000272771	3.03892	up	-	-
857		Luteolin-7-O-rutinoside*	9	-	-	-	-	1.13618	0.00102181	-16.4903	down	1.11472	0.000604439	-19.2833	down	1.23049	0.0572016	-13.3057	-	1.16197	0.0972308	-19.6181	-	1.12363	0.00102181	-16.4903	down	1.11731	0.000604439	-19.2833	down	1.18337	0.0572016	-13.3057	-	1.15599	0.0972308	-19.6181	-	1.11864	0.000747306	-2.79299	down	1.1037	0.000356261	3.18461	up	-	-
858		Maackiain	2	1.13651	0.000387226	-2.93558	down	-	-	-	-	1.1145	0.00391022	18.3746	up	-	-	-	-	1.02193	0.00297072	2.41744	up	1.11244	0.000475271	3.31467	up	1.11738	0.000475885	21.3102	up	1.16149	0.000262584	3.17889	up	1.12693	0.000428382	5.35302	up	1.12741	0.00292061	17.9955	up	-	-	-	-	-	-
859		Maesopsin	5	-	-	-	-	-	-	-	-	1.11465	0.00141932	16.107	up	1.22124	0.000213911	-2.2906	down	-	-	-	-	-	-	-	-	1.11738	0.00019499	15.7351	up	1.18278	0.00042344	-2.66256	down	-	-	-	-	1.12479	0.0270243	14.5978	up	1.12981	0.000123221	-3.79981	down	1.02463	0.0322197
860		Malonyl Wistin*	2	1.13066	0.00594495	-3.08938	down	1.11736	0.00683178	2.53021	up	1.08162	0.00694711	2.24517	up	-	-	-	-	-	-	-	-	1.11983	0.00469322	5.61959	up	1.11098	0.00474616	5.33455	up	1.08971	0.00584189	1.95771	up	1.01671	0.00530597	1.96433	up	-	-	-	-	1.14459	0.0223383	-3.66187	down	1.11807	0.0302102
861		Malonyl isoSakuranin	3	1.14347	0.000529395	-4.29477	down	1.12759	0.00209149	-4.97511	down	1.10334	3.75456e-05	-3.77169	down	1.1055	0.0249303	-1.70399	down	1.10054	0.0699584	-3.34895	-	-	-	-	-	-	-	-	-	1.15025	0.000186312	2.59078	up	-	-	-	-	1.08011	0.00901446	1.20341	up	1.14485	0.00212838	3.27112	up	1.0085	0.00335172
862		Medicarpinglucoside	9	1.1175	3.50071e-05	-2.00892	down	1.12552	5.96541e-06	-3.50317	down	1.10386	0.00283898	-4.3088	down	1.20412	4.23193e-05	-2.17203	down	1.14037	0.0305656	-4.95066	down	1.11267	7.78696e-06	-1.49425	down	1.09976	0.00463245	-2.29988	down	-	-	-	-	1.09611	0.0401206	-2.94174	down	-	-	-	-	1.1579	7.02474e-06	1.33113	up	-	-
863		Monoglucosyl hesperidin	9	-	-	-	-	-	-	-	-	1.11385	0.00611407	-11.4817	down	1.23329	0.00703524	-10.98	down	1.16482	0.0200366	-12.2697	down	-	-	-	-	1.11649	0.00611407	-11.4817	down	1.18629	0.00703524	-10.98	down	1.15969	0.0200366	-12.2697	down	1.12675	0.00611407	-11.4817	down	1.16954	0.00703524	-10.98	down	1.16709	0.0200366
864		Morin*	4	1.15018	0.0783645	12.7525	-	-	-	-	-	1.04305	0.000120956	-2.7011	down	-	-	-	-	-	-	-	-	1.12319	0.00301178	-12.6624	down	1.11739	5.05678e-05	-15.4536	down	1.18616	0.00857581	-12.5578	down	1.16068	0.00625423	-13.1323	down	1.11536	2.4573e-06	-2.79118	down	-	-	-	-	-	-
865		Morusin	2	1.10117	9.77367e-05	-1.00839	down	1.13475	0.00126989	5.70105	up	1.11011	0.00146326	3.84648	up	-	-	-	-	1.11381	0.00199502	1.50076	up	1.12355	7.23009e-05	6.70944	up	1.11639	7.50612e-05	4.85487	up	1.17279	7.78602e-06	1.5432	up	1.14856	7.73009e-06	2.50915	up	1.12084	0.000588913	-1.85457	down	1.16994	0.000592666	-5.16623	down	1.16397	0.00203703
866		Myricetin	5	-	-	-	-	-	-	-	-	-	-	-	-	1.07993	0.0109023	-1.7138	down	1.16459	0.023007	13.1396	up	-	-	-	-	1.08806	0.00196104	1.47314	up	1.09679	0.0176662	-1.62813	down	1.16127	0.000900093	13.2252	up	-	-	-	-	1.13251	0.011716	-2.36397	down	1.16929	0.000124604
867		Myricetin-3-O-galactoside*	4	-	-	-	-	-	-	-	-	-	-	-	-	-	-	-	-	-	-	-	-	-	-	-	-	1.09764	0.00291509	-2.95835	down	1.10891	0.00566807	-1.55586	down	-	-	-	-	1.04327	0.00160961	-2.30843	down	-	-	-	-	-	-
868		Myricetin-3-O-β-D-glucoside*	4	-	-	-	-	-	-	-	-	-	-	-	-	-	-	-	-	1.16286	0.023371	14.8533	up	-	-	-	-	1.06377	0.00132365	-3.04598	down	1.07856	0.000337902	-1.95036	down	1.15848	0.0212768	14.0647	up	1.02811	0.00100762	-1.8472	down	-	-	-	-	1.16836	0.0189123
869		Naringenin (5,7,4'-Trihydroxyflavanone)*	9	-	-	-	-	1.0807	0.00481847	-2.15009	down	1.10614	0.000341878	-4.47331	down	1.01911	0.0541195	-1.4231	-	1.04804	0.0823546	-3.52228	-	1.08081	0.00637373	-2.07793	down	1.11203	0.000385294	-4.40115	down	-	-	-	-	1.04523	0.0833346	-3.45012	-	1.10349	0.000158749	-2.32322	down	-	-	-	-	-	-
870		Naringenin chalcone; 2',4,4',6'-Tetrahydroxychalcone	4	1.11849	0.000168071	-1.82908	down	1.08295	0.00291628	-1.66079	down	1.10693	0.000252914	-3.66972	down	1.12535	0.00611057	-1.1871	down	1.03464	0.0645906	-2.51922	-	-	-	-	-	1.10382	0.000310639	-1.84065	down	-	-	-	-	-	-	-	-	1.10753	0.000118419	-2.00894	down	-	-	-	-	-	-
871		Naringenin-4'-O-glucoside*	4	1.11247	0.00597266	-1.83568	down	-	-	-	-	1.11002	0.000425339	-3.72625	down	-	-	-	-	1.09056	0.0426546	-2.0924	down	1.05565	0.0103427	1.28066	up	1.08795	0.000147112	-1.89057	down	1.11601	0.013157	1.1826	up	-	-	-	-	1.12264	0.00045703	-3.17123	down	-	-	-	-	1.04204	0.0621551
872		Naringenin-7-O-(6''-malonyl)glucoside	3	1.14371	0.00046374	-2.61832	down	1.13326	4.93042e-05	-4.07825	down	1.07008	0.00189434	-1.41127	down	1.22591	3.10759e-05	-2.45598	down	1.12509	0.0177187	-2.63723	down	1.10908	6.01957e-06	-1.45993	down	1.06988	0.000478446	1.20705	up	-	-	-	-	-	-	-	-	1.12017	1.342e-05	2.66698	up	1.16495	3.66677e-05	1.62227	up	1.06936	0.00074319
873		Naringenin-7-O-Neohesperidoside(Naringin)*	6	1.10087	0.00303963	2.5931	up	-	-	-	-	1.10971	2.23049e-06	-3.95584	down	1.22744	0.000259743	-3.74617	down	1.16357	1.50438e-07	-5.06088	down	1.09246	0.00827383	-3.444	down	1.11145	1.28849e-05	-6.54894	down	1.17954	0.000275151	-6.33926	down	1.15661	1.39733e-06	-7.65398	down	1.11493	4.38471e-08	-3.10494	down	1.15486	9.71017e-05	-2.89527	down	1.16334	4.16471e-10
874		Naringenin-7-O-Rutinoside(Narirutin)*	6	1.0899	0.0103934	2.58269	up	1.00759	0.00428376	-1.10981	down	1.10614	5.27486e-07	-4.14881	down	1.22019	0.00177935	-3.92545	down	1.1613	1.89725e-07	-5.23348	down	1.09917	0.001693	-3.6925	down	1.11101	1.10155e-05	-6.7315	down	1.17804	0.00163845	-6.50814	down	1.1566	2.37657e-06	-7.81617	down	1.12196	1.62155e-07	-3.03901	down	1.15633	0.00217654	-2.81564	down	1.16704	4.74634e-08
875		Naringenin-7-O-Rutinoside-4'-O-glucoside	9	-	-	-	-	1.13207	0.000102797	-3.83058	down	1.11256	1.11582e-10	-5.00252	down	1.21373	0.000906875	-2.20391	down	1.16396	0.000251637	-4.96759	down	1.12253	0.000134044	-4.32156	down	1.1171	1.11326e-07	-5.49351	down	1.18034	0.00121299	-2.6949	down	1.16043	0.000254426	-5.45858	down	1.1196	2.10413e-05	-1.17195	down	1.15344	2.32951e-05	1.62666	up	1.14677	0.000583823
876		Naringenin-7-O-glucoside (Prunin)*	4	1.08111	0.00207006	-1.63068	down	-	-	-	-	1.10207	9.10112e-05	-3.53962	down	-	-	-	-	1.05064	0.0390729	-1.77858	down	1.01258	0.00214911	1.35289	up	1.09745	2.68995e-05	-1.90894	down	1.12424	0.00402253	1.31338	up	-	-	-	-	1.10964	3.31631e-05	-3.26183	down	-	-	-	-	1.00733	0.0467847
877		Neobavaisoflavone	2	1.06945	0.00255196	-1.64922	down	1.11423	0.00879903	5.0304	up	1.11407	0.00813717	16.3366	up	-	-	-	-	1.1664	0.00813717	16.3366	up	1.11343	0.00215338	6.67962	up	1.11722	0.0021008	17.9859	up	-	-	-	-	1.16138	0.0021008	17.9859	up	1.12448	0.0261316	11.3062	up	1.13762	0.0263631	-5.39405	down	1.16672	0.0261316
878		Neoeriocitrin	4	-	-	-	-	1.13185	0.113051	-14.909	-	1.1146	0.00220781	-18.2701	down	1.23336	0.014693	-15.5244	down	1.16701	7.65856e-06	-16.8605	down	1.1191	0.113051	-14.909	-	1.11717	0.00220781	-18.2701	down	1.18629	0.014693	-15.5244	down	1.16153	7.65856e-06	-16.8605	down	1.05701	0.00110904	-3.36107	down	-	-	-	-	1.01925	0.00726806
879		Neoglycyrol	2	1.0737	0.000558679	-1.04753	down	1.12748	0.00365255	8.44066	up	1.11195	0.00364775	8.72445	up	1.21233	0.00394788	4.733	up	1.15254	0.00378904	5.72021	up	1.11764	0.000149447	9.48818	up	1.1161	0.000149448	9.77198	up	1.17579	0.000141503	5.78053	up	1.15395	0.000146448	6.76774	up	-	-	-	-	1.10748	0.021313	-3.70765	down	1.05568	0.0495762
880		Neosakuranin	4	-	-	-	-	1.05	0.00927268	-1.95431	down	1.1088	0.000419554	-6.08352	down	-	-	-	-	-	-	-	-	-	-	-	-	1.11456	0.000435743	-5.24695	down	-	-	-	-	-	-	-	-	1.116	0.000404297	-4.12921	down	-	-	-	-	-	-
881		Nepetin (5,7,3',4'-Tetrahydroxy-6-methoxyflavone)	6	1.09491	0.00390547	1.61085	up	1.13607	0.00197553	17.0091	up	-	-	-	-	1.1654	9.30687e-05	-1.14576	down	1.14195	0.00665083	-2.92617	down	1.12355	0.00193372	15.3982	up	1.08479	0.00147346	-1.79695	down	1.17496	4.54333e-05	-2.75662	down	1.15077	0.00524703	-4.53703	down	1.12754	0.00109069	-17.1952	down	1.17121	0.000124463	-18.1548	down	1.16906	0.00464773
882		Nepetin-7-O-alloside*	10	-	-	-	-	-	-	-	-	-	-	-	-	1.07345	0.0537177	-1.53854	-	1.0214	0.0593162	-1.44559	-	-	-	-	-	-	-	-	-	1.04636	0.0482978	-1.6523	down	1.02472	0.0528745	-1.55935	-	-	-	-	-	1.07445	0.0318751	-2.26437	down	1.07591	0.033728
883		Nepetin-7-O-glucoside(Nepitrin)*	10	-	-	-	-	1.00962	0.000704356	1.19797	up	-	-	-	-	-	-	-	-	-	-	-	-	1.03044	0.000763313	1.37743	up	-	-	-	-	-	-	-	-	-	-	-	-	-	-	-	-	1.06417	0.0409677	-2.47505	down	1.05237	0.0803045
884		Nevadensin	2	1.15367	0.00498989	-13.4791	down	1.13135	0.0186587	-8.47814	down	-	-	-	-	-	-	-	-	1.16694	0.000299606	-13.1852	down	1.10539	0.00539389	5.001	up	1.11676	0.00498989	13.4791	up	1.187	0.00498989	13.4791	up	-	-	-	-	1.12274	0.0186587	8.47814	up	1.16586	0.0186587	8.47814	up	1.15397	0.000258085
885		Nobiletin (5,6,7,8,3',4'-Hexamethoxyflavone)	6	-	-	-	-	1.06097	0.0231754	2.25203	up	-	-	-	-	1.10756	0.0385804	1.53667	up	-	-	-	-	1.07811	0.00350659	2.08855	up	-	-	-	-	1.13777	0.0078294	1.37319	up	1.00995	0.0491876	-1.87064	down	-	-	-	-	-	-	-	-	1.1264	0.0263749
886		Norartocarpetin	2	1.14455	5.34755e-07	-1.559	down	-	-	-	-	1.11476	0.000307326	18.2536	up	-	-	-	-	1.11131	0.000148477	1.29005	up	1.11389	4.86312e-07	1.58506	up	1.11742	2.16118e-05	19.8126	up	1.13171	0.000185548	1.34728	up	1.15206	3.17284e-07	2.84906	up	1.12764	0.000360882	18.2276	up	-	-	-	-	1.10828	0.000214495
887		Odoratin 7-Glucoside	3	-	-	-	-	1.06194	0.00946611	-1.52308	down	1.10065	0.00392343	2.30184	up	-	-	-	-	-	-	-	-	-	-	-	-	1.11578	9.82615e-06	3.2979	up	-	-	-	-	-	-	-	-	1.11801	0.00455846	3.82493	up	1.03747	0.013853	1.15776	up	1.00739	0.00547678
888		Odoratin 7-malonyl glucoside	3	1.09911	0.000422122	-2.34659	down	1.12783	0.00031538	-6.03366	down	1.11313	0.0151532	12.8275	up	-	-	-	-	-	-	-	-	1.11939	0.000348144	-3.68708	down	1.11726	0.000965443	15.1741	up	-	-	-	-	-	-	-	-	1.12766	0.000312298	18.8612	up	-	-	-	-	1.14919	0.000242764
889		Odoratin glucosyl xyloside*	6	-	-	-	-	1.10101	0.00770252	2.54835	up	-	-	-	-	1.18078	0.00274264	-1.90382	down	1.15702	0.000585996	-3.93633	down	-	-	-	-	1.06081	0.0116823	-2.38307	down	1.16176	0.00235609	-3.14333	down	1.15378	0.000590962	-5.17584	down	1.10748	0.00913182	-3.69191	down	1.16298	0.00230365	-4.45217	down	1.16655	0.000586029
890		Odoricarpan	2	1.06197	0.0114306	-1.86234	down	-	-	-	-	1.11368	0.00928693	13.6744	up	-	-	-	-	-	-	-	-	1.05909	0.0181523	1.5718	up	1.11692	0.00621934	15.5368	up	1.14591	0.00910639	2.63038	up	1.09525	0.00726932	3.06526	up	1.12752	0.000674333	13.965	up	1.02949	0.00210017	1.05858	up	-	-
891		Okanin	4	-	-	-	-	1.13605	0.00162344	-14.6358	down	1.11427	0.00559561	-16.6947	down	-	-	-	-	1.16635	0.00394067	-14.0133	down	1.12351	0.00162344	-14.6358	down	1.11684	0.00559561	-16.6947	down	-	-	-	-	1.16115	0.00394067	-14.0133	down	1.08112	0.011098	-2.05895	down	1.17091	0.00162344	14.6358	up	-	-
892		Okanin-4'-O-glucoside(Marein)*	6	1.11825	0.00728647	-2.19484	down	1.07402	0.000282525	2.54507	up	-	-	-	-	-	-	-	-	1.01864	0.114525	-4.16962	-	1.10071	0.00419362	4.7399	up	1.08139	0.0088195	1.92885	up	1.12979	0.0127164	1.51726	up	-	-	-	-	1.0776	3.34866e-05	-2.81105	down	1.1317	3.04803e-06	-3.22265	down	1.10154	0.103693
893		Orientin-7-O-glucoside*	3	-	-	-	-	1.11662	0.00434777	-3.36915	down	1.08965	0.000272605	-2.40758	down	1.09661	0.00228024	-1.01574	down	1.03975	0.0940453	-3.20412	-	1.10571	0.00633345	-2.3784	down	1.1027	0.00180597	-1.41683	down	-	-	-	-	-	-	-	-	-	-	-	-	1.14597	0.00595355	2.35341	up	-	-
894		Oroxin A	7	1.15169	0.000419527	-3.2209	down	-	-	-	-	1.10705	0.00131629	-2.43897	down	1.18227	0.00482879	-1.00215	down	1.07445	0.0542062	-1.76768	-	1.12029	0.000416226	3.04843	up	-	-	-	-	1.17398	0.000295692	2.21875	up	1.05178	0.00133126	1.45322	up	1.11793	0.0013435	-2.2665	down	-	-	-	-	1.05226	0.0615606
895		Patuletin-3-O-rutinoside	4	-	-	-	-	1.13628	2.40364e-05	-13.5177	down	1.11478	5.79287e-05	-19.9373	down	1.2341	0.00813976	-12.3849	down	1.16654	0.00297178	-14.2162	down	1.12377	2.40364e-05	-13.5177	down	1.1174	5.79287e-05	-19.9373	down	1.18673	0.00813976	-12.3849	down	1.16111	0.00297178	-14.2162	down	1.12747	5.99385e-05	-6.41963	down	1.0581	0.00310033	1.13284	up	-	-
896		Pedaliin*	4	-	-	-	-	1.11444	0.010653	-3.22383	down	1.10435	0.0328938	-6.24605	down	1.22622	0.0032845	-3.77887	down	1.15185	0.00986715	-3.75718	down	1.08816	0.00962145	-3.59848	down	1.1021	0.032634	-6.6207	down	1.16546	0.00300115	-4.15352	down	1.1349	0.00926045	-4.13183	down	1.06667	0.0439494	-3.02222	down	-	-	-	-	-	-
897		Pedalitin	3	1.12448	0.00214049	1.526	up	1.13496	3.44626e-05	-5.22088	down	1.11461	0.000879155	14.3589	up	1.10352	0.0728922	-3.08734	-	1.12237	0.0131239	-2.1738	down	1.12322	3.56691e-05	-6.74688	down	1.11732	0.000317231	12.8329	up	1.1304	0.0600347	-4.61334	-	1.14587	0.0084806	-3.6998	down	1.12772	3.4883e-05	19.5798	up	1.0213	0.00088628	2.13354	up	1.14982	3.93854e-07
898		Persicoside	2	-	-	-	-	-	-	-	-	1.03275	0.0507874	2.35013	-	-	-	-	-	-	-	-	-	1.10902	7.56961e-05	1.97128	up	1.11386	0.000243318	2.82635	up	1.00381	0.00196001	2.1978	up	1.08091	3.50174e-05	1.8273	up	-	-	-	-	-	-	-	-	-	-
899		Phellatin	8	-	-	-	-	1.07401	0.000569421	3.00217	up	1.11466	0.000951284	16.3919	up	-	-	-	-	-	-	-	-	1.07993	0.000970574	3.68946	up	1.11725	0.00108266	17.0792	up	-	-	-	-	-	-	-	-	1.12401	0.0196826	13.3897	up	1.10988	9.60517e-05	-3.0614	down	-	-
900		Phloretin	2	1.14832	0.000750795	-2.95146	down	1.13609	0.000638801	12.9266	up	1.1146	0.000638801	12.9266	up	-	-	-	-	-	-	-	-	1.12369	0.000581104	15.878	up	1.11733	0.000581104	15.878	up	1.17173	0.000519226	3.19337	up	1.11138	0.000152235	3.41548	up	-	-	-	-	1.17027	0.00518812	-12.6846	down	1.16489	0.0524718
901		Phloretin-2'-O-glucoside (Phlorizin)	6	-	-	-	-	1.13564	0.00411658	-13.7985	down	1.11466	0.000835367	-14.7535	down	1.23473	0.000581164	-14.2351	down	1.16642	0.00723447	-15.898	down	1.12316	0.00411658	-13.7985	down	1.11726	0.000835367	-14.7535	down	1.1875	0.000581164	-14.2351	down	1.16112	0.00723447	-15.898	down	-	-	-	-	-	-	-	-	1.11451	0.0134995
902		Pinocembrin (Dihydrochrysin)	4	1.15366	0.00338134	-11.7336	down	-	-	-	-	1.1124	0.0359136	-17.7997	down	-	-	-	-	-	-	-	-	1.12322	0.00338134	11.7336	up	1.09457	0.0373111	-6.06615	down	1.18713	0.00338134	11.7336	up	1.16099	0.00338134	11.7336	up	1.12523	0.0359136	-17.7997	down	-	-	-	-	-	-
903		Pinocembrin-5-O-glucoside(Verecundin)	7	1.14836	0.000181233	-2.70628	down	1.13616	0.000620554	14.5657	up	-	-	-	-	-	-	-	-	1.16692	0.000620554	14.5657	up	1.12374	0.000190147	17.272	up	-	-	-	-	1.16773	6.11642e-05	2.96766	up	1.16153	0.000190147	17.272	up	1.12467	0.0220497	-16.4656	down	1.17037	0.00529556	-14.3044	down	-	-
904		Pinocembrin-7-O-(6''-O-malonyl)glucoside	7	1.07212	0.00100303	-1.88376	down	1.13488	0.0148279	15.9256	up	-	-	-	-	1.2337	0.0148279	15.9256	up	-	-	-	-	1.12356	0.00153845	17.8094	up	-	-	-	-	1.18743	0.00153845	17.8094	up	1.11335	0.00120714	3.29168	up	1.12629	0.0224827	-17.6846	down	-	-	-	-	1.1663	0.0298151
905		Pinocembrin-7-O-neohesperidoside*	4	-	-	-	-	1.1358	0.00203322	-13.1955	down	1.11361	0.0189432	-15.2541	down	-	-	-	-	-	-	-	-	1.12336	0.00203322	-13.1955	down	1.1163	0.0189432	-15.2541	down	-	-	-	-	-	-	-	-	1.05423	0.0380336	-2.05863	down	1.17083	0.00203322	13.1955	up	1.16925	0.00203322
906		Pinocembrin-7-O-rutinoside*	4	-	-	-	-	-	-	-	-	1.1134	0.0244765	-15.2934	down	-	-	-	-	-	-	-	-	-	-	-	-	1.11607	0.0244765	-15.2934	down	-	-	-	-	-	-	-	-	1.12629	0.0244765	-15.2934	down	-	-	-	-	-	-
907		Pinostrobin Chalcone	2	1.04052	0.000943538	-1.31801	down	-	-	-	-	1.1138	0.00908015	13.6535	up	1.23399	0.00908015	13.6535	up	1.16607	0.00908015	13.6535	up	-	-	-	-	1.11726	0.000846465	14.9715	up	1.1874	0.000846465	14.9715	up	1.16137	0.000846465	14.9715	up	1.12767	0.000107428	14.2503	up	1.17119	0.000107428	14.2503	up	1.16932	0.000107428
908		Poncirin (Isosakuranetin-7-O-neohesperidoside)*	6	-	-	-	-	1.13562	2.64596e-05	-4.7568	down	1.10724	0.0024947	-3.14369	down	1.12025	0.0621231	-2.06515	-	1.14635	0.0406354	-5.69364	down	1.08375	9.87464e-08	-3.69737	down	1.00344	0.000885013	-2.08426	down	-	-	-	-	1.1064	0.0427795	-4.63421	down	1.10364	4.70422e-06	1.61311	up	1.11764	1.5478e-05	2.69165	up	-	-
909		Pongapinone B	2	1.13385	0.00155833	-1.41407	down	1.13375	0.000202779	9.9858	up	1.1118	0.000202743	10.0161	up	1.21347	0.000146141	4.50562	up	1.15939	0.000156151	3.75727	up	1.12176	0.000601439	11.3999	up	1.11525	0.000601421	11.4302	up	1.17534	0.000614889	5.91969	up	1.15642	0.000634964	5.17134	up	-	-	-	-	1.14914	0.0183128	-5.48018	down	1.16049	0.0046472
910		Prunetin (5,4'-Dihydroxy-7-methoxyisoflavone)	6	1.13593	0.000219858	-2.36946	down	1.08434	0.00315187	-1.73452	down	-	-	-	-	-	-	-	-	1.1551	0.00477834	-4.32835	down	-	-	-	-	1.09497	0.000342472	3.97389	up	1.14019	0.000109014	1.72765	up	1.12414	0.00920711	-1.95889	down	1.09199	0.00221109	3.33895	up	1.02958	0.00592663	1.0927	up	1.14256	0.00648756
911		Prunetin-4'-O-glucoside(Prunitrin)*	7	1.12543	6.52478e-06	-1.72603	down	-	-	-	-	1.0608	7.50393e-05	-1.14738	down	-	-	-	-	1.06954	0.00576424	1.0892	up	1.11858	5.92952e-05	2.46672	up	-	-	-	-	-	-	-	-	1.15274	3.01605e-05	2.81523	up	1.11892	5.84361e-05	-1.88808	down	1.04846	0.0494965	-1.82908	down	-	-
912		Prunetin-5-O-glucoside*	6	1.12989	0.000202716	-2.12669	down	-	-	-	-	-	-	-	-	1.19085	5.70702e-05	-1.36942	down	1.15246	0.00856792	-3.73231	down	1.10705	0.000173016	2.83941	up	1.10948	0.000559415	2.06196	up	-	-	-	-	1.10396	0.0201248	-1.60562	down	-	-	-	-	1.14141	1.91818e-05	-2.08214	down	1.15823	0.00785883
913		Pseudobaptigenin	8	-	-	-	-	1.03678	0.0297726	1.54124	up	1.11429	0.0100003	19.0927	up	-	-	-	-	-	-	-	-	1.10208	0.000826948	1.87361	up	1.11736	0.000632982	19.425	up	-	-	-	-	-	-	-	-	1.12756	0.000932516	17.5514	up	-	-	-	-	-	-
914		Pseudobaptigenin malonyl glucoside	8	-	-	-	-	1.07935	0.0158086	1.56563	up	1.10421	0.00531335	10.196	up	-	-	-	-	-	-	-	-	1.11683	4.83072e-05	2.25344	up	1.10845	9.1958e-05	10.8838	up	-	-	-	-	-	-	-	-	1.11362	0.000426078	8.63033	up	-	-	-	-	-	-
915		Psoralenol	5	1.1507	0.0239781	13.6797	up	1.13325	0.0239781	13.6797	up	1.11153	0.0239781	13.6797	up	-	-	-	-	1.16399	0.0239781	13.6797	up	-	-	-	-	-	-	-	-	1.18042	0.103688	-16.1255	-	-	-	-	-	-	-	-	-	1.16392	0.103688	-16.1255	-	-	-
916		Pterocarpine	3	-	-	-	-	1.10903	0.00621932	-4.39082	down	1.03579	0.000402033	-2.05961	down	1.14283	0.0334989	-3.03713	down	1.12852	0.00040168	-3.27585	down	1.10969	0.0072118	-3.48534	down	1.0846	6.56554e-05	-1.15412	down	1.07961	0.04732	-2.13164	down	1.14785	0.000995041	-2.37037	down	1.10395	0.0104393	2.33122	up	-	-	-	-	1.04585	0.0275371
917		Puerarin (7,4'-Dihydroxy-8-C-glucosylisoflavone)	2	1.13878	0.00209446	-4.2308	down	1.06345	0.000596469	-1.44587	down	1.11402	0.00731788	14.3887	up	-	-	-	-	1.13149	0.0120602	2.53941	up	1.11321	0.00294895	2.78493	up	1.11723	0.00187618	18.6195	up	1.17686	0.00227132	3.72316	up	1.15882	0.0019267	6.7702	up	1.12771	1.94264e-05	15.8346	up	-	-	-	-	1.16559	9.16751e-06
918		Puerarin-4'-O-glucoside	2	1.15396	0.000261587	-15.208	down	1.13612	0.00088439	-13.8646	down	-	-	-	-	1.23186	0.02207	-12.3819	down	-	-	-	-	1.09674	0.000150678	1.34333	up	1.11737	0.000261587	15.208	up	1.12999	2.13015e-05	2.82609	up	1.16152	0.000261587	15.208	up	1.12757	0.00088439	13.8646	up	1.00779	0.00117148	1.48276	up	1.16928	0.00088439
919		Puerarone	2	1.12483	1.17631e-05	-1.3267	down	1.13613	0.00128327	17.2707	up	1.11464	0.00128327	17.2707	up	1.20373	0.00100428	3.44016	up	1.1669	0.00128327	17.2707	up	1.12377	5.2849e-05	18.5974	up	1.11742	5.2849e-05	18.5974	up	1.17381	1.50671e-05	4.76685	up	1.16154	5.2849e-05	18.5974	up	-	-	-	-	1.1697	0.028317	-13.8306	down	-	-
920		Quercetagetin-7-O-glucoside(Quercetagitrin)*	4	-	-	-	-	-	-	-	-	-	-	-	-	-	-	-	-	1.15679	0.0987609	14.4411	-	-	-	-	-	1.01845	5.58993e-06	-3.24195	down	-	-	-	-	1.15314	0.0683192	13.7485	-	1.09608	2.37845e-05	-1.72198	down	-	-	-	-	1.16875	0.0031381
921		Quercetagetin; 3,3',4',5,6,7-Hexahydroxyflavone	3	-	-	-	-	1.13625	0.000340318	-18.6897	down	-	-	-	-	1.23485	0.000424018	-14.2086	down	1.15904	0.0438367	-12.9436	down	1.12371	0.000340318	-18.6897	down	-	-	-	-	1.18752	0.000424018	-14.2086	down	1.15314	0.0438367	-12.9436	down	1.12769	0.000340318	18.6897	up	1.16892	0.000380795	4.4811	up	1.13528	0.000322048
922		Quercetin-3',4'-dimethyl ether	3	1.14878	0.0291262	-12.3076	down	1.13553	0.00748489	-17.2476	down	1.11305	0.014961	-13.1869	down	1.23206	0.0154167	-11.7943	down	-	-	-	-	1.0861	0.00811613	-4.94002	down	-	-	-	-	-	-	-	-	1.1561	0.0291262	12.3076	up	1.09957	0.00868986	4.06074	up	1.15353	0.00795939	5.45332	up	1.16832	0.00748489
923		Quercetin-3,7-Di-O-glucoside	6	1.13648	0.000447929	-1.61968	down	1.13623	0.00044388	12.6832	up	-	-	-	-	1.05706	0.057588	-1.57317	-	1.14908	0.0357807	-4.88125	down	1.1237	0.000351736	14.3028	up	1.07446	7.43517e-05	2.35972	up	-	-	-	-	1.12362	0.0432683	-3.26157	down	1.12606	0.00771687	-11.9431	down	1.1689	0.0204731	-14.2563	down	1.16806	0.0327541
924		Quercetin-3-O-(6''-O-arabinosyl)glucoside	9	-	-	-	-	-	-	-	-	1.0913	0.00786663	-3.50738	down	1.21257	0.00315016	-3.24704	down	1.14162	0.00895494	-3.67856	down	-	-	-	-	1.09146	0.00928882	-2.82388	down	1.16461	0.00385428	-2.56354	down	1.13192	0.0103554	-2.99506	down	1.06872	0.00924982	-2.3529	down	1.11065	0.00271766	-2.09256	down	1.11346	0.0106268
925		Quercetin-3-O-alloside; Isohyperoside*	9	-	-	-	-	-	-	-	-	1.1122	2.91709e-05	-3.21273	down	1.22885	0.000419203	-2.65706	down	1.15754	0.00223814	-2.97782	down	-	-	-	-	1.1164	5.24881e-05	-2.83489	down	1.18309	0.000595752	-2.27923	down	1.15265	0.00262217	-2.59998	down	1.11731	1.31349e-06	-2.46397	down	1.15046	0.000162576	-1.90831	down	1.14796	0.00237126
926		Quercetin-3-O-galactoside (Hyperin)	6	-	-	-	-	1.13573	0.00322109	14.27	up	1.11442	0.00322109	14.27	up	1.19017	0.00256229	-1.91519	down	1.08456	0.169392	-4.69273	-	1.12326	0.00338741	15.1875	up	1.11694	0.00338741	15.1875	up	-	-	-	-	1.03678	0.180727	-3.77525	-	-	-	-	-	1.17099	0.00178226	-16.1852	down	1.16492	0.157605
927		Quercetin-3-O-robinobioside	5	-	-	-	-	-	-	-	-	-	-	-	-	1.05486	0.0430535	-1.96031	down	-	-	-	-	-	-	-	-	-	-	-	-	-	-	-	-	-	-	-	-	-	-	-	-	-	-	-	-	-	-
928		Quercetin-3-O-rutinoside (Rutin)	10	-	-	-	-	-	-	-	-	-	-	-	-	1.0412	0.0219926	-1.80881	down	1.01249	0.024031	-1.99439	down	-	-	-	-	-	-	-	-	-	-	-	-	-	-	-	-	-	-	-	-	-	-	-	-	-	-
929		Quercetin-3-O-rutinoside-7-O-glucoside	6	1.15248	0.0025033	-9.9406	down	1.12955	0.0383299	-10.8463	down	-	-	-	-	-	-	-	-	1.14533	0.135005	-14.891	-	-	-	-	-	1.11656	0.0025033	9.9406	up	1.18675	0.0025033	9.9406	up	-	-	-	-	1.12089	0.0383299	10.8463	up	1.16407	0.0383299	10.8463	up	-	-
930		Quercetin-3-O-rutinoside-7-O-rhamnoside	6	-	-	-	-	1.13545	0.00685726	-14.37	down	1.11476	0.000111688	-15.6545	down	1.23433	0.00746821	-12.866	down	1.16655	0.00590982	-16.9389	down	1.1228	0.00685726	-14.37	down	1.1174	0.000111688	-15.6545	down	1.187	0.00746821	-12.866	down	1.16101	0.00590982	-16.9389	down	1.03067	0.000468931	-1.28455	down	1.04034	0.0171789	1.50396	up	1.12084	0.00879095
931		Quercetin-3-O-sophoroside (Baimaside)	6	1.00565	0.0339465	-1.31441	down	1.03674	0.0754459	-3.06027	-	1.1076	0.000551379	-3.6305	down	-	-	-	-	1.08121	0.128308	-7.02916	-	-	-	-	-	1.07867	0.000134912	-2.3161	down	-	-	-	-	1.02753	0.131277	-5.71475	-	-	-	-	-	-	-	-	-	-	-
932		Quercetin-4'-O-glucuronide	3	-	-	-	-	1.13603	0.00110756	-14.1531	down	-	-	-	-	-	-	-	-	-	-	-	-	1.12359	0.00110756	-14.1531	down	-	-	-	-	-	-	-	-	-	-	-	-	1.12748	0.00110756	14.1531	up	1.17102	0.00110756	14.1531	up	1.16911	0.00110756
933		Quercetin-5-O-glucuronide	1	-	-	-	-	1.13169	5.15608e-05	8.41339	up	1.11078	5.15257e-05	9.83479	up	1.18408	8.58832e-05	1.16279	up	1.13643	4.22875e-05	7.05663	up	1.11738	0.00128414	7.72086	up	1.11261	0.00127394	9.14226	up	-	-	-	-	1.12599	0.00126635	6.36411	up	-	-	-	-	1.16306	0.00186163	-7.25059	down	-	-
934		Quercetin-5-O-β-D-glucoside*	9	-	-	-	-	-	-	-	-	1.09374	1.20832e-07	-3.11996	down	1.19957	0.000243614	-2.58574	down	1.13798	0.000917764	-2.92189	down	-	-	-	-	1.11635	1.73082e-05	-2.80641	down	1.18027	0.00125541	-2.2722	down	1.1537	0.00196002	-2.60835	down	1.12342	1.56449e-06	-2.40172	down	1.15467	0.00123391	-1.86751	down	1.15571	0.00212598
935		Quercetin-7-O-(2''-malonyl)glucosyl-5-O-glucoside	6	1.10012	0.0242194	-2.40604	down	1.04765	0.0202802	-2.23704	down	1.05348	0.000345441	-1.40651	down	1.21925	0.000397057	-3.03939	down	1.16153	0.00264707	-5.89521	down	-	-	-	-	-	-	-	-	-	-	-	-	1.13855	0.00281959	-3.48917	down	-	-	-	-	-	-	-	-	1.13977	0.00287956
936		Quercetin-7-O-(6''-malonyl)glucoside	2	1.11543	0.00205344	-4.23092	down	1.0666	7.00934e-05	-2.84058	down	-	-	-	-	1.06437	0.017176	-1.89501	down	-	-	-	-	1.06678	0.00688924	1.39034	up	1.11349	0.002288	6.39341	up	1.14359	0.00229457	2.33591	up	1.11697	0.00212155	2.92161	up	1.12293	0.000656339	5.00307	up	-	-	-	-	1.04655	0.000640493
937		Quercetin-7-O-(6''-malonyl)glucosyl-5-O-glucoside	6	-	-	-	-	1.07053	0.0303197	-2.85132	down	-	-	-	-	1.20603	0.000685607	-2.45204	down	1.15959	0.00288916	-5.18257	down	-	-	-	-	-	-	-	-	1.02222	0.00444259	-1.47739	down	1.1318	0.00272007	-4.20792	down	1.00852	0.0466971	1.87704	up	-	-	-	-	1.09162	0.00242019
938		Quercetin-7-O-glucoside	6	-	-	-	-	-	-	-	-	-	-	-	-	-	-	-	-	1.1254	0.00934074	-2.11988	down	-	-	-	-	-	-	-	-	-	-	-	-	1.04711	0.0113198	-1.49867	down	-	-	-	-	-	-	-	-	1.10951	0.0074155
939		Rhamnetin-3-O-Rutinoside-5-O-rhamnoside	9	1.14639	0.0363493	-10.4535	down	-	-	-	-	1.11329	0.00727397	-12.3088	down	1.22752	0.0285812	-11.7031	down	1.16635	0.00523456	-13.0837	down	1.11804	0.0363493	10.4535	up	-	-	-	-	-	-	-	-	1.07811	0.00571777	-2.63027	down	1.12609	0.00727397	-12.3088	down	1.16379	0.0285812	-11.7031	down	1.16853	0.00523456
940		Rhamnosyl Phellamurin	4	1.15387	0.00206197	-15.4952	down	-	-	-	-	1.11473	0.00022128	-17.6232	down	1.23465	0.00237145	-13.8552	down	1.16632	0.00602375	-15.5432	down	1.12354	0.00206197	15.4952	up	1.09795	6.84268e-05	-2.12799	down	1.12872	0.00385844	1.64	up	-	-	-	-	1.12765	0.00022128	-17.6232	down	1.17067	0.00237145	-13.8552	down	1.16874	0.00602375
941		Rhynedulin B	6	1.14936	0.0191855	11.4422	up	1.04776	8.5734e-05	-2.16913	down	1.11088	0.0191855	11.4422	up	-	-	-	-	1.14894	0.0135488	-6.60003	down	1.12362	0.000512811	-13.6114	down	-	-	-	-	1.18659	0.00340022	-12.1551	down	1.1606	0.0131731	-18.0423	down	1.1276	0.000512811	13.6114	up	1.10886	0.000273302	1.45623	up	1.15358	0.0150023
942		Rutin Trihydrate	9	1.15105	0.0175619	11.8496	up	1.12967	0.000605379	-7.7652	down	1.11066	9.2523e-05	-9.39062	down	1.14618	0.0315943	-3.09311	down	1.15887	0.0157673	-9.44343	down	1.12368	0.000598402	-19.6148	down	1.11742	9.22099e-05	-21.2402	down	1.18573	0.0233389	-14.9427	down	1.16068	0.0157055	-21.293	down	1.11252	1.57164e-05	-1.62542	down	1.14898	0.000562113	4.6721	up	1.04495	0.0413302
943		Selagin	4	-	-	-	-	1.13539	0.00947595	-16.0025	down	1.11479	7.67057e-06	-22.257	down	1.23453	0.00178798	-13.7099	down	1.16682	0.000956676	-14.2312	down	1.12287	0.00947595	-16.0025	down	1.11743	7.67057e-06	-22.257	down	1.18731	0.00178798	-13.7099	down	1.16125	0.000956676	-14.2312	down	1.12179	5.46402e-06	-6.25446	down	1.11189	0.0171114	2.2926	up	1.07566	0.0234023
944		Sexangularetin	2	1.14263	0.000525609	-1.24202	down	-	-	-	-	1.11479	3.74666e-05	14.1335	up	-	-	-	-	-	-	-	-	1.1121	0.000127924	1.81418	up	1.11738	0.0001745	15.3755	up	-	-	-	-	1.12601	1.92999e-05	1.77396	up	1.12758	0.000418578	13.5613	up	-	-	-	-	-	-
945		Sinensetin (5,6,7,3',4'-pentamethoxyflavone)*	6	-	-	-	-	1.13342	0.0263576	-14.3334	down	1.11054	0.0481576	-11.1605	down	1.23253	0.0107189	-11.3766	down	1.16661	0.00403379	-18.3225	down	1.12077	0.0263576	-14.3334	down	1.11319	0.0481576	-11.1605	down	1.18559	0.0107189	-11.3766	down	1.16123	0.00403379	-18.3225	down	1.03536	0.0343937	3.17288	up	1.08116	0.0370303	2.95677	up	1.12765	0.00448224
946		Sophoflavescenol*	9	-	-	-	-	-	-	-	-	1.06407	0.000147966	-2.78417	down	-	-	-	-	1.05504	0.0205093	-2.19564	down	-	-	-	-	1.1001	0.00148019	-1.54764	down	1.027	0.00161787	1.62791	up	-	-	-	-	-	-	-	-	-	-	-	-	-	-
947		Sophoraflavanone B*	2	1.13489	0.0007941	-1.4225	down	1.1221	0.000272853	4.81586	up	1.1147	0.000293717	16.372	up	-	-	-	-	1.14422	0.000168383	4.5106	up	1.11551	0.000429574	6.23836	up	1.11737	0.000420757	17.7945	up	1.09565	0.000167604	1.5869	up	1.14915	0.000410285	5.9331	up	1.12543	0.0131222	11.5562	up	1.14495	0.0105635	-4.65147	down	-	-
948		Sophoricoside*	9	-	-	-	-	-	-	-	-	1.11342	0.000103788	-6.84666	down	-	-	-	-	-	-	-	-	-	-	-	-	1.1158	0.000105024	-5.90289	down	-	-	-	-	-	-	-	-	1.12426	0.000103193	-5.96611	down	-	-	-	-	-	-
949		Syringetin-7-O-glucoside	1	-	-	-	-	-	-	-	-	1.04703	0.0146977	1.18288	up	-	-	-	-	-	-	-	-	-	-	-	-	-	-	-	-	-	-	-	-	-	-	-	-	-	-	-	-	-	-	-	-	-	-
950		Tamarixetin (3,3',5,7-Tetrahydroxy-4'-Methoxyflavone)	2	1.14278	0.000899305	-3.77535	down	1.11019	1.62144e-06	-2.23245	down	1.0169	0.0082335	-1.3495	down	-	-	-	-	1.16618	0.00413646	12.2445	up	1.10518	0.00246343	1.54291	up	1.09774	0.000799203	2.42585	up	1.17311	0.000856985	4.14907	up	1.16145	0.000821748	16.0199	up	-	-	-	-	1.1431	1.16546e-06	2.60616	up	1.16927	6.63353e-05
951		Tamarixetin-3-O-(6''-malonyl)glucoside*	5	1.14121	2.51764e-05	-1.30593	down	-	-	-	-	1.06527	0.0137282	-1.56457	down	1.17893	0.0259744	-2.64305	down	-	-	-	-	-	-	-	-	-	-	-	-	1.00683	0.0593594	-1.33712	-	-	-	-	-	-	-	-	-	-	-	-	-	-	-
952		Tamarixetin-3-O-glucoside (Tamarixin)	4	-	-	-	-	1.10841	0.0033091	-2.22875	down	1.10981	0.0011596	-4.47276	down	1.21163	0.00379995	-2.68032	down	1.14709	0.00231291	-2.58502	down	1.10152	0.00442655	-2.04283	down	1.1148	0.00120506	-4.28684	down	1.16914	0.00445814	-2.49439	down	1.14647	0.00291257	-2.39909	down	1.10491	0.00129436	-2.24401	down	-	-	-	-	-	-
953		Tectoridin*	9	-	-	-	-	1.03028	0.0243459	-1.623	down	1.10959	8.76767e-05	-3.99682	down	1.22828	7.11412e-05	-3.50936	down	1.15907	0.00181016	-4.1546	down	-	-	-	-	1.11445	0.000109291	-3.31653	down	1.1843	0.000102157	-2.82907	down	1.15468	0.00203051	-3.47431	down	1.08835	3.50271e-06	-2.37382	down	1.10978	2.04507e-05	-1.88636	down	1.12799	0.00150285
954		Tectorigenin	3	1.1535	0.00798516	-13.5369	down	1.13606	0.00287641	-17.8464	down	1.11461	0.000772071	-16.6609	down	1.23321	0.0192941	-14.4618	down	1.16561	0.0164642	-15.2321	down	1.10865	0.00323909	-4.30953	down	1.09414	0.000659922	-3.124	down	-	-	-	-	-	-	-	-	1.04937	0.01172	1.18553	up	1.13942	0.00315032	3.38461	up	1.1119	0.00306167
955		TomentoSanol B	2	1.06773	0.00913657	-1.57511	down	1.13211	0.00401865	6.07109	up	1.11209	0.00388072	8.49263	up	1.18699	0.004081	4.93799	up	1.13892	0.00503517	3.00774	up	1.12092	0.0040999	7.64619	up	1.1153	0.00405207	10.0677	up	1.15902	0.00415466	6.51309	up	1.14902	0.00450859	4.58284	up	1.10648	0.000796454	2.42154	up	-	-	-	-	1.14918	0.00932595
956		TomentoSanol E	2	1.15084	0.000340294	-3.1253	down	1.13623	0.000331651	16.8793	up	1.11473	0.000331651	16.8793	up	1.03838	0.00140555	1.43694	up	1.1669	0.000331651	16.8793	up	1.12377	0.000275726	20.0046	up	1.11739	0.000275726	20.0046	up	1.16129	0.000211527	4.56224	up	1.16153	0.000275726	20.0046	up	-	-	-	-	1.16877	0.0221651	-15.4424	down	-	-
957		Tricetin (5,7,3',4',5'-Pentahydroxyflavone)	4	-	-	-	-	-	-	-	-	1.11467	0.000516198	-16.7671	down	-	-	-	-	1.16577	0.00785754	-13.5544	down	-	-	-	-	1.11732	0.000516198	-16.7671	down	-	-	-	-	1.16038	0.00785754	-13.5544	down	1.1276	0.000516198	-16.7671	down	-	-	-	-	1.16788	0.00785754
958		Tricetin-5-O-(6''-malonyl)glucoside	3	-	-	-	-	1.12754	6.87651e-08	-2.75623	down	-	-	-	-	1.16923	0.00355916	-1.43015	down	-	-	-	-	1.12221	6.44578e-09	-2.41606	down	-	-	-	-	1.12358	0.00992567	-1.08999	down	-	-	-	-	1.12497	7.17506e-09	3.40658	up	1.13403	0.000277126	1.32607	up	1.09298	0.00175478
959		Tricin (5,7,4'-Trihydroxy-3',5'-dimethoxyflavone)	2	1.10865	0.00583225	-3.1022	down	-	-	-	-	1.00054	0.000181371	-1.5879	down	-	-	-	-	1.08368	0.0208088	-2.80852	down	1.11379	0.00553881	3.97921	up	1.05994	0.0144475	1.51431	up	1.06206	0.00528455	2.26013	up	-	-	-	-	1.11836	0.000446285	-2.4649	down	-	-	-	-	1.13922	0.0178608
960		Tricin-5-O-(3'-malonyl)glucoside-7-O-glucoside	6	-	-	-	-	-	-	-	-	-	-	-	-	1.18653	0.00529741	-2.15829	down	1.16273	0.000292207	-5.54224	down	-	-	-	-	-	-	-	-	1.16959	0.00540998	-2.71793	down	1.16039	0.000296135	-6.10188	down	-	-	-	-	1.13631	0.00370654	-3.68902	down	1.16203	0.000286014
961		Tricin-5-O-(6'-O-malonyl)glucoside	6	-	-	-	-	-	-	-	-	-	-	-	-	1.00718	0.0072062	-1.60692	down	1.12298	0.000696353	-4.05348	down	-	-	-	-	-	-	-	-	1.11095	0.00991482	-1.71508	down	1.15284	0.000998279	-4.16163	down	-	-	-	-	-	-	-	-	1.08562	0.000853332
962		Tricin-5-O-arabinoside	4	-	-	-	-	-	-	-	-	1.11357	0.00667622	-11.5959	down	-	-	-	-	-	-	-	-	-	-	-	-	1.11627	0.00667622	-11.5959	down	-	-	-	-	-	-	-	-	1.1265	0.00667622	-11.5959	down	-	-	-	-	-	-
963		Tricin-7-O-(6''-O-malonyl)glucoside	10	-	-	-	-	1.07715	5.1053e-05	1.73071	up	-	-	-	-	1.15433	0.0329978	-1.99077	down	1.11514	0.0262777	-2.24353	down	1.05196	0.000280129	1.59165	up	-	-	-	-	1.11672	0.0303258	-2.12983	down	1.11104	0.024522	-2.38259	down	1.07715	0.00153682	-2.12498	down	1.13795	0.018806	-3.72148	down	1.14304	0.0165328
964		Tricin-7-O-saccharic acid	7	-	-	-	-	1.11543	0.00524786	2.86638	up	-	-	-	-	1.10577	0.0179329	1.08386	up	1.05509	0.0048976	1.78443	up	1.112	2.02125e-05	2.50094	up	-	-	-	-	-	-	-	-	1.03437	0.00111977	1.419	up	1.11915	0.000243951	-3.06675	down	1.13795	0.000972458	-1.78252	down	-	-
965		Trifolirhizin (Maackiain-3-O-glucoside)*	8	1.10475	0.000157158	-1.56706	down	-	-	-	-	-	-	-	-	-	-	-	-	1.05291	0.0162683	1.18447	up	1.11827	4.16612e-08	2.12655	up	1.10676	4.93555e-07	1.25827	up	-	-	-	-	1.15322	2.49537e-08	2.75153	up	-	-	-	-	1.03388	0.0492318	-1.66392	down	-	-
966		Troxerutin	9	-	-	-	-	1.13549	0.0034722	-12.7829	down	1.1147	0.00058293	-14.819	down	-	-	-	-	1.16635	0.00669662	-14.7507	down	1.12308	0.0034722	-12.7829	down	1.11733	0.00058293	-14.819	down	-	-	-	-	1.1609	0.00669662	-14.7507	down	1.09424	0.000353409	-2.03611	down	1.17042	0.0034722	12.7829	up	1.1045	0.0134022
967		Uncinanone C	3	1.14802	0.000798428	-2.34799	down	1.13211	0.00161959	-3.86915	down	1.10735	0.000998671	-2.52874	down	1.17628	4.35304e-05	2.49591	up	1.08252	0.0464109	-2.23669	down	1.09216	0.00332295	-1.52116	down	-	-	-	-	1.17122	0.000528485	4.8439	up	-	-	-	-	1.08668	0.00367419	1.34041	up	1.1611	0.00137372	6.36506	up	1.04103	0.00110944
968		Uralenol	1	-	-	-	-	1.05537	0.00229222	2.47448	up	1.11456	0.00304917	18.2306	up	1.1122	0.00294501	2.13242	up	1.16667	0.00304917	18.2306	up	1.03285	0.000120483	2.14016	up	1.11735	0.000370359	17.8963	up	1.04969	0.000175972	1.79809	up	1.16144	0.000370359	17.8963	up	1.1256	0.0403384	15.7561	up	-	-	-	-	1.16767	0.0403384
969		Vaccarin	4	-	-	-	-	1.13611	0.000884677	-14.7695	down	1.11478	5.53346e-05	-18.2346	down	1.23158	0.0339302	-12.6831	down	1.16678	0.00232668	-16.8921	down	1.12362	0.000884677	-14.7695	down	1.11741	5.53346e-05	-18.2346	down	1.18396	0.0339302	-12.6831	down	1.16118	0.00232668	-16.8921	down	1.12399	3.64515e-05	-3.46515	down	1.0599	0.000257796	2.08631	up	1.1431	0.00429376
970		Velutin (5,4'-dihydroxy-7,3'-dimethoxyflavone)*	6	-	-	-	-	1.07566	0.00754134	-2.06382	down	-	-	-	-	1.17176	0.020136	-2.42467	down	1.15944	0.000512388	-5.11241	down	1.09769	0.0100904	-2.05396	down	-	-	-	-	1.15175	0.0215713	-2.41481	down	1.15998	0.000539317	-5.10255	down	1.06325	0.0101772	1.72585	up	-	-	-	-	1.15732	0.000403305
971		Violanthin	9	1.13873	0.0374459	-11.666	down	1.12422	0.0321787	-10.4936	down	1.11473	0.000120576	-13.9915	down	-	-	-	-	1.1667	0.00129517	-13.0791	down	-	-	-	-	-	-	-	-	1.1731	0.0374459	11.666	up	-	-	-	-	1.04733	5.39936e-06	-3.49789	down	1.15862	0.0321787	10.4936	up	1.03192	0.000534803
972		Vitexin-2''-O-galactoside*	9	1.04714	0.0153866	-1.00462	down	1.11915	0.00235179	-2.30737	down	1.11383	5.21255e-05	-6.83668	down	-	-	-	-	1.09635	0.10839	-5.92715	-	1.05259	0.00261792	-1.30275	down	1.11485	5.04795e-05	-5.83206	down	-	-	-	-	1.05634	0.11228	-4.92253	-	1.12503	4.55744e-05	-4.5293	down	1.14738	0.00225685	2.11639	up	-	-
973		Vitexin-2''-O-rhamnoside	4	-	-	-	-	-	-	-	-	1.10915	8.05201e-06	-5.73567	down	-	-	-	-	1.14085	0.00146485	-2.99539	down	-	-	-	-	1.10617	7.08849e-06	-6.30382	down	-	-	-	-	1.12288	0.00116902	-3.56354	down	1.12056	3.5104e-06	-4.89115	down	-	-	-	-	1.12215	0.00127346
974		Vitexin-7-O-(6''-feruloyl)glucoside	9	-	-	-	-	1.13564	0.00453631	-13.8996	down	1.11347	0.0114799	-15.979	down	1.23459	0.00548025	-15.2139	down	1.16674	0.00210242	-16.0159	down	1.12318	0.00453631	-13.8996	down	1.11605	0.0114799	-15.979	down	1.18714	0.00548025	-15.2139	down	1.16114	0.00210242	-16.0159	down	1.02377	0.0222544	-2.07948	down	1.04215	0.0169842	-1.31437	down	1.12825	0.00284266
975		Vitexin-7-O-(6''-p-coumaroyl)glucoside	6	-	-	-	-	-	-	-	-	1.10543	0.00180893	-2.37766	down	1.18974	0.00503718	-1.30077	down	1.15789	0.00870331	-4.04956	down	-	-	-	-	1.0993	0.00128057	-2.41687	down	1.11806	0.00245613	-1.33998	down	1.14863	0.00861432	-4.08877	down	-	-	-	-	-	-	-	-	-	-
976		Vitexin-7-O-glucoside	8	-	-	-	-	1.13616	0.000419667	17.6995	up	1.09807	0.000332	3.98333	up	-	-	-	-	-	-	-	-	1.12376	5.00998e-05	16.8219	up	1.09246	5.439e-07	3.10574	up	-	-	-	-	-	-	-	-	1.12613	0.0140377	-13.7162	down	1.17124	8.05827e-05	-17.7899	down	1.16799	0.0287107
977		Warangalone	6	1.13263	0.0097724	-2.46512	down	1.12885	0.00206693	-3.21066	down	1.07993	0.00777211	-1.74121	down	-	-	-	-	1.16232	0.00368915	-5.85541	down	-	-	-	-	-	-	-	-	1.104	0.00969535	1.85614	up	1.139	0.00437369	-3.39029	down	1.0724	0.002419	1.46946	up	1.13497	0.00132263	2.60168	up	1.14293	0.00538805
978		Wighteone; Erythrinin B	2	1.1466	0.000123308	-1.83202	down	1.12511	0.000165352	3.2579	up	-	-	-	-	1.21352	0.000103016	1.86993	up	1.16698	0.000265512	15.5936	up	1.11933	0.000140262	5.08992	up	1.11489	0.000218792	2.58686	up	1.18334	0.000128466	3.70195	up	1.16151	0.00014409	17.4256	up	1.1107	4.14502e-07	-2.50306	down	1.09463	0.00241931	-1.38797	down	1.16886	0.00504188
979		Wistin xyloside	10	-	-	-	-	1.1358	0.00262281	13.7089	up	-	-	-	-	1.2039	0.00122679	-2.12472	down	1.14908	0.00352632	-3.09376	down	1.12341	0.00303658	14.5052	up	1.05371	0.0032938	2.27088	up	1.11301	0.00141417	-1.32839	down	1.12994	0.00407254	-2.29742	down	1.12578	0.0154981	-12.2343	down	1.17094	0.00105748	-15.8336	down	1.16915	0.00265806
980		Wogonin (5,7-Dihydroxy-8-Methoxyflavone)	2	1.11233	0.00477819	-2.9401	down	1.13505	0.0074028	13.3372	up	-	-	-	-	1.23344	0.0074028	13.3372	up	1.16557	0.0074028	13.3372	up	1.12329	0.00367771	16.2773	up	1.08682	0.00393673	3.8921	up	1.18713	0.00367771	16.2773	up	1.16118	0.00367771	16.2773	up	1.12484	0.0373138	-12.3852	down	-	-	-	-	-	-
981		Wogonin-7-O-Glucuronide (Wogonoside)	3	1.15384	8.64475e-05	-12.9703	down	1.13347	0.0540268	-15.1203	-	1.11406	0.00276426	-12.1035	down	-	-	-	-	-	-	-	-	-	-	-	-	-	-	-	-	1.18767	8.64475e-05	12.9703	up	1.1615	8.64475e-05	12.9703	up	1.04874	0.0735441	3.01677	-	1.16844	0.0540268	15.1203	-	1.16709	0.0540268
982		Wushanicariin	6	1.1539	0.00184364	-16.5425	down	1.13324	0.122558	-18.1332	-	1.11477	8.43171e-05	-19.9553	down	1.23507	0.000532352	-19.5929	down	1.16697	0.0004963	-21.6181	down	-	-	-	-	1.11045	4.75538e-05	-3.41278	down	1.1756	0.0005795	-3.05037	down	1.15706	0.000531631	-5.07558	down	-	-	-	-	-	-	-	-	1.10621	4.21096e-05
983		Wushanicaritin	2	1.13946	0.00389673	-2.18939	down	1.13628	3.92451e-05	16.7054	up	1.11476	3.92451e-05	16.7054	up	1.22477	2.64982e-05	5.27674	up	1.08794	2.09473e-05	3.19821	up	1.1236	0.00193283	18.8948	up	1.11724	0.00193283	18.8948	up	1.18194	0.00196364	7.46612	up	1.12643	0.00192093	5.38759	up	-	-	-	-	1.16956	0.0119007	-11.4286	down	1.16294	0.099574
984		Xanthomicrol (5,4'-Dihydroxy-6,7,8-trimethoxyflavone)	6	-	-	-	-	1.13496	0.00672175	-11.8795	down	-	-	-	-	-	-	-	-	1.16514	0.0239752	-13.3503	down	1.12243	0.00672175	-11.8795	down	-	-	-	-	-	-	-	-	1.15943	0.0239752	-13.3503	down	1.12635	0.00672175	11.8795	up	1.16974	0.00672175	11.8795	up	-	-
985		Yuanhuanin*	9	-	-	-	-	-	-	-	-	1.09774	1.32762e-05	-3.60539	down	1.21242	0.000428037	-3.27448	down	1.14612	0.0040643	-3.86327	down	-	-	-	-	1.1127	6.08235e-05	-2.86744	down	1.17775	0.000842401	-2.53653	down	1.14793	0.00489642	-3.12532	down	1.07986	5.78267e-06	-2.5288	down	1.10422	0.000114134	-2.19789	down	1.12085	0.00372958
986		Yukovanol glucoside	6	1.12917	0.000130537	-1.40243	down	-	-	-	-	1.1146	0.000628314	11.9832	up	-	-	-	-	1.02166	0.03924	-1.50405	down	1.10457	8.73025e-05	1.72026	up	1.11735	0.000219992	13.3856	up	1.16662	0.000617576	1.10259	up	-	-	-	-	1.1274	0.00107995	11.6654	up	-	-	-	-	1.06288	0.0301093
987		Yukovanol malonyl glucoside	6	1.0625	0.00134602	-1.30446	down	1.11422	0.00974375	2.87122	up	-	-	-	-	-	-	-	-	1.11997	0.03797	-3.55099	down	1.12261	5.70284e-06	4.17568	up	1.07401	0.000162042	2.04733	up	-	-	-	-	1.0725	0.0549114	-2.24654	-	1.07792	0.0261939	-2.12835	down	1.16729	0.00107213	-3.71686	down	1.15768	0.03128
988		dementhyxanthohumol	6	-	-	-	-	-	-	-	-	-	-	-	-	-	-	-	-	1.09121	0.00542548	-3.0384	down	-	-	-	-	1.07876	0.000176157	1.10295	up	1.17414	0.00011123	2.0611	up	1.1408	0.00978889	-2.58101	down	-	-	-	-	1.15157	0.000398014	1.89627	up	1.14864	0.00918337
989		glycitein-4',7-di-O-β-D-glucoside*	8	-	-	-	-	1.01442	0.00417552	1.13404	up	1.11249	0.00186061	5.54044	up	-	-	-	-	-	-	-	-	1.08098	0.000401306	1.84263	up	1.11626	0.000763658	6.24904	up	-	-	-	-	-	-	-	-	1.12064	0.00593159	4.4064	up	1.08285	0.0261826	-2.2459	down	-	-
990		irilin B-7-O-malonyl glucoside	6	1.14487	0.000142425	-1.63655	down	1.12945	5.79417e-07	-1.61214	down	1.06503	0.0057397	-1.09443	down	1.21974	0.00306703	-2.56471	down	1.16527	0.000616801	-5.08918	down	-	-	-	-	-	-	-	-	-	-	-	-	1.1572	0.000730326	-3.45263	down	-	-	-	-	-	-	-	-	1.16656	0.000743836
991		malonyl rothindin	2	1.14361	0.00161093	-5.44783	down	-	-	-	-	1.02258	0.0127844	1.93668	up	1.09613	0.0247563	-1.80628	down	1.08575	0.0160775	-2.18674	down	1.11957	0.00170895	4.61687	up	1.11319	0.00154742	7.38451	up	1.16418	0.00162137	3.64155	up	1.13906	0.00162702	3.26109	up	1.10245	0.000327613	2.76764	up	-	-	-	-	1.04995	0.0331923
992		myrsininone A	2	-	-	-	-	1.12553	0.000797516	2.4254	up	1.11341	0.000599594	6.03671	up	1.22401	0.000581887	6.26776	up	1.13329	0.000550663	5.55433	up	1.11948	3.91621e-05	2.90769	up	1.11683	6.74198e-05	6.519	up	1.17944	6.23183e-05	6.75006	up	1.13292	4.91574e-05	6.03662	up	1.12402	0.000694537	3.61131	up	1.14426	0.00035998	3.84237	up	1.07512	9.45358e-05
993		ormosinol*	2	1.1393	2.24873e-07	-2.35738	down	1.13334	0.00212292	7.82799	up	1.11454	0.0020961	17.1552	up	-	-	-	-	-	-	-	-	1.12268	2.56281e-05	10.1854	up	1.11742	2.55703e-05	19.5125	up	1.17414	2.29056e-07	2.49929	up	1.11356	2.66541e-05	2.04318	up	1.12644	0.00344152	9.32718	up	1.16816	0.00224418	-7.68608	down	1.16452	0.00959618
994		pachyrrhizone	2	-	-	-	-	1.13627	0.000418025	16.0728	up	1.11471	0.000418025	16.0728	up	1.12453	8.9717e-05	1.87847	up	1.16693	0.000418025	16.0728	up	1.12379	5.2405e-05	16.4399	up	1.1174	5.2405e-05	16.4399	up	1.11224	9.65039e-06	2.24548	up	1.16151	5.2405e-05	16.4399	up	-	-	-	-	1.1689	0.0138487	-14.1944	down	-	-
995		paratensein-7-O-glucoside*	9	-	-	-	-	1.04443	0.0255838	-1.59872	down	1.11165	0.000284813	-4.03061	down	1.23171	1.92777e-05	-3.4855	down	1.16226	0.00105756	-4.12219	down	-	-	-	-	1.11348	0.000294072	-3.25574	down	1.18331	7.95138e-06	-2.71063	down	1.15525	0.00116786	-3.34732	down	1.09188	3.03008e-05	-2.43189	down	1.11529	4.69095e-05	-1.88678	down	1.13352	0.000601224
996		rhamnazin-3-O-β-D-apiosyl-(1→2)-O-β-D-glucoside	6	-	-	-	-	1.13413	0.0160157	13.4343	up	-	-	-	-	1.23224	0.0160157	13.4343	up	1.11051	0.0362295	-3.79197	down	1.12246	0.016337	14.0589	up	-	-	-	-	1.18621	0.016337	14.0589	up	1.09658	0.0400886	-3.16742	down	1.12322	0.0491364	-12.7427	down	-	-	-	-	1.16803	0.0300709
997		robipseudin A	10	-	-	-	-	1.13031	4.96509e-05	4.32213	up	1.10537	5.58934e-05	5.43799	up	-	-	-	-	1.12884	0.0092872	-1.62606	down	1.08261	0.0693095	4.08218	-	1.08627	0.0641556	5.19804	-	-	-	-	-	1.02504	0.00294408	-1.86601	down	-	-	-	-	1.1662	0.000131702	-4.80184	down	1.16356	0.00327452
998		sophorabioside*	9	-	-	-	-	1.11026	0.00015615	-3.66089	down	1.10918	4.70262e-05	-8.04615	down	1.16274	0.034323	-3.6304	down	1.16068	9.76239e-05	-7.53617	down	1.12101	0.000313239	-4.70432	down	1.11683	4.7193e-05	-9.08958	down	1.15705	0.0308562	-4.67383	down	1.16075	9.784e-05	-8.5796	down	1.12652	4.87158e-05	-4.38526	down	-	-	-	-	1.16782	0.000106176
999		xylosyl Amurensin	6	1.1529	0.00637824	-12.8626	down	-	-	-	-	1.11409	0.00499952	-12.5534	down	1.232	0.0268829	-12.6491	down	1.16467	0.0470641	-18.0906	down	1.12296	0.00637824	12.8626	up	-	-	-	-	-	-	-	-	1.12675	0.0502793	-5.228	-	1.12702	0.00499952	-12.5534	down	1.16772	0.0268829	-12.6491	down	1.16656	0.0470641
1000		xylosyl phellodendroside	2	1.12586	0.00100776	-2.49545	down	1.13524	0.00426047	13.2188	up	-	-	-	-	-	-	-	-	1.16606	0.00426047	13.2188	up	1.12357	0.00100969	15.7142	up	1.10944	0.0012098	3.55614	up	1.16216	0.000992251	2.36346	up	1.16136	0.00100969	15.7142	up	1.12742	0.00170096	-12.1581	down	1.17082	0.00409372	-13.3508	down	-	-
1001	Lignans and Coumarins	(7'S,8R,8'R)-3,5'-dimethoxy-3',4,9'-trihydroxy-7',9-epoxy-8,8'-lignan	2	-	-	-	-	1.09413	0.0187408	2.51792	up	1.08541	0.0161916	2.98841	up	1.13884	0.0248348	1.8728	up	1.09235	0.0200236	2.23216	up	1.11017	0.00134677	2.57185	up	1.1087	0.00128867	3.04235	up	1.14628	0.00092692	1.92673	up	1.12262	0.000743552	2.28609	up	-	-	-	-	-	-	-	-	-	-
1002		1-Hydroxypinoresinol-1-O-Glucoside	10	1.15123	0.0190716	-12.7705	down	1.13615	0.00066396	-12.5066	down	1.11347	0.0116983	-12.4868	down	1.23503	8.25425e-05	-13.9263	down	1.16571	0.0108466	-13.6021	down	-	-	-	-	-	-	-	-	-	-	-	-	-	-	-	-	-	-	-	-	1.15314	1.04443e-05	-1.41973	down	-	-
1003		2-acetyl-7-methoxy-3H-benzo[f]chromen-3-one	2	1.05711	0.0329259	-4.19913	down	-	-	-	-	-	-	-	-	-	-	-	-	1.15803	0.0847215	14.081	-	1.09923	0.0314891	4.95057	up	1.10495	0.0294517	7.1513	up	1.10945	0.0317856	4.68388	up	1.16008	0.0289154	18.2801	up	1.10834	0.00040736	2.20073	up	-	-	-	-	1.16922	0.000525759
1004		3-Methyl-4,8-dihydroxy-3,4-dihydroisocoumarin	6	1.15362	0.00123527	12.6629	up	-	-	-	-	1.11456	0.00123527	12.6629	up	1.18984	0.000109923	-1.07673	down	1.11577	0.0247229	-2.42585	down	1.1205	0.0333039	-13.2134	down	-	-	-	-	1.18767	2.58491e-05	-13.7396	down	1.1607	0.0144073	-15.0887	down	1.12458	0.0333039	13.2134	up	-	-	-	-	1.00028	0.0270517
1005		4-Hydroxycoumarin	3	-	-	-	-	1.1362	0.000164379	-14.8428	down	-	-	-	-	1.22577	0.0570681	-11.42	-	-	-	-	-	1.12373	0.000164379	-14.8428	down	-	-	-	-	1.17926	0.0570681	-11.42	-	-	-	-	-	1.12766	0.000164379	14.8428	up	1.10416	5.15876e-06	3.4228	up	1.16938	0.000164379
1006		5'-Methoxyisolariciresinol-9'-O-glucoside	8	-	-	-	-	-	-	-	-	-	-	-	-	-	-	-	-	-	-	-	-	1.08699	0.000811663	3.85306	up	1.10037	0.00199342	1.91948	up	-	-	-	-	1.14629	0.00154778	2.28784	up	1.01065	0.000138627	-1.93358	down	1.06383	0.044841	-3.35385	down	-	-
1007		5,7-Dihydroxy-4-methylcoumarin	4	-	-	-	-	1.13625	4.09551e-05	-15.5668	down	1.11449	0.0020367	-15.7221	down	1.23406	0.00943284	-15.8011	down	-	-	-	-	1.12377	4.09551e-05	-15.5668	down	1.11717	0.0020367	-15.7221	down	1.18645	0.00943284	-15.8011	down	-	-	-	-	-	-	-	-	-	-	-	-	1.16934	4.09551e-05
1008		6-Hydroxy-7-methoxycoumarin	3	-	-	-	-	1.13623	0.000149689	-18.6048	down	1.11394	0.00996241	-16.0968	down	-	-	-	-	-	-	-	-	1.12377	0.000149689	-18.6048	down	1.11668	0.00996241	-16.0968	down	-	-	-	-	-	-	-	-	1.09708	7.25766e-06	2.50801	up	1.1712	0.000149689	18.6048	up	1.16929	0.000149689
1009		7-C-Glucosylcoumarin	4	-	-	-	-	1.13528	0.00016457	-7.90832	down	1.11372	1.41289e-05	-8.00765	down	-	-	-	-	1.15601	0.0091863	-4.51073	down	1.11999	0.000164362	-7.87943	down	1.11426	1.39979e-05	-7.97876	down	-	-	-	-	1.14379	0.00917182	-4.48184	down	-	-	-	-	1.15261	0.000156106	6.58454	up	1.15502	5.5841e-05
1010		7-Hydroxy-4'3'-dimethylcoumestol	4	1.14732	0.00134516	-3.70279	down	1.09676	0.0338673	-6.09863	down	1.11236	0.00121209	-6.68178	down	-	-	-	-	1.16486	0.000103299	-5.15303	down	-	-	-	-	1.10542	0.00156802	-2.97899	down	1.14612	0.000633272	3.17127	up	1.13172	1.26912e-05	-1.45024	down	-	-	-	-	1.11339	0.0344163	5.56711	up	-	-
1011		7-Hydroxycoumarin;Umbelliferone	2	1.00765	0.00415667	-1.03612	down	-	-	-	-	1.1139	0.00938886	13.8438	up	-	-	-	-	1.1659	0.00938886	13.8438	up	1.06875	0.000446456	2.10156	up	1.11726	0.00109429	14.8799	up	1.01257	0.000312136	2.2423	up	1.16143	0.00109429	14.8799	up	1.12623	0.0177929	12.7784	up	-	-	-	-	1.16829	0.0177929
1012		7-hydroxyaustrobailignan 5	6	-	-	-	-	1.13395	0.0104311	-9.45499	down	1.11209	0.0149314	-10.1513	down	-	-	-	-	1.16593	0.00716135	-13.8672	down	1.12131	0.0104311	-9.45499	down	1.11465	0.0149314	-10.1513	down	-	-	-	-	1.16071	0.00716135	-13.8672	down	-	-	-	-	1.1686	0.0104311	9.45499	up	1.15074	0.00810133
1013		7S,8R-threo-3',9,9'-trihydroxy-3-methoxy-4',7-epoxy-neolignan-4-O-rhamnoside	3	1.08882	0.00774269	-1.25075	down	1.10653	0.00876916	-2.7928	down	-	-	-	-	1.20491	0.00247973	-1.95978	down	-	-	-	-	1.02487	0.0157653	-1.54205	down	1.03945	0.00771023	1.19185	up	-	-	-	-	-	-	-	-	1.09707	0.00885236	2.7339	up	-	-	-	-	1.13306	0.0100276
1014		8',9-Dihydroxyhonokiol	8	-	-	-	-	1.13535	0.00740263	12.5062	up	1.11401	0.00740263	12.5062	up	-	-	-	-	1.1659	0.00740263	12.5062	up	1.12316	0.00256887	13.1158	up	1.11687	0.00256887	13.1158	up	-	-	-	-	1.16106	0.00256887	13.1158	up	-	-	-	-	1.17033	0.00629439	-13.3676	down	-	-
1015		Acanthoside D	8	-	-	-	-	1.13544	0.0109625	14.8148	up	1.11408	0.0109625	14.8148	up	-	-	-	-	1.06135	0.0303894	1.56912	up	1.12328	0.00566861	15.1357	up	1.11687	0.00566861	15.1357	up	-	-	-	-	1.10151	0.0117877	1.88995	up	-	-	-	-	1.17122	0.000197145	-15.5487	down	1.1689	0.00288225
1016		Angelicin	9	-	-	-	-	-	-	-	-	1.11474	7.9459e-05	-16.0997	down	-	-	-	-	1.16687	0.000889096	-15.7918	down	-	-	-	-	1.11738	7.9459e-05	-16.0997	down	-	-	-	-	1.16137	0.000889096	-15.7918	down	1.12767	7.9459e-05	-16.0997	down	-	-	-	-	1.1691	0.000889096
1017		Avicennol	1	-	-	-	-	-	-	-	-	-	-	-	-	-	-	-	-	1.09133	0.00125787	1.40014	up	-	-	-	-	1.05055	0.0034114	-1.0051	down	-	-	-	-	-	-	-	-	-	-	-	-	-	-	-	-	1.09113	0.00029991
1018		Bismurrangatin	3	1.14028	0.000646967	-4.24975	down	1.12526	0.00190517	-4.90986	down	1.09839	0.00100188	-3.74631	down	1.092	0.026216	-1.72172	down	1.09091	0.0769199	-3.31762	-	-	-	-	-	-	-	-	-	1.14513	0.000251522	2.52803	up	-	-	-	-	1.05421	0.00609565	1.16355	up	1.14137	0.00186412	3.18814	up	-	-
1019		Buddlenol F glucoside	10	-	-	-	-	-	-	-	-	1.11474	5.28806e-05	-13.4926	down	1.23264	0.029752	-17.0716	down	1.16581	0.0182356	-16.7533	down	-	-	-	-	1.11738	5.28806e-05	-13.4926	down	1.18555	0.029752	-17.0716	down	1.16022	0.0182356	-16.7533	down	1.12768	5.28806e-05	-13.4926	down	1.16855	0.029752	-17.0716	down	1.16836	0.0182356
1020		Cichoriin*	4	-	-	-	-	1.1312	0.0474363	13.2708	up	1.08169	0.000145347	-4.73582	down	-	-	-	-	-	-	-	-	1.12059	0.0348954	12.5428	up	1.10109	0.000215097	-5.46378	down	-	-	-	-	-	-	-	-	1.12767	0.000241254	-18.0066	down	1.17034	0.00469168	-13.3919	down	1.16294	0.0766641
1021		Coumestrol	8	-	-	-	-	1.0509	0.0269833	1.56112	up	1.11443	0.00903602	21.1781	up	-	-	-	-	-	-	-	-	1.05927	0.0101872	1.23465	up	1.11726	0.00255152	20.8517	up	-	-	-	-	-	-	-	-	1.12765	0.000460981	19.617	up	-	-	-	-	-	-
1022		Cristacarpin	6	1.08471	0.000100501	-2.04456	down	1.04156	0.000161723	-1.76975	down	-	-	-	-	1.02923	0.0029151	-1.15843	down	1.07032	0.0835044	-4.06265	-	-	-	-	-	1.05675	6.03975e-05	2.62043	up	-	-	-	-	-	-	-	-	1.0508	7.86472e-05	2.34562	up	-	-	-	-	-	-
1023		Dalbergin glucoside	2	1.14616	0.00137842	-4.10291	down	-	-	-	-	1.08811	0.00355282	2.00719	up	-	-	-	-	-	-	-	-	1.12108	0.00138637	4.36366	up	1.11511	0.00124824	6.1101	up	1.16968	0.00136903	3.28646	up	1.14521	0.00142242	3.11622	up	1.11545	6.39109e-06	1.74645	up	1.05301	0.0253356	-1.07719	down	1.09506	0.0148933
1024		Dalbergin malonyl glucoside	2	1.14449	0.0004436	-3.73749	down	-	-	-	-	1.08206	0.00543459	1.98696	up	1.12794	0.00403343	-1.2034	down	1.09779	0.00703123	-1.59824	down	1.122	0.000537222	3.70047	up	1.11553	0.00044771	5.72445	up	1.17281	0.000388325	2.53408	up	1.13783	0.000208251	2.13924	up	1.11753	1.1423e-07	2.02398	up	1.11737	0.00907782	-1.16638	down	1.12917	0.0103078
1025		Daphnin*	4	-	-	-	-	1.13427	0.0131549	13.383	up	1.09809	0.00066397	-4.66452	down	-	-	-	-	-	-	-	-	1.12317	0.0026461	12.4659	up	1.1138	0.000693734	-5.5816	down	-	-	-	-	-	-	-	-	1.12763	0.000658386	-18.0475	down	1.1705	0.00411793	-13.4506	down	1.16264	0.0588222
1026		Dehydrodiconiferyl alcohol-4-O-glucoside*	8	-	-	-	-	1.13619	0.000474648	15.6158	up	1.04712	0.000255529	1.39049	up	-	-	-	-	1.14691	0.000519045	1.80586	up	1.12361	0.00166579	15.9464	up	1.06334	0.00232662	1.72111	up	-	-	-	-	1.14064	0.00289805	2.13648	up	1.12723	0.00358743	-14.2253	down	1.17096	0.000926713	-15.7182	down	1.16907	0.000899088
1027		Dehydrodiconiferyl alcohol-gamma'-O-glucoside*	8	-	-	-	-	1.1357	0.00621063	15.5612	up	1.0737	0.0122303	2.13613	up	-	-	-	-	1.03893	0.0171144	1.44474	up	1.12361	0.00150561	16.0492	up	1.10551	0.00224279	2.62406	up	-	-	-	-	1.11198	0.00168312	1.93267	up	1.12754	0.000877032	-13.4251	down	1.17064	0.00774578	-15.6386	down	1.16868	0.00478619
1028		Dehydrodiconiferylalcohol-9'-O-glucoside	2	1.09298	1.22135e-05	-2.13589	down	-	-	-	-	1.11367	0.0112883	14.9369	up	-	-	-	-	-	-	-	-	1.12041	0.000270215	2.33315	up	1.11739	0.000168159	17.0728	up	1.10016	2.49279e-05	2.02021	up	1.01588	0.00011567	2.58058	up	1.1277	4.99606e-05	14.7397	up	-	-	-	-	-	-
1029		Demethyl-dehydroxysecoisolariciresinol	2	1.00573	0.00260134	-1.3877	down	-	-	-	-	1.11305	0.0158461	13.0969	up	-	-	-	-	-	-	-	-	-	-	-	-	1.11714	0.00181292	14.4846	up	-	-	-	-	-	-	-	-	1.12735	0.00151402	13.9368	up	-	-	-	-	-	-
1030		Demethylsuberosin	7	1.14786	0.00113219	-2.48133	down	1.05664	0.000187684	1.31345	up	1.10904	5.46683e-05	-1.88507	down	-	-	-	-	-	-	-	-	1.11204	0.000731034	3.79478	up	-	-	-	-	1.18253	0.000882837	3.30372	up	-	-	-	-	1.11281	1.21527e-05	-3.19852	down	-	-	-	-	-	-
1031		Deoxy-melimesSanol A	4	1.14138	0.00787561	-3.36432	down	1.13408	0.000449668	-4.97898	down	1.10605	0.0137124	-5.15825	down	-	-	-	-	1.15246	0.0146272	-4.28191	down	1.0735	0.000124901	-1.61466	down	1.02597	0.02868	-1.79393	down	1.1446	0.00742918	2.97638	up	-	-	-	-	-	-	-	-	1.15809	0.000365709	4.59104	up	-	-
1032		Dicumarol	9	-	-	-	-	-	-	-	-	-	-	-	-	-	-	-	-	1.08234	0.026736	-1.37809	down	-	-	-	-	-	-	-	-	-	-	-	-	-	-	-	-	-	-	-	-	-	-	-	-	1.0196	0.0162843
1033		Dihydrodehydrodiconiferyl alcohol-4-O-glucoside*	8	-	-	-	-	1.1054	3.10082e-05	2.90819	up	1.10632	0.000222243	2.08279	up	-	-	-	-	1.01547	0.00196887	1.58918	up	-	-	-	-	-	-	-	-	-	-	-	-	-	-	-	-	-	-	-	-	1.12118	2.13235e-05	-2.26849	down	-	-
1034		Dihydroguaiaretic acid	3	1.1534	0.00109235	-11.4186	down	1.1361	0.000569062	-12.3035	down	-	-	-	-	1.2339	0.00494834	-10.6745	down	-	-	-	-	-	-	-	-	1.11709	0.00109235	11.4186	up	-	-	-	-	1.16117	0.00109235	11.4186	up	1.12756	0.000569062	12.3035	up	1.11645	0.000245557	1.62899	up	1.16929	0.000569062
1035		Diphyllin	6	1.13671	0.000736844	-2.31858	down	-	-	-	-	-	-	-	-	1.19377	0.00235492	2.12758	up	1.16109	0.000258357	-3.86114	down	1.1026	0.00255764	1.36081	up	1.09476	0.000770124	1.87671	up	1.17965	0.000735234	4.44615	up	1.13811	0.000170026	-1.54256	down	-	-	-	-	1.15778	1.00822e-06	3.08535	up	1.16672	0.00036945
1036		Eleutheroside E	9	-	-	-	-	1.12561	0.000197332	-3.26187	down	1.1093	4.67634e-06	-4.49915	down	1.19536	0.000192915	-1.82862	down	1.16118	0.000224378	-4.45783	down	1.12036	0.000317725	-3.5278	down	1.11611	1.3335e-05	-4.76508	down	1.17605	0.000679589	-2.09455	down	1.15973	0.000248884	-4.72376	down	1.11525	1.05995e-06	-1.23728	down	1.15094	0.000262154	1.43325	up	1.14746	0.000300112
1037		Erythrabssin II	6	1.13571	0.000286722	-1.66974	down	1.12279	0.00193892	1.49209	up	1.10519	0.000574281	4.26134	up	-	-	-	-	1.14035	0.00983091	-2.78278	down	1.12202	0.000418872	3.16183	up	1.11288	0.000305554	5.93108	up	-	-	-	-	1.02017	0.0331085	-1.11304	down	1.10892	1.85925e-07	2.76926	up	1.16734	0.000693602	-2.44455	down	1.16011	0.00745081
1038		Erythro-Guaiacylglycerol-β-Coniferyl Ether	8	-	-	-	-	1.13508	0.00849027	12.6651	up	-	-	-	-	-	-	-	-	-	-	-	-	1.1237	0.000197139	13.5834	up	1.10598	0.000159467	1.76187	up	-	-	-	-	1.02326	0.00186722	1.0341	up	1.12759	0.00041928	-11.8216	down	1.17002	0.00546937	-13.3093	down	1.16838	0.00673704
1039		Erythro-Guaiacylglycerol-β-dihydroconiferyl Ether glucoside	1	1.06371	0.000123574	1.36996	up	1.10717	8.82816e-06	3.65707	up	1.10931	7.67561e-05	3.0773	up	1.19108	1.40719e-05	1.55929	up	1.10403	8.5977e-05	1.42371	up	1.03318	0.00579479	2.28712	up	1.04777	0.0122443	1.70735	up	-	-	-	-	-	-	-	-	-	-	-	-	1.07448	0.00236305	-2.09778	down	1.07688	0.00582169
1040		Erythro-Guaiacylglycerol-β-threo-syringylglycerol Ether	6	-	-	-	-	1.12373	0.00182994	2.5541	up	-	-	-	-	1.17589	0.00230586	-1.25711	down	1.11385	0.0291106	-3.04952	down	1.10866	0.0022114	2.28239	up	-	-	-	-	1.1505	0.00180354	-1.52882	down	1.11814	0.0274198	-3.32124	down	1.11275	7.83626e-05	-1.67812	down	1.16604	0.00128951	-3.81121	down	1.15477	0.0219906
1041		Esculetin (6,7-Dihydroxycoumarin)	10	-	-	-	-	-	-	-	-	-	-	-	-	-	-	-	-	1.15179	5.60988e-06	-1.26196	down	-	-	-	-	-	-	-	-	1.18106	1.544e-05	-1.53419	down	1.15749	2.45718e-05	-2.10628	down	-	-	-	-	1.15968	4.30516e-06	-1.56074	down	1.16442	8.52737e-06
1042		Esculetin-7-O-glucoside*	4	-	-	-	-	1.133	0.0527722	12.8712	-	1.09632	0.000272999	-5.16639	down	-	-	-	-	-	-	-	-	1.12305	0.00632528	12.3673	up	1.11314	0.000344726	-5.67037	down	1.05767	0.00303479	-1.05181	down	-	-	-	-	1.12766	0.000334863	-18.0376	down	1.17082	0.00113157	-13.4191	down	1.16437	0.0609379
1043		Esculin (6,7-Dihydroxycoumarin-6-O-glucoside)	9	1.04231	0.00197411	1.15308	up	1.09259	4.62132e-05	1.32129	up	1.11362	0.000867978	-6.42961	down	1.23323	0.000201166	-3.61514	down	1.16434	0.00213492	-5.75075	down	-	-	-	-	1.11382	0.000850788	-7.58269	down	1.17925	0.000145518	-4.76822	down	1.15659	0.00206888	-6.90384	down	1.12606	0.000850153	-7.7509	down	1.16783	0.000172926	-4.93642	down	1.16729	0.00206552
1044		Esculin 6'-Malonate	2	1.1282	0.00185306	-2.15819	down	1.10776	0.000126184	-1.79548	down	1.11437	0.00171519	11.9884	up	-	-	-	-	-	-	-	-	-	-	-	-	1.11719	0.00128716	14.1466	up	-	-	-	-	-	-	-	-	1.1276	0.000301176	13.7839	up	-	-	-	-	-	-
1045		Fargesin	8	-	-	-	-	1.04222	0.0014523	5.10216	up	1.07213	0.001502	5.27001	up	-	-	-	-	1.11316	0.00127106	2.16142	up	1.04813	4.78884e-05	5.68804	up	1.08301	5.96921e-05	5.85589	up	-	-	-	-	1.13555	2.32663e-06	2.7473	up	-	-	-	-	1.08869	0.00130704	-5.5954	down	-	-
1046		Fraxetin (7,8-Dihydroxy-6-methoxycoumarin)	2	1.12703	0.00845532	-1.7139	down	1.13623	4.91056e-05	17.3435	up	-	-	-	-	-	-	-	-	-	-	-	-	1.1236	0.00305238	19.0574	up	-	-	-	-	1.15445	0.00849399	1.69784	up	1.13285	0.0046574	2.4184	up	-	-	-	-	1.17121	7.6965e-05	-17.3596	down	1.16914	0.00304556
1047		Fraxetin-7,8-di-O-glucoside	5	-	-	-	-	-	-	-	-	1.10631	0.000586175	3.15273	up	1.19821	0.0107401	-2.16549	down	-	-	-	-	-	-	-	-	1.10745	0.000112657	2.7383	up	1.16419	0.00909172	-2.57993	down	-	-	-	-	1.1188	0.000476589	3.13894	up	1.13573	0.0107086	-2.17929	down	-	-
1048		Fraxetin-8-O-glucoside (Fraxin)	2	1.14045	0.150245	-17.1029	-	1.1352	0.00592854	-12.1057	down	1.11452	0.00157345	-13.6601	down	1.23457	0.00100119	-12.747	down	1.16633	0.00349528	-12.3695	down	-	-	-	-	-	-	-	-	-	-	-	-	-	-	-	-	1.055	0.00182742	-1.5544	down	-	-	-	-	-	-
1049		Glycycoumarin	2	1.11998	0.000983966	-1.20123	down	1.12343	0.00048606	4.45747	up	1.1147	0.000486963	20.6423	up	1.23495	0.000486963	20.6423	up	1.14665	0.000360639	4.29193	up	1.116	0.000518768	5.6587	up	1.11737	0.000501941	21.8436	up	1.1877	0.000501941	21.8436	up	1.15001	0.000491473	5.49316	up	1.12681	0.00849234	16.1849	up	1.17025	0.00849234	16.1849	up	-	-
1050		Glycyrin	5	-	-	-	-	1.09747	0.0119615	3.64112	up	1.11391	0.00993631	15.421	up	1.04134	0.00541523	-1.06047	down	-	-	-	-	1.08313	8.09334e-05	2.7593	up	1.11729	0.000483251	14.5392	up	1.1656	0.00321708	-1.94228	down	1.09489	0.00956665	-1.16911	down	1.12541	0.025668	11.7799	up	1.15452	0.00164942	-4.70159	down	1.14407	0.00235564
1051		Guaiacylglycerol-β-Guaiacyl Ether	4	1.07729	0.00298423	-1.5807	down	-	-	-	-	1.09255	0.00404613	-3.21093	down	-	-	-	-	-	-	-	-	1.04163	0.00443095	1.36573	up	1.05446	0.0072501	-1.63024	down	1.11627	0.00232597	1.77974	up	-	-	-	-	1.10493	0.00434315	-2.99596	down	-	-	-	-	-	-
1052		Hydroxy coumestol	2	1.15099	0.000218467	-4.7178	down	1.12641	0.000186419	-2.6307	down	-	-	-	-	-	-	-	-	1.10588	0.000597179	3.00799	up	1.11593	0.000250068	2.0871	up	1.05751	0.000154613	6.27409	up	1.16314	0.000147451	4.78726	up	1.15231	0.00020688	7.72579	up	1.01602	1.1146e-05	4.18699	up	1.10584	1.45342e-05	2.70015	up	1.15104	0.000214097
1053		Hydroxymethyl coumarin glucoside	3	1.11384	0.00577439	1.19865	up	-	-	-	-	1.08819	0.00536411	1.38984	up	-	-	-	-	1.13811	0.00226825	1.84883	up	1.08948	0.006387	-1.48341	down	-	-	-	-	-	-	-	-	-	-	-	-	1.10378	0.00582642	1.67461	up	-	-	-	-	1.14254	0.00338238
1054		Isofraxetin	4	-	-	-	-	1.10178	0.0009547	1.61006	up	1.10727	0.00143556	-3.09398	down	1.21506	5.56715e-05	-1.56255	down	1.08053	0.0457541	-2.1474	down	-	-	-	-	-	-	-	-	-	-	-	-	-	-	-	-	1.12303	0.00119381	-4.70405	down	1.16362	0.000134212	-3.17261	down	1.13913	0.029197
1055		Isofraxidin 7-O-glucosylglucoside	8	-	-	-	-	1.11681	0.000342831	4.29238	up	1.09047	0.000302663	3.64964	up	-	-	-	-	-	-	-	-	1.10907	0.000327755	4.81846	up	1.09876	0.00030599	4.17572	up	1.14485	0.000510026	1.14193	up	1.02546	0.00071541	1.63366	up	-	-	-	-	1.14516	0.000401714	-3.67653	down	1.09273	0.0363544
1056		Isofraxidin-7-O-glucoside	10	-	-	-	-	-	-	-	-	-	-	-	-	-	-	-	-	-	-	-	-	1.07446	0.00686326	-1.1345	down	1.10797	0.00059407	-1.86223	down	1.18054	0.000743952	-2.30488	down	1.12708	0.0187456	-2.5619	down	-	-	-	-	1.11433	0.000461315	-1.17038	down	1.051	0.0369394
1057		Isohydroxymatairesinol	2	1.06082	0.0166297	-1.48884	down	1.1361	0.00237038	14.659	up	1.11445	0.00237038	14.659	up	-	-	-	-	1.16675	0.00237038	14.659	up	1.12327	0.00583259	16.1478	up	1.11685	0.00583259	16.1478	up	1.09664	0.00674177	2.78213	up	1.16081	0.00583259	16.1478	up	-	-	-	-	1.16707	0.0341579	-13.3657	down	-	-
1058		Isolariciresinol-9'-O-glucoside*	8	-	-	-	-	1.12187	0.00031508	3.01562	up	1.10077	0.000320439	2.23085	up	-	-	-	-	-	-	-	-	1.05095	0.0736665	2.88431	-	-	-	-	-	-	-	-	-	-	-	-	-	-	-	-	-	1.14788	1.32875e-05	-2.24497	down	-	-
1059		Isosyringinoside	10	1.12733	0.00160588	1.6362	up	1.11878	0.00160994	1.79076	up	1.02126	0.00168255	1.00442	up	-	-	-	-	-	-	-	-	-	-	-	-	-	-	-	-	1.17688	0.00100782	-2.23312	down	1.15114	0.00121089	-2.28845	down	-	-	-	-	1.1619	0.00101813	-2.38767	down	1.16034	0.00120675
1060		Lariciresinol-4'-O-glucoside	2	1.03196	0.00374803	-1.11387	down	1.12772	0.00355983	3.74411	up	-	-	-	-	1.20519	0.00343621	3.36701	up	1.15444	0.00321736	4.37911	up	1.1211	0.0016558	4.85798	up	1.01779	0.00127778	4.94132	up	1.17467	0.00163368	4.48088	up	1.1553	0.00158319	5.49298	up	-	-	-	-	-	-	-	-	-	-
1061		Licoarylcoumarin	6	-	-	-	-	1.13607	0.000858703	-12.4596	down	1.11434	0.00102103	-10.3075	down	-	-	-	-	1.16553	0.0166463	-15.7697	down	1.12353	0.000858703	-12.4596	down	1.11695	0.00102103	-10.3075	down	-	-	-	-	1.15979	0.0166463	-15.7697	down	1.11113	0.00122212	2.15206	up	1.17096	0.000858703	12.4596	up	1.12999	0.022098
1062		Lirioresinol A	8	-	-	-	-	1.02962	0.0541639	1.54435	-	1.11386	0.0186213	16.4282	up	-	-	-	-	1.16617	0.0186213	16.4282	up	1.10446	0.000212669	1.42509	up	1.11738	0.000238048	16.309	up	-	-	-	-	1.16151	0.000238048	16.309	up	1.12763	0.000434787	14.8839	up	1.16118	0.000668874	-2.27916	down	1.16938	0.000434787
1063		Lyoniresinol	8	-	-	-	-	1.06016	0.0191873	1.93055	up	1.1133	0.00873792	12.9954	up	1.03701	0.0125509	-1.19968	down	-	-	-	-	1.10731	0.0040601	3.00893	up	1.11698	0.00290812	14.0738	up	-	-	-	-	1.04313	0.00262459	2.01862	up	1.12725	0.00132081	11.0649	up	1.15183	0.00570279	-3.13023	down	-	-
1064		Manglieside D	7	-	-	-	-	1.11456	0.00375498	2.43478	up	-	-	-	-	-	-	-	-	1.08237	0.00201064	1.99536	up	1.10701	0.000633465	2.24164	up	-	-	-	-	-	-	-	-	1.07036	0.000232392	1.80222	up	1.11358	0.00135101	-2.61072	down	1.12779	0.00224185	-1.54503	down	-	-
1065		Massoniresinol; Vladinol A	6	1.03805	0.0304754	-2.55729	down	1.04559	0.0100514	-2.10038	down	1.03581	0.0073276	-2.10932	down	-	-	-	-	1.12115	0.00696316	-2.96728	down	-	-	-	-	-	-	-	-	-	-	-	-	-	-	-	-	-	-	-	-	-	-	-	-	-	-
1066		Medioresinol-4'-O-(6'''-acetyl)glucoside	5	1.11705	0.000639648	-1.38964	down	1.13599	0.00094888	14.2479	up	1.0783	0.00133449	1.65429	up	1.2112	0.00303701	-2.11225	down	-	-	-	-	1.12364	0.000525505	15.6375	up	1.10785	0.000590194	3.04393	up	-	-	-	-	1.14206	0.000787092	1.7192	up	1.12724	0.00153045	-12.5936	down	1.17103	0.00173045	-16.3601	down	1.16915	0.000539996
1067		Melaleucin B	3	-	-	-	-	1.11319	0.00563082	-4.4675	down	1.04454	5.54926e-05	-2.06701	down	1.14552	0.0363001	-3.03256	down	1.13377	0.000380234	-3.29237	down	1.112	0.00633885	-3.67817	down	1.08644	1.68851e-05	-1.27768	down	1.08569	0.0481972	-2.24323	down	1.14985	0.00086016	-2.50304	down	1.10646	0.00912921	2.40049	up	-	-	-	-	1.06612	0.0229215
1068		Melannin	6	1.14451	0.00243492	-3.0179	down	1.09705	0.00518949	-1.55334	down	-	-	-	-	-	-	-	-	1.16081	0.00243176	-4.09279	down	1.06749	0.00353019	1.46456	up	1.08622	0.00220072	2.28157	up	1.14805	0.00176945	2.33543	up	1.05576	0.00756418	-1.07489	down	-	-	-	-	-	-	-	-	1.14863	0.00301385
1069		MelimesSanol A	6	1.14002	0.00352119	-2.47291	down	1.12901	0.00134577	-2.60939	down	-	-	-	-	1.22625	0.000919464	-2.10769	down	1.10859	0.0762912	-4.94645	-	-	-	-	-	1.03796	0.00119334	2.28098	up	-	-	-	-	-	-	-	-	1.06102	0.000198835	2.41746	up	-	-	-	-	-	-
1070		MelimesSanol C	3	1.07815	0.000316847	-2.53481	down	1.10023	0.00417984	-3.93043	down	1.07064	0.000296548	-3.27705	down	1.13004	0.0332755	-2.96682	down	1.1189	0.00143543	-3.26704	down	1.06109	0.0122823	-1.39561	down	-	-	-	-	-	-	-	-	-	-	-	-	-	-	-	-	-	-	-	-	-	-
1071		Methoxy-erythro-Guaiacyl glycerol β-threo-syringyl glycerol ether	6	-	-	-	-	1.13514	0.00661179	13.7713	up	1.05291	0.0101383	2.47962	up	1.07278	0.0196499	-1.45444	down	1.12034	0.0373296	-3.81792	down	1.12233	0.0137422	14.9514	up	1.082	0.0170048	3.65972	up	-	-	-	-	1.06248	0.0472327	-2.63781	down	1.12635	0.00739672	-11.2917	down	1.17037	0.0072539	-15.2258	down	1.16811	0.0310108
1072		N-Sinapoylhydroxycoumarin	8	-	-	-	-	1.13591	0.00214505	16.6807	up	1.07754	0.00553661	1.62731	up	-	-	-	-	1.16665	0.00214505	16.6807	up	1.12194	0.0277511	17.0236	up	-	-	-	-	-	-	-	-	1.15962	0.0277511	17.0236	up	1.12756	0.000502932	-15.0534	down	1.17119	3.80761e-05	-17.4068	down	-	-
1073		Nectandrin B	6	1.15243	0.0222105	11.5912	up	1.04204	0.00609766	-1.92124	down	1.06461	0.00611559	-2.63849	down	1.08328	0.0182896	-1.66763	down	1.13205	0.0216618	-4.30297	down	1.12307	0.00470215	-13.5125	down	1.11687	0.005041	-14.2297	down	1.1864	0.00907671	-13.2589	down	1.15975	0.0189892	-15.8942	down	-	-	-	-	-	-	-	-	1.08537	0.0323965
1074		O-Feruloyl 3-hydroxycoumarin	3	1.1063	0.00845546	1.26313	up	1.07007	0.00344664	-1.3458	down	-	-	-	-	1.23468	0.00204422	16.6348	up	1.16672	0.00204422	16.6348	up	1.11351	0.00263294	-2.60893	down	-	-	-	-	1.18759	0.000171961	15.3716	up	1.16143	0.000171961	15.3716	up	1.04351	0.0011658	2.14376	up	1.17107	0.00161977	17.9806	up	1.16929	0.00161977
1075		Olivil-4,4'-Di-O-glucoside	8	-	-	-	-	1.13461	0.00905868	12.4584	up	-	-	-	-	-	-	-	-	-	-	-	-	1.12368	0.000475186	12.664	up	1.10244	0.00117193	1.57091	up	-	-	-	-	-	-	-	-	1.12764	0.000109819	-11.0931	down	1.17045	0.00515394	-12.7135	down	1.16867	0.00329308
1076		Picraquassioside C	8	-	-	-	-	1.13503	0.00884958	13.3658	up	1.02167	0.0176507	1.91176	up	-	-	-	-	-	-	-	-	1.12283	0.00680531	13.1357	up	1.00949	0.0148196	1.68167	up	-	-	-	-	-	-	-	-	1.12649	0.00731781	-11.4541	down	1.17117	0.000470177	-13.101	down	1.1662	0.0431149
1077		Pinoresinol-4,4'-O-diglucoside	7	-	-	-	-	1.08051	0.0050791	1.6312	up	-	-	-	-	-	-	-	-	-	-	-	-	1.10227	0.0020014	2.57926	up	-	-	-	-	-	-	-	-	-	-	-	-	1.11253	5.84647e-07	-2.40311	down	1.13001	0.00891301	-2.12826	down	1.09988	0.0168977
1078		Pinoresinol-4-O-(6''-acetyl)glucoside	7	1.13087	0.00141296	-1.60399	down	1.13609	0.000551182	13.8111	up	-	-	-	-	1.10208	0.0470835	-1.37372	down	-	-	-	-	1.12364	0.000754686	15.4151	up	-	-	-	-	-	-	-	-	1.01683	0.000813001	1.46336	up	1.12639	0.0211915	-14.8838	down	1.17041	0.013413	-15.1848	down	1.16726	0.0166528
1079		Pinoresinol-4-O-glucoside	8	-	-	-	-	1.05615	0.000188533	1.94413	up	1.10477	0.000980991	2.2756	up	-	-	-	-	-	-	-	-	1.05281	0.0412381	3.17274	up	1.07904	0.0390424	3.50421	up	-	-	-	-	-	-	-	-	-	-	-	-	1.12506	7.40505e-07	-2.58264	down	-	-
1080		Praeruptorin A	5	-	-	-	-	1.13626	1.09405e-05	13.424	up	1.11477	1.09405e-05	13.424	up	1.21777	0.00295719	-1.69677	down	1.07695	0.00259112	1.04693	up	1.12372	0.000127375	13.3673	up	1.11735	0.000127375	13.3673	up	1.1693	0.00252572	-1.75348	down	-	-	-	-	-	-	-	-	1.17112	0.0010303	-15.1208	down	1.16865	0.00465012
1081		Pregomisin	3	-	-	-	-	1.13608	0.00169849	-14.7803	down	1.11462	0.000459941	-14.0915	down	-	-	-	-	1.16515	0.0208432	-13.3334	down	1.12353	0.00169849	-14.7803	down	1.11731	0.000459941	-14.0915	down	-	-	-	-	1.16008	0.0208432	-13.3334	down	-	-	-	-	1.17093	0.00169849	14.7803	up	1.03358	0.00227661
1082		Psoralidin	2	1.12924	0.000704189	-1.61432	down	1.12645	0.000822721	6.83693	up	1.1147	0.000807065	16.7677	up	1.20917	0.000612713	3.25173	up	1.16692	0.000807065	16.7677	up	1.11769	0.00054838	8.45125	up	1.11736	0.000544304	18.382	up	1.17652	0.000545514	4.86605	up	1.16143	0.000544304	18.382	up	1.12336	0.0219065	9.93076	up	1.12372	0.0165691	-3.5852	down	1.16444	0.0219065
1083		Schisandrin C epoxide	2	1.13953	0.000340841	-1.73311	down	1.13625	0.000415429	15.9394	up	1.11467	0.000415429	15.9394	up	-	-	-	-	1.08402	0.0148255	-1.04821	down	1.12374	0.000295305	17.6725	up	1.11736	0.000295305	17.6725	up	-	-	-	-	-	-	-	-	-	-	-	-	1.168	0.0348281	-16.1342	down	1.16901	0.00274083
1084		Scopoletin-7-O-glucoside (Scopolin)	1	1.15367	0.00198788	14.3768	up	1.01059	0.00105726	2.07167	up	-	-	-	-	-	-	-	-	1.08107	0.0013778	2.35788	up	1.11896	0.0549884	-12.3052	-	1.11735	0.000176892	-14.3644	down	1.18672	0.00660189	-14.1637	down	1.15747	0.0226649	-12.019	down	1.01115	0.000518818	-2.05923	down	1.00313	0.00878357	-1.85851	down	-	-
1085		Secoisolariciresinol 4-O-glucoside	8	-	-	-	-	1.12806	0.0368287	13.8499	up	-	-	-	-	-	-	-	-	1.15812	0.0368287	13.8499	up	1.12289	0.0100252	14.761	up	1.02735	0.0168163	2.15479	up	-	-	-	-	1.16038	0.0100252	14.761	up	1.12593	0.0156597	-12.6062	down	1.17075	0.00296233	-15.0559	down	-	-
1086		Secoisolariciresinol diglucoside	3	1.11798	0.00218383	-1.52036	down	1.133	0.000515959	-4.54267	down	1.11456	0.00104226	12.3763	up	1.17116	0.00553576	-1.41984	down	1.12381	0.00342811	-1.52821	down	1.11564	0.000537499	-3.02231	down	1.1172	0.00113145	13.8967	up	-	-	-	-	-	-	-	-	1.12761	0.000467047	16.919	up	1.15865	0.000484303	3.12283	up	1.1587	0.000507201
1087		Sideretin (5,7,8-Trihydroxy-6-methoxycoumarin)	2	1.14228	0.00537026	-3.07465	down	1.13619	0.000237132	14.343	up	1.11475	0.000237132	14.343	up	-	-	-	-	1.06199	0.045345	-1.45423	down	1.12342	0.00377289	17.4177	up	1.1171	0.00377289	17.4177	up	1.15435	0.00626087	2.32795	up	1.06003	0.00583375	1.62042	up	-	-	-	-	1.17079	0.00232895	-15.0897	down	1.16843	0.0139192
1088		Syringaresinol	8	-	-	-	-	1.0928	0.00279043	1.1213	up	1.08246	0.000697722	3.63866	up	-	-	-	-	1.16682	0.000809457	13.9662	up	1.08418	0.00620242	1.44738	up	1.08831	0.00215348	3.96474	up	-	-	-	-	1.16117	0.00198644	14.2922	up	1.06709	4.25369e-05	2.51736	up	1.15499	0.00159228	-1.87515	down	1.16934	0.000340112
1089		Syringaresinol-4'-O-(6''-acetyl)glucoside	5	1.06059	0.00686747	-1.9355	down	1.11139	0.0203097	3.45124	up	-	-	-	-	1.14827	0.0254743	-2.47769	down	-	-	-	-	1.1176	0.00512129	5.38674	up	1.10183	0.0069216	3.03279	up	-	-	-	-	1.04818	0.00557199	1.91254	up	1.11736	5.31026e-06	-2.35395	down	1.16048	0.016866	-5.92893	down	1.1309	0.0433362
1090		Syringaresinol-4'-O-glucoside	8	-	-	-	-	1.13616	0.000764503	17.5111	up	1.10803	0.001223	2.56434	up	-	-	-	-	1.15539	0.000886599	3.04285	up	1.1233	0.00441134	17.8124	up	1.09868	0.00667263	2.86561	up	-	-	-	-	1.14179	0.00577138	3.34413	up	1.12771	0.000156211	-14.9468	down	1.17083	0.00245329	-17.7061	down	1.16907	0.00206769
1091		Syringaresinol-4'-O-glucoside; Acanthoside B	8	-	-	-	-	1.1098	0.0356778	5.11974	up	1.07573	0.038259	4.17659	up	-	-	-	-	1.05484	0.0553029	2.41672	-	1.1138	0.0164251	5.34483	up	1.10199	0.0174919	4.40168	up	-	-	-	-	1.12098	0.0243441	2.64182	up	-	-	-	-	1.16144	0.00859844	-5.57046	down	1.15847	0.00124691
1092		Urolignoside	8	-	-	-	-	1.02852	0.00972974	1.55598	up	-	-	-	-	-	-	-	-	1.16598	0.00460398	13.3338	up	-	-	-	-	-	-	-	-	-	-	-	-	1.1606	0.00330173	13.0654	up	-	-	-	-	-	-	-	-	1.16832	0.00715958
1093		dalbergin	2	1.14507	0.00139709	-4.58422	down	1.08872	0.00647885	-2.198	down	-	-	-	-	-	-	-	-	-	-	-	-	1.09786	0.0014296	2.38622	up	1.03947	0.000902402	4.16562	up	1.14834	0.00079036	3.33113	up	1.14008	0.00120591	4.37028	up	-	-	-	-	-	-	-	-	1.06651	0.00375381
1094		epieudesmin	8	-	-	-	-	1.12615	4.94447e-05	3.40778	up	1.11268	0.00011475	5.25707	up	1.17081	0.0144413	-1.29966	down	1.14623	7.84518e-06	1.85692	up	1.11747	8.31588e-07	4.0759	up	1.11598	1.02093e-05	5.92519	up	-	-	-	-	1.1513	5.00284e-08	2.52504	up	1.08272	0.00803405	1.84929	up	1.1616	0.00385933	-4.70744	down	1.10255	0.00427188
1095		hydroxyotobain	2	1.15293	0.0059339	-13.1164	down	-	-	-	-	-	-	-	-	-	-	-	-	-	-	-	-	1.12283	0.0059339	13.1164	up	1.1166	0.0059339	13.1164	up	1.1866	0.0059339	13.1164	up	1.16073	0.0059339	13.1164	up	-	-	-	-	-	-	-	-	-	-
1096		saikolignanoside D*	8	-	-	-	-	1.136	0.00269824	15.506	up	1.05877	0.00348982	2.04693	up	-	-	-	-	1.11998	0.00604701	1.68743	up	1.12331	0.00739416	16.0324	up	1.0732	0.011133	2.57333	up	-	-	-	-	1.12244	0.0138637	2.21384	up	1.12689	0.00791469	-13.4591	down	1.17108	0.00165139	-15.7754	down	1.16911	0.00140905
1097		stevenin	3	1.13482	0.00406085	-3.80331	down	1.11455	0.00402878	-3.67643	down	-	-	-	-	1.0346	0.041344	-1.38839	down	-	-	-	-	-	-	-	-	1.1125	0.00383713	4.70728	up	1.13277	0.00415469	2.41492	up	1.13873	0.00373104	4.70256	up	1.12103	0.00380418	4.5804	up	1.10663	0.00406309	2.28804	up	1.14176	0.00367717
1098		syringaresinol-4-O-β-D-glucopyranoside	10	-	-	-	-	1.06936	0.0394391	2.09035	up	-	-	-	-	1.06732	0.00822883	-1.1052	down	1.05101	0.00143501	-1.38355	down	1.05083	0.0439285	2.67238	up	-	-	-	-	-	-	-	-	-	-	-	-	1.11173	1.67888e-06	-1.90056	down	1.16461	0.00015077	-3.19555	down	1.16394	0.000560536
1099		vitelignin A	6	-	-	-	-	-	-	-	-	1.11438	0.00269742	-15.3793	down	1.23301	0.0187018	-14.2503	down	1.16511	0.0309006	-21.585	down	-	-	-	-	1.11701	0.00269742	-15.3793	down	1.18533	0.0187018	-14.2503	down	1.16011	0.0309006	-21.585	down	1.12732	0.00269742	-15.3793	down	1.16915	0.0187018	-14.2503	down	1.16765	0.0309006
1100	Lipids	(3S,13Z,16Z)-3-amino-4-hydroxy-2-methyldocosa-13,16-dien-5-one	4	-	-	-	-	-	-	-	-	1.08585	0.0413969	-6.49573	down	1.07419	0.000447993	-1.47649	down	1.09411	0.000239551	-2.34996	down	-	-	-	-	1.08578	0.0423804	-5.61824	down	-	-	-	-	1.07579	0.000450371	-1.47247	down	1.08344	0.0437701	-4.90704	down	-	-	-	-	-	-
1101		(9Z,11E)-Octadecadienoic acid*	4	1.11129	0.0019565	1.01546	up	-	-	-	-	-	-	-	-	-	-	-	-	-	-	-	-	-	-	-	-	1.10314	0.000617602	-1.67281	down	-	-	-	-	-	-	-	-	1.09017	0.000943751	-1.02232	down	-	-	-	-	-	-
1102		1,14-Tetradecanedioic Acid	1	-	-	-	-	-	-	-	-	-	-	-	-	-	-	-	-	1.16388	0.0159448	12.6937	up	-	-	-	-	-	-	-	-	-	-	-	-	1.16141	0.000196831	12.4151	up	-	-	-	-	-	-	-	-	1.16841	0.00420246
1103		1-(2,3-dihydroxypropoxy)-3-(((2-(dimethylamino)ethoxy)(hydroxy)phosphoryl)oxy)propan-2-yl (11Z,14Z)-octadeca-11,14-dienoate	4	-	-	-	-	-	-	-	-	1.09132	0.0460296	-6.8133	down	1.16384	0.000255391	-1.23656	down	1.11838	0.00352094	-1.89222	down	1.05973	0.00281624	-1.464	down	1.09907	0.0455383	-7.77185	down	1.1661	1.84473e-05	-2.19511	down	1.13979	0.00320522	-2.85077	down	1.10098	0.0464605	-6.30785	down	-	-	-	-	1.10677	0.00626603
1104		1-(2,3-dihydroxypropoxy)-3-(((2-(dimethylamino)ethoxy)(hydroxy)phosphoryl)oxy)propan-2-yl (8E,11Z,14Z)-octadeca-8,11,14-trienoate	4	1.11194	0.0148138	-3.16117	down	-	-	-	-	1.1	0.0525932	-8.65633	-	1.18009	0.00380863	-1.62662	down	1.13669	0.0326668	-3.84501	down	1.06399	0.0155089	2.86222	up	1.07268	0.0551774	-5.49516	-	1.02935	0.0314875	1.53455	up	-	-	-	-	1.11018	0.0526661	-8.35738	-	1.0522	0.00370184	-1.32767	down	1.12875	0.0340058
1105		1-(2,3-dihydroxypropoxy)-3-(((2-(dimethylamino)ethoxy)(hydroxy)phosphoryl)oxy)propan-2-yl (Z)-14-Octadecenoic Acid	4	1.08107	0.00485474	1.51524	up	-	-	-	-	1.01645	0.0811911	-3.98181	-	1.11546	0.00548448	1.35835	up	1.13957	0.00427873	2.25201	up	1.06766	0.000901434	-1.484	down	1.06409	0.0736778	-5.49705	-	-	-	-	-	-	-	-	-	1.03154	0.0809409	-4.01305	-	1.08116	0.00104499	1.32711	up	1.15043	0.00131509
1106		1-(2,3-dihydroxypropoxy)-3-(((2-(dimethylamino)ethoxy)(hydroxy)phosphoryl)oxy)propan-2-yl palmitate*	4	-	-	-	-	1.11677	0.00287762	-2.3909	down	1.10545	0.00820187	-5.61176	down	1.09108	0.0425613	-1.75088	down	1.14666	0.00365285	-2.69017	down	1.09987	0.00275228	-2.29544	down	1.1072	0.00823246	-5.51629	down	1.03374	0.0452664	-1.65541	down	1.13641	0.00360619	-2.59471	down	1.09794	0.0104733	-3.22086	down	-	-	-	-	-	-
1107		1-(9Z,12Z-octadecadienoyl)-sn-glycero-3-phosphocholine	4	-	-	-	-	-	-	-	-	1.08325	0.054988	-6.65079	-	1.18987	0.00019948	-1.25969	down	1.13692	0.000688796	-1.68181	down	-	-	-	-	1.08635	0.0548039	-6.86589	-	1.14194	0.000109303	-1.47479	down	1.12909	0.000450035	-1.89691	down	1.07814	0.0561956	-5.72376	-	-	-	-	-	-	-
1108		1-(9Z-Octadecenoyl)-2-(9-oxo-nonanoyl)-sn-glycero-3-phosphocholine	3	-	-	-	-	1.13625	0.000195417	-16.2076	down	1.11475	8.16431e-05	-14.3575	down	1.23486	0.000364851	-12.0039	down	1.16687	0.000377107	-13.5727	down	1.12373	0.000195417	-16.2076	down	1.11741	8.16431e-05	-14.3575	down	1.18759	0.000364851	-12.0039	down	1.16136	0.000377107	-13.5727	down	1.12151	0.000341476	1.85009	up	1.16944	0.000219368	4.20367	up	1.16381	0.000216591
1109		1-(9Z-octadecenoyl)-sn-glycero-3-phosphocholine	4	1.15187	0.0295419	12.7837	up	-	-	-	-	1.02329	0.0855432	-4.59828	-	-	-	-	-	1.16404	0.0295419	12.7837	up	1.12158	0.0128003	-12.8987	down	1.11208	0.0778896	-17.382	-	1.1825	0.0592614	-12.2479	-	-	-	-	-	1.03149	0.0862451	-4.48327	-	-	-	-	-	1.16655	0.0128003
1110		1-Eicosanol	4	-	-	-	-	-	-	-	-	-	-	-	-	-	-	-	-	1.14437	5.62204e-05	2.02102	up	-	-	-	-	1.1077	0.000424846	-1.25552	down	-	-	-	-	1.12252	5.57558e-05	1.51286	up	-	-	-	-	-	-	-	-	1.15425	4.91378e-07
1111		1-Linoleoyl-2-Lysophosphatidic Acid Monobutylamine Ester	4	-	-	-	-	-	-	-	-	1.08833	0.0416027	-6.01427	down	-	-	-	-	1.04034	0.0431314	-1.35557	down	-	-	-	-	1.09311	0.0405839	-7.45451	down	1.10409	0.0018364	-2.29598	down	1.08572	0.0163985	-2.79581	down	1.10183	0.0414941	-6.11436	down	-	-	-	-	1.06279	0.0398497
1112		1-Linoleoylglycerol*	4	1.03173	0.00183576	1.33293	up	1.13586	0.00113523	11.0642	up	1.10584	0.000119766	-2.69721	down	-	-	-	-	-	-	-	-	1.12109	0.0159189	9.73131	up	1.10322	8.41761e-05	-4.03014	down	-	-	-	-	-	-	-	-	1.12764	0.000174116	-13.7614	down	1.17103	0.000429911	-10.5051	down	1.16735	0.00620066
1113		1-Monomyristin	4	1.08307	0.00978953	1.50804	up	-	-	-	-	-	-	-	-	-	-	-	-	-	-	-	-	1.09563	0.00359298	-2.31785	down	1.09216	0.00398514	-2.46023	down	1.10593	0.0225493	-1.87117	down	1.05038	0.00747857	-1.13731	down	-	-	-	-	-	-	-	-	1.06786	0.00703779
1114		1-O-Linoleoyl-3-O-galactopyranosyl-L-glycerol	9	1.08495	0.0134723	2.33015	up	-	-	-	-	1.01082	0.0291625	-2.85158	down	-	-	-	-	1.11074	0.00147197	-2.16557	down	1.0939	0.0103624	-3.49462	down	1.08494	0.0216466	-5.18173	down	1.15943	0.00422121	-3.19438	down	1.14951	0.00173094	-4.49572	down	-	-	-	-	-	-	-	-	-	-
1115		1-Oleoyl-Sn-Glycerol	6	1.10651	0.0343862	2.87727	up	-	-	-	-	-	-	-	-	-	-	-	-	-	-	-	-	1.00135	0.0439042	-1.53895	down	-	-	-	-	1.1192	0.0188185	-1.50511	down	1.15424	0.00205209	-3.26381	down	-	-	-	-	-	-	-	-	1.07285	0.00106165
1116		1-Palmitoleoyl-Glycerol	8	-	-	-	-	1.13603	0.000654283	10.6343	up	1.11458	0.000654283	10.6343	up	-	-	-	-	-	-	-	-	1.12174	0.0077181	10.5542	up	1.1155	0.0077181	10.5542	up	-	-	-	-	-	-	-	-	-	-	-	-	1.17079	0.000973958	-10.1605	down	1.16694	0.0130423
1117		1-Palmitoyl-Sn-Glycerol 3-O-Diglucoside	9	1.12266	0.00031171	2.25212	up	1.03086	0.0406358	-1.49901	down	1.05765	0.0571214	-3.75919	-	-	-	-	-	1.14853	0.0100807	-4.27416	down	1.09845	0.0160584	-3.75113	down	1.09175	0.0492786	-6.01131	down	1.12509	0.0183438	-2.36728	down	1.151	0.00896652	-6.52628	down	-	-	-	-	-	-	-	-	1.10954	0.0122371
1118		1-Stearidonoyl-Glycerol	4	1.1535	0.00177056	-15.1678	down	-	-	-	-	1.11449	0.00375586	-16.9595	down	1.23025	0.0194265	-12.0313	down	1.16661	0.00264144	-13.5958	down	1.12344	0.00177056	15.1678	up	1.06768	0.00818151	-1.79175	down	1.13403	0.00162536	3.1365	up	1.10757	0.00306923	1.57195	up	1.12739	0.00375586	-16.9595	down	1.1676	0.0194265	-12.0313	down	1.16895	0.00264144
1119		1-α-Linolenoyl-glycerol*	4	1.11612	8.60698e-05	1.36062	up	1.13485	1.57212e-05	3.61326	up	1.10984	0.00176221	-3.11056	down	-	-	-	-	1.09233	0.0198886	-1.49334	down	1.10584	0.00453006	2.25264	up	1.11152	0.00137932	-4.47118	down	1.15968	0.000644975	-1.93436	down	1.1321	0.0086181	-2.85396	down	1.12631	0.00126915	-6.72382	down	1.1682	0.000836973	-4.187	down	1.16215	0.0064159
1120		10,16-Dihydroxypalmitic acid	4	-	-	-	-	1.13597	0.00114282	-14.5624	down	1.11471	0.000409262	-15.5816	down	-	-	-	-	1.16333	0.0331	-11.2923	down	1.12354	0.00114282	-14.5624	down	1.11733	0.000409262	-15.5816	down	-	-	-	-	1.15851	0.0331	-11.2923	down	1.06155	0.000575608	-1.01923	down	1.17101	0.00114282	14.5624	up	1.12914	0.000706092
1121		11-Octadecanoic acid(Vaccenic acid)*	1	-	-	-	-	-	-	-	-	-	-	-	-	1.22559	2.3872e-07	1.36428	up	1.14441	3.15598e-05	1.68069	up	-	-	-	-	-	-	-	-	-	-	-	-	1.09323	0.000444244	1.08529	up	-	-	-	-	-	-	-	-	-	-
1122		12,13-DHOME; (9Z)-12,13-Dihydroxyoctadec-9-enoic acid	4	-	-	-	-	-	-	-	-	-	-	-	-	-	-	-	-	-	-	-	-	-	-	-	-	-	-	-	-	1.10569	0.000779872	1.06684	up	1.09228	0.000191758	1.63558	up	1.08908	0.00170649	-1.3139	down	-	-	-	-	1.06655	0.00070835
1123		12,13-Epoxy-9-Octadecenoic Acid	4	1.13859	0.000883758	-1.70148	down	1.01803	0.0440328	-1.25384	down	1.06807	0.0432164	-3.93797	down	-	-	-	-	-	-	-	-	-	-	-	-	-	-	-	-	1.16884	0.000615135	2.17547	up	1.14901	0.000852403	2.11283	up	1.01323	0.0547254	-2.68413	-	1.09407	0.0272073	1.72784	up	1.09294	0.0292618
1124		12-Hydroxydodecanoic acid	1	-	-	-	-	1.09978	0.0289282	3.64624	up	1.06567	0.032344	3.06393	up	1.1126	0.0526335	1.85867	-	-	-	-	-	1.10502	1.24469e-05	2.29321	up	1.08686	1.07606e-05	1.7109	up	-	-	-	-	-	-	-	-	-	-	-	-	1.13213	0.000308253	-1.78757	down	1.07838	0.0293461
1125		12-Hydroxyoctadec-9-Enoic Acid; Ricinoleic acid	4	-	-	-	-	-	-	-	-	-	-	-	-	-	-	-	-	1.15018	7.84117e-06	2.0028	up	-	-	-	-	1.10385	0.000600737	-1.23628	down	-	-	-	-	1.1309	9.24719e-06	1.4972	up	-	-	-	-	-	-	-	-	1.15791	8.16624e-08
1126		12-Hydroxyoctadecanoic acid	2	1.12652	0.00610766	-1.93265	down	-	-	-	-	-	-	-	-	-	-	-	-	-	-	-	-	1.08283	0.00867859	1.55704	up	1.03782	0.0113842	1.19147	up	1.15838	0.00634975	1.9156	up	1.11838	0.00523089	1.9014	up	-	-	-	-	-	-	-	-	-	-
1127		12-Oxo-5,8,10,14-eicosatetraenoic acid*	2	1.15319	0.00348166	-11.3652	down	-	-	-	-	-	-	-	-	-	-	-	-	-	-	-	-	1.12307	0.00348166	11.3652	up	1.11674	0.00348166	11.3652	up	1.18684	0.00348166	11.3652	up	1.16082	0.00348166	11.3652	up	-	-	-	-	-	-	-	-	-	-
1128		12-Oxo-phytodienoic acid	4	-	-	-	-	-	-	-	-	1.0905	0.0393849	-6.1642	down	-	-	-	-	1.08201	0.000310116	-1.30829	down	-	-	-	-	1.08888	0.0396195	-5.93732	down	-	-	-	-	1.01658	0.00386034	-1.08142	down	1.08849	0.0412764	-4.95273	down	1.05191	0.0202589	1.19763	up	-	-
1129		13(S)-HODE;13(S)-Hydroxyoctadeca-9Z,11E-dienoic acid*	4	1.14428	0.000907573	-1.87078	down	-	-	-	-	1.09419	0.0233374	-4.04282	down	-	-	-	-	1.15941	0.000617459	1.44674	up	1.08738	0.00121941	1.10729	up	1.0436	0.0378146	-2.17204	down	1.18264	0.000748614	2.65774	up	1.15896	0.000656007	3.31752	up	1.09495	0.0263339	-3.27934	down	1.15882	0.000808133	1.55045	up	1.16361	0.000676642
1130		13-Hydroperoxy-9Z,11E-octadecadienoic acid*	3	-	-	-	-	1.10586	0.00969403	-3.90547	down	1.07545	8.91001e-06	-2.51372	down	1.16178	0.0018617	-2.07597	down	-	-	-	-	1.09801	0.0109389	-3.26038	down	1.09335	2.49949e-05	-1.86862	down	1.12057	0.00431456	-1.43088	down	-	-	-	-	1.02255	0.0295042	1.39175	up	1.09265	0.0187312	1.8295	up	1.14336	0.0120319
1131		13-KODE; (9Z,11E)-13-Oxooctadeca-9,11-dienoic acid*	4	-	-	-	-	1.09797	4.98201e-05	1.37466	up	1.08473	0.0241452	-3.93052	down	-	-	-	-	-	-	-	-	1.09793	0.000863135	1.90453	up	1.07466	0.0262001	-3.40065	down	1.14866	0.00385637	1.09799	up	1.13507	0.00204909	1.4588	up	1.10888	0.0215779	-5.30518	down	-	-	-	-	-	-
1132		13-methylmyristic acid	2	1.13547	0.000981267	-1.28287	down	-	-	-	-	-	-	-	-	-	-	-	-	-	-	-	-	-	-	-	-	1.09548	0.000736876	1.20048	up	1.16901	0.000519931	1.48463	up	-	-	-	-	-	-	-	-	1.14483	0.000152355	1.07832	up	-	-
1133		13S-Hydroperoxy-6Z,9Z,11E-octadecatrienoic acid	4	1.11247	0.000626766	-1.79999	down	-	-	-	-	1.07066	0.0526763	-4.64907	-	-	-	-	-	-	-	-	-	1.1106	0.00208432	1.68291	up	1.00898	0.0681319	-2.84909	-	1.17459	0.0013062	2.07562	up	1.11298	0.00268569	1.06753	up	1.08448	0.0531424	-4.53199	-	-	-	-	-	-	-
1134		13S-Hydroperoxy-9Z,11E-octadecadienoic acid	7	1.13537	0.00679203	-2.48491	down	1.02148	0.00049596	1.35776	up	-	-	-	-	-	-	-	-	-	-	-	-	1.10151	0.00468115	3.84267	up	-	-	-	-	1.17379	0.00549667	3.16195	up	1.14598	0.00513519	3.41614	up	1.05967	0.0473053	-3.64459	down	-	-	-	-	-	-
1135		13S-Hydroxy-9Z,11E,15Z-octadecatrienoic acid	4	1.10052	0.0227645	-2.15134	down	-	-	-	-	1.10634	0.0139411	-5.17256	down	-	-	-	-	1.12508	0.0071712	-1.3077	down	-	-	-	-	1.07219	0.0177311	-3.02123	down	1.14137	0.020819	2.34086	up	-	-	-	-	1.1085	0.0147647	-4.32562	down	1.03487	0.047645	1.03646	up	-	-
1136		14,15-Dehydrocrepenynic acid	4	1.14495	0.000862405	-2.38305	down	1.10778	3.04103e-05	-1.11795	down	1.1037	0.0124055	-4.57402	down	-	-	-	-	1.0676	0.0340002	-1.33119	down	1.09929	0.00219658	1.2651	up	1.06743	0.0212856	-2.19098	down	1.16773	0.000851403	1.8823	up	1.02762	0.00269465	1.05185	up	1.10889	0.014345	-3.45608	down	-	-	-	-	-	-
1137		15(R)-Hydroxylinoleic Acid	4	-	-	-	-	-	-	-	-	-	-	-	-	1.23334	0.0161456	12.5136	up	1.16538	0.0161456	12.5136	up	-	-	-	-	-	-	-	-	1.18731	0.00359884	13.4599	up	1.16089	0.00359884	13.4599	up	-	-	-	-	1.17077	0.00297609	13.6965	up	1.16857	0.00297609
1138		15-Oxo-5Z,8Z,11Z,13E-eicosatetraenoic acid*	2	1.15214	0.0097574	-11.3112	down	-	-	-	-	-	-	-	-	-	-	-	-	-	-	-	-	1.12223	0.0097574	11.3112	up	1.11593	0.0097574	11.3112	up	1.18585	0.0097574	11.3112	up	1.15992	0.0097574	11.3112	up	-	-	-	-	-	-	-	-	-	-
1139		15-Tetracosenoic Acid; Nervonic Acid	4	1.13315	0.00025445	1.39877	up	-	-	-	-	-	-	-	-	-	-	-	-	-	-	-	-	1.10176	1.074e-05	-1.48152	down	1.09364	2.57123e-05	-1.55964	down	-	-	-	-	1.10691	0.000965284	-1.17605	down	-	-	-	-	-	-	-	-	-	-
1140		17-Hydroxylinolenic acid	4	-	-	-	-	1.11134	0.000577537	1.04174	up	-	-	-	-	1.22718	0.000707141	1.60842	up	1.15069	8.124e-05	2.76965	up	1.11871	0.00012324	2.00647	up	-	-	-	-	1.18604	0.000187576	2.57315	up	1.15251	6.12808e-05	3.73438	up	1.06661	0.0527828	-3.59276	-	-	-	-	-	1.13181	1.84844e-05
1141		19,20-DiHDPA	4	1.13642	6.68445e-06	1.73734	up	-	-	-	-	-	-	-	-	-	-	-	-	-	-	-	-	1.10449	2.11458e-05	-1.76907	down	1.1065	0.000146776	-2.72005	down	1.13087	0.0012966	-1.29187	down	1.1208	0.000854327	-1.52846	down	-	-	-	-	-	-	-	-	-	-
1142		2'-Crotonyl-3-myristoyl sucrose	2	1.15296	0.00927859	-13.1188	down	-	-	-	-	-	-	-	-	-	-	-	-	-	-	-	-	1.12233	0.00927859	13.1188	up	1.11609	0.00927859	13.1188	up	1.18616	0.00927859	13.1188	up	1.16032	0.00927859	13.1188	up	-	-	-	-	-	-	-	-	-	-
1143		2,3,3-trihydroxypropyl octadeca-9,12-dienoate	2	1.15345	0.000661573	-10.498	down	-	-	-	-	-	-	-	-	-	-	-	-	-	-	-	-	1.12343	0.000661573	10.498	up	1.11716	0.000661573	10.498	up	1.18719	0.000661573	10.498	up	1.16125	0.000661573	10.498	up	-	-	-	-	-	-	-	-	-	-
1144		2-(2,3-dihydroxypropoxy)-3-(((2-(dimethylamino)ethoxy)(hydroxy)phosphoryl)oxy)propan-2-yl (Z)-14-Octadecenoic Acid	4	-	-	-	-	-	-	-	-	1.02397	0.0754054	-4.37752	-	-	-	-	-	1.02816	0.0348041	2.55648	up	-	-	-	-	1.05957	0.0698901	-5.98987	-	-	-	-	-	-	-	-	-	1.03105	0.0782268	-3.98626	-	1.10409	0.00124817	1.73354	up	1.09215	0.000999735
1145		2-(2,3-dihydroxypropoxy)-3-(((2-(dimethylamino)ethoxy)(hydroxy)phosphoryl)oxy)propyl (11Z,14Z)-octadeca-11,14-dienoate	4	-	-	-	-	-	-	-	-	1.08504	0.0533461	-6.59695	-	1.16046	0.0025897	-1.11318	down	1.14139	0.000304381	-1.74589	down	1.00992	0.013771	-1.69261	down	1.08842	0.0529517	-7.09852	-	1.10597	0.000698717	-1.61476	down	1.11921	8.50065e-05	-2.24747	down	1.07868	0.0551022	-5.40592	-	-	-	-	-	-	-
1146		2-(2,3-dihydroxypropoxy)-3-(((2-(dimethylamino)ethoxy)(hydroxy)phosphoryl)oxy)propyl (8E,11Z,14Z)-octadeca-8,11,14-trienoate	4	1.11813	0.00870793	-3.19513	down	-	-	-	-	1.0962	0.0549554	-8.29325	-	1.07316	0.00902435	-1.32544	down	1.14651	0.00482772	-4.27613	down	1.10136	0.00876582	3.25531	up	1.07017	0.0585362	-5.09812	-	1.11781	0.0138858	1.86968	up	-	-	-	-	1.11052	0.0549381	-8.35343	-	1.07338	0.00953693	-1.38562	down	1.1558	0.00483642
1147		2-(2,3-dihydroxypropoxy)-3-(((2-(dimethylamino)ethoxy)(hydroxy)phosphoryl)oxy)propyl palmitate*	4	-	-	-	-	1.08409	0.00733968	-1.50067	down	1.06462	0.0758665	-5.5248	-	-	-	-	-	1.10325	0.00297521	-1.18654	down	1.01831	0.00253964	-1.81343	down	1.06424	0.0751154	-5.83756	-	-	-	-	-	1.02303	0.00189547	-1.4993	down	1.03149	0.0832701	-4.02413	-	1.10001	0.0101842	1.23655	up	-	-
1148		2-Aminododecane-1,3,4-triol	3	1.15319	0.00211675	-11.6131	down	1.12974	0.0343019	-11.7942	down	-	-	-	-	1.23319	0.00794	-11.5657	down	-	-	-	-	-	-	-	-	1.11692	0.00211675	11.6131	up	-	-	-	-	1.16098	0.00211675	11.6131	up	1.12138	0.0343019	11.7942	up	-	-	-	-	1.16369	0.0343019
1149		2-Dodecenedioic acid	4	1.13836	4.59049e-06	-1.17825	down	-	-	-	-	1.08828	0.00690481	-1.98171	down	-	-	-	-	-	-	-	-	-	-	-	-	-	-	-	-	1.17633	1.21283e-06	1.5936	up	-	-	-	-	1.08629	0.00723557	-1.76397	down	-	-	-	-	-	-
1150		2-Hydroxy-4-methyl-3-undecanoyloxypentanoic acid methyl ester*	7	1.14055	0.000190068	-1.86151	down	-	-	-	-	1.0361	0.044908	-2.54972	down	1.20175	0.00435917	1.29843	up	1.04613	0.000883041	1.60456	up	1.0957	4.43015e-05	2.58606	up	-	-	-	-	1.18485	0.000403776	3.15994	up	1.1308	0.000112898	3.46607	up	1.06688	0.0366826	-3.27426	down	-	-	-	-	-	-
1151		2-Linoleoylglycerol*	4	1.08038	0.000407547	1.28242	up	1.13622	3.44577e-05	11.0934	up	1.11229	0.000287131	-2.68104	down	-	-	-	-	-	-	-	-	1.1223	0.00454638	9.81099	up	1.10824	0.000154311	-3.96346	down	-	-	-	-	-	-	-	-	1.12761	0.00018836	-13.7745	down	1.17064	0.00126673	-10.5597	down	1.16715	0.0105941
1152		2-Palmitoyl-Sn-Glycerol 3-O-Diglucoside	9	1.11336	0.00258831	2.27758	up	-	-	-	-	1.05955	0.0461696	-3.57308	down	-	-	-	-	1.15357	0.00582835	-4.30982	down	1.07527	0.0385411	-3.79423	down	1.09385	0.0387851	-5.85066	down	1.06695	0.0496903	-2.35208	down	1.15384	0.00521227	-6.58739	down	-	-	-	-	-	-	-	-	1.09494	0.00567821
1153		2-[(1R,2R)-3-oxo-2-[(Z)-5-[3,4,5-trihydroxy-6-(hydroxymethyl)oxan-2-yl]oxypent-2-enyl]cyclopentyl]acetic acid	9	-	-	-	-	1.08946	0.0301905	-2.99947	down	1.11415	2.50361e-05	-5.48339	down	1.22978	0.000719204	-3.11426	down	1.16612	0.000303553	-6.32429	down	1.03975	0.0405014	-2.18244	down	1.11681	2.55325e-05	-4.66637	down	1.17984	0.000928631	-2.29723	down	1.16067	0.000312012	-5.50726	down	1.07302	1.75566e-05	-2.48393	down	-	-	-	-	1.13183	7.13531e-05
1154		2-α-Linolenoyl-glycerol*	4	1.1176	0.000119336	1.35797	up	1.13456	1.0596e-05	3.6049	up	1.10907	0.00222689	-3.10699	down	-	-	-	-	1.09732	0.0185417	-1.43826	down	1.10487	0.00481235	2.24693	up	1.11113	0.0017472	-4.46497	down	1.15735	0.00123688	-1.96775	down	1.13382	0.0075787	-2.79623	down	1.12602	0.00160159	-6.7119	down	1.16719	0.00123725	-4.21468	down	1.16274	0.00562376
1155		2-α-Linolenoyl-glycerol-1-O-glucoside	9	-	-	-	-	-	-	-	-	1.11275	0.0182484	-12.4221	down	1.21976	0.0369528	-9.42133	down	1.16415	0.0292729	-12.5877	down	-	-	-	-	1.11533	0.0182484	-12.4221	down	1.17352	0.0369528	-9.42133	down	1.15816	0.0292729	-12.5877	down	1.12557	0.0182484	-12.4221	down	1.15574	0.0369528	-9.42133	down	1.16641	0.0292729
1156		2R-hydroxy-9Z,12Z,15Z-octadecatrienoic acid	4	-	-	-	-	-	-	-	-	1.01341	0.0525326	-2.31585	-	1.20175	0.000207626	1.2818	up	1.1354	7.51929e-05	2.76592	up	-	-	-	-	-	-	-	-	1.17568	0.00035614	2.18632	up	1.14262	0.000267245	3.67044	up	1.02915	0.0505416	-2.40611	-	1.12053	0.00175869	1.19154	up	1.13467	0.000542798
1157		3-Hydroxy-palmitic acid methyl ester	3	1.02349	0.00827643	-1.02571	down	1.1107	3.64205e-06	-1.9103	down	-	-	-	-	-	-	-	-	-	-	-	-	-	-	-	-	-	-	-	-	1.04964	0.00845452	1.01887	up	-	-	-	-	1.00414	0.000704347	1.67512	up	1.14566	3.66112e-06	1.90346	up	1.02302	0.0019177
1158		3-Hydroxyoctadecanoic Acid	4	1.14103	0.000558628	1.08214	up	-	-	-	-	-	-	-	-	-	-	-	-	-	-	-	-	1.12134	1.40233e-06	-1.64742	down	1.11507	3.08974e-05	-1.9113	down	-	-	-	-	1.15395	9.16936e-05	-1.23604	down	-	-	-	-	-	-	-	-	-	-
1159		4-Hydroxysphinganine; Phytosphingosine	3	1.12621	0.00435718	-1.3236	down	1.1276	0.00141257	-2.39555	down	1.08241	0.0099341	-2.04485	down	-	-	-	-	-	-	-	-	1.05815	0.0018677	-1.07195	down	-	-	-	-	1.15324	0.0019496	1.64122	up	1.11756	0.00463395	1.1699	up	-	-	-	-	1.16012	0.00102927	2.71317	up	1.15906	0.00140873
1160		4-Oxo-9Z,11Z,13E,15E-Octadecatetraenoic Acid	6	-	-	-	-	1.13569	0.00229035	-12.1557	down	1.11472	0.00012544	-12.9681	down	1.23501	5.08888e-05	-12.7612	down	1.16679	0.000655766	-14.7761	down	1.12334	0.00229035	-12.1557	down	1.11739	0.00012544	-12.9681	down	1.18768	5.08888e-05	-12.7612	down	1.16145	0.000655766	-14.7761	down	-	-	-	-	-	-	-	-	1.15296	0.000679642
1161		5,6-EpETrE; 5,6-Epoxy-8Z,11Z,14Z-Eicosatrienoic Acid	1	-	-	-	-	1.13596	0.000366981	10.6457	up	1.11459	0.000366981	10.6457	up	1.18842	0.000240916	1.29798	up	1.16674	0.000366981	10.6457	up	1.12351	0.0007534	10.1438	up	1.11706	0.0007534	10.1438	up	-	-	-	-	1.16112	0.0007534	10.1438	up	-	-	-	-	1.17081	0.00146505	-9.34771	down	-	-
1162		5,8,11,14-Pentadecanoamide	2	1.12595	0.000553108	-2.75993	down	1.1355	0.00606055	15.1006	up	-	-	-	-	-	-	-	-	-	-	-	-	1.12366	0.000710738	17.8605	up	1.0868	0.000620558	4.81835	up	1.14735	0.000387354	2.11215	up	1.1069	0.000243681	1.86499	up	1.12305	0.0534472	-13.0421	-	1.17051	0.00573705	-15.7483	down	1.16869	0.0105178
1163		5-HEPE	4	1.11544	0.00169465	-1.13844	down	1.12493	0.00197204	-2.65163	down	1.10356	0.0144897	-4.9826	down	-	-	-	-	-	-	-	-	1.08648	0.00306448	-1.51318	down	1.09722	0.0161442	-3.84416	down	1.16073	0.00360366	1.14365	up	1.13652	0.000788071	1.79236	up	1.06989	0.0237028	-2.33097	down	1.1624	0.00213557	2.65683	up	1.15878	0.00165197
1164		5S,8R-DiHODE; (5S,8R,9Z,12Z)-5,8-Dihydroxyoctadeca-9,12-dienoate	1	-	-	-	-	1.12573	0.00191137	2.73696	up	-	-	-	-	1.05755	0.00388303	1.24421	up	1.1668	0.0013051	13.8301	up	1.10892	0.00283116	2.38881	up	-	-	-	-	-	-	-	-	1.16112	0.00170883	13.482	up	1.0747	0.0180766	-2.05524	down	1.0209	0.0614082	-1.49275	-	1.16907	0.000630444
1165		6,9,10-Trihydroxyoctadec-7-enoic acid; Sanleng acid*	7	1.14464	0.000121119	-1.85781	down	-	-	-	-	1.03176	0.0467659	-2.47973	down	1.20999	0.00200435	1.36029	up	1.05501	0.000467823	1.61772	up	1.09391	1.29037e-05	2.56637	up	-	-	-	-	1.18518	0.00025315	3.21811	up	1.13243	4.42198e-05	3.47554	up	1.06164	0.0378057	-3.18829	down	-	-	-	-	-	-
1166		7S,8S-DiHODE; (9Z,12Z)-(7S,8S)-Dihydroxyoctadeca-9,12-dienoic acid*	3	-	-	-	-	1.10725	0.0106654	-3.95782	down	1.0818	1.28321e-06	-2.56445	down	1.17764	0.000462972	-2.13693	down	-	-	-	-	1.0953	0.0120207	-3.26612	down	1.09208	2.79821e-06	-1.87275	down	1.13027	0.000975517	-1.44523	down	-	-	-	-	1.01595	0.0325732	1.39337	up	1.09353	0.0214908	1.82089	up	1.13954	0.0132378
1167		8,11-Heptadecadienoic acid	7	-	-	-	-	1.12016	1.59522e-06	1.38192	up	-	-	-	-	-	-	-	-	1.07174	0.00176213	1.61768	up	1.04471	0.0340438	2.32527	up	-	-	-	-	-	-	-	-	1.06328	0.0290254	2.56103	up	1.10811	0.0029054	-2.21326	down	1.06507	0.0219701	-1.11368	down	-	-
1168		8,9-Dihydroxy-5Z,11Z,14Z-eicosatrienoic acid	2	-	-	-	-	1.13566	0.00304929	13.2978	up	1.11425	0.00304929	13.2978	up	1.23454	0.00304929	13.2978	up	1.16653	0.00304929	13.2978	up	1.12301	0.00542235	13.6933	up	1.11678	0.00542235	13.6933	up	1.18666	0.00542235	13.6933	up	1.16083	0.00542235	13.6933	up	-	-	-	-	-	-	-	-	-	-
1169		8S-HETrE; 8S-Hydroxy-9E,11Z,14Z-Eicosatrienoic Acid	2	1.14908	0.00439857	-5.28855	down	1.13615	0.000164486	10.9345	up	1.11466	0.000164486	10.9345	up	-	-	-	-	-	-	-	-	1.12322	0.00408308	16.2231	up	1.11696	0.00408308	16.2231	up	1.17875	0.00447724	4.95135	up	1.15274	0.00426476	5.99372	up	-	-	-	-	1.17089	0.00132157	-11.2717	down	1.16765	0.00749371
1170		9(10)-EpOME;(9R,10S)-(12Z)-9,10-Epoxyoctadecenoic acid	4	1.12382	0.010575	-2.80639	down	1.10804	0.024483	-3.16567	down	1.07321	0.0510372	-4.82842	-	-	-	-	-	-	-	-	-	-	-	-	-	-	-	-	-	1.16193	0.0097908	3.08824	up	1.11828	0.0102048	2.79629	up	-	-	-	-	1.14642	0.0231144	3.44752	up	1.13	0.0243486
1171		9,10,11-Trihydroxy-12-octadecenoic acid	7	-	-	-	-	-	-	-	-	-	-	-	-	1.18177	0.000782361	1.47014	up	-	-	-	-	1.04605	3.49591e-05	2.16779	up	-	-	-	-	1.16936	5.94093e-05	2.27899	up	-	-	-	-	1.00644	0.0558682	-2.87628	-	-	-	-	-	-	-
1172		9,10,13-Trihydroxy-11-Octadecenoic Acid	4	-	-	-	-	-	-	-	-	-	-	-	-	1.20677	0.0071604	1.74201	up	1.11185	0.00294945	2.59615	up	-	-	-	-	-	-	-	-	1.1816	0.000804633	2.29058	up	1.12548	0.000219027	3.14473	up	-	-	-	-	-	-	-	-	-	-
1173		9,10-Dihydroxy-12,13-epoxyoctadecanoic acid	1	-	-	-	-	1.11745	0.00189706	2.15795	up	1.08474	0.00110334	3.69256	up	1.20859	0.00158571	2.23811	up	1.16683	0.00121409	16.3209	up	1.09556	2.03508e-05	1.28117	up	1.07298	2.25005e-06	2.81578	up	1.14135	2.84628e-05	1.36133	up	1.16151	0.000101311	15.4441	up	-	-	-	-	-	-	-	-	1.16898	0.00108461
1174		9,12,13-TriHOME; 9(S),12(S),13(S)-Trihydroxy-10(E)-octadecenoic acid	4	-	-	-	-	-	-	-	-	-	-	-	-	1.2134	0.00423067	1.78498	up	1.09803	0.00130746	2.62309	up	-	-	-	-	-	-	-	-	1.18015	0.00124487	2.38402	up	1.11357	0.000445056	3.22213	up	-	-	-	-	-	-	-	-	-	-
1175		9,12,13-Trihydroxy-10,15-octadecadienoic acid	4	-	-	-	-	-	-	-	-	1.05839	0.0495525	-3.60404	down	-	-	-	-	-	-	-	-	-	-	-	-	1.02284	0.0604151	-2.69161	-	1.15762	0.00125627	1.84497	up	-	-	-	-	-	-	-	-	-	-	-	-	-	-
1176		9,12-Octadecadien-6-Ynoic Acid	7	1.09581	0.0289575	-2.72578	down	1.07265	0.00145867	1.38779	up	1.02094	0.0499552	-2.5508	down	1.16283	0.00317278	1.11412	up	1.07451	0.00276779	1.05605	up	1.09481	0.0220867	4.11357	up	-	-	-	-	1.15575	0.0228796	3.8399	up	1.12879	0.0230307	3.78182	up	1.08402	0.0371676	-3.93859	down	-	-	-	-	-	-
1177		9,12-Octadecadiynoic Acid	2	1.12785	0.000113159	-1.26374	down	1.07384	0.00131804	1.00607	up	-	-	-	-	1.20218	0.00409481	1.00895	up	-	-	-	-	1.11325	0.000131101	2.26982	up	1.08258	5.02116e-05	1.41934	up	1.18391	0.000376296	2.27269	up	1.15274	0.000171029	2.20541	up	-	-	-	-	-	-	-	-	-	-
1178		9,16-Dihydroxypalmitic acid	4	-	-	-	-	1.1146	0.000659557	-4.80126	down	1.10569	0.000404935	-7.54367	down	-	-	-	-	-	-	-	-	1.05247	0.000273339	-3.87262	down	1.08946	0.000394728	-6.61502	down	-	-	-	-	-	-	-	-	1.12049	0.000485128	-2.7424	down	1.16546	0.000768576	3.84837	up	1.03247	0.000749044
1179		9-Hydroperoxy-10E,12,15Z-octadecatrienoic acid	4	1.13679	0.000734117	-1.87487	down	-	-	-	-	1.0746	0.0550748	-4.80545	-	-	-	-	-	-	-	-	-	1.10617	0.00107671	1.6104	up	1.01085	0.0703665	-2.93057	-	1.18039	0.00135314	1.93629	up	-	-	-	-	1.08213	0.0560766	-4.54097	-	-	-	-	-	-	-
1180		9-Hydroperoxy-9Z,11E-Octadecadienoic Acid	3	-	-	-	-	1.11065	0.00709442	-3.69746	down	1.08456	0.000298537	-2.54769	down	1.17618	0.000239407	-1.89447	down	-	-	-	-	1.09885	0.00826053	-3.0097	down	1.0908	0.000534086	-1.85993	down	1.12281	0.00082277	-1.2067	down	-	-	-	-	-	-	-	-	1.11166	0.014151	1.803	up	1.14825	0.00905938
1181		9-Hydroxy-10,12,15-octadecatrienoic acid*	4	-	-	-	-	1.0631	0.00247582	1.25242	up	1.08034	0.0265466	-3.9879	down	-	-	-	-	-	-	-	-	1.09868	8.07522e-05	1.85489	up	1.0713	0.029141	-3.38542	down	1.15463	0.000507499	1.05021	up	1.144	0.000240906	1.58663	up	1.10622	0.0240157	-5.24031	down	-	-	-	-	-	-
1182		9-Hydroxy-12-oxo-10(E),15(Z)-octadecadienoic acid	4	1.10499	0.00124611	-1.22201	down	-	-	-	-	1.0515	0.0426911	-3.17416	down	-	-	-	-	-	-	-	-	1.09849	0.000741005	1.98419	up	-	-	-	-	1.15953	0.00261177	1.28389	up	1.07715	0.000893348	1.1739	up	1.084	0.0376883	-3.93634	down	-	-	-	-	-	-
1183		9-Hydroxy-12-oxo-15(Z)-octadecenoic acid*	1	-	-	-	-	1.11104	0.000551922	2.34437	up	-	-	-	-	1.0756	0.00389578	1.09787	up	1.16686	0.000713517	13.7194	up	1.09551	0.000227393	2.11958	up	-	-	-	-	-	-	-	-	1.16134	0.000489858	13.4946	up	1.01736	0.0286913	-1.71987	down	-	-	-	-	1.16856	0.00409478
1184		9-Hydroxy-13-oxo-10-octadecenoic Acid	4	1.06966	0.000507724	-1.36487	down	1.13501	0.0101897	12.4762	up	1.0439	0.0505801	-3.28903	-	-	-	-	-	-	-	-	-	1.12368	0.000451086	13.841	up	-	-	-	-	1.1765	0.000520991	2.28484	up	1.14692	0.000485754	2.24261	up	1.12518	0.0389176	-15.7652	down	1.17087	0.000849076	-11.5562	down	1.16896	0.0010078
1185		9-Hydroxyoctadeca-6,10,12,15-Tetraenoic Acid	4	-	-	-	-	1.12985	0.0567109	11.2798	-	1.08344	0.0033108	-5.09531	down	-	-	-	-	-	-	-	-	1.12343	0.00178776	12.911	up	1.10397	0.00404677	-3.46408	down	-	-	-	-	-	-	-	-	1.12741	0.00317179	-16.3751	down	1.1696	0.0107657	-12.4364	down	1.16839	0.00535439
1186		9-Oxo-10,12-Octadecadienoic Acid	4	1.03161	0.0259107	-1.00506	down	-	-	-	-	-	-	-	-	1.21406	3.96934e-05	1.83611	up	1.11357	9.49095e-06	3.06691	up	1.07547	0.00858414	1.9145	up	-	-	-	-	1.16518	0.00598447	2.84117	up	1.12201	0.00454333	4.07197	up	1.05788	0.0472238	-3.0114	down	-	-	-	-	1.0644	0.00060364
1187		9-Oxo-10E,12Z-octadecadienoic acid*	4	-	-	-	-	-	-	-	-	1.07314	0.0304902	-3.55751	down	1.20811	0.000754694	1.16072	up	1.14141	0.000377	1.32278	up	1.08296	2.8926e-05	1.30057	up	1.04426	0.0377613	-2.66139	down	1.18237	1.80525e-05	2.05685	up	1.15463	7.48427e-06	2.21891	up	1.09029	0.0287404	-3.96196	down	-	-	-	-	-	-
1188		9S-Hydroperoxy-10E,12Z-octadecadienoic acid	7	1.14444	9.02446e-05	-2.19211	down	-	-	-	-	1.02172	0.0557408	-2.30266	-	1.18921	0.00226928	1.02215	up	-	-	-	-	1.09284	2.21325e-05	3.73349	up	-	-	-	-	1.18502	0.000170971	3.21426	up	1.14725	4.05311e-05	2.77641	up	1.06837	0.0379009	-3.84404	down	-	-	-	-	-	-
1189		9S-Hydroxy-10E,12Z-octadecadienoic acid*	4	1.14519	0.000637609	-1.87513	down	-	-	-	-	1.09587	0.0211884	-4.08572	down	-	-	-	-	1.15608	0.000618791	1.39025	up	1.08266	0.000575445	1.10671	up	1.05097	0.0340121	-2.21059	down	1.18143	0.000508054	2.70249	up	1.15876	0.000518019	3.26537	up	1.09691	0.0238436	-3.3173	down	1.15028	0.00115101	1.59578	up	1.1598	0.00117631
1190		Arachidonic Acid	2	1.13369	0.0045031	-2.17938	down	1.13614	0.000212136	13.379	up	1.11469	0.000212136	13.379	up	-	-	-	-	-	-	-	-	1.12338	0.00230121	15.5584	up	1.11708	0.00230121	15.5584	up	1.04994	0.00162494	1.90299	up	1.14265	0.00351389	2.66574	up	-	-	-	-	1.1683	0.0345963	-13.6554	down	1.16912	0.000883082
1191		Choline Alfoscerate	3	-	-	-	-	1.12754	0.000964664	-2.41907	down	1.09109	0.00598057	-2.26852	down	-	-	-	-	-	-	-	-	1.10902	0.000562366	-3.30388	down	1.09446	0.00403978	-3.15333	down	1.10989	0.000510072	-1.43014	down	-	-	-	-	-	-	-	-	1.15193	0.000893686	1.87374	up	1.11292	0.000238507
1192		Cis-4,7,10,13,16,19-Docosahexaenoic Acid	2	-	-	-	-	1.11872	9.49184e-06	1.35739	up	1.10744	3.41255e-08	3.17955	up	1.23093	6.67074e-07	3.94244	up	1.06685	0.000691572	1.85966	up	1.10601	8.44567e-05	1.58382	up	1.10999	0.000158254	3.40598	up	1.18379	0.000190851	4.16887	up	1.07654	3.2106e-05	2.08609	up	1.09744	0.000711969	1.82216	up	1.15671	0.000810752	2.58505	up	-	-
1193		Coixenolide	3	1.00724	0.0053806	1.03481	up	1.11087	2.76497e-05	-1.66621	down	1.03835	0.0176624	-1.49037	down	-	-	-	-	-	-	-	-	1.10528	3.35959e-05	-2.70102	down	1.08029	0.00929753	-2.52519	down	-	-	-	-	-	-	-	-	-	-	-	-	1.15709	5.68289e-05	2.19647	up	1.15836	0.000108121
1194		Crepenynic acid*	4	1.12215	3.2141e-05	1.15436	up	-	-	-	-	1.10235	0.00177613	-2.06988	down	1.1942	2.69277e-05	1.28013	up	-	-	-	-	-	-	-	-	1.10968	0.00113157	-3.22424	down	-	-	-	-	1.07982	0.0100204	-1.09695	down	1.11288	0.00107146	-2.62924	down	-	-	-	-	-	-
1195		DL-2-hydroxystearic acid	3	1.1308	0.00458502	-1.97617	down	1.13376	0.000268721	-3.64827	down	1.10871	0.000101481	-2.0986	down	-	-	-	-	1.07398	0.0146422	-1.01937	down	1.09133	4.82896e-05	-1.6721	down	-	-	-	-	1.16685	0.00468167	2.03626	up	-	-	-	-	1.11722	0.000416502	1.54967	up	1.1699	0.000280986	3.70836	up	1.15383	0.000108722
1196		Docosatetraenoic acid	2	1.11231	0.000708679	-1.17379	down	1.13374	0.000756588	7.08676	up	1.11465	0.000741256	17.2951	up	1.22046	0.000878318	2.70228	up	1.14857	0.000615525	3.58858	up	1.12205	0.000476162	8.26054	up	1.11734	0.000471757	18.4689	up	1.18212	0.000524326	3.87607	up	1.1512	0.000459412	4.76236	up	1.12676	0.00348156	10.2083	up	1.16324	0.00188671	-4.38447	down	1.14375	0.018253
1197		Dodecanoic acid (Lauric acid)	6	-	-	-	-	-	-	-	-	-	-	-	-	-	-	-	-	1.15153	0.00125982	-1.75422	down	-	-	-	-	-	-	-	-	-	-	-	-	1.14204	0.00155922	-1.50509	down	-	-	-	-	-	-	-	-	1.15968	0.00139835
1198		Eicosadienoic acid*	4	-	-	-	-	-	-	-	-	1.08642	0.00723813	-2.17297	down	-	-	-	-	-	-	-	-	-	-	-	-	1.04063	0.0114492	-1.4211	down	-	-	-	-	-	-	-	-	1.07133	0.010901	-1.56945	down	-	-	-	-	-	-
1199		Eicosenoic acid	4	-	-	-	-	-	-	-	-	-	-	-	-	-	-	-	-	-	-	-	-	-	-	-	-	-	-	-	-	-	-	-	-	-	-	-	-	-	-	-	-	-	-	-	-	-	-
1200		Elaidic Acid*	1	-	-	-	-	-	-	-	-	-	-	-	-	1.21891	1.82224e-06	1.32902	up	1.14476	1.8871e-05	1.5872	up	-	-	-	-	-	-	-	-	-	-	-	-	1.09897	0.000214604	1.017	up	-	-	-	-	-	-	-	-	-	-
1201		Ethyl linoleate*	4	-	-	-	-	-	-	-	-	1.08426	0.00710209	-2.32176	down	-	-	-	-	-	-	-	-	-	-	-	-	1.04755	0.0105747	-1.58579	down	1.10345	0.00465531	1.00741	up	-	-	-	-	1.06615	0.0108155	-1.62741	down	-	-	-	-	-	-
1202		Gingerglycolipid A	9	1.12021	0.00116451	-1.84595	down	1.02901	0.0253357	-1.6329	down	1.10286	0.0379525	-7.9875	down	1.21847	0.00471643	-3.47095	down	1.16386	0.00458058	-7.90927	down	-	-	-	-	1.09719	0.0389553	-6.14155	down	1.12796	0.00965537	-1.62501	down	1.1566	0.00472498	-6.06332	down	1.10468	0.038759	-6.35461	down	1.08033	0.00559182	-1.83806	down	1.16198	0.00469145
1203		Gingerglycolipid B	6	1.11075	0.009344	1.95475	up	-	-	-	-	-	-	-	-	1.11937	0.0332942	-1.56394	down	1.14244	0.0183498	-3.68442	down	1.08126	0.0396243	-3.59128	down	1.05183	0.041928	-3.45416	down	1.16601	0.0156117	-3.51869	down	1.15101	0.015676	-5.63917	down	-	-	-	-	-	-	-	-	1.03871	0.0257578
1204		Glycerol 9,11,13-octadecatrienoyl ester*	4	1.12261	3.28795e-05	1.35425	up	1.13504	2.63949e-05	3.57759	up	1.11001	0.00158954	-3.10075	down	-	-	-	-	1.09951	0.0177829	-1.47648	down	1.10842	0.00354642	2.22334	up	1.11225	0.00124742	-4.45499	down	1.1617	0.00102256	-1.94514	down	1.1357	0.00761489	-2.83073	down	1.12642	0.00114527	-6.67834	down	1.16801	0.0010177	-4.16848	down	1.163	0.00563602
1205		Glycidyl Linoleate	4	-	-	-	-	-	-	-	-	1.03412	0.0127141	-2.38651	down	-	-	-	-	-	-	-	-	-	-	-	-	1.09204	0.0106542	-3.50752	down	-	-	-	-	-	-	-	-	-	-	-	-	-	-	-	-	-	-
1206		Hexadecanedioic acid	4	-	-	-	-	-	-	-	-	-	-	-	-	-	-	-	-	-	-	-	-	-	-	-	-	1.11258	0.000513699	-2.21695	down	-	-	-	-	-	-	-	-	1.0251	0.000322852	-1.23271	down	-	-	-	-	-	-
1207		Hydroperoxylinoleic acid*	1	-	-	-	-	1.11405	0.000761098	2.45534	up	-	-	-	-	1.08185	0.00331474	1.21725	up	1.16683	0.000872801	13.7847	up	1.09589	0.00113807	2.19741	up	-	-	-	-	-	-	-	-	1.1612	0.00116666	13.5268	up	1.03143	0.0236293	-1.70795	down	-	-	-	-	1.16884	0.00469297
1208		Hydroxy ricinoleic acid	7	-	-	-	-	-	-	-	-	-	-	-	-	1.17257	0.000103292	1.27523	up	1.13903	1.8546e-05	2.25433	up	-	-	-	-	-	-	-	-	1.15464	8.65931e-05	1.79564	up	1.14155	0.000128016	2.77475	up	-	-	-	-	1.07322	0.0155604	1.39856	up	1.12606	0.00820448
1209		Hydroxyicosanoic Acid	3	-	-	-	-	1.13513	0.00787431	-13.6171	down	1.11409	0.00321342	-11.2796	down	1.22913	0.039655	-9.00267	down	1.16559	0.00901994	-10.64	down	1.1227	0.00787431	-13.6171	down	1.11662	0.00321342	-11.2796	down	1.18202	0.039655	-9.00267	down	1.15987	0.00901994	-10.64	down	1.07291	0.0135757	2.3375	up	1.14111	0.00864772	4.61444	up	1.12722	0.0107769
1210		Hydroxypentadecenoic acid glucoside	10	-	-	-	-	-	-	-	-	-	-	-	-	1.235	0.000231422	-14.0203	down	1.16537	0.0095859	-15.1291	down	-	-	-	-	-	-	-	-	1.18761	0.000231422	-14.0203	down	1.16029	0.0095859	-15.1291	down	-	-	-	-	1.17119	0.000231422	-14.0203	down	1.16794	0.0095859
1211		Linoleic acid*	4	1.07007	0.0030684	1.08151	up	-	-	-	-	-	-	-	-	-	-	-	-	-	-	-	-	-	-	-	-	1.06505	0.00926199	-1.71181	down	-	-	-	-	-	-	-	-	-	-	-	-	-	-	-	-	-	-
1212		LysoPA 16:0	8	-	-	-	-	1.13626	4.21371e-05	16.3106	up	1.10409	1.63827e-06	1.86247	up	-	-	-	-	1.16697	4.21371e-05	16.3106	up	1.12372	0.000621623	16.7999	up	1.10578	0.000848965	2.35185	up	-	-	-	-	1.16139	0.000621623	16.7999	up	1.12763	0.000713699	-14.4481	down	1.17028	0.0199144	-15.983	down	-	-
1213		LysoPC 14:0	7	1.1463	0.00242823	-2.90266	down	-	-	-	-	1.08368	0.0103404	-2.83736	down	-	-	-	-	1.14454	0.0064015	-2.24	down	1.11243	0.00213979	3.26698	up	-	-	-	-	1.15363	0.00236688	2.09406	up	-	-	-	-	1.09874	0.009289	-3.20167	down	1.07086	0.00970087	-1.17291	down	1.14738	0.00524497
1214		LysoPC 15:0(2n isomer)*	2	1.14617	0.00453522	-3.45481	down	-	-	-	-	1.07987	0.00968606	-2.00042	down	-	-	-	-	1.13725	0.00323646	-1.25621	down	1.10853	0.00397023	4.06081	up	1.02393	0.00790251	1.45439	up	1.17316	0.00504147	2.93996	up	1.1345	0.00643131	2.1986	up	1.08647	0.00597172	-2.60641	down	1.04826	0.00164818	-1.12085	down	1.11943	0.000378268
1215		LysoPC 15:0*	2	1.14707	0.00379423	-3.41271	down	-	-	-	-	1.08416	0.00881269	-2.05845	down	-	-	-	-	1.13081	0.0058521	-1.34965	down	1.1118	0.00336661	3.94445	up	1.01793	0.00672811	1.35427	up	1.15755	0.00375724	2.80167	up	1.12834	0.00527353	2.06306	up	1.09513	0.00605057	-2.59019	down	1.00752	0.0221554	-1.14278	down	1.12922	0.00183874
1216		LysoPC 15:1	2	1.13235	0.00480363	-2.98335	down	1.13544	0.00370533	12.1179	up	-	-	-	-	-	-	-	-	1.06744	0.00903968	-1.5601	down	1.12343	0.00354512	15.1013	up	1.0894	0.00478695	2.87056	up	1.16987	0.00465202	3.24611	up	1.05996	0.00863502	1.42325	up	1.12663	0.00511672	-12.2307	down	1.17057	0.00271773	-11.8552	down	1.16847	0.00395269
1217		LysoPC 16:0(2n isomer)*	4	1.13904	0.00636498	-3.25498	down	-	-	-	-	1.05782	0.0690488	-4.97212	-	-	-	-	-	-	-	-	-	1.08826	0.00774275	2.42902	up	-	-	-	-	1.17249	0.00617699	3.40418	up	1.12367	0.00795927	2.35752	up	1.04212	0.0732517	-4.14616	-	-	-	-	-	-	-
1218		LysoPC 16:0*	7	1.14382	0.00529648	-3.00678	down	1.08548	0.00010818	1.19098	up	1.06464	0.0132322	-1.89037	down	-	-	-	-	-	-	-	-	1.11401	0.00421811	4.19775	up	-	-	-	-	1.17318	0.00440238	3.77298	up	1.12706	0.00675195	2.13671	up	1.10175	0.00764558	-3.08135	down	-	-	-	-	1.14121	0.00189237
1219		LysoPC 16:1(2n isomer)*	7	1.13881	0.00682852	-4.27553	down	-	-	-	-	-	-	-	-	-	-	-	-	-	-	-	-	1.1135	0.0065391	4.83685	up	-	-	-	-	1.14817	0.00671732	3.80108	up	1.14342	0.0075827	3.53355	up	1.03694	0.0732831	-3.7581	-	-	-	-	-	1.1257	0.00170105
1220		LysoPC 16:1*	2	1.13938	0.00741741	-4.14911	down	-	-	-	-	-	-	-	-	-	-	-	-	-	-	-	-	1.10324	0.00675678	5.33919	up	1.07872	0.00716208	4.21487	up	1.15871	0.00672893	5.17499	up	1.12751	0.00784266	3.36223	up	-	-	-	-	-	-	-	-	1.04262	0.0285482
1221		LysoPC 16:2(2n isomer)*	7	1.1539	0.00161802	-13.655	down	-	-	-	-	1.11008	0.0528075	-14.1938	-	1.23143	0.0158877	-12.3888	down	1.15382	0.1374	-12.6955	-	1.12344	0.00161802	13.655	up	-	-	-	-	-	-	-	-	-	-	-	-	1.12275	0.0528075	-14.1938	-	1.16845	0.0158877	-12.3888	down	1.156	0.1374
1222		LysoPC 16:2*	4	1.15179	0.0339997	-13.019	down	-	-	-	-	1.11089	0.047389	-14.1816	down	1.23123	0.028901	-12.1859	down	1.15902	0.065006	-13.1918	-	1.1212	0.0339997	13.019	up	-	-	-	-	-	-	-	-	-	-	-	-	1.12358	0.047389	-14.1816	down	1.16805	0.028901	-12.1859	down	1.16152	0.065006
1223		LysoPC 17:0(2n isomer)*	2	1.11472	0.0265645	-4.43797	down	-	-	-	-	-	-	-	-	-	-	-	-	-	-	-	-	1.08681	0.0262183	4.59901	up	-	-	-	-	1.14623	0.0271735	4.2123	up	1.08844	0.0310216	3.2791	up	-	-	-	-	-	-	-	-	1.04698	0.0126094
1224		LysoPC 17:0*	2	1.14606	0.00266638	-3.71376	down	1.06548	0.000469812	1.34335	up	-	-	-	-	-	-	-	-	1.09368	0.0239168	-1.75481	down	1.11601	0.0023212	5.05711	up	1.08175	0.00249612	2.80277	up	1.16503	0.00261866	3.2588	up	1.09652	0.00228562	1.95895	up	1.06434	0.0138871	-2.25434	down	1.09177	0.00994409	-1.79831	down	1.13724	0.0129079
1225		LysoPC 17:1	7	1.13025	0.00337922	-2.27008	down	1.1117	0.00170439	1.80493	up	-	-	-	-	-	-	-	-	-	-	-	-	1.11678	0.00235711	4.07501	up	-	-	-	-	1.16915	0.00304956	2.61326	up	1.13887	0.00274466	2.71153	up	1.0413	0.0687879	-4.16095	-	1.13698	0.00189919	-1.46175	down	1.10435	0.00794812
1226		LysoPC 17:2	4	1.13637	0.00640057	-2.64743	down	-	-	-	-	1.08216	0.0523132	-5.97196	-	1.15842	0.0175172	-1.26253	down	1.02184	0.128207	-2.30826	-	1.00741	0.00210867	2.82005	up	1.00428	0.0645879	-3.32452	-	1.0724	0.0102872	1.38491	up	-	-	-	-	1.0716	0.0520442	-6.14457	-	-	-	-	-	-	-
1227		LysoPC 18:0	2	1.14573	0.0061994	-3.90448	down	1.06704	0.000170125	1.09892	up	1.04174	0.0216493	-1.80903	down	-	-	-	-	1.15909	0.000796635	-2.35594	down	1.11496	0.00556597	5.0034	up	1.04233	0.00814522	2.09545	up	1.17783	0.00588961	4.30824	up	1.09348	0.0153192	1.54854	up	1.09024	0.0126771	-2.90795	down	-	-	-	-	1.16117	0.000527486
1228		LysoPC 18:0(2n isomer)	2	1.14501	0.00717152	-3.83572	down	1.05369	0.000404198	1.10892	up	1.0329	0.0225993	-1.7711	down	-	-	-	-	1.15559	0.00279627	-2.40539	down	1.11312	0.00639192	4.94464	up	1.03362	0.00976049	2.06462	up	1.17596	0.00687104	4.13617	up	1.06707	0.0183518	1.43033	up	1.08388	0.01278	-2.88002	down	-	-	-	-	1.15778	0.00186864
1229		LysoPC 18:1	7	1.13603	8.27633e-05	-1.18061	down	1.13179	0.000226539	3.52258	up	-	-	-	-	1.17054	0.000160512	1.20003	up	-	-	-	-	1.12148	0.000123699	4.70319	up	-	-	-	-	1.17089	1.20465e-05	2.38064	up	1.05846	0.00093928	1.42215	up	1.03408	0.0859074	-4.23813	-	1.14915	0.005327	-2.32255	down	1.14337	0.0190318
1230		LysoPC 18:1(2n isomer)	7	1.11444	0.00065312	-1.27057	down	1.12523	0.000886315	3.52159	up	-	-	-	-	1.14301	0.00110831	1.1661	up	-	-	-	-	1.11821	0.000516539	4.79216	up	-	-	-	-	1.16686	0.000303519	2.43667	up	1.06947	0.000290827	1.58701	up	1.03758	0.0847577	-4.24343	-	1.13717	0.00595865	-2.35549	down	1.13731	0.0191563
1231		LysoPC 18:2	4	1.09759	0.0120257	-2.91882	down	-	-	-	-	1.07006	0.0542771	-5.29673	-	-	-	-	-	1.05256	0.000656984	-1.30615	down	1.04031	0.0118476	2.83654	up	-	-	-	-	1.14177	0.0139771	2.61734	up	1.06104	0.0251341	1.61267	up	1.07209	0.0544694	-5.21445	-	-	-	-	-	-	-
1232		LysoPC 18:2(2n isomer)	4	1.13389	0.00799972	-2.90161	down	-	-	-	-	1.07637	0.0466244	-5.18042	down	-	-	-	-	-	-	-	-	1.11038	0.0066308	3.8169	up	-	-	-	-	1.16304	0.00820612	2.8139	up	1.12816	0.00883527	2.49403	up	1.09911	0.0451247	-6.09572	down	1.09863	0.00150524	-1.003	down	1.11446	0.00579886
1233		LysoPC 18:3	4	1.12543	0.000219127	-3.97223	down	-	-	-	-	1.09164	0.0474241	-7.954	down	1.00536	0.0141181	-1.25334	down	1.14255	0.000195385	-4.16159	down	1.0901	0.00015368	4.17293	up	1.04571	0.0550557	-3.98177	-	1.16891	0.000230824	2.71889	up	-	-	-	-	1.10262	0.0473623	-8.1547	down	-	-	-	-	1.13919	0.00014134
1234		LysoPC 18:3(2n isomer)	4	1.11971	0.00699577	-4.00775	down	-	-	-	-	1.09022	0.0467483	-7.72107	down	-	-	-	-	1.14088	0.000315939	-3.9755	down	1.07787	0.00662483	4.29988	up	1.02965	0.0559526	-3.71333	-	1.15937	0.00849022	2.95451	up	-	-	-	-	1.09919	0.0466474	-8.01321	down	-	-	-	-	1.12885	0.000237503
1235		LysoPC 18:4	4	1.15375	0.0048434	-14.0038	down	-	-	-	-	1.10794	0.130242	-15.3722	-	-	-	-	-	-	-	-	-	1.12311	0.0048434	14.0038	up	-	-	-	-	1.18705	0.0048434	14.0038	up	1.16103	0.0048434	14.0038	up	1.12052	0.130242	-15.3722	-	-	-	-	-	-	-
1236		LysoPC 19:0	4	1.05493	0.030104	-2.28455	down	1.13614	0.000814299	12.3772	up	-	-	-	-	-	-	-	-	1.16676	0.000814299	12.3772	up	1.12136	0.0165111	14.6617	up	-	-	-	-	-	-	-	-	1.15937	0.0165111	14.6617	up	1.10761	0.151069	-16.7269	-	1.16871	0.0205258	-13.1191	down	-	-
1237		LysoPC 19:1	2	1.1466	0.00513754	-4.94763	down	1.12454	0.000929766	2.98643	up	-	-	-	-	1.1634	0.00103973	1.28207	up	-	-	-	-	1.1207	0.004736	7.93406	up	1.06584	0.00485936	5.93215	up	1.18161	0.00486246	6.2297	up	1.14342	0.00500373	5.18627	up	-	-	-	-	1.12209	0.00362121	-1.70436	down	1.10774	0.0372478
1238		LysoPC 19:2	4	1.08817	0.00345549	-1.38275	down	1.09769	0.00221933	2.18384	up	1.01102	0.130241	-5.95188	-	-	-	-	-	-	-	-	-	1.10747	0.00186366	3.56659	up	-	-	-	-	-	-	-	-	1.0554	0.00196901	1.42811	up	1.07094	0.126986	-8.13572	-	1.01245	0.0910702	-2.90902	-	1.10324	0.0165259
1239		LysoPC 19:2(2n isomer)	4	1.05538	0.000987561	-1.31367	down	-	-	-	-	1.0049	0.129068	-5.8196	-	-	-	-	-	-	-	-	-	1.06071	0.000235126	3.36089	up	-	-	-	-	-	-	-	-	1.09317	0.000635329	1.54799	up	1.05975	0.12562	-7.86681	-	-	-	-	-	-	-
1240		LysoPC 20:2	2	1.15216	0.000697826	-4.73842	down	-	-	-	-	1.06208	0.0324672	-2.96384	down	-	-	-	-	1.16513	0.000247417	-3.41787	down	1.10819	0.000566743	4.16172	up	1.00299	0.000291949	1.77458	up	1.16867	0.000565209	4.05712	up	1.13442	0.00180258	1.32055	up	1.01677	0.0373771	-2.38714	down	-	-	-	-	1.14078	1.40393e-05
1241		LysoPC 20:2(2n isomer)	2	1.15091	0.000622288	-4.63228	down	-	-	-	-	1.05587	0.037783	-2.874	down	-	-	-	-	1.16289	0.000185548	-3.31167	down	1.12043	0.000641852	4.19209	up	1.00148	0.000347717	1.75828	up	1.16418	0.000468569	4.05613	up	1.13647	0.00159445	1.3206	up	1.04545	0.0436329	-2.43381	down	-	-	-	-	1.16487	0.000169277
1242		LysoPC 20:3	2	1.15055	0.00284031	-5.56595	down	1.12677	0.00131593	3.22952	up	-	-	-	-	1.21373	0.00163085	2.06775	up	1.12395	0.000797509	2.08056	up	1.12176	0.00269062	8.79547	up	1.08357	0.00278893	5.43335	up	1.18523	0.00271247	7.6337	up	1.15698	0.00271156	7.6465	up	1.02658	0.0551699	-3.36212	-	1.09728	0.00224748	-1.16177	down	1.02832	0.0278038
1243		LysoPC 20:4	2	1.1451	0.00141568	-5.74731	down	1.13534	0.00626542	14.2091	up	1.11387	0.00626542	14.2091	up	-	-	-	-	-	-	-	-	1.12366	0.00134987	19.9564	up	1.11731	0.00134987	19.9564	up	1.16706	0.00137001	6.87949	up	1.14975	0.00137984	6.75604	up	-	-	-	-	1.16442	0.0715383	-13.0769	-	1.16665	0.02609
1244		LysoPC 20:5	2	1.15233	0.00417682	-6.74656	down	1.13623	0.000142062	12.913	up	1.11472	0.000142062	12.913	up	1.22993	0.000149156	2.59777	up	1.03925	6.5791e-05	2.10061	up	1.12351	0.00406556	19.6595	up	1.11716	0.00406556	19.6595	up	1.18616	0.00408368	9.34433	up	1.15126	0.00409076	8.84717	up	-	-	-	-	1.17101	0.000295136	-10.3152	down	1.16279	0.0261474
1245		LysoPC 22:6	2	1.15185	0.0424317	-13.6221	down	-	-	-	-	-	-	-	-	-	-	-	-	-	-	-	-	1.12111	0.0424317	13.6221	up	1.11484	0.0424317	13.6221	up	1.18503	0.0424317	13.6221	up	1.15908	0.0424317	13.6221	up	-	-	-	-	-	-	-	-	-	-
1246		LysoPC(18:3(9Z,12Z,15Z))	4	1.14252	0.000225481	-3.05761	down	-	-	-	-	1.09948	0.0490989	-8.34552	down	1.15912	0.00469441	-1.45637	down	1.16018	0.000414274	-4.07823	down	1.02757	2.96894e-05	2.37748	up	1.07982	0.0519127	-5.28791	-	1.15132	8.83423e-05	1.60124	up	1.12227	0.00103058	-1.02062	down	1.09974	0.0493217	-7.66539	down	-	-	-	-	1.117	0.000102985
1247		LysoPE 15:0(2n isomer)*	2	1.09923	0.0189033	-2.98342	down	-	-	-	-	1.11325	0.0180829	12.5602	up	-	-	-	-	-	-	-	-	1.10547	0.0160088	4.23359	up	1.1165	0.0138263	15.5436	up	1.14576	0.0208842	2.78876	up	1.11426	0.0213082	2.66692	up	1.12703	0.00326158	11.3101	up	1.10369	0.00245263	-1.44483	down	1.09084	0.0123903
1248		LysoPE 15:0*	2	1.1537	0.000365275	-15.0591	down	-	-	-	-	1.11387	0.00400614	-11.892	down	-	-	-	-	-	-	-	-	1.12365	0.000365275	15.0591	up	1.10374	0.000287044	3.16703	up	1.18749	0.000365275	15.0591	up	1.16145	0.000365275	15.0591	up	1.12673	0.00400614	-11.892	down	-	-	-	-	-	-
1249		LysoPE 16:0	7	1.14225	0.00229832	-2.24715	down	1.11664	0.000123237	1.7145	up	1.04264	0.0200932	-1.50647	down	-	-	-	-	-	-	-	-	1.1183	0.00149922	3.96165	up	-	-	-	-	1.17529	0.00163121	3.04981	up	1.13201	0.00381844	1.45483	up	1.10854	0.00850551	-3.22097	down	-	-	-	-	1.16137	0.000170385
1250		LysoPE 16:0(2n isomer)	6	1.13401	0.00245244	-2.1308	down	1.07778	0.00161222	1.33136	up	1.06568	0.00941808	-1.77737	down	-	-	-	-	1.1571	0.00162037	-3.02372	down	1.11442	0.00180756	3.46217	up	-	-	-	-	1.17063	0.00327735	1.93709	up	-	-	-	-	1.10883	0.00547881	-3.10874	down	1.13935	2.25716e-05	-1.52507	down	1.16468	0.00137199
1251		LysoPE 16:1(2n isomer)*	2	1.14429	0.00198596	-3.46019	down	1.12865	0.00296097	3.3376	up	1.11425	0.00218644	13.5846	up	-	-	-	-	-	-	-	-	1.12258	0.00165525	6.79779	up	1.11724	0.00161192	17.0448	up	1.18362	0.00183203	4.45781	up	1.15105	0.00181081	4.02807	up	1.12771	3.12252e-06	10.247	up	1.16449	0.00138906	-2.33997	down	1.15364	0.00999291
1252		LysoPE 16:1*	2	1.13415	0.0124642	-3.66085	down	1.13602	0.00151317	13.9289	up	1.11458	0.00151317	13.9289	up	1.18999	0.00314665	1.49401	up	1.10068	0.00340647	1.26074	up	1.12301	0.00996854	17.5898	up	1.11676	0.00996854	17.5898	up	1.17669	0.010787	5.15487	up	1.15001	0.0109345	4.92159	up	-	-	-	-	1.17085	0.00137445	-12.4349	down	1.16895	0.00199381
1253		LysoPE 17:0	2	1.1368	0.00384722	-1.50017	down	1.12869	2.77545e-05	6.90312	up	1.09154	1.82422e-05	5.88919	up	1.23318	2.38705e-05	3.31825	up	1.10239	6.90528e-05	2.44061	up	1.1186	0.00115123	8.4033	up	1.10207	0.00115853	7.38936	up	1.18567	0.00126614	4.81843	up	1.13321	0.000980535	3.94078	up	-	-	-	-	1.1447	5.24344e-05	-3.58487	down	1.12995	0.0373735
1254		LysoPE 17:1(2n isomer)*	2	1.12232	0.00689534	-4.10653	down	1.07496	0.0301902	2.93378	up	-	-	-	-	1.23169	0.0212064	11.0301	up	1.01895	0.0375932	-2.01495	down	1.11575	0.00617774	7.04031	up	1.04847	0.00653571	3.75553	up	1.18662	0.00604674	15.1366	up	1.05646	0.00864128	2.09157	up	1.01511	0.0790706	-3.28478	-	1.168	0.00616241	8.0963	up	1.14758	0.0216186
1255		LysoPE 17:1*	2	1.11416	0.000291178	-1.85719	down	1.06392	0.00651707	1.982	up	-	-	-	-	1.23411	0.00414536	12.4312	up	1.16618	0.00414536	12.4312	up	1.1076	0.000560926	3.83918	up	1.09137	0.000358568	3.07289	up	1.18743	0.000588975	14.2884	up	1.16139	0.000588975	14.2884	up	-	-	-	-	1.16908	0.00812771	10.4492	up	1.16645	0.00812771
1256		LysoPE 18:0	2	1.12799	0.00764056	-2.78068	down	1.10993	0.00216933	1.73952	up	-	-	-	-	-	-	-	-	1.07074	0.0220145	-1.49838	down	1.11391	0.0057253	4.5202	up	1.06301	0.00637321	2.88238	up	1.16567	0.00644194	3.49157	up	-	-	-	-	-	-	-	-	1.05896	0.0123898	-1.02863	down	1.14838	0.00979201
1257		LysoPE 18:1(2n isomer)*	7	-	-	-	-	1.05863	0.0309863	3.74009	up	-	-	-	-	-	-	-	-	-	-	-	-	1.10499	0.00195471	3.6204	up	-	-	-	-	1.06438	0.0013789	1.68065	up	-	-	-	-	-	-	-	-	1.03091	0.0359019	-1.93976	down	1.10669	0.0140194
1258		LysoPE 18:1*	2	1.0306	0.00234189	-1.08723	down	1.08127	0.0143373	2.02131	up	-	-	-	-	-	-	-	-	-	-	-	-	1.11714	1.62891e-05	3.10855	up	1.04292	4.13561e-05	2.33385	up	1.06559	5.68941e-05	2.5873	up	1.10972	2.64825e-05	2.31021	up	-	-	-	-	-	-	-	-	-	-
1259		LysoPE 18:2	4	1.11061	0.0131781	-1.98785	down	1.11945	5.37307e-07	1.95676	up	1.02511	0.076114	-4.04368	-	-	-	-	-	-	-	-	-	1.10809	0.0070186	3.94462	up	-	-	-	-	1.127	0.00992078	2.29544	up	1.09394	0.0160239	1.68354	up	1.08441	0.0683566	-6.00044	-	1.09827	0.0088801	-1.64917	down	1.15599	0.000124807
1260		LysoPE 18:2(2n isomer)	4	1.12809	0.00368822	-2.13632	down	1.124	0.00195596	1.82939	up	1.01123	0.0837774	-4.30689	-	-	-	-	-	-	-	-	-	1.11771	0.0024588	3.96571	up	-	-	-	-	1.14345	0.00272731	2.32258	up	1.13426	0.00512283	1.82035	up	1.07572	0.0770097	-6.13628	-	1.11095	0.0118639	-1.64313	down	1.16685	7.55592e-05
1261		LysoPE 18:3	4	1.10333	0.0302634	-4.09357	down	-	-	-	-	1.08638	0.0605112	-7.31992	-	1.09228	0.00500956	-1.73565	down	1.12674	0.0282852	-4.4407	down	1.10331	0.0274837	5.61992	up	-	-	-	-	1.0772	0.0446625	2.35792	up	-	-	-	-	1.11079	0.0599264	-8.84628	-	1.14409	0.00506005	-3.262	down	1.15393	0.0262054
1262		LysoPE 18:3(2n isomer)	4	1.13719	0.00277383	-4.62124	down	-	-	-	-	1.07022	0.0770281	-7.05619	-	1.0021	0.0340754	-1.27666	down	1.1201	0.0505066	-4.05312	-	1.1182	0.00265549	6.20707	up	-	-	-	-	1.15881	0.00296748	3.34458	up	-	-	-	-	1.09938	0.076154	-8.64202	-	1.12942	0.0148954	-2.86249	down	1.15027	0.0456847
1263		LysoPE 20:3(2n isomer)*	2	1.14167	0.000457796	-4.73151	down	1.13348	0.0114508	10.6706	up	1.11249	0.0114508	10.6706	up	1.23212	0.0114508	10.6706	up	1.16428	0.0114508	10.6706	up	1.12372	0.000462756	15.4021	up	1.1173	0.000462756	15.4021	up	1.18768	0.000462756	15.4021	up	1.1614	0.000462756	15.4021	up	-	-	-	-	-	-	-	-	-	-
1264		LysoPE 20:3*	2	1.15395	0.000298789	-15.2858	down	-	-	-	-	1.10834	0.0372109	-9.43014	down	-	-	-	-	-	-	-	-	1.12374	0.000298789	15.2858	up	1.10081	0.000286549	5.85567	up	1.18771	0.000298789	15.2858	up	1.16146	0.000298789	15.2858	up	1.12108	0.0372109	-9.43014	down	-	-	-	-	-	-
1265		LysoPE 20:4(2n isomer)*	2	1.13768	0.00415169	-4.28573	down	1.05062	0.0131284	2.25092	up	-	-	-	-	-	-	-	-	-	-	-	-	1.11416	0.00377121	6.53665	up	-	-	-	-	1.17359	0.00401674	4.81463	up	1.11056	0.00382437	3.99962	up	1.03606	0.0808812	-4.89937	-	1.02568	0.0149059	-1.72201	down	-	-
1266		LysoPE 20:4*	2	1.14849	0.000589672	-4.41745	down	1.08632	0.00254099	1.88732	up	-	-	-	-	-	-	-	-	-	-	-	-	1.11978	0.000553995	6.30478	up	-	-	-	-	1.15271	0.00048056	4.8407	up	1.14681	0.000456386	4.19726	up	1.02973	0.0821339	-4.57185	-	-	-	-	-	1.08854	0.0374215
1267		LysoPE 20:5	2	1.14582	0.00522652	-5.14415	down	1.13413	0.00650413	10.1937	up	-	-	-	-	1.233	0.00650413	10.1937	up	1.16507	0.00650413	10.1937	up	1.12332	0.00483822	15.3378	up	1.04554	0.00508018	3.86946	up	1.18733	0.00483822	15.3378	up	1.16119	0.00483822	15.3378	up	1.11751	0.061728	-11.4684	-	-	-	-	-	-	-
1268		LysoPG 18:1 (2n isomer)*	2	1.14021	5.44936e-06	-2.04513	down	1.13593	0.00154103	11.853	up	1.11447	0.00154103	11.853	up	1.23449	0.00154103	11.853	up	-	-	-	-	1.12377	8.05851e-05	13.8982	up	1.11739	8.05851e-05	13.8982	up	1.18771	8.05851e-05	13.8982	up	1.05	1.06873e-05	3.07418	up	-	-	-	-	-	-	-	-	1.15463	0.0834369
1269		LysoPG 18:1*	2	1.13183	3.61888e-06	-1.93146	down	1.13552	0.00237405	11.3361	up	1.11426	0.00237405	11.3361	up	-	-	-	-	-	-	-	-	1.12376	8.15027e-05	13.2675	up	1.11737	8.15027e-05	13.2675	up	1.13049	7.20402e-06	1.98481	up	1.04992	4.64924e-05	2.86643	up	-	-	-	-	1.16913	0.00708634	-11.2827	down	1.15582	0.0894234
1270		Methyl 12-phenyldodecanoate	7	1.05539	0.00601594	-2.28865	down	1.13396	0.0290054	13.2746	up	1.01084	0.000888793	-1.9228	down	-	-	-	-	1.04734	0.0292014	-2.21487	down	1.12308	0.00516783	15.5632	up	-	-	-	-	1.16489	0.00651867	3.54093	up	-	-	-	-	1.12751	0.00162994	-15.1974	down	1.17035	0.00304175	-12.0223	down	1.16825	0.0174337
1271		Methyl linolenate	7	-	-	-	-	-	-	-	-	-	-	-	-	-	-	-	-	-	-	-	-	1.10568	0.0048304	2.82384	up	-	-	-	-	1.11684	0.00341917	2.87732	up	1.13334	0.00453677	2.68435	up	1.08792	0.00688305	-1.76331	down	-	-	-	-	-	-
1272		Monolinolenin*	4	1.12059	5.16289e-05	1.40919	up	1.135	1.59231e-05	3.60211	up	1.10906	0.00206668	-3.0393	down	-	-	-	-	1.09104	0.0213141	-1.46492	down	1.1057	0.00434508	2.19293	up	1.11138	0.00159558	-4.44849	down	1.1596	0.00100608	-1.97133	down	1.13316	0.00896945	-2.87411	down	1.12621	0.00146257	-6.64141	down	1.1679	0.00105861	-4.16426	down	1.16229	0.00670558
1273		Myristoleic acid	7	1.15213	0.0119229	-11.1057	down	-	-	-	-	1.11143	0.0237	-11.6894	down	-	-	-	-	1.16631	0.00258055	-10.8033	down	1.12206	0.0119229	11.1057	up	-	-	-	-	1.18614	0.0119229	11.1057	up	-	-	-	-	1.12442	0.0237	-11.6894	down	-	-	-	-	1.16875	0.00258055
1274		Norlinolenic acid	4	1.15094	0.0143352	10.6467	up	1.0386	0.000681448	-1.557	down	1.0503	0.000324611	-1.80982	down	-	-	-	-	-	-	-	-	1.12349	0.000978059	-12.2037	down	1.11739	2.23386e-05	-12.4565	down	1.18709	0.00459655	-10.8569	down	1.15827	0.0174056	-11.0704	down	-	-	-	-	1.10209	0.00102804	1.34675	up	-	-
1275		Octadec-6-enoic acid; Petroselinic acid*	1	-	-	-	-	-	-	-	-	-	-	-	-	1.2177	3.97859e-06	1.34975	up	1.14051	5.90555e-06	1.64204	up	-	-	-	-	-	-	-	-	-	-	-	-	1.08991	0.000339307	1.05118	up	-	-	-	-	-	-	-	-	-	-
1276		Octadeca-9,12,15-trienoic acid	4	1.1459	0.000398469	-2.28467	down	1.04998	0.0148715	-1.29572	down	1.08799	0.0251865	-3.73264	down	-	-	-	-	-	-	-	-	-	-	-	-	-	-	-	-	1.18329	0.000500942	2.82643	up	1.15514	0.000423375	3.15465	up	1.05192	0.0342604	-2.43692	down	1.12898	0.00969907	1.83747	up	1.13273	0.00760953
1277		PG(18:2(9Z,12Z)/0:0)	2	1.13461	2.12666e-05	-2.00878	down	1.13603	0.00236184	16.55	up	1.11458	0.00236184	16.55	up	1.14726	0.0024027	5.1623	up	1.16667	0.00236184	16.55	up	1.12374	0.000158302	18.5587	up	1.1174	0.000158302	18.5587	up	1.14036	0.000154411	7.17108	up	1.16152	0.000158302	18.5587	up	-	-	-	-	1.14675	0.0732238	-11.3877	-	-	-
1278		PG(18:3(9Z,12Z,15Z)/0:0)	2	1.0834	9.5425e-05	-2.56539	down	1.13435	0.0564133	17.3044	-	1.113	0.0564133	17.3044	-	1.16633	0.0642992	4.18823	-	1.1648	0.0564133	17.3044	-	1.12376	4.9717e-05	19.8698	up	1.11741	4.9717e-05	19.8698	up	1.17426	4.44815e-05	6.75362	up	1.16151	4.9717e-05	19.8698	up	-	-	-	-	1.16753	0.0448251	-13.1162	down	-	-
1279		Palmitaldehyde	1	-	-	-	-	-	-	-	-	1.11347	5.02539e-07	1.46271	up	-	-	-	-	1.08542	0.00330042	1.05501	up	-	-	-	-	-	-	-	-	-	-	-	-	-	-	-	-	-	-	-	-	-	-	-	-	-	-
1280		Pentadecanoic Acid	2	-	-	-	-	-	-	-	-	-	-	-	-	-	-	-	-	-	-	-	-	-	-	-	-	-	-	-	-	1.11356	0.000241571	1.03134	up	-	-	-	-	-	-	-	-	-	-	-	-	-	-
1281		Pinolenic acid	9	1.13842	2.827e-06	1.20731	up	-	-	-	-	1.10382	0.00209328	-2.16823	down	-	-	-	-	1.13614	0.00795188	-1.96847	down	1.11574	1.54148e-06	-1.72413	down	1.11126	0.00134735	-3.37553	down	1.17955	1.61264e-07	-1.64215	down	1.1474	0.00478306	-3.17578	down	1.10834	0.00299494	-1.65141	down	-	-	-	-	1.11307	0.0123543
1282		Punicic acid (9Z,11E,13Z-octadecatrienoic acid)	4	1.14956	0.000489358	-2.30711	down	1.05158	0.0175622	-1.27234	down	1.08643	0.0252644	-3.66985	down	-	-	-	-	-	-	-	-	1.00934	0.000796508	1.03477	up	-	-	-	-	1.18426	0.000465037	2.83225	up	1.15358	0.000316349	3.14489	up	1.04458	0.0345073	-2.39751	down	1.12677	0.0106345	1.79748	up	1.12551	0.00781785
1283		Rabdosia acid A*	4	-	-	-	-	-	-	-	-	1.0787	0.027817	-3.6158	down	-	-	-	-	1.11748	0.000458095	1.24442	up	1.1013	0.00222767	1.14293	up	1.04962	0.0350221	-2.63804	down	1.17182	0.000581319	1.93237	up	1.14485	0.000502247	2.22218	up	1.09505	0.0271525	-3.78097	down	-	-	-	-	1.11959	8.291e-05
1284		Sciadonic acid	3	1.10899	6.85765e-05	1.31196	up	1.11322	0.000192518	-1.06999	down	-	-	-	-	-	-	-	-	-	-	-	-	1.11036	5.08031e-05	-2.38195	down	1.10004	0.000673814	-2.27467	down	-	-	-	-	1.11008	0.000107589	-1.17792	down	-	-	-	-	1.1585	0.000240985	1.39262	up	1.1506	0.000175305
1285		Undecanedioic acid	6	1.11462	0.00359294	-1.0252	down	-	-	-	-	-	-	-	-	-	-	-	-	1.07567	0.0220836	-1.60764	down	-	-	-	-	-	-	-	-	1.15384	0.00192026	1.29086	up	-	-	-	-	-	-	-	-	-	-	-	-	-	-
1286		alpha-Hydroxylinoleic acid*	4	1.14631	0.000634189	-1.87455	down	-	-	-	-	1.09528	0.0217702	-4.0885	down	-	-	-	-	1.15906	0.000466286	1.40006	up	1.08437	0.000443421	1.12366	up	1.04875	0.0348749	-2.21395	down	1.18304	0.000543651	2.64081	up	1.15914	0.000485652	3.27461	up	1.096	0.024394	-3.33761	down	1.15309	0.00198347	1.51716	up	1.16025	0.00140791
1287		linoleoyl ethanolamine	3	1.14856	0.00109179	-3.28984	down	1.13254	0.00634425	-7.21471	down	1.11265	0.000688269	-5.50434	down	1.20642	0.000844137	-1.56678	down	-	-	-	-	1.11071	0.00751637	-3.92487	down	1.10335	0.000866013	-2.21449	down	1.16532	0.00158335	1.72306	up	1.12659	0.0005359	2.58224	up	1.06627	0.016218	1.71038	up	1.16489	0.00658917	5.64793	up	1.16018	0.00641772
1288		α-Linolenic Acid	4	1.13178	0.00016355	1.23438	up	-	-	-	-	1.10286	0.00112285	-1.98245	down	1.18833	5.67065e-05	1.33649	up	-	-	-	-	-	-	-	-	1.11204	0.000777009	-3.21684	down	-	-	-	-	1.10498	0.00702029	-1.15269	down	1.11288	0.00063094	-2.54349	down	-	-	-	-	-	-
1289		γ-Linolenic Acid*	4	1.11519	0.000244257	1.1353	up	-	-	-	-	1.10136	0.00158687	-2.13086	down	1.1789	0.000160178	1.19682	up	-	-	-	-	-	-	-	-	1.10994	0.00112361	-3.26615	down	-	-	-	-	1.08331	0.00985389	-1.15338	down	1.11201	0.00101569	-2.65522	down	-	-	-	-	-	-
1290	Nucleotides and derivatives	1-Arabinosyluracil	3	1.10297	0.00123125	-1.15759	down	1.10974	0.0118946	-2.89267	down	1.08539	4.06617e-05	-1.29822	down	-	-	-	-	-	-	-	-	1.05462	0.0206411	-1.73509	down	-	-	-	-	-	-	-	-	1.01257	0.00220417	1.72918	up	1.05423	0.023864	1.59445	up	1.14076	0.0132515	2.59232	up	1.10782	0.00904825
1291		1-Methyladenine	6	-	-	-	-	-	-	-	-	1.10463	0.00111368	-1.26605	down	-	-	-	-	1.15336	0.00425275	-2.86734	down	-	-	-	-	1.10183	9.31164e-05	-2.11906	down	-	-	-	-	1.14931	0.00340047	-3.72035	down	1.11207	0.000994078	-1.12044	down	-	-	-	-	1.154	0.00444215
1292		2'-Deoxyadenosine*	4	1.1319	0.00281222	-2.63009	down	1.08095	0.013822	-2.25926	down	1.10476	0.000250865	-3.10517	down	1.1561	0.0242755	-1.80576	down	1.16633	0.00267439	12.0563	up	-	-	-	-	-	-	-	-	-	-	-	-	1.1613	0.00203006	14.6864	up	-	-	-	-	-	-	-	-	1.16791	0.00770634
1293		2'-Deoxyadenosine-5'-monophosphate	2	1.13758	0.00343096	-1.86506	down	1.13417	4.24434e-05	1.77678	up	-	-	-	-	-	-	-	-	-	-	-	-	1.11965	0.00176976	3.64184	up	1.09995	0.00295504	1.91269	up	1.16596	0.00361889	1.72439	up	-	-	-	-	1.12084	0.000766397	-1.72915	down	1.16832	0.000225986	-1.91745	down	1.08694	0.0643998
1294		2'-Deoxycytidine	4	-	-	-	-	-	-	-	-	1.08637	8.53987e-05	-1.94141	down	-	-	-	-	1.03765	0.0177736	-1.28795	down	-	-	-	-	-	-	-	-	-	-	-	-	-	-	-	-	1.0789	6.07202e-05	-1.72138	down	-	-	-	-	-	-
1295		2'-Deoxyguanosine	2	1.13894	0.00275661	-4.63554	down	1.05645	0.00225402	-1.77528	down	1.09032	1.2035e-05	-2.97552	down	-	-	-	-	1.165	0.0156274	11.4917	up	1.10468	0.00352114	2.86026	up	1.0841	0.00707141	1.66001	up	1.17672	0.00286779	4.44894	up	1.16123	0.0025386	16.1273	up	1.07481	9.79405e-05	-1.20025	down	1.10231	0.00450587	1.58868	up	1.1689	0.00233763
1296		2'-Deoxyinosine-5'-monophosphate	3	1.05191	0.00153281	-1.36955	down	1.06133	0.000284422	-1.62156	down	-	-	-	-	1.09415	0.0020551	-1.25462	down	-	-	-	-	-	-	-	-	1.10139	1.05925e-05	1.16774	up	-	-	-	-	-	-	-	-	1.11543	3.41289e-05	1.41976	up	-	-	-	-	1.12982	2.42442e-05
1297		2-(Dimethylamino)guanosine	3	1.13351	0.00238437	-2.34774	down	1.11082	0.00180679	-2.20646	down	-	-	-	-	-	-	-	-	-	-	-	-	-	-	-	-	-	-	-	-	1.15169	0.00434221	1.57495	up	1.14596	0.00255285	2.57071	up	-	-	-	-	1.1318	0.00368515	1.43367	up	1.15023	0.00205434
1298		2-Aminopurine	7	1.09011	0.0142571	-1.79763	down	1.13598	0.00137491	17.3683	up	1.07622	0.000119629	-1.375	down	-	-	-	-	-	-	-	-	1.12329	0.00606318	19.1659	up	-	-	-	-	1.10771	0.016447	1.61368	up	1.09187	0.00872916	2.29518	up	1.12766	0.000273528	-18.7433	down	1.17107	0.00127131	-17.5522	down	1.1683	0.0151662
1299		2-Deoxy-D-ribose	6	-	-	-	-	-	-	-	-	1.10123	0.0018949	-1.89517	down	1.19912	0.00441614	-1.24126	down	1.15943	0.0026144	-3.60635	down	-	-	-	-	1.10083	0.00252786	-1.6026	down	-	-	-	-	1.15387	0.0027783	-3.31378	down	1.07118	0.00250177	-1.08646	down	-	-	-	-	1.15305	0.00302924
1300		2-Deoxyribose-1-phosphate*	3	1.15368	0.00118936	-15.8976	down	1.136	0.00251182	-16.6386	down	1.11468	0.00066009	-16.5655	down	1.23474	0.000720845	-14.5235	down	1.16096	0.119547	-13.6575	-	-	-	-	-	-	-	-	-	1.14754	0.00295086	1.37412	up	1.0236	0.000934295	2.24017	up	-	-	-	-	1.14336	0.00477584	2.11512	up	1.07591	0.00104462
1301		2-Deoxyribose-5'-phosphate*	3	1.14551	0.0862218	-13.6177	-	1.136	0.00195608	-14.1697	down	1.11443	0.00163521	-14.0055	down	-	-	-	-	1.15769	0.0332199	-12.8336	down	-	-	-	-	-	-	-	-	1.18004	0.0862218	13.6177	-	-	-	-	-	-	-	-	-	1.17085	0.00195608	14.1697	up	-	-
1302		3'-Adenylic Acid	4	-	-	-	-	1.08451	0.0105746	-1.36572	down	1.05765	0.0179535	-1.9317	down	-	-	-	-	1.0378	0.0020631	1.06008	up	-	-	-	-	-	-	-	-	1.03514	0.0492746	1.29598	up	1.08814	0.0219134	2.31112	up	-	-	-	-	1.12139	0.0099563	1.41065	up	1.13233	0.00391334
1303		4-methyl-1,5,2,3-dioxadiazinan-2-amine	1	1.14872	0.00294261	3.80357	up	1.13053	0.00273574	4.3282	up	-	-	-	-	1.18657	0.00333361	2.10808	up	1.11902	0.00279316	2.30642	up	-	-	-	-	1.08027	0.0319668	-3.42037	down	1.14243	0.0133468	-1.69549	down	1.07255	0.0274607	-1.49714	down	1.09741	0.0294853	-3.945	down	1.1379	0.00898388	-2.22012	down	1.1131	0.017702
1304		5'-Deoxy-5'-(methylthio)adenosine	4	-	-	-	-	1.11654	0.00193943	-1.24851	down	1.10547	0.00402341	-3.20135	down	-	-	-	-	1.13027	0.00616377	-1.32877	down	-	-	-	-	1.08927	0.00486487	-2.30409	down	-	-	-	-	-	-	-	-	1.09696	0.00622785	-1.95284	down	1.14214	0.00119075	1.24064	up	-	-
1305		5'-Deoxyadenosine*	8	1.13443	0.000192177	-1.16397	down	-	-	-	-	-	-	-	-	-	-	-	-	-	-	-	-	1.11167	0.000270971	1.33017	up	-	-	-	-	-	-	-	-	1.05419	0.000423493	1.65589	up	-	-	-	-	-	-	-	-	-	-
1306		5,6-Dihydro-5-methyluracil	1	-	-	-	-	1.13304	5.02969e-06	3.17689	up	1.02343	0.000448168	1.95475	up	-	-	-	-	1.01863	0.00437942	1.201	up	1.11631	0.000146392	2.43212	up	-	-	-	-	-	-	-	-	-	-	-	-	-	-	-	-	1.16589	1.45329e-05	-2.64853	down	1.0879	0.0272657
1307		5-Aminoimidazole ribonucleotide	4	-	-	-	-	1.13373	0.000443897	-3.33932	down	1.11217	0.00116143	-4.54583	down	1.20742	0.00189866	-1.0532	down	-	-	-	-	1.11981	0.000434081	-3.09524	down	1.11389	0.00118287	-4.30176	down	-	-	-	-	-	-	-	-	1.08417	0.00350956	-1.20651	down	1.16293	0.000430423	2.28612	up	1.0662	2.92136e-05
1308		5-Hydroxymethyluracil	5	-	-	-	-	-	-	-	-	-	-	-	-	1.19854	0.000275571	-1.315	down	-	-	-	-	-	-	-	-	1.08467	2.61107e-05	1.13389	up	1.1638	0.00121361	-1.09955	down	-	-	-	-	1.08936	0.00303342	1.41259	up	-	-	-	-	-	-
1309		5-Methyl-2'-Deoxycytidine	8	-	-	-	-	-	-	-	-	1.11375	0.00935405	14.6053	up	-	-	-	-	-	-	-	-	1.11418	0.00058315	1.67757	up	1.11734	0.000286925	15.5019	up	-	-	-	-	1.09903	6.60098e-05	1.59736	up	1.12768	9.84059e-05	13.8243	up	1.14437	0.00113324	-1.04273	down	-	-
1310		5-Methylcytosine	2	1.12943	1.56553e-05	-1.51696	down	-	-	-	-	-	-	-	-	-	-	-	-	-	-	-	-	1.11034	1.54454e-05	2.21756	up	1.11104	5.85069e-05	2.47873	up	1.17252	3.35873e-05	1.46506	up	1.12842	1.79341e-05	1.41919	up	-	-	-	-	-	-	-	-	-	-
1311		6-O-methylguanine	1	1.0903	0.0047695	1.23493	up	1.10844	0.00176178	3.09919	up	1.09001	0.00170548	2.83017	up	1.12482	0.0016784	1.48153	up	-	-	-	-	1.05458	0.000576195	1.86426	up	1.05037	0.000629354	1.59524	up	-	-	-	-	-	-	-	-	-	-	-	-	1.02824	0.0370508	-1.61766	down	1.06915	0.0454611
1312		7-Methylguanine	3	1.154	0.00013439	-13.0773	down	1.13623	0.000115193	-13.4379	down	1.11459	0.000459712	-12.7852	down	-	-	-	-	1.16451	0.0327019	-12.3329	down	-	-	-	-	-	-	-	-	1.18769	0.00013439	13.0773	up	-	-	-	-	-	-	-	-	1.17117	0.000115193	13.4379	up	-	-
1313		9-(Arabinosyl)hypoxanthine	7	1.15264	0.000326691	-5.16115	down	-	-	-	-	1.10842	0.00663317	-5.43968	down	1.18481	0.00575061	-1.45716	down	1.13146	0.0117746	-2.35752	down	1.09437	0.000130548	4.09481	up	-	-	-	-	1.18167	0.000310677	3.70399	up	1.13948	0.000111618	2.80363	up	1.09523	0.00684806	-4.37333	down	-	-	-	-	-	-
1314		9-Alpha-Ribofuranosyladenine*	7	1.11134	0.00964577	-1.79205	down	1.08914	3.31728e-05	2.9511	up	1.1087	0.000439787	-2.59207	down	-	-	-	-	-	-	-	-	1.10009	0.00419036	4.74315	up	-	-	-	-	1.12611	0.0100354	1.64882	up	-	-	-	-	1.11348	0.000316611	-5.54317	down	1.12567	0.000469929	-3.09434	down	1.10267	0.0347183
1315		9-Arabinosyladenine*	4	1.10579	0.00931832	-1.7392	down	1.10275	0.000307546	3.01465	up	1.1057	0.000737195	-2.58358	down	-	-	-	-	-	-	-	-	1.10595	0.00408997	4.75384	up	-	-	-	-	1.11833	0.00926844	1.61729	up	1.0168	0.00664534	1.45524	up	1.11779	0.000565236	-5.59823	down	1.1369	0.00156417	-3.13655	down	1.12111	0.0237191
1316		Adenine	2	1.14694	0.00420598	-4.16953	down	-	-	-	-	-	-	-	-	1.21933	0.000849978	2.41897	up	1.12183	0.00128598	1.27496	up	1.11669	0.00392677	4.95717	up	1.10745	0.00409778	4.36263	up	1.1837	0.00369449	6.58851	up	1.15674	0.00383059	5.4445	up	-	-	-	-	1.12849	0.00382772	1.63133	up	-	-
1317		Adenosine 2'-Phosphate	4	1.14054	0.00321678	-2.30794	down	1.13142	3.22986e-05	3.0408	up	1.11445	5.52784e-06	-5.26295	down	-	-	-	-	-	-	-	-	1.11998	0.00183499	5.34874	up	1.1099	6.68523e-09	-2.95501	down	1.16647	0.00225832	2.71079	up	-	-	-	-	1.12718	5.47948e-06	-8.30375	down	1.1523	0.00436232	-2.63795	down	1.05363	0.16117
1318		Adenosine 5'-diphosphate	3	1.04031	0.0117518	-1.19164	down	1.10453	0.00072334	-1.87989	down	-	-	-	-	-	-	-	-	-	-	-	-	-	-	-	-	-	-	-	-	1.05761	0.00991744	1.2063	up	-	-	-	-	-	-	-	-	1.13024	0.000450119	1.89455	up	1.08972	0.000375766
1319		Adenosine 5'-monophosphate	7	1.07169	0.0166246	-1.22614	down	-	-	-	-	-	-	-	-	-	-	-	-	1.14945	0.000420827	1.98649	up	-	-	-	-	-	-	-	-	1.13931	0.00924501	1.73612	up	1.1459	0.00528346	3.21263	up	-	-	-	-	1.14006	1.86529e-05	1.31239	up	1.16228	9.72103e-07
1320		Adenosine*	7	1.09864	0.0121573	-1.74387	down	1.10521	0.000482227	3.12594	up	1.10706	0.000196995	-2.53807	down	-	-	-	-	-	-	-	-	1.10609	0.00530816	4.86981	up	-	-	-	-	1.12109	0.0122247	1.69619	up	1.02311	0.00880479	1.54506	up	1.11863	0.000215208	-5.66401	down	1.1397	0.000987069	-3.17362	down	1.12222	0.0230762
1321		Allopurinol	7	1.15315	0.000352061	-4.92116	down	-	-	-	-	1.10907	0.00555229	-4.68864	down	-	-	-	-	1.12637	0.00994108	-1.56184	down	1.10052	0.000266898	5.13661	up	-	-	-	-	1.18474	0.000353558	4.40242	up	1.15183	0.000279614	3.35932	up	1.09877	0.00531201	-4.9041	down	-	-	-	-	1.01139	0.00312253
1322		Barbituric acid;Malonylurea;2,4,6-Pyrimidinetrione	3	1.1495	0.00169855	-3.45673	down	1.13563	3.60281e-06	-4.77932	down	1.10347	0.00287221	-2.44902	down	1.18602	0.0229568	-2.53329	down	1.05744	0.0653473	-3.00468	-	1.09482	0.000110098	-1.32258	down	1.02327	0.00427282	1.00771	up	-	-	-	-	-	-	-	-	1.11702	1.54571e-07	2.33029	up	1.1192	0.000112998	2.24602	up	-	-
1323		Citicoline	1	1.07862	0.000140022	1.76935	up	-	-	-	-	1.07987	0.000335734	4.32734	up	1.14115	0.000356308	1.38413	up	1.13501	0.000271992	2.23639	up	-	-	-	-	1.006	0.0113333	2.55799	up	-	-	-	-	-	-	-	-	1.07097	0.000319185	3.34744	up	-	-	-	-	1.07388	0.000901611
1324		Cmp-nana	8	-	-	-	-	1.10931	0.000291266	1.62704	up	1.11006	9.9525e-09	3.45641	up	-	-	-	-	1.12529	0.000138787	2.50044	up	1.1105	6.42472e-05	2.59362	up	1.11353	0.00020186	4.423	up	-	-	-	-	1.1369	5.12855e-05	3.46702	up	1.08857	0.00616375	1.82938	up	1.14353	0.00496663	-2.57869	down	-	-
1325		Cordycepin (3'-Deoxyadenosine)*	5	1.1535	0.00149032	-14.0073	down	1.13596	0.00192463	-13.6642	down	1.11464	0.000519839	-14.4056	down	1.2126	0.0555627	-14.9667	-	-	-	-	-	-	-	-	-	-	-	-	-	-	-	-	-	1.16128	0.00149032	14.0073	up	-	-	-	-	-	-	-	-	1.16867	0.00192463
1326		Crotonoside; 2-Hydroxyadenosine	4	1.08474	0.0300297	-2.59011	down	-	-	-	-	1.10171	0.00146956	-4.0589	down	-	-	-	-	-	-	-	-	1.01561	0.044474	1.83451	up	-	-	-	-	1.07304	0.0438304	1.84842	up	1.01269	0.051173	1.62136	-	1.12151	0.0017624	-3.3033	down	-	-	-	-	-	-
[truncated: 719 more rows]
[truncated: 16 more columns]
