# Supplementary material for: Metabolomic profiles and health-promoting potential of Euchresta japonica tissues revealed by widely targeted metabolomics
Source: Front Plant Sci. 2025 May 1;16:1537273. doi: 10.3389/fpls.2025.1537273 (PMC12078262; doi:10.3389/fpls.2025.1537273)
Supplement: Supplementary file 8 [file DataSheet8.xlsx]

## Sheet: VIP-FC-p
Table S8. The number of metabolites in different Euchresta japonica tissue comparison groups
Metabolite class	up/down	MR vs. LR	MR vs. Fr	MR vs. Inf	MR vs. S	MR vs. L	LR vs. Fr	LR vs. Inf	LR vs. S	LR vs. L	Fr vs. Inf	Fr vs. S	Fr vs. L	Inf vs. S	Inf vs. L	S vs. L
Alkaloids	up	34	55	46	36	41	62	55	59	56	39	35	25	46	40	22
	down	56	43	41	32	38	40	48	34	34	52	53	43	43	39	31
Amino acids and derivatives	up	45	53	42	40	43	57	31	61	55	47	68	50	75	70	26
	down	68	65	73	44	42	52	53	33	29	72	45	42	36	25	35
Flavonoids	up	32	174	198	94	130	275	283	242	218	190	185	127	208	135	120
	down	320	255	262	256	257	171	226	149	202	231	209	231	221	219	188
Lignans and Coumarins	up	8	49	42	7	28	56	53	25	40	32	17	21	20	18	32
	down	37	28	26	31	31	18	22	17	23	31	54	43	52	35	19
Lipids	up	26	62	21	42	44	114	49	115	106	12	35	42	83	77	19
	down	102	28	77	28	52	33	59	29	37	75	53	71	17	21	48
Nucleotides and derivatives	up	9	20	12	10	16	32	18	37	38	14	22	23	37	39	12
	down	41	22	37	11	13	9	12	6	3	30	20	14	12	5	13
Organic acids	up	8	9	19	7	17	31	26	41	29	30	46	32	54	38	17
	down	62	65	68	52	54	28	40	15	24	39	24	37	23	22	27
Phenolic acids	up	21	95	74	24	59	132	108	83	112	50	53	58	77	81	80
	down	120	70	102	94	70	37	74	41	43	108	120	82	98	68	40
Quinones	up	2	2	13	4	4	8	16	9	12	16	8	11	2	1	5
	down	12	11	2	1	1	7	2	1	2	1	2	2	12	6	1
Tannins	up	0	5	4	0	0	6	5	2	3	2	1	1	2	2	3
	down	2	2	4	5	5	0	1	4	3	2	5	4	5	5	2
Terpenoids	up	5	23	26	21	27	29	33	28	31	18	14	20	19	13	17
	down	28	11	18	15	20	8	8	7	11	17	16	26	24	17	15
Others	up	43	47	44	40	56	54	51	48	56	35	35	46	56	62	48
	down	78	59	84	61	74	28	61	29	52	62	48	68	38	45	53
Total	up	233	594	541	325	465	856	728	750	756	485	519	456	679	576	401
	down	926	659	794	630	657	431	606	365	463	720	649	663	581	507	472
	sum	1159	1253	1335	955	1122	1287	1334	1115	1219	1205	1168	1119	1260	1083	873
