# Supplementary material for: Metabolomic profiles and health-promoting potential of Euchresta japonica tissues revealed by widely targeted metabolomics
Source: Front Plant Sci. 2025 May 1;16:1537273. doi: 10.3389/fpls.2025.1537273 (PMC12078262; doi:10.3389/fpls.2025.1537273)
Supplement: Supplementary file 9 [file DataSheet9.xlsx]

## Sheet: Sheet1
Table S9. Statistical pharmacological information for each category of metabolites.
Metabolite Type	All metabolite number	TCMSP	TCMSP & Anti-diseases number≥1	TCMSP & Anti-disease number=9	OB≥5%, DL≥0.14	OB≥5%, DL≥0.14 & Anti-diseases number≥1	OB≥5%, DL≥0.14 & & Anti-disease number=9	OB≥30%, DL≥0.18	OB≥30%, DL≥0.18 & Anti-disease number≥1	OB≥30%, DL≥0.18 & Anti-disease number=9
Flavonoids	638	219	161	110	176	136	102	87	77	68
Phenolic acids	280	82	48	28	21	12	4	0	0	0
Amino acids and derivatives	220	25	19	6	0	0	0	0	0	0
Lipids	205	33	20	16	25	16	13	5	3	2
Alkaloids	186	40	21	12	11	7	4	9	7	4
Organic acids	121	41	28	9	2	1	0	0	0	0
Lignans and Coumarins	103	31	23	16	20	13	7	10	8	5
Nucleotides and derivatives	72	19	4	2	6	2	2	1	0	0
Terpenoids	71	28	7	1	21	4	1	5	2	0
Quinones	22	7	5	3	7	5	3	3	3	1
Tannins	15	7	3	1	4	2	1	2	2	1
Others	207	64	25	13	12	8	2	3	3	2
All	2140	596	364	217	305	206	139	125	105	83
