# Supplementary material for: Metabolomic profiles and health-promoting potential of Euchresta japonica tissues revealed by widely targeted metabolomics
Source: Front Plant Sci. 2025 May 1;16:1537273. doi: 10.3389/fpls.2025.1537273 (PMC12078262; doi:10.3389/fpls.2025.1537273)
Supplement: Supplementary file 10 [file DataSheet10.xlsx]

## Sheet: Sheet1
Table S10. The detailed information of the top 20 KEGG pathways in each comparisons.
Kegg_level_1	Kegg_pathway	ko_ID	MR vs. LR				MR vs. Fr				MR vs. Inf				MR vs. S				MR vs. L				LR vs. Fr				LR vs. Inf				LR vs. S				LR vs. L				Fr vs. Inf				Fr vs. S				Fr vs. L
			P-value	DA_score	Up_num	Down_num	P-value	DA_score	Up_num	Down_num	P-value	DA_score	Up_num	Down_num	P-value	DA_score	Up_num	Down_num	P-value	DA_score	Up_num	Down_num	P-value	DA_score	Up_num	Down_num	P-value	DA_score	Up_num	Down_num	P-value	DA_score	Up_num	Down_num	P-value	DA_score	Up_num	Down_num	P-value	DA_score	Up_num	Down_num	P-value	DA_score	Up_num	Down_num	P-value	DA_score	Up_num
Metabolism	Glycolysis / Gluconeogenesis	ko00010	-	-	-	-	-	-	-	-	-	-	-	-	-	-	-	-	-	-	-	-	-	-	-	-	-	-	-	-	-	-	-	-	-	-	-	-	-	-	-	-	-	-	-	-	0.00413585	-0.111111	4
Metabolism	Pentose and glucuronate interconversions	ko00040	-	-	-	-	-	-	-	-	-	-	-	-	0.128413	-0.727273	0	8	0.0167798	-0.363636	3	7	-	-	-	-	-	-	-	-	-	-	-	-	0.219798	-0.363636	2	6	-	-	-	-	-	-	-	-	-	-	-
Metabolism	Phosphonate and phosphinate metabolism	ko00440	-	-	-	-	-	-	-	-	-	-	-	-	-	-	-	-	-	-	-	-	-	-	-	-	-	-	-	-	-	-	-	-	-	-	-	-	-	-	-	-	-	-	-	-	-	-	-
Metabolism	Starch and sucrose metabolism	ko00500	0.0939753	0.875	7	0	-	-	-	-	-	-	-	-	-	-	-	-	0.00991814	0.75	7	1	-	-	-	-	-	-	-	-	-	-	-	-	-	-	-	-	-	-	-	-	-	-	-	-	0.00765012	0.75	7
Metabolism	Amino sugar and nucleotide sugar metabolism	ko00520	-	-	-	-	-	-	-	-	-	-	-	-	-	-	-	-	0.00361611	-0.214286	5	8	-	-	-	-	-	-	-	-	-	-	-	-	-	-	-	-	-	-	-	-	-	-	-	-	0.157562	-0.285714	3
Metabolism	Glycerolipid metabolism	ko00561	-	-	-	-	-	-	-	-	-	-	-	-	-	-	-	-	-	-	-	-	-	-	-	-	-	-	-	-	-	-	-	-	-	-	-	-	-	-	-	-	-	-	-	-	0.0883805	0.5	3
Metabolism	alpha-Linolenic acid metabolism	ko00592	-	-	-	-	-	-	-	-	-	-	-	-	-	-	-	-	-	-	-	-	-	-	-	-	-	-	-	-	0.108982	0.583333	8	1	0.157886	0.25	6	3	-	-	-	-	-	-	-	-	-	-	-
Metabolism	Propanoate metabolism	ko00640	-	-	-	-	-	-	-	-	-	-	-	-	-	-	-	-	0.180454	-0.5	1	4	-	-	-	-	-	-	-	-	-	-	-	-	-	-	-	-	-	-	-	-	-	-	-	-	-	-	-
Metabolism	Carbon fixation in photosynthetic organisms	ko00710	-	-	-	-	-	-	-	-	-	-	-	-	-	-	-	-	0.0762029	0.272727	6	3	-	-	-	-	-	-	-	-	-	-	-	-	-	-	-	-	-	-	-	-	-	-	-	-	0.00120398	0.454545	8
Metabolism	Riboflavin metabolism	ko00740	-	-	-	-	-	-	-	-	-	-	-	-	-	-	-	-	-	-	-	-	-	-	-	-	-	-	-	-	-	-	-	-	0.180696	0.333333	2	1	-	-	-	-	0.163924	-0.333333	1	2	-	-	-
Metabolism	Isoflavonoid biosynthesis	ko00943	0.00335688	-0.833333	0	25	-	-	-	-	-	-	-	-	-	-	-	-	-	-	-	-	0.11307	0.354839	16	5	0.000298837	0.516129	22	6	0.175188	0.633333	19	0	0.0166584	0.5	19	4	0.0972827	0.419355	18	5	-	-	-	-	-	-	-
Metabolism	Biosynthesis of secondary metabolites	ko01110	0.0873241	-0.277419	28	71	-	-	-	-	-	-	-	-	-	-	-	-	-	-	-	-	-	-	-	-	-	-	-	-	-	-	-	-	-	-	-	-	-	-	-	-	-	-	-	-	-	-	-
Metabolism	Nucleotide metabolism	ko01232	0.00911672	-0.583333	3	17	-	-	-	-	-	-	-	-	-	-	-	-	-	-	-	-	-	-	-	-	-	-	-	-	0.0600691	0.541667	15	2	-	-	-	-	-	-	-	-	-	-	-	-	-	-	-
Metabolism	Biosynthesis of cofactors	ko01240	0.0402542	-0.211538	13	24	-	-	-	-	-	-	-	-	-	-	-	-	-	-	-	-	-	-	-	-	-	-	-	-	-	-	-	-	-	-	-	-	-	-	-	-	-	-	-	-	0.0686211	0.115385	20
Metabolism	Biosynthesis of nucleotide sugars	ko01250	-	-	-	-	-	-	-	-	-	-	-	-	-	-	-	-	0.00214226	-0.133333	6	8	-	-	-	-	-	-	-	-	-	-	-	-	-	-	-	-	-	-	-	-	-	-	-	-	0.111966	-0.2	4
MetMap	Apigenin C-glycosides biosynthesis	MetMap104	-	-	-	-	-	-	-	-	0.0669026	-0.35	5	12	-	-	-	-	-	-	-	-	0.183389	-0.0526316	6	7	0.000724574	-0.25	7	12	-	-	-	-	0.297389	-0.55	1	12	-	-	-	-	-	-	-	-	-	-	-
MetMap	Biosynthesis of isoflavones aglycones I	MetMap111	0.00911889	-0.72093	1	32	0.00743262	-0.232558	12	22	0.140349	0.142857	19	13	-	-	-	-	-	-	-	-	0.00703475	0.325581	23	9	0.00346326	0.348837	25	10	0.000971848	0.488372	27	6	0.000387905	0.44186	27	8	0.0300025	0.238095	21	11	0.00267393	0	16	16	0.00363171	0.170732	19
MetMap	Biosynthesis of isoflavones aglycones II	MetMap112	0.130315	-0.727273	0	16	-	-	-	-	-	-	-	-	0.167715	-0.454545	2	12	-	-	-	-	0.234478	0.304348	11	4	0.00703587	0.26087	13	7	-	-	-	-	0.326455	0.0909091	8	6	0.00142412	-0.0434783	10	11	0.0460294	0.0434783	9	8	-	-	-
MetMap	Biosynthesis of flavones aglycones III	MetMap121	-	-	-	-	0.0417742	-0.619048	2	15	-	-	-	-	0.0688522	-0.7	0	14	0.0159788	-0.714286	1	16	0.0133259	-0.333333	5	12	-	-	-	-	0.0490427	-0.0909091	7	9	0.0354	-0.5	3	14	-	-	-	-	0.0646679	0.272727	11	5	0.00679646	-0.272727	6
MetMap	Biosynthesis of isoflavones aglycones III	MetMap123	-	-	-	-	-	-	-	-	-	-	-	-	-	-	-	-	0.180454	0.166667	3	2	0.0290784	0.333333	4	2	0.053848	0.333333	4	2	0.14289	0.5	4	1	0.0323074	0.333333	4	2	-	-	-	-	-	-	-	-	-	-	-
Metabolism	Citrate cycle (TCA cycle)	ko00020	-	-	-	-	-	-	-	-	0.0282489	-0.777778	1	8	0.278122	-0.666667	0	6	-	-	-	-	0.156741	0.111111	4	3	-	-	-	-	-	-	-	-	-	-	-	-	0.0831359	-0.222222	3	5	-	-	-	-	-	-	-
Metabolism	Pentose phosphate pathway	ko00030	-	-	-	-	-	-	-	-	0.153026	-0.444444	2	6	-	-	-	-	0.168616	-0.333333	2	5	-	-	-	-	-	-	-	-	-	-	-	-	-	-	-	-	-	-	-	-	-	-	-	-	-	-	-
Metabolism	Fructose and mannose metabolism	ko00051	-	-	-	-	-	-	-	-	-	-	-	-	-	-	-	-	0.072419	-0.375	2	5	-	-	-	-	-	-	-	-	-	-	-	-	-	-	-	-	-	-	-	-	-	-	-	-	-	-	-
Metabolism	Galactose metabolism	ko00052	-	-	-	-	-	-	-	-	-	-	-	-	-	-	-	-	0.000164142	0.2	9	6	-	-	-	-	-	-	-	-	-	-	-	-	-	-	-	-	-	-	-	-	-	-	-	-	0.0382126	0	6
Metabolism	Ascorbate and aldarate metabolism	ko00053	-	-	-	-	-	-	-	-	0.114642	-0.857143	0	12	0.0134095	-0.846154	0	11	0.00361611	-0.928571	0	13	-	-	-	-	-	-	-	-	-	-	-	-	-	-	-	-	-	-	-	-	-	-	-	-	-	-	-
Metabolism	Ubiquinone and other terpenoid-quinone biosynthesis	ko00130	-	-	-	-	-	-	-	-	-	-	-	-	-	-	-	-	-	-	-	-	-	-	-	-	0.233044	-0.333333	1	2	-	-	-	-	-	-	-	-	-	-	-	-	-	-	-	-	-	-	-
Metabolism	Oxidative phosphorylation	ko00190	0.119613	-0.5	1	3	-	-	-	-	-	-	-	-	-	-	-	-	-	-	-	-	-	-	-	-	-	-	-	-	-	-	-	-	-	-	-	-	-	-	-	-	-	-	-	-	0.0883805	0	2
Metabolism	Arginine biosynthesis	ko00220	-	-	-	-	-	-	-	-	-	-	-	-	-	-	-	-	-	-	-	-	0.200654	-0.181818	3	5	-	-	-	-	-	-	-	-	-	-	-	-	-	-	-	-	-	-	-	-	-	-	-
Metabolism	Purine metabolism	ko00230	0.0169883	-0.631579	2	14	-	-	-	-	-	-	-	-	-	-	-	-	-	-	-	-	-	-	-	-	-	-	-	-	0.0562272	0.631579	13	1	-	-	-	-	-	-	-	-	0.0721846	0.105263	8	6	-	-	-
Metabolism	Pyrimidine metabolism	ko00240	-	-	-	-	-	-	-	-	-	-	-	-	-	-	-	-	-	-	-	-	-	-	-	-	-	-	-	-	-	-	-	-	-	-	-	-	0.248131	-0.166667	5	8	-	-	-	-	-	-	-
Metabolism	Alanine, aspartate and glutamate metabolism	ko00250	-	-	-	-	-	-	-	-	0.114642	-0.142857	5	7	-	-	-	-	-	-	-	-	-	-	-	-	-	-	-	-	-	-	-	-	-	-	-	-	0.148586	-0.214286	4	7	-	-	-	-	-	-	-
Metabolism	Monobactam biosynthesis	ko00261	-	-	-	-	-	-	-	-	-	-	-	-	-	-	-	-	-	-	-	-	-	-	-	-	-	-	-	-	-	-	-	-	-	-	-	-	-	-	-	-	-	-	-	-	0.0883805	0	2
Metabolism	Cysteine and methionine metabolism	ko00270	-	-	-	-	-	-	-	-	0.30307	0.0588235	7	6	-	-	-	-	-	-	-	-	-	-	-	-	-	-	-	-	-	-	-	-	-	-	-	-	-	-	-	-	-	-	-	-	-	-	-
Metabolism	Valine, leucine and isoleucine degradation	ko00280	-	-	-	-	-	-	-	-	-	-	-	-	-	-	-	-	-	-	-	-	-	-	-	-	0.143141	-1	0	4	-	-	-	-	-	-	-	-	-	-	-	-	-	-	-	-	-	-	-
Metabolism	Valine, leucine and isoleucine biosynthesis	ko00290	-	-	-	-	0.0503749	-0.333333	2	4	0.0933812	-0.333333	2	4	0.367258	0	2	2	0.180454	-0.166667	2	3	-	-	-	-	-	-	-	-	-	-	-	-	-	-	-	-	-	-	-	-	-	-	-	-	-	-	-
Metabolism	Lysine biosynthesis	ko00300	-	-	-	-	-	-	-	-	0.153026	0	4	4	0.278122	-0.222222	2	4	-	-	-	-	-	-	-	-	-	-	-	-	-	-	-	-	-	-	-	-	-	-	-	-	-	-	-	-	-	-	-
Metabolism	Lysine degradation	ko00310	-	-	-	-	-	-	-	-	-	-	-	-	0.15189	-0.538462	1	8	-	-	-	-	-	-	-	-	-	-	-	-	-	-	-	-	-	-	-	-	-	-	-	-	-	-	-	-	-	-	-
Metabolism	Carbapenem biosynthesis	ko00332	-	-	-	-	-	-	-	-	-	-	-	-	-	-	-	-	-	-	-	-	-	-	-	-	-	-	-	-	0.284277	0	1	1	-	-	-	-	-	-	-	-	-	-	-	-	-	-	-
Metabolism	Tyrosine metabolism	ko00350	0.074971	-0.533333	2	10	-	-	-	-	-	-	-	-	-	-	-	-	-	-	-	-	-	-	-	-	0.0582909	-0.117647	6	8	-	-	-	-	-	-	-	-	-	-	-	-	-	-	-	-	-	-	-
Metabolism	Phenylalanine metabolism	ko00360	-	-	-	-	-	-	-	-	-	-	-	-	0.256768	0.125	6	4	-	-	-	-	-	-	-	-	-	-	-	-	-	-	-	-	-	-	-	-	0.02355	-0.5	3	11	0.253019	0	5	5	-	-	-
Metabolism	Tryptophan metabolism	ko00380	-	-	-	-	0.301364	0	5	5	-	-	-	-	-	-	-	-	-	-	-	-	-	-	-	-	-	-	-	-	0.135276	0.571429	9	1	-	-	-	-	-	-	-	-	0.329835	-0.0714286	4	5	-	-	-
Metabolism	Phenylalanine, tyrosine and tryptophan biosynthesis	ko00400	-	-	-	-	0.316796	0	4	4	-	-	-	-	0.128413	0	4	4	-	-	-	-	-	-	-	-	-	-	-	-	-	-	-	-	0.157886	-0.0833333	4	5	-	-	-	-	-	-	-	-	-	-	-
Metabolism	Benzoxazinoid biosynthesis	ko00402	-	-	-	-	-	-	-	-	-	-	-	-	-	-	-	-	-	-	-	-	-	-	-	-	-	-	-	-	0.284277	1	2	0	0.319993	1	2	0	-	-	-	-	0.299906	0	1	1	-	-	-
Metabolism	Taurine and hypotaurine metabolism	ko00430	-	-	-	-	-	-	-	-	-	-	-	-	-	-	-	-	-	-	-	-	-	-	-	-	-	-	-	-	0.080371	-0.5	1	3	-	-	-	-	-	-	-	-	-	-	-	-	-	-	-
Metabolism	Cyanoamino acid metabolism	ko00460	0.143375	0.857143	6	0	-	-	-	-	-	-	-	-	-	-	-	-	0.115225	0.857143	6	0	-	-	-	-	-	-	-	-	-	-	-	-	-	-	-	-	-	-	-	-	-	-	-	-	0.0977042	0	3
Metabolism	D-Amino acid metabolism	ko00470	0.130315	0.272727	11	5	-	-	-	-	-	-	-	-	-	-	-	-	-	-	-	-	-	-	-	-	-	-	-	-	-	-	-	-	-	-	-	-	-	-	-	-	-	-	-	-	-	-	-
Metabolism	Glycerophospholipid metabolism	ko00564	-	-	-	-	-	-	-	-	-	-	-	-	-	-	-	-	-	-	-	-	-	-	-	-	-	-	-	-	-	-	-	-	-	-	-	-	-	-	-	-	-	-	-	-	0.0595034	0.375	5
Metabolism	Arachidonic acid metabolism	ko00590	-	-	-	-	0.225453	1	3	0	-	-	-	-	-	-	-	-	-	-	-	-	0.0525989	1	5	0	0.0878363	1	5	0	0.231272	0.8	4	0	0.0574159	1	5	0	-	-	-	-	0.299906	-1	0	2	-	-	-
Metabolism	Linoleic acid metabolism	ko00591	-	-	-	-	-	-	-	-	-	-	-	-	-	-	-	-	-	-	-	-	-	-	-	-	-	-	-	-	0.0562272	0.631579	13	1	0.0102318	0.631579	14	2	-	-	-	-	-	-	-	-	-	-	-
Metabolism	Sphingolipid metabolism	ko00600	-	-	-	-	0.225453	-0.333333	1	2	-	-	-	-	-	-	-	-	-	-	-	-	-	-	-	-	-	-	-	-	-	-	-	-	-	-	-	-	-	-	-	-	0.163924	0.333333	2	1	-	-	-
Metabolism	Pyruvate metabolism	ko00620	-	-	-	-	-	-	-	-	0.153026	-0.444444	2	6	-	-	-	-	-	-	-	-	-	-	-	-	0.0829327	-0.444444	2	6	-	-	-	-	-	-	-	-	0.0831359	-0.444444	2	6	-	-	-	-	0.0357643	-0.444444	2
Metabolism	Glyoxylate and dicarboxylate metabolism	ko00630	-	-	-	-	-	-	-	-	0.250459	-0.555556	2	12	-	-	-	-	-	-	-	-	0.238999	-0.111111	5	7	-	-	-	-	-	-	-	-	-	-	-	-	-	-	-	-	-	-	-	-	-	-	-
Metabolism	Butanoate metabolism	ko00650	-	-	-	-	-	-	-	-	0.0282489	-0.555556	2	7	-	-	-	-	-	-	-	-	0.0664665	0.375	5	2	0.0829327	-0.222222	3	5	-	-	-	-	-	-	-	-	0.0831359	-0.666667	1	7	-	-	-	-	-	-	-
Metabolism	C5-Branched dibasic acid metabolism	ko00660	-	-	-	-	-	-	-	-	-	-	-	-	-	-	-	-	-	-	-	-	0.156741	-0.333333	2	5	-	-	-	-	-	-	-	-	-	-	-	-	-	-	-	-	0.144925	0.333333	5	2	-	-	-
Metabolism	Thiamine metabolism	ko00730	0.119613	1	4	0	-	-	-	-	-	-	-	-	0.33128	0.75	3	0	-	-	-	-	-	-	-	-	-	-	-	-	-	-	-	-	-	-	-	-	-	-	-	-	-	-	-	-	-	-	-
Metabolism	Nicotinate and nicotinamide metabolism	ko00760	-	-	-	-	-	-	-	-	-	-	-	-	-	-	-	-	-	-	-	-	-	-	-	-	-	-	-	-	-	-	-	-	-	-	-	-	-	-	-	-	-	-	-	-	-	-	-
Metabolism	Folate biosynthesis	ko00790	-	-	-	-	-	-	-	-	-	-	-	-	0.33128	0.25	2	1	-	-	-	-	-	-	-	-	-	-	-	-	-	-	-	-	-	-	-	-	-	-	-	-	-	-	-	-	-	-	-
Metabolism	Zeatin biosynthesis	ko00908	0.0939753	-0.375	2	5	-	-	-	-	-	-	-	-	-	-	-	-	-	-	-	-	-	-	-	-	-	-	-	-	-	-	-	-	-	-	-	-	-	-	-	-	-	-	-	-	-	-	-
Metabolism	Nitrogen metabolism	ko00910	-	-	-	-	-	-	-	-	-	-	-	-	-	-	-	-	-	-	-	-	0.309017	-1	0	2	-	-	-	-	-	-	-	-	-	-	-	-	-	-	-	-	-	-	-	-	-	-	-
Metabolism	Sulfur metabolism	ko00920	-	-	-	-	0.0503749	-0.333333	2	4	-	-	-	-	0.367258	0	2	2	0.180454	-0.166667	2	3	-	-	-	-	-	-	-	-	-	-	-	-	-	-	-	-	-	-	-	-	-	-	-	-	-	-	-
Metabolism	Phenylpropanoid biosynthesis	ko00940	-	-	-	-	-	-	-	-	-	-	-	-	0.0627145	0	4	4	-	-	-	-	-	-	-	-	-	-	-	-	-	-	-	-	-	-	-	-	-	-	-	-	-	-	-	-	-	-	-
Metabolism	Flavonoid biosynthesis	ko00941	-	-	-	-	-	-	-	-	0.0102975	-0.483871	6	21	-	-	-	-	0.207084	-0.0344828	9	10	0.322952	-0.0322581	9	10	0.000686861	-0.333333	9	20	-	-	-	-	-	-	-	-	0.0753308	-0.551724	3	19	0.271135	0.206897	12	6	-	-	-
Metabolism	Flavone and flavonol biosynthesis	ko00944	-	-	-	-	-	-	-	-	0.0390061	-0.681818	2	17	-	-	-	-	-	-	-	-	-	-	-	-	-	-	-	-	-	-	-	-	-	-	-	-	0.194465	-0.363636	4	12	-	-	-	-	-	-	-
Metabolism	Stilbenoid, diarylheptanoid and gingerol biosynthesis	ko00945	-	-	-	-	0.370795	0	1	1	-	-	-	-	-	-	-	-	-	-	-	-	0.309017	0	1	1	-	-	-	-	-	-	-	-	-	-	-	-	-	-	-	-	0.299906	0	1	1	-	-	-
Metabolism	Isoquinoline alkaloid biosynthesis	ko00950	-	-	-	-	-	-	-	-	-	-	-	-	0.134187	-0.333333	1	2	-	-	-	-	-	-	-	-	-	-	-	-	-	-	-	-	-	-	-	-	0.233312	-0.333333	1	2	-	-	-	-	-	-	-
Metabolism	Betalain biosynthesis	ko00965	-	-	-	-	0.225453	-0.333333	1	2	-	-	-	-	-	-	-	-	-	-	-	-	-	-	-	-	0.233044	0.333333	2	1	-	-	-	-	-	-	-	-	-	-	-	-	-	-	-	-	-	-	-
Metabolism	Glucosinolate biosynthesis	ko00966	-	-	-	-	0.169585	0.857143	6	0	-	-	-	-	0.0701819	0.857143	6	0	-	-	-	-	-	-	-	-	-	-	-	-	-	-	-	-	-	-	-	-	-	-	-	-	-	-	-	-	-	-	-
Genetic Information Processing	Aminoacyl-tRNA biosynthesis	ko00970	0.10498	0.647059	12	1	-	-	-	-	-	-	-	-	-	-	-	-	-	-	-	-	-	-	-	-	-	-	-	-	-	-	-	-	-	-	-	-	-	-	-	-	-	-	-	-	-	-	-
Metabolism	Biosynthesis of various alkaloids	ko00996	-	-	-	-	-	-	-	-	-	-	-	-	-	-	-	-	-	-	-	-	-	-	-	-	-	-	-	-	0.0864377	0.285714	4	2	0.117207	0.285714	4	2	0.179384	-0.571429	1	5	-	-	-	-	0.0260707	0	3
Metabolism	Biosynthesis of various plant secondary metabolites	ko00999	-	-	-	-	0.221288	0.238095	10	5	-	-	-	-	-	-	-	-	-	-	-	-	-	-	-	-	-	-	-	-	0.222716	0.181818	9	5	0.065648	-0.0434783	8	9	0.194465	-0.363636	4	12	-	-	-	-	0.0626721	-0.272727	5
Metabolism	Biosynthesis of unsaturated fatty acids	ko01040	-	-	-	-	-	-	-	-	-	-	-	-	-	-	-	-	-	-	-	-	-	-	-	-	0.333649	-0.181818	3	5	-	-	-	-	-	-	-	-	-	-	-	-	-	-	-	-	-	-	-
Metabolism	Metabolic pathways	ko01100	0.0863544	-0.277592	51	134	-	-	-	-	-	-	-	-	-	-	-	-	-	-	-	-	-	-	-	-	-	-	-	-	-	-	-	-	-	-	-	-	-	-	-	-	-	-	-	-	-	-	-
Metabolism	Carbon metabolism	ko01200	-	-	-	-	-	-	-	-	0.243182	-0.2	7	12	-	-	-	-	-	-	-	-	-	-	-	-	-	-	-	-	-	-	-	-	-	-	-	-	-	-	-	-	-	-	-	-	0.12142	0.04	9
Metabolism	2-Oxocarboxylic acid metabolism	ko01210	0.123946	0	9	9	0.301939	-0.12	7	10	-	-	-	-	-	-	-	-	-	-	-	-	-	-	-	-	-	-	-	-	-	-	-	-	-	-	-	-	-	-	-	-	-	-	-	-	-	-	-
Environmental Information Processing	ABC transporters	ko02010	0.126933	0.136364	18	12	-	-	-	-	-	-	-	-	-	-	-	-	0.200145	0.136364	17	11	-	-	-	-	-	-	-	-	-	-	-	-	-	-	-	-	-	-	-	-	-	-	-	-	-	-	-
Environmental Information Processing	Plant hormone signal transduction	ko04075	-	-	-	-	-	-	-	-	-	-	-	-	-	-	-	-	-	-	-	-	0.171467	-0.333333	1	2	-	-	-	-	0.284277	0	1	1	0.319993	0	1	1	0.233312	0.333333	2	1	-	-	-	-	-	-	-
Genetic Information Processing	Sulfur relay system	ko04122	-	-	-	-	-	-	-	-	-	-	-	-	-	-	-	-	-	-	-	-	-	-	-	-	-	-	-	-	-	-	-	-	-	-	-	-	-	-	-	-	-	-	-	-	-	-	-
MetMap	Apigenin O-glycosides biosynthesis	MetMap103	-	-	-	-	0.180124	-0.421053	3	11	0.204904	-0.578947	2	13	0.0985438	-0.684211	0	13	-	-	-	-	-	-	-	-	0.0871432	-0.368421	4	11	-	-	-	-	-	-	-	-	0.0298489	-0.421053	4	12	-	-	-	-	-	-	-
MetMap	Luteolin aglycones biosynthesis	MetMap105	-	-	-	-	0.0358788	-0.571429	3	19	-	-	-	-	0.246825	-0.52	1	14	-	-	-	-	0.127123	-0.392857	4	15	0.313673	-0.535714	2	17	-	-	-	-	-	-	-	-	-	-	-	-	0.0514925	0.357143	15	5	-	-	-
MetMap	Chrysoeriol aglycones biosynthesis	MetMap106	-	-	-	-	0.236563	-0.733333	0	11	0.0868313	-0.6	2	11	-	-	-	-	-	-	-	-	0.1276	-0.466667	2	9	-	-	-	-	-	-	-	-	0.300998	-0.4	2	8	0.11017	0	6	6	-	-	-	-	-	-	-
MetMap	Biosynthesis of flavones aglycones I	MetMap110	0.136517	-0.421053	3	11	-	-	-	-	0.0841081	-0.652174	2	17	0.0573037	-0.388889	3	10	0.0678063	-0.55	2	13	0.0287788	-0.136364	7	10	0.0522017	-0.291667	6	13	0.0384542	0.05	8	7	0.089372	-0.0909091	7	9	0.154707	-0.478261	3	14	0.307823	0.105263	7	5	-	-	-
MetMap	Biosynthesis of kaempferol aglycones I	MetMap113	-	-	-	-	0.0259416	-0.421053	4	12	0.0669026	-0.75	1	16	-	-	-	-	-	-	-	-	-	-	-	-	0.0209645	-0.55	3	14	-	-	-	-	-	-	-	-	0.0650381	-0.5	3	13	0.307823	0.210526	8	4	-	-	-
MetMap	Biosynthesis of kaempferol aglycones II	MetMap114	-	-	-	-	0.274183	-0.5	2	12	-	-	-	-	-	-	-	-	-	-	-	-	-	-	-	-	0.0477161	-0.238095	6	11	-	-	-	-	-	-	-	-	0.0919046	-0.318182	5	12	-	-	-	-	-	-	-
MetMap	Biosynthesis of quercetin aglycones II	MetMap116	-	-	-	-	-	-	-	-	-	-	-	-	-	-	-	-	-	-	-	-	-	-	-	-	-	-	-	-	-	-	-	-	0.343622	-0.5	1	7	-	-	-	-	-	-	-	-	0.126684	-0.25	3
MetMap	Biosynthesis of quercetin aglycones III	MetMap117	-	-	-	-	-	-	-	-	0.277266	-0.571429	1	5	-	-	-	-	0.115225	-0.285714	2	4	-	-	-	-	-	-	-	-	-	-	-	-	-	-	-	-	-	-	-	-	0.215163	0	3	3	-	-	-
MetMap	Biosynthesis of flavones aglycones II	MetMap120	-	-	-	-	0.274183	-0.5	2	12	-	-	-	-	0.0251631	-0.55	2	13	0.0159788	-0.52381	3	14	0.0200221	-0.2	6	10	-	-	-	-	0.0562272	-0.210526	5	9	0.00425544	-0.571429	3	15	-	-	-	-	0.122381	0.4	11	3	0.0105068	-0.142857	7
MetMap	Biosynthesis of coumarins I	MetMap127	0.0701448	-1	0	5	0.0830993	-0.2	2	3	-	-	-	-	-	-	-	-	-	-	-	-	-	-	-	-	0.0878363	0.2	3	2	0.231272	0.8	4	0	-	-	-	-	-	-	-	-	0.25228	0	2	2	-	-	-
MetMap	Biosynthesis of coumarins III	MetMap129	-	-	-	-	-	-	-	-	-	-	-	-	-	-	-	-	-	-	-	-	-	-	-	-	-	-	-	-	0.159666	0.3125	8	3	-	-	-	-	-	-	-	-	0.19002	-0.5625	1	10	-	-	-
[truncated: 13 more columns]
